# Supplementary material for: Parallels and contrasts between the cnidarian and bilaterian maternal-to-zygotic transition are revealed in Hydractinia embryos
Source: bioRxiv. 2023 May 10:2023.05.09.540083. Preprint. [Version 1] doi: 10.1101/2023.05.09.540083 (PMC10197650; doi:10.1101/2023.05.09.540083)
Supplement: Supplement 2 [file media-2.xlsx]

## Sheet: All Hsym 1.0 TPM
gene_id	SwPr_Blast_hit	SwPr_E.value	SwPr_Species	SwPr_Description	All_best_BLAST_hit	All_E.value	Pannzer_description	Pannzer_gene_name	length	eff_length	egg_pa_A_TPM	egg_pa_C_TPM	egg_pa_D_TPM	30m_pa_A_TPM	1h_pa_A_TPM	2h_pa_A_TPM	2h_pa_C_TPM	3h_pa_A_TPM	3h_pa_C_TPM	4h_pa_A_TPM	4h_pa_C_TPM	5h_pa_B_TPM	6h_pa_B_TPM	7h_pa_B_TPM	7h_pa_D_TPM	7h_dmso_pa_D_TPM	7h_dmso_pa_G_TPM	7h_trip_pa_D_TPM	7h_trip_pa_G_TPM	24h_pa_E_TPM	24h_pa_F_TPM	48h_pa_E_TPM	48h_pa_F_TPM	72h_pa_E_TPM	72h_pa_F_TPM	egg_ribo_A_TPM	egg_ribo_C_TPM	egg_ribo_D_TPM	30m_ribo_A_TPM	1h_ribo_A_TPM	2h_ribo_A_TPM	2h_ribo_C_TPM	3h_ribo_A_TPM	3h_ribo_C_TPM	4h_ribo_A_TPM	4h_ribo_C_TPM	5h_ribo_B_TPM	6h_ribo_B_TPM	7h_ribo_B_TPM
HyS0151.1	Q00223.1	8.7e-34	Xenopus laevis	Putative gastrointestinal growth factor xP4	NA	NA	p-domain peptide	TFF2	513	352.017	112321	85721.3	88237.9	110580	110990	115215	87577.5	116507	84768.2	99487.3	81241.9	121418	75599.4	40724.2	47005.7	56618.3	50623.7	83928.6	87526.9	497.9	700.4	114.7	34.5	16.9	13.1	80273.2	62078.4	62837.8	80368.8	77753.9	78868.8	53352.7	76106.7	60797.9	52072.4	51897.3	50640.1	25788.4	20205.8
HyS0029.1	Q00223.1	2.17e-22	Xenopus laevis	Putative gastrointestinal growth factor xP4	NA	NA	Integumentary mucin C.1	TFF2	957	795.977	11756.1	15362.8	15728.6	11125.9	12418.9	12545.9	16115.2	11856.1	15557.2	12652.2	14763.6	10438.8	8835.6	7856.8	8466.3	10275.2	8679.1	14189.8	15286.8	97.7	120.9	16.7	8.7	1.8	1.7	8544.1	12320	15900.3	9646	11364.9	11144.6	10956.3	9574.6	11442.2	6932.5	9582	6470	6350.3	4880.5
HyS0028.163	NA	NA	NA	NA	NA	NA	N-acetylmuramoyl-L-alanine amidase	NA	330	170.648	5159.1	4655.9	5216.8	4796.7	4659.8	5424.7	5091.3	5118	4909.3	5034.9	4976.9	6538.9	7754.8	6982.9	6362.3	5965.9	7805.8	4611.3	4242.8	6893.5	7972.2	4772.7	3945.2	3445.1	3963.3	3042.5	3201.5	2945.2	2651.8	2504.9	2522.7	2901.3	2583.7	3372.8	1831.9	2522.3	1968.7	2021.4	2204
HyS0064.47	Q9WVH6.1	2.98e-05	Mus musculus	Angiopoietin-4	XP_002156977.1 PREDICTED: uncharacterized protein LOC100201344 [Hydra vulgaris]	1.6e-50	NA	NA	789	627.977	4964.6	5050.5	5098.9	3997.8	4836.4	4739.9	5034.1	4065.1	4608.1	3835.7	3841.2	3916.3	2315.4	1695.3	1071.1	1440.2	1058.3	2095.4	2331	14.4	22.5	6.4	1.6	0.7	1.9	3204.2	3940	3677.7	3114.6	3122.8	3378.4	4424.8	2967.8	4004.9	2004.6	2906.1	2888.5	1864.3	1160.9
HyS0079.49	Q92888.2	4.1	Homo sapiens	Rho guanine nucleotide exchange factor 1	NA	NA	NA	NA	216	70.5496	4165.5	2975.2	3064.6	4035.1	3905.7	3896.3	3013.5	3794.3	2983.1	3249.1	2947.7	4632.1	5282.2	4216.5	4630.8	4363.8	5335.3	3951.1	3892.5	8555.9	9575	11972.7	11073.9	12204.2	12891.7	3392.2	2241.7	2769.8	3688.3	3060.4	2938.8	1737.3	3764.9	1857.8	2246.9	2237.1	2059.1	1551.6	1899.6
HyS0001.471	P86360.1	1.1	Thaumetopoea pityocampa	Allergen Tha p 2	NA	NA	NA	NA	354	193.979	4050.4	3589.6	3608.7	3783.7	3653.9	3850.7	3714.4	3753.4	3688.2	3384.4	3589.6	4597	3926	2566.3	3507.9	4043.5	4044.6	4450	4458.7	1242	1273.3	1821	1650.1	2664.7	1941.2	2686.4	2744.1	2661.1	2647.1	2703.8	2426	2917.1	2781.9	2907.4	1847.8	2265.3	2065.6	1329.2	1231.9
HyS0109.16	P25007.2	1.06e-87	Drosophila melanogaster	Peptidyl-prolyl cis-trans isomerase	OLS29291.1 Peptidyl-prolyl cis-trans isomerase A [Candidatus Heimdallarchaeota archaeon LC_2]	5.1e-71	Peptidyl-prolyl cis-trans isomerase A	NA	498	337.034	4043	3805.9	3763.7	4295	3724.2	3226.6	3037.9	2713.9	2740	2280.8	2184.5	2286	3022.5	2849.1	3378.5	3261.5	3687	2697.9	2769.3	3023.4	3051	4688.3	4031.9	5668.9	5167.1	3048.1	2684	2822	3233.2	3174.1	2922.9	2926.7	3230.9	2772.1	2205.1	2280.2	1993.2	1681.5	1941.2
HyS0056.101	P18321.2	2.46e-49	Clypeaster japonicus	Profilin	XP_020621626.1 profilin isoform X2 [Orbicella faveolata]	4.4e-36	DNA primase	NA	411	250.22	3969.3	3350.3	3605.9	4253	3720.4	3806.7	3695.9	4033.6	3555.3	3749.3	3484.8	4067.4	4448	3596.7	4700.1	4642.3	5030.6	4710.2	4719.6	4933.3	4635.7	5419.4	5719.3	5832.3	6202.4	2893.6	2578.9	2502.7	3029.7	3013.2	2725.4	2677.9	2987.2	2705.5	2052.6	2257	1799.4	1623.9	1790.2
HyS0033.62	P82968.1	1.03e-14	Melithaea caledonica	Four-domain proteases inhibitor	XP_027211982.1 PI-actitoxin-Avd5a-like isoform X2 [Penaeus vannamei]	0.00033	Kazal-type proteinase inhibitor (Fragment)	NA	402	241.245	3801.9	3927.1	4134.8	3541.4	3918.8	3990.9	4266.5	4142	4220.2	4239.7	3955.2	3498.1	2588.6	2109.9	2195	2841.7	2399.9	3846.7	3982.1	23.3	24.4	15.9	11.7	37	12.2	2411.5	2843.3	2890.7	2408.8	2623.5	2605.5	2988.1	2482.4	2986.6	1789.5	2258	1591.2	1347.9	1036
HyS0059.47	Q7TQN8.1	6.11e-24	Rattus norvegicus	Glucose-dependent insulinotropic receptor	NA	NA	NA	NA	603	441.977	3794.6	3102.7	3302.4	2886.2	3574.5	3676.5	3017.6	3322.8	2570.7	2674.8	2414	2613.5	1832.3	1055.2	1099.6	1331.8	1119.1	1798	1774.4	96.3	104.6	12	6.7	3.2	1.2	2730	3473.7	3819.9	2875.1	2470.6	3332	2161.9	2416.5	3117.3	1529.1	2806.8	1640.7	1012.4	769.2
HyS0040.176	O75610.1	0.019	Homo sapiens	Left-right determination factor 1	XP_015769605.1 PREDICTED: uncharacterized protein LOC107348110 [Acropora digitifera]	1.4e-47	DNA-directed RNA polymerase subunit beta	NA	672	510.977	3640.8	3223.2	3264.5	3515	3670.1	3690.4	3401.9	3299.2	3374.4	3313.3	3122.5	2278.3	1368.1	933.2	728.3	1080	800.9	1911.9	1994.6	25.1	27	58.2	54.7	69.9	87.6	2603	2445.8	2453.8	2707.8	2698.2	2655.8	2736.7	2718.9	2568.5	1698.4	1866	1368.6	938.6	563.1
HyS1065.2	A9IWH0.1	1.9	Bartonella tribocorum CIP 105476	tRNA-specific 2-thiouridylase MnmA	NA	NA	NA	NA	441	280.122	3369.4	2788.9	2884.4	3132.1	3366.4	3367.3	2886.2	3208.1	2893.4	2971.9	2721.6	2137.8	2035.8	1773.8	1662.1	2051.8	1837.3	2565	2512.9	52103.7	41216.5	40341.8	36836.7	22809.9	28398.8	2233.7	1979	1992.9	2449.5	2330.5	2540.5	2116.7	2141.2	2099	1326	1501	1107.1	1020.7	968.9
HyS0006.282	P17126.1	0	Hydra vulgaris	Actin, non-muscle 6.2	ADR10434.1 non-muscle actin II [Hydractinia echinata]	1.6e-216	Non-muscle actin II	NA	1131	969.977	2749.6	2864.3	2884.7	2282.5	2962.3	3115.2	2893.7	2717.6	2865.3	2806.3	2841.5	1640.6	1927.7	2257.9	2400.1	2645.6	2406.9	3292.1	3179.3	53.3	30.2	54.4	59.9	40.9	24.1	1926.7	2191.2	2210.2	1930.9	1832.2	2249.9	2587.6	1787.5	2285.9	1130.3	1787.8	1246.4	1503.6	1459
HyS0045.44	Q9P2E9.5	8.67e-13	Homo sapiens	Ribosome-binding protein 1	NA	NA	Peptidase S8	NA	1146	984.977	2677.4	2655.6	2593.4	2822.7	2720.8	2336.2	1792.9	1574.4	1165.1	937.1	744.1	989.9	501.2	243.5	139.8	208.2	139.2	189.1	257.7	1.9	3.7	2.5	0.3	0.2	0	2232.1	1896.1	2124.6	2333.6	2063	2273.7	924	2056.6	1595.3	1341.6	1641.9	929.5	424.6	267.7
HyS0045.32	P0C6U4.1	0.022	Human coronavirus HKU1 (isolate N2)	Replicase polyprotein 1a	NA	NA	NA	NA	489	328.034	2662.8	3035.9	3237.3	2881.2	2713.1	2679.7	3005.6	2654.7	2937.3	2601.8	2807.6	2689.8	1786.5	1147	1216.6	1616.7	1415.9	2456.4	2543.3	10.8	10.3	5	1.3	0.3	0.3	1996.5	2076.4	2166.1	2170.3	2153.7	2070	1824.5	2023.2	2195.3	1430.1	1709.5	1116.1	764.8	560.8
HyS0025.61	P21573.1	2.22e-50	Xenopus laevis	Y-box-binding protein 1	NP_001138898.1 Y-box-binding protein 3 isoform b [Homo sapiens]	4.2e-40	Nuclease-sensitive element-binding protein 1	NA	1011	849.977	2607.8	1755.7	1891.9	2633.4	2586.6	2772.4	1884	2886.1	1839.4	2502.6	1916.1	3881	3662.7	2567.9	2753.2	2580	2765.3	2603.1	2547.8	2943.1	3962.8	2108.9	2072.9	1135.9	1394.2	1565.3	945.3	1044.3	1695.5	1471.4	1532.9	429.2	1483.9	876.2	1060.3	955.1	770.3	668.6	787.6
HyS0045.24	Q8IE95.1	0.002	Plasmodium falciparum 3D7	Variant-silencing SET domain-containing protein	NA	NA	NA	NA	486	325.034	2474.9	2593.7	2525.9	2370.1	2503.4	2591.5	2669.1	2581.1	2463.3	2428.8	2402.6	2581.1	1567.6	866.5	980.4	1426.8	1248.2	2243.1	2185.4	7.7	7.9	2.7	0.6	0	0	1376	1424.3	1454	1413	1345.7	1459.1	1180.4	1241.4	1437.8	900	1112.4	765.5	474.1	344.5
HyS0045.25	Q8IE95.1	0.002	Plasmodium falciparum 3D7	Variant-silencing SET domain-containing protein	NA	NA	NA	NA	486	325.034	2474.9	2593.7	2525.9	2370.1	2503.4	2591.5	2669.1	2581.1	2463.3	2428.8	2402.6	2581.1	1567.6	866.5	980.4	1426.8	1248.2	2243.1	2185.4	7.7	7.9	2.7	0.6	0	0	1376	1424.3	1454	1413	1345.7	1459.1	1180.4	1241.4	1437.8	900	1112.4	765.5	474.1	344.5
HyS0042.123	P27054.1	2.2	Phaseolus vulgaris	Endochitinase PR4	NA	NA	NA	NA	1005	843.977	2404.3	2053.1	1968.2	2142.7	2293.4	2408.3	2202.3	2348.3	2092.1	2170.3	2011.5	2614.5	2669	2665	1737.7	1576.8	1791.1	1630.2	1661.2	20968.8	19713	16505	12856.7	7289.6	9964.3	1716.4	1501.6	1513.7	1777.8	1695.5	1639.6	1391	1702.9	1560.4	1151	1280.3	1172	1198.8	1479.5
HyS0044.71	P0C0S4.2	3.66e-74	Bos taurus	Histone H2A.Z	AOF43151.1 histone H2A.Z [Hydractinia echinata]	1.8e-60	NA	NA	381	220.45	2398.2	2334.9	2374.9	2300	2536.7	3071.3	3085	3348.9	3330.8	3458.8	3432.8	3099.5	4974.2	5974.3	6246.7	6217.5	6582.4	4651.3	4432.3	2170.2	1834.5	580.3	670.9	483.9	603.7	2328.3	2391.1	2110.6	2258	2191.3	2233.8	2625.6	2239.2	2499.2	1578.8	2022.1	1522.5	2561.5	3046.9
HyS0045.31	P0C6X2.1	3.9e-10	Human coronavirus HKU1 (isolate N1)	Replicase polyprotein 1ab	NA	NA	NA	NA	657	495.977	2396.4	2317.9	2262.2	2488.2	2441.3	2467.6	2408.1	2486.4	2300.1	2426.8	2268.1	2444	1358.2	913.9	929	1229.5	1135.1	2018.1	2059.1	9.8	15.3	2.5	0.8	0	0.3	1562.8	1486.2	1461.8	1646	1578.8	1579.5	1123.5	1596.4	1410.1	1047.3	1190.5	809.2	526.8	395.3
HyS0040.174	Q8WSF1.3	3.57e-95	Trichinella pseudospiralis	Histone H3.3	XP_001623766.1 predicted protein [Nematostella vectensis]	1.7e-64	Peptidyl-prolyl cis-trans isomerase CYP18-1	NA	411	250.22	2347.4	2632.7	2546.5	2065	2461.7	2549.5	2978.5	2620.2	2838.9	2876.9	2912.7	1924.4	2504.4	2916.3	3710.7	3765.3	3961	3926.2	3793.9	991.8	811.2	857.8	874.6	803.4	979.7	1473.6	1921.8	1995	1478.1	1362.4	1632.7	2052.1	1401.4	2012.4	990.8	1774	930.9	1378.8	1501.4
HyS0010.270	B7HDX6.1	0.018	Bacillus cereus B4264	Phosphate acyltransferase	XP_012564711.1 PREDICTED: coadhesin-like, partial [Hydra vulgaris]	2.5e-12	NA	NA	522	361.017	2285.8	2219.4	2248.2	2693.1	2365	2398.2	2175.8	2458.6	2108.3	2063.6	2029.5	2774.7	1863.9	1086.7	1334.1	1678.7	1436.8	2092.3	2180.7	9.6	9.9	4.4	0.6	0.3	0	2063.8	1831.7	1831.3	1923.3	1984.7	1915.9	1545.9	1905.2	1677.2	1285.7	1480.1	1256.3	763.6	655.1
HyS0007.219	P0C6U3.1	2.76e-06	Human coronavirus HKU1 (isolate N1)	Replicase polyprotein 1a	NA	NA	NA	NA	828	666.977	2259.6	1655.5	1809.5	2263.6	2313.2	2414.3	1738.1	2354	1681.5	1969.9	1752.1	2978.3	1908.9	1008.3	945.4	1212.9	1039.3	1761.8	1706	5	7.4	1.9	0.5	0.4	0.4	1940.6	1632.1	1675.6	1932.3	1781.9	1935.9	1370.6	1865	1564.2	1240.5	1353.7	1448.8	747.6	568.8
HyS0064.48	Q9WVH6.1	8.76e-05	Mus musculus	Angiopoietin-4	XP_002156977.1 PREDICTED: uncharacterized protein LOC100201344 [Hydra vulgaris]	2.4e-51	NA	NA	768	606.977	2176.1	2220.7	2243.5	1791.1	2139.8	1980.7	2180.6	1678	1929.7	1709	1602.7	911.9	706.9	549.4	437.5	614.8	454.4	840.6	1002.4	4.5	7.5	2.1	0.4	0.2	0.8	1378.4	1786.3	1551.7	1434.1	1431.4	1622	1884.2	1289.5	1804.4	897.5	1327.7	779.9	732.6	477
HyS0047.86	Q95NR9.3	3.18e-103	Metridium senile	Calmodulin	AAQ20043.1 calmodulin [Pinctada fucata]	1.5e-29	Calmodulin mRNA	NA	450	289.086	2131.5	2392	2451.5	2361.2	2131.9	2139.7	2513.4	2237.9	2445.6	2305.7	2342.4	2383	3456.1	4534	4465	4569.6	5425.3	3073	3073.4	10766.7	10001	3969.9	3715.6	2677.6	3631.8	1600.8	1809.4	1789.1	1646.8	1715.3	1436.6	1832.3	1725.2	1880.3	1197.5	1480.1	1157.1	1794.8	2349.3
HyS0002.513	P86179.1	6.9e-35	Oncorhynchus keta	L-rhamnose-binding lectin CSL3	XP_002598738.1 hypothetical protein BRAFLDRAFT_95854 [Branchiostoma floridae]	3.5e-57	Rhamnose-binding lectin	NA	915	753.977	2069	2561.1	2399.6	1628.1	2140.9	2263.3	2600.1	2028.8	2570.1	2364.3	2532.6	1593.5	1431.7	1438	1305.3	1765.6	1254.3	2376.6	2364.9	7.6	11.4	4.7	1.5	2.2	1.6	1484.4	2300.2	1994.2	1433.1	1424.1	1632.4	2495	1292.8	2178.8	927.7	1653.9	1119.9	1211.4	943.1
HyS0018.176	P51986.1	1.28e-162	Hydra viridissima	G2/mitotic-specific cyclin-A	XP_002165420.1 PREDICTED: G2/mitotic-specific cyclin-A-like [Hydra vulgaris]	1e-120	Cyclin N-terminal domain-containing protein	NA	1218	1056.98	2024.8	2185	2112.6	1784.8	2091.1	2186.7	2311.5	2033.8	2416.4	2176.3	2300.5	1604.7	1993.3	2232.8	2608.6	2625.9	2397.2	2853.9	2721	175.5	180.9	29.4	32.9	13.1	16.1	1468.4	1719.1	1592.2	1374.8	1477.2	1496.8	1806.3	1366.9	1754.6	987.5	1388.4	911	1331.5	1381
HyS0018.220	A0A5C1ZXT8.1	2.59e-09	Conus purpurascens	Conodipine-P2	XP_015751740.1 PREDICTED: uncharacterized protein LOC107331644 [Acropora digitifera]	2.8e-17	NA	NA	741	579.977	1973.1	1693.1	1621.6	1967.7	1842.1	1843.3	1694.4	1838.2	1684.7	1571.6	1500.1	1968.7	1254.9	629.6	730.7	1003	849.3	1431.7	1490.4	9.5	11.9	8.2	38.5	11.5	128.5	1206.1	936.3	835.4	1131.2	1132.4	1118	866.7	1047.2	956.9	739.5	779.1	691.8	374.3	273.4
HyS0152.1	Q7SZU9.1	8.19e-38	Gadus morhua	Protein transport protein Sec61 subunit gamma	RMX42364.1 hypothetical protein pdam_00004903 [Pocillopora damicornis]	5e-25	Transport protein Sec61 subunit gamma	SEC61G	204	61.9849	1910.3	1628.2	1890.9	1838.2	1860.2	1897.8	1790.8	1967.7	1779.6	1993	1785.4	1789.2	1820.9	2047.3	2072.7	2342.1	2606.1	2308.3	2294.5	4798	4981	2963.9	2816.2	2572.2	2491.9	1281.1	1215.1	1200.9	1157.5	1185.3	1183.9	1294.7	1191.5	1305.7	878	1060.8	743.8	884.9	915.6
HyS0010.389	P21291.3	5.78e-25	Homo sapiens	Cysteine and glycine-rich protein 1	XP_012553531.1 PREDICTED: cysteine and glycine-rich protein 1-like [Hydra vulgaris]	3.2e-38	Cysteine and glycine-rich protein 2	CSRP1	282	125.466	1906.9	1842.5	1795.2	1915.6	1910.4	1958.3	2018.3	2057	1996	2033.3	2002.1	2356.6	2382.1	1953.4	2474.2	2569.3	2843.6	2754.4	2751.6	4244.7	4767.4	3142.9	2768.9	2520.1	2966.5	886	806.4	981.1	882	824.8	875.7	937.5	852.1	832.3	593.6	649.4	620.7	585.3	723.1
HyS0004.35	Q8S8T8.1	1.44e-14	Arabidopsis thaliana	Protein PLANT CADMIUM RESISTANCE 10	XP_002165833.1 PREDICTED: protein PLANT CADMIUM RESISTANCE 3-like [Hydra vulgaris]	1.6e-36	Placenta-specific protein 8-like	NA	336	176.408	1830.8	1749.6	1815	1846	1768.3	1813.1	1856.1	1895.6	1895.1	1769	1844.2	1816.4	3515.8	3664.5	4079.4	3807.4	4463.2	2749.1	2501.8	7500.3	6110.4	4727.5	5316.7	3417.9	4891.9	1385.6	1430.3	1274.9	1419.5	1294	1286.5	1326.5	1493.8	1430.6	1074.5	1106.4	1099.3	1374.9	1727.7
HyS0050.94	P07898.2	3.44e-06	Gallus gallus	Aggrecan core protein	NA	NA	Cyclase	NA	939	777.977	1824.9	1747.5	1790.6	1762	2028.2	2242	1789.7	2053.1	1644.8	1908.3	1634.6	1779.5	1230.4	817.1	818.7	1038.3	911.8	1646.2	1647.7	97.1	79.2	223.7	184.9	140.8	85.3	1483.1	1507.6	1621.4	1477.3	1341.8	1536.8	1198.6	1362.8	1469.2	870.7	1169.9	861.4	571.8	473.3
HyS0022.82	P20075.1	2.16e-07	Daucus carota	Embryonic protein DC-8	NA	NA	NA	NA	1110	948.977	1820.3	1695.7	1742.3	1845.3	2099	2159.8	1832.1	1986.4	1658.7	1813.1	1564.4	1659.7	1368.7	1009.5	1030.3	1135.4	997.7	1298.4	1357.3	498.6	394	640.1	499.1	358.5	252.4	1573.2	1462.3	1598.7	1583.6	1529.8	1710.1	1403	1509.3	1459.9	1006.7	1187.8	1029.4	730.7	665.4
HyS0010.17	P41114.1	7.67e-59	Podocoryna carnea	Tropomyosin-1	XP_012560521.1 PREDICTED: tropomyosin-1-like [Hydra vulgaris]	1.1e-24	Tropomyosin	NA	729	567.977	1776.7	1473.5	1380.6	1594.1	1650.5	1736.3	1561.1	1681.9	1515	1523	1487.9	1375	1504.3	1260	1406.5	1468.9	1415.2	1722.1	1694.1	2441.6	1925.2	2022.5	1748.4	1206.4	1459.4	1268.5	1095.1	1051.5	1206.7	1140.7	1175.9	917.3	1107.1	1090.5	771.3	891.8	705.2	652.3	652.1
HyS0006.205	Q9JJW6.1	8.13e-53	Mus musculus	Aly/REF export factor 2	XP_002155396.1 PREDICTED: THO complex subunit 4-like [Hydra vulgaris]	2e-45	RNA and export factor-binding protein 2	NA	786	624.977	1745.5	1193.2	1180.7	1528	1563	1643.6	1220.5	1653.9	1217.5	1350.5	1174.7	1647.7	1909.7	1441.8	1693.8	1588.5	1630.7	1658.3	1609.8	375.5	356.5	225.7	210.4	148.7	188	1209	835.6	868	1292.2	1110.2	1136.2	694.5	1173.1	831.3	806.4	732.5	728.6	568	644.8
HyS0015.1	Q01453.1	1.17e-11	Homo sapiens	Peripheral myelin protein 22	XP_004212512.1 PREDICTED: claudin domain-containing protein 2-like [Hydra vulgaris]	4e-13	NA	NA	531	370.017	1702.9	1724.1	1784.2	1599.2	1693.4	1777.9	1838	1680	1911	1646	1899.2	1510.1	1264.8	1009.2	1090.1	1327	1265.9	1724.6	1751.9	1319.2	1170	1640.9	1811.8	2250.4	2137	1221.7	1365.3	1325.5	1275.2	1300.1	1233.3	1505.1	1318.7	1396.1	825.7	1064.8	874	710.7	612.9
HyS0022.29	Q9PVW8.1	1.15e-37	Silurus asotus	Rhamnose-binding lectin	XP_002157192.2 PREDICTED: uncharacterized protein LOC100205717 [Hydra vulgaris]	1.5e-81	L-rhamnose-binding lectin	NA	1560	1398.98	1695.7	1889.6	1779.8	1396.5	1756.2	1820.9	1718.9	1553.5	1688.6	1582.8	1634.6	1156.4	969.7	981.6	999.8	1277.8	935.3	1580.5	1544.1	4.8	5.9	6.3	16.9	8.5	20.9	1310.2	1548.1	1534.9	1353.9	1306	1501.5	1779.9	1225.5	1526.5	800.4	1165.9	911	923.9	767
HyS0014.334	Q6CF41.1	1.02e-47	Yarrowia lipolytica CLIB122	FK506-binding protein 1	CAC38784.1 putative FK506-binding protein [Suberites domuncula]	3.9e-40	Peptidylprolyl isomerase	NA	324	164.863	1673.9	1580.2	1590.7	1434.1	1632.7	1729	1745	1752.9	1706.1	1787.7	1790.8	1356.3	2039	2178.8	2283.3	2346.2	2528.7	2388.7	2205.9	3345.4	3966.3	4052.3	3929	5414.1	4813.9	944.6	1166.8	1217.4	1192.7	980.9	1013.9	1245.9	988.6	1233.4	674.4	1061.7	715.1	807	1074
HyS0025.206	P60467.2	2.24e-36	Canis lupus familiaris	Protein transport protein Sec61 subunit beta	XP_027307665.1 protein transport protein Sec61 subunit beta [Anas platyrhynchos]	1.1e-22	DNA ligase	SEC61B	291	133.688	1637.7	1600.7	1593.7	1411.8	1521.4	1612.3	1715	1651.2	1616.5	1673.4	1722.9	1707.3	2256.2	2290.3	2232.5	2102.4	2434.4	2026.2	1835.2	3128.8	2920.9	1688.6	1450.2	1406.4	1633.9	1005	1250.7	1196.3	1000.3	975	939.3	1251.4	1062.6	1156.7	741.3	909.6	788	863.3	1054.3
HyS0057.123	Q9VEW2.1	2.21e-09	Drosophila melanogaster	Putative SERF-like protein	NA	NA	Small EDRK-rich factor 2	SERF2	204	61.9849	1625.4	1045.3	913.6	1294.2	1276.9	1462.8	1136.3	1470	968.4	1296.8	1106.2	1574.1	1593.7	1373.5	1334.3	1285.5	1562.5	1401.7	1334.6	1385.6	1745.4	1280.8	1242.7	962.9	1180.3	825.6	691	625.9	768.4	813.1	771.3	655.8	698.1	782.5	611.2	659.7	779.2	442.5	452.9
HyS0012.252	P61024.1	8.93e-34	Homo sapiens	Cyclin-dependent kinases regulatory subunit 1	AGH55880.1 CKS C, partial [Brachionus manjavacas]	2.7e-25	Cyclin-dependent kinases regulatory subunit	NA	246	94.2817	1603.2	1739.6	1705.3	1626.7	1574.4	1555.8	1763.5	1726.2	1789.3	1606.5	1751.1	1412.2	889.6	682.2	676.8	905.8	834.2	1346.9	1382.5	8.8	9.1	6.2	6	4.2	9	1062.3	1073.9	1030.1	971.5	1046.9	983.2	1098.5	1056	1202.6	723.3	875.3	501.8	405	250
HyS0138.8	Q9VXX8.1	6.58e-45	Drosophila melanogaster	Probable 60S ribosomal protein L37-A	XP_001630296.1 predicted protein [Nematostella vectensis]	2.8e-34	FAS-associated factor 1	RPL37	282	125.466	1554.6	1715.1	1788.9	1262.3	1520.8	1595.3	1986.9	1571.3	1909.6	1843.8	1923.4	1595.4	2012.4	2318.6	2271.4	2354.5	2525	2452.8	2399.8	4637.7	6192.6	7260.5	6798.1	10623.4	9340.6	720	997.4	1614.2	762.5	785.5	793.6	1094.7	776.2	973.1	623.4	806	626.7	876.9	963.1
HyS0006.398	P17126.1	0	Hydra vulgaris	Actin, non-muscle 6.2	ADR10434.1 non-muscle actin II [Hydractinia echinata]	1.6e-210	Non-muscle actin II	NA	1122	960.977	1509.7	1466.9	1472.6	1156.6	1580.3	1613.1	1406.6	1284.2	1243.2	1145	1088.2	774.8	545	420.1	300	368.9	251.4	545.7	569.2	756.9	421.8	670.5	731.4	215.4	247.9	979.2	1101.9	1122.7	903.2	909.3	1108.9	1281.5	901.7	1139	546.9	860	674.9	505	349.6
HyS0057.15	P51987.1	3.41e-177	Hydra viridissima	G2/mitotic-specific cyclin-B	P51987.1 RecName: Full=G2/mitotic-specific cyclin-B	6e-128	Histone-lysine N-methyltransferase	NA	1125	963.977	1494.3	2215.9	2087.9	1114.5	1511.9	1605	2303	1348	2504.5	1768.3	2417.6	721.9	1302.3	2528.3	2700.2	2840.3	2568.9	3021.6	2677.3	159.4	146.4	33.7	40.8	16.8	26.2	1056.6	1882.2	1801.4	1046.2	1074.1	1129.3	1866.5	999.8	1923.7	725	1494.4	608.3	1474.9	1592.2
HyS0046.68	O88513.1	4.59e-08	Mus musculus	Geminin	XP_012565110.1 PREDICTED: geminin-like [Hydra vulgaris]	7.3e-23	NA	NA	708	546.977	1488.3	1112.8	1176.5	1449	1409.8	1491.8	1272.9	1564.1	1341.8	1523.5	1347.6	1326.5	1662	1492	1639.8	1670.6	1680.8	1818	1743.7	113.3	107.9	30.4	35.2	14.9	31.9	1161.9	937.6	950.8	1137.5	1157.6	1126.6	918.8	1080.7	991	777.3	834.2	678.2	723.1	746.6
HyS0038.58	Q8RVL2.1	1.6	Arabidopsis thaliana	Calpain-type cysteine protease DEK1	NA	NA	NA	NA	864	702.977	1477.5	1283.5	1339.7	1479.2	1513.8	1524.9	1296.9	1396	1238.8	1420.1	1227.3	1429	1259.5	1008.8	919.8	1152.8	1009.7	1406.6	1414.9	4	5.4	1.3	0.4	0.2	0.1	1274.1	1204.4	1167.5	1254.3	1199.8	1282.1	1171.4	1130.9	1220.3	803.4	964.2	703	650.2	583.5
HyS0013.111	P68371.1	0	Homo sapiens	Tubulin beta-4B chain	XP_002161860.1 PREDICTED: tubulin beta chain [Hydra vulgaris]	2.5e-253	Tubulin beta chain	NA	1338	1176.98	1463.7	1695.2	1610.2	1272.1	1635.5	1647.7	1796.7	1473.1	1809.4	1663.1	1728.8	887.6	1803	3647.7	2846.8	3014.6	3090.8	2004.5	1906.1	4884.5	5223.3	4491.2	4545	5693.9	3571	1035.7	1316.5	1283.5	1013.3	1029.6	1153.9	1454.8	973.6	1305.3	700	1046.7	745.9	1734	2361.4
HyS0024.104	Q8VHB5.2	5.58e-23	Mus musculus	Carbonic anhydrase 9	XP_012558253.1 PREDICTED: carbonic anhydrase 6-like, partial [Hydra vulgaris]	8.5e-25	Carbonate dehydratase	NA	762	600.977	1454.9	1677.6	1650.7	1223.9	1517.7	1620.2	1654.2	1452.7	1666.6	1552.1	1617.8	1258.1	987	880	875.4	1134.6	949.5	1592.7	1581.9	6.7	9.4	1.5	0.7	0.2	0.4	1017	1405.1	1312.5	1068.8	1023.2	1127	1580.2	960.9	1449.2	648	1101	809.9	676.8	552.9
HyS0021.147	P08570.2	1.55e-29	Drosophila melanogaster	60S acidic ribosomal protein P1	pir||A53221 acidic ribosomal protein P1 - hydromedusa (Polyorchis penicillatus) [Polyorchis penicillatus]	1.2e-23	Acidic ribosomal protein 1	NA	339	179.306	1427.7	1456.1	1484.7	1307.3	1399.4	1487.4	1570.9	1495.7	1573.5	1709.2	1535.8	1375.2	1721.1	2119.5	2253.5	2267.4	2362.8	2095.4	2137.6	5686	8665.1	10262.2	8201.3	9283.4	11273	901.5	940.6	1129.8	812.9	904.1	905.4	1030.2	838.7	979.9	583.2	744.3	626	845.2	1097.5
HyS0138.16	Q6P8Y1.4	2.27e-66	Mus musculus	Calcyphosin-like protein	XP_002166534.1 PREDICTED: calcyphosin-like protein [Hydra vulgaris]	1.8e-48	Calcyphosin-like protein (Fragment)	CAPSL	561	399.988	1418	1239.5	1271.2	1446.4	1391	1452.9	1303.1	1456.8	1306.8	1331.5	1303.6	1217.6	1713.5	1571.8	1823.1	1803.8	1941.7	1755.5	1701.5	2166.9	1712.7	781.5	906.3	468	634.2	1115.6	944.4	983.6	1119.4	1135.3	1081.5	998.1	1160.8	950	789.2	853.7	672.8	710.1	813.8
HyS0028.132	Q6RYS9.1	0.01	Caenorhabditis elegans	Dopamine receptor 3	XP_012560189.1 PREDICTED: uncharacterized protein LOC105843051 [Hydra vulgaris]	5.3e-06	NA	NA	273	117.547	1415.3	1135.6	1043.1	1384.7	1250.4	1418.3	1221.5	1329.5	1148.8	998.1	1230.5	2845.3	2184	878.4	1197.4	1434.3	1517.2	1673.6	1581.8	796.4	1132.1	1031.7	847.8	839.4	926.9	793	632.6	587.1	760.5	657.2	637.7	680.2	765.4	580	516.5	504.1	694.9	245.9	254.6
HyS0022.259	Q9VLU0.1	1.61e-31	Drosophila melanogaster	Barrier-to-autointegration factor	RXG52118.1 Barrier-to-autointegration factor [Armadillidium vulgare]	9.6e-23	Barrier-to-autointegration factor B	NA	246	94.2817	1383.8	1170.8	1178.3	1459.6	1272.5	1303.8	1230.6	1316.8	1284.5	1228.3	1338	1649.7	1810.6	1403.6	1688.1	1647.6	1917.8	1841.6	1615.7	554.5	454.6	196	231.9	117.5	216.2	936.9	751.6	758	944.9	925.9	882.2	820.8	1011.3	778	716.4	787.7	701	539.2	577.3
HyS0042.42	E7FDB3.1	8.33e-24	Danio rerio	Nanos homolog 1	AFV31432.1 Nanos2 [Hydractinia echinata]	8.8e-160	Nanos like protein 1	NANOS1	975	813.977	1374.1	1178.2	1075.3	954.4	1313.4	887.7	728.5	628.9	578.2	401.5	427.4	218.2	400.2	464.4	445.1	388	365.1	126.5	167.2	98	65.3	38.5	70.5	50.1	32.7	1129.9	1104.8	1089	1009.8	1068.2	1262.3	1250.6	1027	1150.6	641.9	888	757.9	738	704
HyS0008.337	Q5XHK2.1	2.95e-98	Xenopus laevis	14-3-3 protein beta/alpha-A	AAN87349.1 14-3-3 protein A [Hydra vulgaris]	1.2e-87	Tyrosine 3-monooxygenase/tryptophan 5-monooxygenase activation protein beta	NA	741	579.977	1365.4	1379.5	1406.3	1539.7	1350.2	1405.5	1529.2	1454.6	1499.2	1375.4	1449.5	1478.6	2001.5	1945	2310.1	2203	2376.5	1848.9	1791.9	2208.6	1678.6	1658.8	1911	1412.8	1771.3	1199.5	1148.5	1137.1	1141.1	1147.8	1104.8	1144.7	1214.4	1203.8	837.2	967.4	855	906.1	1042.2
HyS0006.281	P17126.1	0	Hydra vulgaris	Actin, non-muscle 6.2	ADR10434.1 non-muscle actin II [Hydractinia echinata]	1.6e-216	Non-muscle actin II	NA	1131	969.977	1341.2	1437.5	1392.3	1107.5	1507.6	1520.4	1441.8	1314.7	1449.8	1392.5	1433.1	703.8	1231.2	1439.7	1369.2	1396.9	1278.6	1599.2	1502	1640.5	942.8	2985.2	3148.8	2095.9	1237.7	947.6	1137.6	1112	916.1	901.3	1098.1	1320.3	892	1170.5	577.4	907.1	640.4	955.1	946
HyS0064.31	NA	NA	NA	NA	NA	NA	Shell matrix protein	NA	690	528.977	1338.6	955.8	1196.1	1524.5	1305.7	1453.5	967.5	1348.1	849.9	1211.8	920.8	1349	1215.4	829.1	874.5	862.1	957.2	1075.4	1130.3	264.3	198	141.5	130.4	55.1	113.8	1025	615.2	669.1	1005	940.2	873.2	425.4	921.9	627.4	644	520.4	514.4	401.6	390.6
HyS0142.7	Q25158.1	1.6	Hemigrapsus sanguineus	Compound eye opsin BCRH2	XP_012564711.1 PREDICTED: coadhesin-like, partial [Hydra vulgaris]	1.7e-18	NA	NA	1419	1257.98	1336.1	1105.6	1073	1582.8	1453.1	1471.9	1114.2	1393.3	1040.5	1260.1	976.5	1492.2	853.6	549.1	521.3	670.7	543.1	888.1	994.4	3.6	5.8	2.1	0.4	0	0.1	1303.2	1000.7	937.6	1245.8	1231.7	1258.7	910.5	1240.1	960.1	835.7	819.5	716.7	437.7	328.6
HyS0102.15	P18258.1	0	Paracentrotus lividus	Tubulin alpha-1 chain	NP_001171794.1 alpha tubulin-like [Saccoglossus kowalevskii]	4.2e-261	Tubulin alpha chain	NA	1356	1194.98	1309.8	1379.6	1294	1154.3	1294.7	1305.7	1378.4	1212.3	1450	1378.5	1362.6	972.3	2085	3430.8	3409.8	3059.2	3319.5	1698.8	1720.2	7520.4	10026.7	4347.8	4439.3	3155.5	2797.6	948.4	996	1027.8	955	951.8	996.8	1042.5	908.6	957.1	683.6	828.3	673.9	1524	2123.8
HyS0001.651	P39963.1	1.46e-80	Gallus gallus	G2/mitotic-specific cyclin-B3	XP_002160921.3 PREDICTED: G2/mitotic-specific cyclin-B3-like [Hydra vulgaris]	2.8e-127	Cyclin N-terminal domain-containing protein (Fragment)	NA	1398	1236.98	1300.4	1434	1280.4	906.8	1130.6	1134.1	1341.6	965.3	1442.3	960.5	1316.8	563.5	571.4	584.4	713.7	785.6	617	1063.5	1001.9	58.1	42.1	7.8	10.4	3.4	3.4	892.7	1195.6	1135.5	882.3	908.1	930	1261.8	905.6	1236.6	605.3	965.3	612.7	703.1	548
HyS0004.193	Q62425.2	6.41e-17	Mus musculus	Cytochrome c oxidase subunit NDUFA4	XP_002164791.1 PREDICTED: cytochrome c oxidase subunit NDUFA4-like [Hydra vulgaris]	5.1e-22	NADH dehydrogenase	NA	261	107.045	1297.4	894.5	928.8	1148.3	1220.9	1304.4	896.6	1170.3	938.3	1070.8	993	1110.3	1334.5	1060.9	1198.2	1227.5	1356.4	1288.3	1218.5	1687	1253.3	1941.5	1463.3	1329.1	1548.3	863.7	629.5	775.2	765.7	808	902.3	750.5	906.5	684	606.3	639.5	532.4	463.8	530
HyS0059.43	Q58CN9.1	9.57e-92	Bos taurus	N-acyl-phosphatidylethanolamine-hydrolyzing phospholipase D	XP_002162760.3 PREDICTED: N-acyl-phosphatidylethanolamine-hydrolyzing phospholipase D-like [Hydra vulgaris]	4.7e-188	N-acyl-phosphatidylethanolamine-hydrolyzing phospholipase D	NAPEPLD	1323	1161.98	1278.3	1174.8	1198.4	1290.1	1274.3	1329.7	1213.8	1305.6	1263.9	1208.4	1231.3	1155.5	1262.7	1209.1	1305.2	1268	1295.6	1555.9	1426.1	1228.3	896.4	983.2	1200.5	570.3	436.7	1094.4	961.7	938.6	1071.4	1034.3	1059	941.6	1022.6	923.1	709.3	788.2	614.2	657.3	695.4
HyS0164.4	Q64152.3	8.07e-76	Mus musculus	Transcription factor BTF3	XP_002156589.1 PREDICTED: transcription factor BTF3 homolog 4-like [Hydra vulgaris]	5.8e-64	Histone-lysine N-methyltransferase	NA	480	319.034	1273.6	1210.8	1148.8	1205.9	1257.8	1345	1261.8	1313.4	1171.6	1212.7	1238.5	1545	2136.6	1766.5	2029	1940.8	2121.5	1681.5	1575.4	1559.9	1729.4	2269.3	1809.4	2340.8	2166.6	982.5	930	963.4	952.2	905.9	949	907.5	949.1	955.7	691.5	818.6	850.1	783.1	950.6
HyS0006.58	P17126.1	0	Hydra vulgaris	Actin, non-muscle 6.2	ADR10434.1 non-muscle actin II [Hydractinia echinata]	1.6e-216	Non-muscle actin II	NA	1131	969.977	1265.8	1241.4	1271.4	1048	1422.3	1433.7	1240.4	1227.3	1259.1	1270.2	1265.9	625.9	1052.8	1414	1324.4	1346.3	1295	1549.4	1448.8	2159	1333.9	4220.7	5182.1	3274.2	1721.3	916	1006.6	1045.7	939	899.5	1054.1	1151.3	850.6	1046	567.3	827.3	615.9	920.9	949.8
HyS0009.343	P13630.2	1.51e-73	Paracentrotus lividus	Histone H2A	AOF43153.1 histone H2A.X.1 [Hydractinia echinata]	2.2e-52	NA	NA	609	447.977	1253.6	1410.4	1393.2	1194.4	1248.9	1266.8	1558.4	1303.3	1548.3	1387.1	1482.8	1127.1	1808.9	1894	2306.4	2263.9	2453.1	2175.9	2090.6	670.6	601.1	167.7	187.9	90.5	133.7	833.9	986.5	968.1	821.5	801.4	820.1	1014.3	823.4	1069.6	628.1	947.2	545	780.1	941
HyS0009.114	Q3MHR3.1	6.08e-58	Bos taurus	Dynein light chain 2, cytoplasmic	XP_001897484.1 Dynein light chain 1, cytoplasmic [Brugia malayi]	2.5e-40	Dynein light chain	DYNLL2	270	114.872	1233.1	924.5	1038.7	1147.2	1208	1257.9	1013	1118	926.2	1466.3	952.3	702.7	1152	2422	1408.1	1524.7	2136.7	715.9	636.1	2044.5	1953	1316.2	1265.2	952.1	1053.6	755	809.6	794.3	699.6	795	714.9	893.1	789.9	845.2	514.2	667.7	413.6	1008.5	1344.2
HyS0082.13	Q7RTY7.2	1.2e-30	Homo sapiens	Ovochymase-1	XP_002157230.1 PREDICTED: chymotrypsinogen B-like [Hydra vulgaris]	2.3e-40	NA	NA	1224	1062.98	1221.9	869.6	870.4	1107.5	1089.2	1182.1	975.5	1105.8	859.7	986	831.7	1228.5	632.6	341.7	332.1	414.4	350.6	652	657.9	3.9	5	2.2	2.4	2.3	3.3	848.1	708.5	682.1	899.9	787.2	800.1	711.2	831.8	733.7	562.1	559.5	537.1	268.9	188.7
HyS0004.139	A7WLH8.1	4.9e-36	Sus scrofa	Small ubiquitin-related modifier 1	XP_002156156.1 PREDICTED: small ubiquitin-related modifier 1-like [Hydra vulgaris]	3.8e-36	Small ubiquitin-related modifier	SUMO1	273	117.547	1217.3	1946.2	1945.2	1216.7	1272.4	1325.5	2027.7	1295.8	1940.6	1566.5	2034.8	1237.3	1615	2486.9	2899.6	2971	3326.1	2785.4	2408.4	1050.7	980.8	612.3	730	589.9	712.9	858.4	1456.3	1466	803.8	847.5	758.6	1526.2	905.3	1589.6	611.8	1298.1	626.5	1043.6	1210.5
HyS0013.262	Q7TQN8.1	2.16e-20	Rattus norvegicus	Glucose-dependent insulinotropic receptor	NA	NA	NA	NA	1236	1074.98	1210.7	894.9	955.3	857	1171.4	1151.6	813.8	985.2	685.9	794.8	637.9	605.7	470.9	267.1	255.6	308.8	268.1	453.2	473	14.7	17.5	3.1	0.7	0.5	0.3	870.2	970	997.3	881.2	769.2	1043.1	613.8	750.2	914.6	391.7	739.7	406	210.6	158.3
HyS0086.22	P04735.2	1.13e-62	Psammechinus miliaris	Late histone H2A.1	AOF43152.1 histone H2A.X.2 [Hydractinia echinata]	1.3e-67	Histone H2A type 1-A	NA	414	253.214	1197.9	1306.2	1281	1002.7	1171.3	1171.1	1418	1151.7	1333.2	1126.1	1272.1	891.7	814.8	625.2	703.7	840.5	773.2	1044.6	1125.8	12.6	11.6	7.6	5.3	5.7	2.1	756.9	952	941	732.6	734.9	804.2	1062.5	705.4	979.3	505.7	845.8	515.9	495.1	400.6
HyS0011.205	O01367.1	4.37e-71	Drosophila melanogaster	Protein held out wings	XP_002155627.2 PREDICTED: protein quaking-B-like isoform X2 [Hydra vulgaris]	6.9e-99	QKI, KH domain containing, RNA binding a	QKIA	780	618.977	1178.7	1140.4	1074.9	841.7	1071.9	1110.9	1170.7	949.7	1214	1024.6	1197.2	510.6	875.1	1262.1	1231.6	1169.7	1179.2	1456.9	1213.3	519.3	348.5	160	266.6	158.7	137	787.9	1013.9	983.5	763.9	790.1	835.3	998.9	771.9	980.8	529.1	825.7	512.4	699.8	780.8
HyS0030.48	Q4P6E9.1	1.01e-13	Ustilago maydis 521	Cofilin	XP_018291076.1 hypothetical protein PHYBLDRAFT_169294 [Phycomyces blakesleeanus NRRL 1555(-)]	1.7e-11	NA	NA	420	259.195	1168.5	1452.5	1565	1070.2	1237.7	1273.7	1607.9	1250.1	1588.2	1458.9	1690.1	959.2	1544	2130.2	2241.8	2315	2362.2	2299.7	2142.4	2049	1755.1	2235.2	2374.1	1907.7	2161.3	847	1166.9	1112	906.8	836.4	845.7	1258.5	790.8	1238.4	556.5	947.8	544.9	966.2	1172
HyS0021.274	P0C6V5.1	2.3	Avian infectious bronchitis virus (strain M41)	Replicase polyprotein 1a	NA	NA	NA	NA	597	435.988	1168.2	1620	1704.2	1108.5	1315.2	1258.7	1742	1315.9	1819.2	1616	1949.8	944.4	1044	1147.2	1391.3	1746.4	1481.3	2348.6	2171.2	4.4	7.5	0.7	0.1	0	0.1	923.8	1505.3	1418.3	934	958.3	1000.1	1626.4	952.1	1527.2	612.5	1152.2	672.8	866.7	702.3
HyS0063.3	Q9SUM2.1	6.52e-41	Arabidopsis thaliana	Probable small nuclear ribonucleoprotein F	XP_002166685.1 PREDICTED: small nuclear ribonucleoprotein F-like [Hydra vulgaris]	2.7e-34	Small nuclear ribonucleoprotein polypeptide F	NA	270	114.872	1145.4	1039.4	1069.7	1088.6	1040.6	1127.7	1144	1123.4	1086.7	1114.8	1088.7	1082	1340.6	1375.3	1528.5	1572.2	1715.1	1631.9	1500.8	1502.6	1694.6	1236.7	1105.1	977.8	1132.2	733.1	775.3	786.7	984.5	789.2	762.6	705.1	739.4	706.3	542.1	630.4	448.6	532.8	564.6
HyS0087.42	Q9W6X3.1	1.03e-39	Oryzias latipes	10 kDa heat shock protein, mitochondrial	XP_002162621.1 PREDICTED: 10 kDa heat shock protein, mitochondrial-like [Hydra vulgaris]	9.4e-36	Heat shock protein, mitochondrial	HSPE1	303	144.845	1142.9	1058.6	1099.5	1186.6	1181.4	1214.2	1116.8	1224	1087.8	1186.8	1089	1547.3	1469.6	1078.8	1076.4	1168.9	1337	1212.9	1230.8	478.3	497.5	904.4	763.5	1080.7	999.4	862.9	771.3	807.5	866.9	820	797.7	852.5	906.5	826.7	583.1	692.9	614.3	500.4	470.1
HyS0094.20	P23403.1	2.09e-64	Xenopus laevis	40S ribosomal protein S20	XP_004206204.1 PREDICTED: 40S ribosomal protein S20-like [Hydra vulgaris]	2.1e-50	Ribosomal protein S1	RPS20	357	196.905	1135.9	1384.2	1353	1064.5	1221.5	1219.7	1576.8	1287.5	1560.9	1446.8	1515	1215.9	1458.1	1602.6	2105.5	2094	2350	2051.5	1978.1	4450.6	5822.2	7487.7	6620.3	9039	9523.4	710.4	972.3	1021.3	816.2	716.3	803.1	1144.4	796.6	1034.1	526.7	890	537.5	689.7	984.8
HyS0025.173	P27085.1	4.94e-60	Octopus vulgaris	40S ribosomal protein S26	XP_002164679.1 PREDICTED: 40S ribosomal protein S26-like [Hydra vulgaris]	5.5e-48	40S ribosomal protein S26	NA	450	289.086	1134.4	988.4	1046.8	887.7	1076.6	1151	1058.3	1172.7	1025	1203.2	1082.2	994.8	1460.8	1575.5	1760.3	1624	1784.9	1454.4	1398.7	3460	4566.7	6121.8	5150.4	8571.9	8014.2	618.1	666.1	749.1	602.3	587.8	670.6	683.5	588.8	690.1	423.4	553.8	444.6	632	811.5
HyS0004.423	Q9U505.1	2.87e-47	Manduca sexta	ATP synthase lipid-binding protein, mitochondrial	ACY74438.1 ATP synthase H+ transporting-like protein [Carukia barnesi]	3.7e-32	Atp synthase f complex subunit mitochondrial	NA	396	235.298	1130.9	991	1044.8	990.9	1081.1	1166.7	1063.1	1124.3	1064.9	1072.6	1029.8	885.4	1169.4	1237.9	1143.9	1108.8	1152.7	935.8	970.9	1636.4	1603.5	1740.4	1920.9	2564.5	2067.8	706.4	746.6	674.7	737.5	745.3	813.5	794.6	699.4	760	475.2	570.5	579.7	676.8	716.3
HyS0106.11	Q6AXS5.2	6.54e-10	Rattus norvegicus	Plasminogen activator inhibitor 1 RNA-binding protein	XP_002162674.2 PREDICTED: circumsporozoite protein-like isoform X1 [Hydra vulgaris]	3.1e-46	Plasminogen activator inhibitor 1 RNA-binding protein (Fragment)	NA	1353	1191.98	1094.7	778.9	817.7	1190	1085.5	1130.8	816.5	1180.8	807.8	933.7	820.2	1483.4	1402.8	973.3	1098.5	998.7	1092	1068.3	1073.9	1179.4	1368.7	1412.3	1246.8	918.3	1038	838.3	497.7	537.4	919.6	806.4	795.4	221.1	843	442.1	586.7	494	433.1	297.8	352.1
HyS0045.115	P51554.1	0	Hydra vulgaris	Elongation factor 1-alpha	AXY40359.1 eukaryotic elongation factor 1 alpha [Hydractinia symbiolongicarpus]	3.7e-261	Translation elongation factor EF-1 subunit alpha	NA	1551	1389.98	1090.1	984.8	1029.7	1157.3	1139.8	1109	1024.9	1110.7	1023.8	1152.8	983.4	1063	1594	2135.6	2061.1	1964.7	2137.3	1292.1	1337.6	4894.4	5773.6	6517.6	6527.7	7397	4133.4	910.9	756.2	772.4	908.4	916.1	886.6	845.4	886	767.8	637.3	642.2	606	959.2	1299.3
HyS0083.16	P52821.1	2.18e-39	Caenorhabditis elegans	40S ribosomal protein S25	CCQ18595.1 40S ribosomal protein S25 [Sycon ciliatum]	4.2e-32	Small subunit ribosomal protein 25	RPS25	342	182.233	1087.9	1095	1130.1	939.9	1087.8	1156.5	1139.3	1168.6	1125.6	1277.7	1203.3	984.5	1540.6	1834.3	2111	1941.2	2263.5	1668.6	1608.6	3792.3	4312.7	5716.1	4728.8	6209	6942.6	699.1	762.4	895.3	738	642.5	711.7	859.2	643.1	910.6	468.7	732.9	523.5	765.4	819.9
HyS0020.150	Q8WQI5.1	1.05e-101	Spodoptera frugiperda	40S ribosomal protein S8	XP_002158630.1 PREDICTED: 40S ribosomal protein S8-like [Hydra vulgaris]	3.5e-85	40S ribosomal protein S8	NA	627	465.977	1082.8	712.5	800.9	971.1	1069.1	1094.6	751.1	1156.5	773.9	1047.7	780.1	919.3	970.9	864.5	1029	1017.3	1141.4	1032.6	1009.3	1600.5	1734.1	2851.1	2235.5	3555.8	3143.8	692.2	498.3	575.4	685.8	684.8	743.7	501.8	716.1	550.7	483.8	453.2	390.8	401.8	482.5
HyS0010.205	B9DFA8.1	2.6	Arabidopsis thaliana	Alkaline/neutral invertase C, mitochondrial	NA	NA	NA	NA	906	744.977	1071.3	1049.2	1086.4	1094	999.5	963.9	968.5	917.4	851.9	862	751.7	711.7	505.6	371.5	301.5	402	327.4	551	631.6	3.3	3.2	0.6	0.5	0.2	0.4	805	846.2	772.5	793.4	832.8	755.9	890.2	814.7	881.5	543.1	656	505	390.1	262.7
HyS0005.391	P84175.2	6.81e-69	Gallus gallus	40S ribosomal protein S12	XP_014665336.1 PREDICTED: 40S ribosomal protein S12-like [Priapulus caudatus]	3.9e-56	40S ribosomal protein S12	NA	423	262.162	1057.2	1276.3	1272.7	931.5	1084.1	1162.1	1423.2	1155.9	1410.7	1381.3	1486.1	1185.9	1389.4	1886.6	1804.4	1844.9	2020.9	1873	1845.4	3834.9	5805.9	7913.5	7191.4	8931.4	10473.5	580.1	836.6	908	553.9	568.2	644	882	515	881.1	393.3	659.8	428.4	760.4	868.3
HyS0018.100	P07746.2	3.37e-40	Oncorhynchus mykiss	High mobility group-T protein	NP_001274297.1 high mobility group-T protein-like [Hydra vulgaris]	5.3e-26	Non-histone chromosomal 6	NA	528	367.017	1043.1	968.5	982.2	1015.7	973.2	1048.5	1072.6	1087.7	1047.7	1061.3	1018.6	1386.3	1867.3	1793.3	1988.2	1815.3	2072.8	1434.7	1340.4	830.8	935.3	331.5	322	169.1	294.7	620.4	621	615	628.2	606.2	590.2	587.3	590.9	676.6	425.3	547.5	462.4	507.9	682.8
HyS0036.26	E7FDB3.1	3.25e-23	Danio rerio	Nanos homolog 1	AFV31433.1 Nanos1 [Hydractinia echinata]	9.6e-124	Nanos-type domain-containing protein (Fragment)	NA	708	546.977	1032.7	1114	1002	817.3	899.5	648	738.2	555.8	672.9	511	633.4	348	484.2	715.9	930.2	867.5	820.1	313.1	318.4	62.4	38.7	22.1	36.8	16.5	24.2	932.6	1042.5	982.9	874.9	877.7	959.9	1155.3	878	1104.1	607.2	824.3	760	814.2	873.3
HyS0027.193	Q9VXE0.1	1.64e-35	Drosophila melanogaster	Probable small nuclear ribonucleoprotein G	XP_020611063.1 small nuclear ribonucleoprotein G-like [Orbicella faveolata]	9.3e-28	Small nuclear ribonucleoprotein G	NA	231	82.1264	1025.5	1104.5	1220.2	1078	963.8	995.9	1216.3	933.7	1241.3	1113	1196.4	1074.1	1192.7	1385.4	1568.9	1550.5	1742.6	1624.2	1595.8	1023.8	1205.6	688.7	742.9	432.6	561.3	764.6	810.3	775.1	632.8	714.2	638.8	826.8	754.2	864.6	523.5	646.7	467	516.7	628.3
HyS0023.266	P62750.1	2.29e-60	Homo sapiens	60S ribosomal protein L23a	XP_002159053.1 PREDICTED: 60S ribosomal protein L23a-like [Hydra vulgaris]	1.8e-54	DEAD (Asp-Glu-Ala-Asp) box polypeptide 52	RPL23A	459	298.042	1017.8	842.9	901.3	819.9	972.2	1053.2	970.3	1033.2	903	999.4	949.9	1105.6	1523.5	1479.5	1533.4	1482.1	1584.7	1314.2	1292.1	3370.9	3815.4	5257.8	5137.1	8088.5	7271.3	623.8	659.9	664.7	644.6	618.3	647.7	707.2	651.1	698.5	442.7	600.5	462.2	600.8	821.7
HyS0004.42	P63017.1	0	Mus musculus	Heat shock cognate 71 kDa protein	AEM62766.1 heat shock cognate protein 71 [Hydractinia echinata]	0	Heat shock 70 kDa protein cognate	HSPA8	1962	1800.98	1014.7	1092.1	1109.9	1146.1	1135.3	1136.2	1168.3	1104.2	1140.8	1048.4	1084.1	1087.6	1122	1102.8	1243.2	1187	1082.3	1135.5	1152.8	555.5	679.2	732.9	814.8	1032.6	798.3	883.3	847	820	851.8	881.3	874.3	877.9	873.2	851.1	607.7	697.4	600.6	656.7	676
HyS0129.4	P15253.1	3.54e-177	Oryctolagus cuniculus	Calreticulin	XP_002161300.1 PREDICTED: calreticulin-like [Hydra vulgaris]	6.6e-115	Calreticulin	CALR	1266	1104.98	1001.6	914	1010	1275	1188	1294.3	1029.4	1310.2	948	1245.9	1010	1691.3	1425.8	824.4	771.4	787.8	790.7	721.9	775.8	674.1	575.5	737.5	654.3	414.2	665.6	766.8	619.9	632.9	760.9	744	740.5	499.5	744.7	623.5	543.6	508	562.5	444.9	338.1
HyS0004.346	O61462.3	1.04e-47	Cryptochiton stelleri	60S ribosomal protein L37a	XP_002164628.1 PREDICTED: 60S ribosomal protein L37a-like [Hydra vulgaris]	2.6e-40	Large subunit ribosomal protein L37Ae	RPL37A	279	122.848	995.4	1438.3	1467.4	834.8	1049.3	1070.6	1576.9	1071	1609.6	1405.2	1593.7	631.3	939	1603.1	2043.4	2066.4	2378.9	2218.8	2036.4	4900.9	6362.2	8816.8	7588.7	16287.5	11699.7	470.9	822.9	802.4	474.9	471.3	553.9	926.7	468.7	788.2	316.6	715.8	286.3	640.1	664
HyS0005.286	Q4R7Q7.1	0	Macaca fascicularis	Ribonucleoside-diphosphate reductase subunit M2	XP_002159812.1 PREDICTED: ribonucleoside-diphosphate reductase subunit M2 B-like [Hydra vulgaris]	1e-170	ribonucleoside-diphosphate reductase small chain	RRM2	1179	1017.98	992.1	1125.3	1066.3	910.4	962.1	975.4	1170.8	905.3	1265.3	988.9	1184.1	603.4	1115.4	1884	1815.6	1758.7	1810.1	1534.8	1427.7	414.8	284.6	80.1	90.1	32.8	71.9	818.8	912.7	848.6	782.1	864.3	765.2	944	829.8	940.4	601.8	718.5	504.3	879.3	1082.2
HyS0018.293	Q9IA76.1	4.02e-57	Paralichthys olivaceus	60S ribosomal protein L31	XP_004206070.1 PREDICTED: 60S ribosomal protein L31-like [Hydra vulgaris]	1.9e-54	Ribosomal protein rpl31	RPL31	375	214.537	987.5	1103.6	1161	888.9	970.7	1021.3	1196	1004.3	1143.4	1104.8	1207.5	826.8	1166.4	1403.3	1520.6	1551.6	1779.3	1621	1518.4	3645.5	4160.7	6342.6	5353.9	6747.3	8040.3	564.8	761.8	774.4	579.1	557.4	537.7	811.2	561	796.5	394.2	686.6	391.8	532.5	614.8
HyS0044.150	Q54G14.2	0.000199	Dictyostelium discoideum	Uncharacterized protein DDB_G0290685	NA	NA	NA	NA	906	744.977	981.5	1066.1	1064.7	1096	1164.7	1159.5	1164.9	1176.5	1114.3	1304.3	1036.7	1067.3	769.5	706.6	867.7	1023.8	874.1	1230	1251.4	7.9	10.9	2.8	1.6	0.7	0.9	770.5	802.7	805.4	822.4	830.2	838.7	860.9	791.1	776.6	566	619.5	496.6	496.6	397.8
HyS0017.226	P63081.1	3.04e-23	Rattus norvegicus	V-type proton ATPase 16 kDa proteolipid subunit c	XP_015766189.1 PREDICTED: V-type proton ATPase 16 kDa proteolipid subunit [Acropora digitifera]	1.8e-16	V-type proton ATPase proteolipid subunit (Fragment)	NA	258	104.528	968.4	1260	1315.9	1125.6	1003	932.3	1281.2	964.7	1279	1102.9	1242.6	1273.2	1342	1860.4	1802.5	1891.7	1994.5	1377.8	1334.9	1266.7	696.7	1062.5	1258.4	964.1	1307.6	834	979.8	909.2	789.3	813.6	694.6	1061.6	882.5	1031.3	596.5	791	557.3	871	885.9
HyS0035.155	E2RKA8.1	2.58e-68	Canis lupus familiaris	60S ribosomal protein L32	XP_002166888.1 PREDICTED: 60S ribosomal protein L32-like [Hydra vulgaris]	3.7e-56	Ribosomal protein 49	RPL32	402	241.245	957.5	889.4	911.4	849.2	872.5	943.2	969.5	907.5	958.7	978.3	946.4	862.7	1049.7	1267.2	1235.8	1210.5	1313.7	1298.1	1281	2827.9	3223.4	4245.5	3785.9	4081.9	5028	630.3	599.4	637.8	558	568.4	612.3	631.2	582.2	619.4	384.4	511.3	411	494.4	631.9
HyS0041.144	Q90YS3.1	9.02e-133	Ictalurus punctatus	40S ribosomal protein S2	XP_022314556.1 40S ribosomal protein S2 [Crassostrea virginica]	3.5e-101	Ribosomal protein S2	NA	822	660.977	952.1	819.6	840.4	847.5	938.7	984.6	889.7	1021.6	883.7	986.3	881.9	1024.5	1164.3	1158.5	1219	1210.8	1276	1252.6	1206.7	2745.5	3612.8	3221.7	3411.3	3857.1	2847.6	553.9	551.8	568.2	593.8	524.4	576.8	457.3	547.1	502	369.9	487.8	371.7	444	539.6
HyS0045.33	Q8IE95.1	6.05e-06	Plasmodium falciparum 3D7	Variant-silencing SET domain-containing protein	NA	NA	NA	NA	618	456.977	950.7	1133	1131.3	827.7	918.5	960.3	1170	930.5	1119.1	1006.1	1076.3	1142.1	777.3	557.9	604.7	755.4	675.8	1145.7	1101.2	6.5	13.1	3.5	1.5	0.6	0.8	564.8	772.5	718.3	558.4	561.2	571	706.5	553.7	758.9	362.1	579.8	410.9	283.5	251.6
HyS0002.148	A1XQU3.1	6.03e-37	Sus scrofa	60S ribosomal protein L14	XP_002163629.1 PREDICTED: 60S ribosomal protein L14-like [Hydra vulgaris]	8.9e-42	KOW domain-containing protein	RPL14	402	241.245	936.8	828.5	870.2	908.8	928.2	926.3	858.8	979.4	822.3	923	814.7	998.7	1284.9	1162.1	1282.9	1228.7	1297.6	1065	1119.1	2239.7	2674	3402.3	2818.6	3784.5	3784.6	663.4	648.6	619.1	670.9	705.5	651.5	654.3	690.9	678.3	479.8	528.7	550.4	487.6	618.2
HyS0125.17	P63077.1	9.89e-16	Rattus norvegicus	Guanine nucleotide-binding protein G(I)/G(S)/G(O) subunit gamma-8	XP_012561332.1 PREDICTED: guanine nucleotide-binding protein subunit gamma-like [Hydra vulgaris]	7.6e-22	NA	NA	231	82.1264	925.4	1422.3	1452.3	895.7	979.1	998.8	1505.9	960.7	1453.5	1354.7	1589	876.4	1374.4	2507.2	2175.9	2084.4	2485	2042.4	1974.8	2440.1	2307.9	2037.6	2063.3	1325.5	1958.3	563.8	953.9	1046.5	530.5	525.9	592.1	1154.2	524.3	1047.6	374.3	856.9	467	1012.7	1057.2
HyS0039.101	P41731.2	1.04e-31	Mus musculus	CD63 antigen	XP_002161461.1 PREDICTED: 23 kDa integral membrane protein-like [Hydra vulgaris]	3.2e-62	Tetraspanin	NA	1416	1254.98	915.2	813.9	843	1121	946.3	924.7	818.9	956.3	821.1	842	799.6	893.6	902.3	835.6	902.3	960.6	942.2	973.3	962.9	653	531.5	503.4	583	497.9	554.3	968.8	766	729.9	1013.7	982.4	898.7	776.7	1008.3	772.5	705	626.1	604.9	479.8	526.3
HyS0028.88	Q8VE97.1	1.03e-56	Mus musculus	Serine/arginine-rich splicing factor 4	XP_002156792.2 PREDICTED: serine/arginine-rich splicing factor 5-like [Hydra vulgaris]	2.7e-79	ARGININE/SERINE RICH PRE-mRNA SPLICING FACTOR	NA	780	618.977	914.9	685.5	720	818.1	841.9	885.6	697.4	854.9	747.6	796.4	718.5	748.6	1065.8	1125.6	1247.6	1034.4	1092.6	990.3	978.5	305.6	310	251.3	287.8	190.3	222.6	627.7	492.9	490.6	622.6	593.1	598.5	407.1	569.2	476.2	409.7	434.2	327.8	407.5	514.8
HyS0016.259	Q9VS34.1	5.33e-92	Drosophila melanogaster	60S ribosomal protein L18	XP_012562532.1 PREDICTED: 60S ribosomal protein L18-like [Hydra vulgaris]	3e-83	Multidrug resistance protein 1-like	RPL18	567	405.988	910.9	878.6	860.2	661.1	929.9	981	935.7	956.7	917.5	1053.1	896.5	700.1	927.2	1210.6	1204	1180.8	1243.2	1120.7	1145.8	2243.4	2894.6	3699.7	2842.6	3984.6	3492.1	525.8	600.3	631.4	515.9	528.1	586.7	671.2	473.3	700.1	331.4	536.6	397.7	543.4	680.3
HyS0008.92	Q8AWF2.1	3.6e-74	Oreochromis niloticus	Nascent polypeptide-associated complex subunit alpha	XP_004212337.1 PREDICTED: nascent polypeptide-associated complex subunit alpha-like [Hydra vulgaris]	4.1e-52	Nascent polypeptide associated complex protein alpha subunit	NACA	663	501.977	894.9	1000.7	1032.1	810.8	916.8	965.3	1121.2	968.8	1094.5	1060.1	1083.2	801.2	1188.5	1564.9	1484	1489	1606.8	1474.4	1374.1	1524.6	1919.9	2278.2	2319.5	3149.6	2791.9	586.2	688.7	665.4	514	524.9	602.3	700.1	526.3	715.3	370.3	567.5	412.5	526.6	631.1
HyS0004.376	P48159.2	1.02e-82	Drosophila melanogaster	60S ribosomal protein L23	XP_002161668.2 PREDICTED: 60S ribosomal protein L23-like [Hydra vulgaris]	4.9e-67	60S ribosomal protein L23 (inferred by orthology to a C. elegans protein)	RPL-23	423	262.162	887.3	864.1	888.7	853.8	820	878.7	920.9	951.9	904.3	952.1	949.8	1139	1286.9	1212	1397.7	1390.6	1505.5	1302.3	1287.7	2821.2	3903.5	4663.2	3923.4	5662.7	5839.4	616.5	633	695.8	631.8	594	607.5	633	606.1	663.5	408.4	566.1	515.6	488.1	533.9
HyS0013.321	Q3T0B7.3	4.89e-45	Bos taurus	40S ribosomal protein S27-like	XP_002161016.1 PREDICTED: 40S ribosomal protein S27-like [Hydra vulgaris]	1.7e-38	40S ribosomal protein S27	NA	255	101.988	884.4	1223.5	1309.9	699.1	929.9	942.1	1294.8	923.9	1327.5	1192.7	1333.1	931.2	1360.5	2088	2146.4	2203.2	2504	1771	1570.8	4892.9	6995.1	10207.6	9163.6	15309.9	15556.6	463.6	936.3	1016.7	517.1	521.8	521.7	1081.9	581.7	1018.5	384.1	821.5	388.7	907	1034.8
HyS0003.575	P79781.3	3.88e-90	Gallus gallus	Ubiquitin-40S ribosomal protein S27a	ROT79987.1 hypothetical protein C7M84_001258 [Penaeus vannamei]	1.7e-66	Ubiquitin-domain-containing protein (Fragment)	NA	636	474.977	881.8	698	757.6	720.5	853.8	894.2	801.8	925.9	812.1	963.9	833.9	905	1251.7	1232.1	1245	1283.6	1488.1	1104.4	1083.3	2370.8	3365.3	4456.3	3936.8	6143.5	6016.3	472.7	509.3	503.5	519.3	471.5	530.9	507.6	443.2	542.2	318.1	459.4	366.7	471	510.2
HyS0013.167	P17702.4	8.47e-35	Rattus norvegicus	60S ribosomal protein L28	XP_001635479.1 predicted protein [Nematostella vectensis]	3.2e-37	Ribosomal protein 30	RPL28	438	277.129	881.5	907.5	872.6	836.6	849.6	861.4	959.2	939.6	905.2	931.5	918.1	981.7	1283.1	1289	1400.1	1450.9	1612.3	1208.4	1217.1	2858.1	3568.7	4828.5	4433.5	6934.9	6419.3	612.8	663	654.7	582.2	586.8	577.1	671.5	613.8	685.6	425.6	542.3	488.6	535.6	670.7
HyS0098.16	Q2SMA7.1	1.9	Hahella chejuensis KCTC 2396	2,3-bisphosphoglycerate-independent phosphoglycerate mutase	XP_001633021.1 predicted protein [Nematostella vectensis]	1e-25	NA	NA	1029	867.977	876.6	784.3	852	837.3	952.8	930	830.2	899.6	805.8	888.3	776.4	719.8	568.9	414.1	381.2	483.2	400.1	656.3	693.4	3.7	2.9	0.6	0.3	0.2	0	609.1	569.7	595	573.3	595.4	617.8	627.7	570.6	612.1	380.9	493.9	372.9	341.9	231.7
HyS0041.154	Q501J6.1	0	Mus musculus	Probable ATP-dependent RNA helicase DDX17	XP_012554125.1 PREDICTED: ATP-dependent RNA helicase dbp2-like isoform X2 [Hydra vulgaris]	2.5e-225	ATP-dependent RNA helicase	NA	2001	1839.98	875.6	681.9	660.6	759.5	838.3	863.6	689.1	801.7	718.8	684.9	684.4	698.1	820.1	693	900.2	755	649.8	788.2	751.1	367.8	453.3	251.9	298.1	281.9	231.4	740.8	531.7	547.2	759.4	726	732	466.8	725.8	485.3	501.4	488.6	487	409.3	472.7
HyS0001.373	P42577.2	1.52e-73	Lymnaea stagnalis	Soma ferritin	XP_002160295.1 PREDICTED: soma ferritin-like [Hydra vulgaris]	6.5e-61	Soma ferritin	NA	516	355.017	875.2	1123.7	1120.2	875.3	910.7	904.7	1223.4	946.8	1172.7	1101.1	1178.7	980.4	1124.1	1634.1	1688.9	1709	1742.4	1437.9	1403.4	1928.9	2724	2777.2	2303.6	2727.4	3035.5	644.2	805.8	774.6	625.9	623	604.4	891	640	836.2	452.5	685.4	487	676.3	838.8
HyS0446.3	P42577.2	1.52e-73	Lymnaea stagnalis	Soma ferritin	XP_002160295.1 PREDICTED: soma ferritin-like [Hydra vulgaris]	6.5e-61	Soma ferritin	NA	516	355.017	875.2	1123.7	1120.2	875.3	910.7	904.7	1223.4	946.8	1172.7	1101.1	1178.7	980.4	1124.1	1634.1	1688.9	1709	1742.4	1437.9	1403.4	1928.9	2724	2777.2	2303.6	2727.4	3035.5	644.2	805.8	774.6	625.9	623	604.4	891	640	836.2	452.5	685.4	487	676.3	838.8
HyS0006.419	O61231.1	3.03e-118	Drosophila melanogaster	60S ribosomal protein L10	NP_001274727.1 60S ribosomal protein L10-like [Hydra vulgaris]	1.2e-101	Ribosomal protein rpl10	RPL10	651	489.977	873.6	815.2	834.2	758.4	890.7	933.7	872.7	934.8	886.7	998.8	879.1	875.1	1057.2	1255.8	1258.6	1277.8	1325	1173.7	1166.5	2554.5	3088.3	4455.1	3245.1	4303.2	4201.5	532.7	604.1	596.7	546.8	554.9	618	613.6	510.4	625.4	359.9	495.8	442.2	575.4	648.3
HyS0076.28	P17882.1	1.94e-30	Trypanosoma brucei brucei	Flagellar calcium-binding protein TB-17	XP_002158871.1 PREDICTED: flagellar calcium-binding protein-like [Hydra vulgaris]	2.7e-64	Flagellar calcium-binding protein-like	FCA1	645	483.977	867.9	1083.3	1151.8	924.4	915.8	908.6	1188.3	905.9	1155.3	1119.8	1137.2	857.5	943.3	1392.2	1341.3	1541.6	1517	1449.9	1405.4	612.2	567.9	556	589.3	793.3	615.3	672.9	874.5	871.5	662.8	726.8	650.8	963.4	685.2	965.6	498	692.9	438.4	709	712.6
HyS0013.320	Q90474.3	0	Danio rerio	Heat shock protein HSP 90-alpha 1	XP_002165028.1 PREDICTED: heat shock protein HSP 90-alpha-like [Hydra vulgaris]	0	Molecular chaperone HtpG	HSP90	2148	1986.98	867.2	875.3	869.9	1064.4	931.7	948.7	907.4	925.5	858.9	796.9	831.5	1027.1	1045	895.5	951.7	901.1	890.1	810	851.9	459.1	504	734.3	716.1	911.5	875.9	830.9	722.4	684.9	844	813.7	785.4	637.3	798.8	667.8	572.2	587.7	516.3	549.3	586.2
HyS0021.117	P58374.1	2.78e-62	Branchiostoma belcheri	60S ribosomal protein L30	XP_020631005.1 60S ribosomal protein L30-like [Orbicella faveolata]	3.5e-47	Large subunit ribosomal protein L30e	NA	342	182.233	860.4	804.4	805.5	796.6	835.9	815.4	859.6	843.3	865.5	949.6	881.5	959.4	1335.5	1544.7	1687.9	1671.2	2002.9	1213	1159.9	2781.3	3749.9	4954.4	4385.9	6328.3	6226.1	499.4	506.9	638.1	581.1	518.3	540	612.1	546.3	566.2	382.6	456.6	424.3	641.5	842.8
HyS0027.147	Q9MYT8.4	2.55e-06	Sus scrofa	ATP synthase subunit e, mitochondrial	NA	NA	Mitochondrial ATP synthase subunit e	NA	207	64.0952	859.1	790.9	866.6	800.6	884.2	811.3	818.7	850.7	759.3	876.9	793.9	800.8	791	798	821.8	831.8	971.3	852.6	889.2	1246.9	1466.9	1668.4	1599.6	2518	1851.9	419.1	504.1	480.2	535.2	464.2	485.3	564.1	482.9	559.9	307	489.5	282.7	289.6	391.5
HyS0007.62	Q00709.1	5.24e-14	Gallus gallus	Apoptosis regulator Bcl-2	NP_001274311.1 uncharacterized protein LOC100215682 [Hydra vulgaris]	1.6e-49	NA	NA	561	399.988	850.8	671.7	732.1	881.9	821.9	757.9	668.9	722.2	641.5	525.4	552.2	557.3	253	141.5	119.8	103.5	96	97.4	129.3	197.3	211.7	195.6	180.5	184.4	193.8	664.8	512.9	566.8	683.5	648.5	627.4	550.1	665.7	572.6	407.5	432.7	397.8	148.3	85.9
HyS0068.13	P27080.1	1.39e-133	Chlamydomonas reinhardtii	ADP,ATP carrier protein	XP_012553741.1 PREDICTED: ADP,ATP carrier protein 3, mitochondrial-like [Hydra vulgaris]	1.4e-130	ADP/ATP transporter on adenylate translocase	NA	915	753.977	845	724.2	773.9	970.9	857.5	867.5	742.9	871.2	704.2	736.9	649.2	916.8	855.6	738.2	793.5	777.8	763.8	626.7	686.8	1378.2	1875.5	2796.4	2523.8	3650.4	3074.5	789.9	584.3	560.5	788.1	768.6	705.7	609.8	787.4	572.4	536.9	485.4	564.1	418.3	515.5
HyS0006.307	Q5RJT2.1	1.3	Rattus norvegicus	pre-rRNA 2'-O-ribose RNA methyltransferase FTSJ3	NA	NA	NA	NA	477	316.042	841.7	709.5	708.3	848.5	783.1	811.7	712.4	831.9	725.5	724.8	688.2	782	936.8	650.6	1082	975.8	974.6	813.8	839.3	1140.9	806.4	2048.6	1612.3	2345	1865.3	642.7	467.5	558.4	686.6	639.4	613.5	504.8	686.3	485.4	487.9	428.9	411.6	339.8	396.2
HyS0057.121	P37380.1	3.71e-131	Podocoryna carnea	60S ribosomal protein L17	P37380.1 RecName: Full=60S ribosomal protein L17	5.8e-92	Large subunit ribosomal protein L17e	RPL17	552	390.998	835.1	737.9	714.9	723.6	797.7	856.4	797.2	885.2	788.2	891.5	789.3	874.2	1106.7	1254.7	1160.9	1124.7	1211.8	1002.9	1026.8	2724.6	3494.9	4450.7	4219.3	5824.1	5515.5	545	506.2	481.2	502	528.5	565.5	518.3	508.8	518.4	348.2	419.7	343.5	493.4	621.1
HyS0019.159	Q9YES0.2	0.4	Aeropyrum pernix K1	RNA 3'-terminal phosphate cyclase	XP_020603899.1 uncharacterized protein LOC110042858 [Orbicella faveolata]	1.4e-35	NA	NA	744	582.977	825.2	509.6	580.4	852.4	828.7	849.7	530.4	790.9	481.3	664.3	463.6	855	594.6	372.7	241.8	325.4	260.3	401.9	432.3	29.4	36.4	60.1	68.8	87.5	102.4	651.1	408.2	408.5	691	642.3	634.7	396.5	656.1	387	428.2	326.5	441	255.6	201.1
HyS0016.283	P02259.2	4.86e-25	Gallus gallus	Histone H5	AOF43155.1 histone H1.2 [Hydractinia echinata]	1.6e-35	Histone H1-delta	NA	513	352.017	822.8	921.6	918.2	860.2	893	988.9	1192.6	1225.5	1273.8	1369.4	1430.6	1409.2	2499.3	3029.8	2990.8	2943.6	3345	1853	1673.4	2724.6	2336.4	2307.4	2034.4	967	1284.2	963.5	1056.9	1003.8	1052.6	957.6	912.7	1113.5	927.3	1065.3	693.8	878	788	1092.4	1446.1
HyS0001.259	Q865C0.1	1.7e-31	Canis lupus familiaris	Carbonic anhydrase 6	XP_014780512.1 PREDICTED: carbonic anhydrase 12-like isoform X1 [Octopus bimaculoides]	3.2e-31	NA	NA	885	723.977	821.7	580	608.7	939.1	868.4	849.5	594.2	856.1	590.4	743.1	583.3	883.7	528	283.7	199.3	294.5	227.3	447.5	478.8	1.9	2.6	0.6	1.1	0.5	0.4	878	762.3	714.3	840.3	883.5	831.4	795.9	850.8	777.7	572.3	617.7	564.8	319.6	193.8
HyS0001.115	P47830.2	2.15e-74	Xenopus laevis	60S ribosomal protein L27a	XP_028410526.1 60S ribosomal protein L27a-like [Dendronephthya gigantea]	1.3e-62	Large subunit ribosomal protein L27Ae	RPL27A	444	283.122	813.7	747.6	815.5	715.9	733.3	793.9	823.6	804.7	839.5	773.5	842.7	730.7	934.8	951	1166.5	1159.6	1303.6	1138.4	1084.5	3019.2	3748.3	4856.9	4525.4	7227.8	6733.8	502.9	581.2	532.8	615.7	480.6	498.6	572.1	482	644.1	343.4	462.7	347.5	413.4	491.6
HyS0049.3	Q08699.1	3.44e-106	Podocoryna carnea	40S ribosomal protein S14	Q08699.1 RecName: Full=40S ribosomal protein S14	8.2e-76	Calcium/calmodulin-dependent protein kinase type II subunit alpha	RPS14	456	295.064	806.9	682.6	719.5	782.7	797.9	780.3	711.9	831.2	716.3	805.4	679.6	784.7	908.8	1042.5	1072.1	1114	1335.9	891.6	952.1	2722.1	3153.5	4453	3733.6	5546.8	5619.7	557.4	457	505.9	561.3	553.6	553.7	539	558.9	494.3	386.2	426.1	363.1	461.4	574.9
HyS0001.627	Q9FNP8.1	6.1e-61	Arabidopsis thaliana	40S ribosomal protein S19-3	XP_002154669.1 PREDICTED: 40S ribosomal protein S19-like [Hydra vulgaris]	2.3e-59	Small subunit ribosomal protein S19e	NA	429	268.142	798.3	816.4	878.3	648.9	833	839.7	933	850.3	921	1009.9	939.8	668.5	1017.6	1569.6	1434.8	1419.6	1488.1	1209.6	1221.8	2944.1	3686.3	4935.3	4441.7	7253	6161.7	450.8	640.5	658.7	436.3	431.9	493.9	664.5	464.7	629.5	341.1	551.1	328.8	602.1	754.6
HyS0008.367	Q9U505.1	6.88e-43	Manduca sexta	ATP synthase lipid-binding protein, mitochondrial	XP_018017844.1 PREDICTED: ATP synthase lipid-binding protein, mitochondrial-like [Hyalella azteca]	9.3e-30	Calcium-binding and coiled-coil domain-containing protein 2	NA	366	205.684	793.4	666	674.9	772.2	785.3	819.6	727.3	865.4	700	781.6	704	820.9	810.6	682	820.7	807.7	923.1	745.4	780.6	706.1	661.8	893.2	838.7	1101.2	925.9	539.2	484.9	479.2	568.2	556.8	576.7	545.6	580.2	502.9	418.4	395.9	361.7	375.8	367.7
HyS0018.247	P61165.1	3.64e-42	Homo sapiens	Transmembrane protein 258	XP_002164061.1 PREDICTED: transmembrane protein 258-like [Hydra vulgaris]	2.1e-33	Transmembrane protein 258	TMEM258	246	94.2817	785.8	843.2	924.1	725.7	742.2	757.3	911.9	762.2	885.7	821.7	952.2	540.1	728.3	887	983.1	1095.8	1161.5	1274	1165.5	1223.5	1053.1	881.6	973.1	944.9	929.3	533	668.7	670.9	512.4	542.9	475.4	681.5	576.8	722.8	386	536.7	321.3	518.5	404.8
HyS0047.169	P10160.2	2.05e-76	Oryctolagus cuniculus	Eukaryotic translation initiation factor 5A-1	XP_002165574.2 PREDICTED: eukaryotic translation initiation factor 5A-like [Hydra vulgaris]	1.3e-60	Eukaryotic translation initiation factor 5A	EIF5AL1	471	310.042	784.5	784.7	828.4	752.2	776.4	813.1	834.1	821.1	866	921.9	848.3	736.3	943.2	1126.7	1040.1	1096	1175.1	1122.3	1134.4	1803.1	2212.5	3309.6	3145.6	4543.2	4318.9	517.3	593.5	637.3	535	505.7	522.2	608.1	547.9	622.5	389.3	522.5	362.5	497.9	513
HyS0039.125	Q15836.3	2.05e-35	Homo sapiens	Vesicle-associated membrane protein 3	XP_028393918.1 vesicle-associated membrane protein 3-like [Dendronephthya gigantea]	5.4e-07	Chain A, Neuronal Synaptic Fusion Complex	VAMP2	303	144.845	779.5	744	810.9	830.9	766.9	832.8	840.4	873.1	765.5	762.6	837.5	842.2	988	785.2	928.2	927.7	1029.7	1108.1	1000	849.6	655.5	521.3	767.3	478.8	662.2	641.9	671.3	710.8	572	587.7	540.3	643.9	720	634.1	438.5	548.7	426.9	362	301.4
HyS0012.104	Q00577.2	4.69e-51	Homo sapiens	Transcriptional activator protein Pur-alpha	XP_002167629.1 PREDICTED: transcriptional activator protein Pur-alpha-like [Hydra vulgaris]	1.2e-87	Transcriptional activator protein Pur-alpha	NA	750	588.977	777.7	615.4	655.3	884.9	767.7	774	630.9	837.5	582.4	701.7	606	1041.4	1052.3	681.3	840.6	792.6	874	768.5	796	856.3	1063.9	1307.1	1197.2	1014	1182.9	621.7	401	453.7	595	569.9	544	226.8	588.4	377.6	422.9	391.2	288.9	298.9	288
HyS0047.177	P80432.2	3.61e-11	Rattus norvegicus	Cytochrome c oxidase subunit 7C, mitochondrial	XP_001638693.1 predicted protein [Nematostella vectensis]	1.6e-13	NA	NA	222	75.144	763.8	637.8	728.1	677.7	737.1	753.6	713.1	766.9	723.3	749	797.3	671.2	548.1	538.9	469.6	488	537.9	629.4	645.8	720.9	658.2	1265.1	1152.4	1316.2	1283.5	444	460.4	509	572.7	479.4	460.1	565.1	485.8	457.3	302.5	453	316.5	316.5	274.1
HyS0012.288	P63103.1	6.43e-109	Bos taurus	14-3-3 protein zeta/delta	NP_001274309.1 14-3-3 protein gamma-like [Hydra vulgaris]	9.3e-85	Membrane-associated phosphatidylinositol transfer protein 2	NA	744	582.977	760.1	759.4	791.7	731.2	767.1	817.5	808.1	809	798.6	808	827.6	716.2	1030.1	1290.2	1208.8	1162.9	1228.2	1047.2	1053.8	1923.5	1944.4	2183.9	1881.8	1815.1	1877.7	559.3	608.5	609.7	572.8	557.1	543.5	575.9	561.2	582.6	379.2	541.9	388	494.9	644.7
HyS0002.485	P17244.2	0	Cricetulus griseus	Glyceraldehyde-3-phosphate dehydrogenase	QBC65509.1 glyceraldehyde 3-phosphate dehydrogenase, partial [Dynamena pumila]	5.2e-163	Glyceraldehyde-3-phosphate dehydrogenase	NA	1011	849.977	759.5	607.4	645.3	738.4	728.3	704.8	570.2	582.5	477.5	407.3	354.7	408.7	255	156.4	135.5	136.8	122.7	126.3	147.7	110.3	74.1	255.5	285	252	246.5	559	445.2	470	552.3	542	534.3	478.4	527.9	448.7	338.9	360.2	333	176.4	120.1
HyS0049.42	P61270.3	4.22e-84	Macaca fascicularis	40S ribosomal protein S11	XP_002158762.1 PREDICTED: 40S ribosomal protein S11-like [Hydra vulgaris]	1.6e-66	Ribosomal protein 4	RPS11	471	310.042	755.1	734.9	793	670.8	761.2	791.7	790.2	793	774.1	854.4	791.3	602.9	885.8	1165.9	1149.1	1156	1224.7	1145.4	1101.8	2226.1	2758.4	3951.6	3495.6	4992.5	4935.3	417.9	512.9	561.1	390.8	422	466.7	541.2	401.6	542	306.2	434.2	275.6	461.1	446.4
HyS0070.15	Q6GQB5.1	5.16e-37	Xenopus laevis	Akirin-2	XP_002166734.2 PREDICTED: akirin-2-like [Hydra vulgaris]	4.4e-45	Akirin	AKIRIN1	597	435.988	736.4	714	718.6	538.8	705.3	729.3	766.8	671.4	810.6	755.3	799.2	547.8	830	1067	1118.2	1087	1060.9	984.9	925.2	209.9	185	177.9	192	174.3	194.4	486.8	630.3	576.2	498.8	500.8	500.2	637.1	484.1	631.9	322	502.3	362.7	592	683.3
HyS0057.84	A6QLL0.1	6.49e-07	Bos taurus	Perilipin-5	XP_002159555.2 PREDICTED: uncharacterized protein LOC100213905 [Hydra vulgaris]	4.2e-130	NA	NA	1239	1077.98	732.6	661.7	639	630.3	638.4	564.9	557	512.3	504.4	457	449.9	437.2	309.4	220	215.3	242.5	186.5	331	368.5	34.2	32.2	28.8	35.3	27.4	33.9	626.8	549.8	588.5	605.2	631.3	649.1	548.4	635.5	534	420.4	473.3	429.8	281.1	213.8
HyS0013.81	P62861.2	6.15e-40	Homo sapiens	FAU ubiquitin-like and ribosomal protein S30	XP_002163399.1 PREDICTED: uncharacterized protein LOC100211988 [Hydra vulgaris]	3.2e-31	40S ribosomal protein S30	NA	402	241.245	723.3	793.5	757.9	679.8	723.5	737.3	814.5	748.6	793.8	770.3	805.7	800.2	995.8	1184	1202.8	1154.8	1307.8	1062.1	1042.5	2116.2	2487.6	3180.9	3303.3	5772.4	4819	458.1	525.5	558.4	494	465.4	468.9	581.9	459.3	491.9	340.5	437.3	316	477.7	576.2
HyS0018.224	Q9CPQ1.3	8.95e-10	Mus musculus	Cytochrome c oxidase subunit 6C	XP_012563575.1 PREDICTED: cytochrome c oxidase subunit 6C-like [Hydra vulgaris]	3.8e-12	cytochrome c oxidase subunit 6C	NA	207	64.0952	722.6	574.8	591.8	612.7	683.1	618.2	610.2	531.4	538.3	484.9	406.5	469.1	237	375.5	258.1	336.1	333.9	116.7	135.8	624.8	673.5	1272.1	1281.6	1225.7	1334.9	428.3	427.5	397.4	530.5	390.3	419.9	518.5	423.9	482.7	274.2	397.1	217.8	252	200.5
HyS0074.37	Q9V3G1.1	1.35e-154	Drosophila melanogaster	60S ribosomal protein L8	XP_002158217.1 PREDICTED: 60S ribosomal protein L8-like [Hydra vulgaris]	2.9e-129	Ribosomal protein l	RPL8	777	615.977	722.5	573.7	600.5	768.2	701.1	712.3	619.1	759.1	610.8	687.8	605.9	757.6	878.6	803.7	889.4	913	980.4	829.8	850.5	2070.5	2602.6	3653.9	3083.7	3983.2	4338.1	550.4	419.9	438.1	581.1	531.2	519.4	408.6	561	417.4	386.7	368.6	395.1	343.2	400.2
HyS0044.127	P82151.1	4.47e-24	Tachypleus tridentatus	Lectin L6	AAX84775.1 tachylectin-like protein [Hydractinia echinata]	1.1e-25	Fibrinogen C-terminal domain-containing protein	NA	840	678.977	717.8	625.2	576.6	765.3	726	753.5	621	723	600	680.7	578.6	711.3	448.2	325.1	289.7	396	348	571	559.3	3.6	5.3	3.8	17.2	5.1	39.5	567.3	440.2	406.8	561.5	537.2	537.8	444.6	502.3	405.3	345.6	349.8	341	183.5	150
HyS0061.11	Q02508.1	2.14e-52	Halocynthia roretzi	Protein HGV2	XP_012564485.1 PREDICTED: protein HGV2-like isoform X1 [Hydra vulgaris]	3.1e-46	Nuclear autoantigenic sperm protein (Fragment)	NA	1353	1191.98	713.1	562.1	587.6	813.2	695.3	735.9	607.9	748.2	537.9	640.3	558	836	739.3	503.1	509.5	520.1	529.5	606.4	651.9	48	50.4	26	20.8	9.9	21.5	511.3	371.4	387.4	520.5	489.2	474.8	289.1	485.7	374.3	348.9	318.9	295.7	218	212.3
HyS0005.271	A5JSS2.1	2.33e-71	Capra hircus	60S ribosomal protein L21	XP_002166786.1 PREDICTED: 60S ribosomal protein L21-like [Hydra vulgaris]	4.9e-71	Large subunit ribosomal protein L21e	RPL21	483	322.034	705.7	669.7	715.3	660.8	700	725.4	764.5	751.6	743.8	768.3	735.6	847	1069.5	1086.3	1199.9	1143.3	1343.9	1045.7	1028.4	2548.3	3156.5	4401	3839.5	4976.3	5318.5	384.6	387.5	358.8	411.7	355.7	375	381.2	349	395.8	271.9	346.6	284.2	334.6	436.6
HyS0057.82	P80311.4	9.08e-101	Bos taurus	Peptidyl-prolyl cis-trans isomerase B	XP_022784097.1 peptidyl-prolyl cis-trans isomerase B-like [Stylophora pistillata]	8.8e-78	Peptidyl-prolyl cis-trans isomerase B	PPIB	594	432.988	698.4	577.4	593.8	671.4	650.6	678.2	604.5	692	641	657.6	597.1	701.4	808.8	769.6	837.1	850.3	855.9	808.5	775.1	424.3	359.5	396.1	418.9	423.5	416.2	478.6	383.4	419.2	472.9	471.8	457.5	426.8	424.9	410.8	321.4	326.9	316.3	296.8	356.9
HyS0001.124	Q69CJ9.3	1.33e-55	Ophiophagus hannah	60S ribosomal protein L35	XP_002157600.1 PREDICTED: 60S ribosomal protein L35-like [Hydra vulgaris]	1.5e-46	Tuftelin-interacting protein 11	NA	372	211.579	698	803.9	821.9	527.8	680	721.4	903.3	686.9	823.7	796.1	877.6	602.7	972	1180.5	1245.7	1217.3	1398.5	1208.8	1168.2	2906.4	3410.7	5160.2	4363.1	6822.6	6529.2	403	603.1	677.7	387.7	360.8	454.8	670.3	426.5	648.6	291.3	523.4	370.2	502.2	609.1
HyS0020.243	Q5ZJ56.1	3.13e-116	Gallus gallus	60S ribosomal protein L7	XP_002166340.2 PREDICTED: 60S ribosomal protein L7-like [Hydra vulgaris]	1.3e-107	60S ribosomal protein L7 (inferred by orthology to a C. elegans protein)	RPL7	735	573.977	697.9	727.6	737.7	631.6	727.3	730.8	809.5	713.7	782.3	853.3	788	680.8	820.4	1187.2	1165.2	1135	1184.4	1033	1051.8	2063.9	2529.9	2755.1	2896.3	3867.4	3341.7	443.9	507.5	528.9	459.4	462.9	473.4	560.3	433.3	557.3	308	447.6	320.6	536.8	584.2
HyS0070.67	Q7JQD3.1	1.03e-119	Lumbricus terrestris	Gelsolin-like protein 1	XP_012559373.1 PREDICTED: gelsolin-like protein 1 [Hydra vulgaris]	2.9e-148	Gelsolin	NA	1074	912.977	693.1	607.9	687.4	854.1	747.8	721.9	570.4	704.3	536.5	648.6	525.9	803.8	648.8	500.4	437.4	507.9	456.5	608.4	618.8	5.9	7.6	5	7.2	2.7	3.5	708.1	578.3	588.5	706	688.6	664.2	565.5	707.3	580.1	463.8	469.9	443.7	347.8	282.1
HyS0041.145	Q9PRL8.1	4.45e-35	Gallus gallus	Acyl-CoA-binding protein	XP_018431086.1 PREDICTED: acyl-CoA-binding protein-like [Nanorana parkeri]	8.9e-27	Diazepam-binding inhibitor (GABA receptor modulator, acyl-CoA binding protein)	DBI	261	107.045	689.4	760.2	828.2	570.5	656	691.8	782.4	661	774.8	740	779.2	634	867.2	1026.3	689.6	868.6	921.1	806.8	790.6	593.7	860.5	1297.3	1527.4	3093.4	2025.2	377.5	536.7	514.5	375.5	341.6	362.3	570.3	375.3	550.4	261.9	420	328.3	468.3	535.9
HyS0023.215	P52301.2	2.76e-132	Xenopus laevis	GTP-binding nuclear protein Ran	XP_002166677.1 PREDICTED: GTP-binding nuclear protein Ran-like [Hydra vulgaris]	8.7e-111	GTP-binding nuclear protein Ran	NA	657	495.977	689.1	666.7	711.3	716.3	667.6	709.3	727.8	696.2	704.6	711	718.8	542.6	716	840.6	813.3	866.2	902.2	926.9	882.4	601	589.3	469.1	481.9	371.4	481	530.5	530.9	492.5	464.7	503.9	507.5	518.1	505.8	541.4	358.1	433.6	309.1	375.4	447.4
HyS0030.45	Q4PM12.1	1.77e-39	Ixodes scapularis	60S ribosomal protein L36	XP_004206975.1 PREDICTED: 60S ribosomal protein L36-like [Hydra vulgaris]	7.8e-30	60S ribosomal protein L36	RPL36	306	147.612	682.1	784.2	754.9	574.8	641.1	699.9	841.4	728.9	818.7	785.8	862.9	722.7	903.9	1229	1107.7	1135.8	1298	1119.2	1012.5	3654.3	4866.4	7257	6311.6	10357.7	9976.9	384.4	580.4	643.9	450.6	384.2	425.1	644.6	386.5	646.6	277	475.6	246.9	502.2	627.9
HyS0008.65	P62277.2	2.81e-98	Homo sapiens	40S ribosomal protein S13	XP_002166294.1 PREDICTED: 40S ribosomal protein S13 [Hydra vulgaris]	5e-73	Ribosomal protein rps13	RPS13	456	295.064	681.1	627	599.7	577.6	677.4	712.7	683.7	698	682.2	714.9	694.5	498.9	771.4	1100.6	998	1000.9	1043.3	883.1	901.6	1976.8	2318.4	3106.5	2707	3776.6	3623.1	381.3	451.8	441.3	436.9	404.7	441.4	493.2	364.1	471.9	270.3	402.9	261.2	428.4	548.9
HyS0098.13	Q86XI6.1	2.53e-16	Homo sapiens	Protein phosphatase 1 regulatory subunit 3B	XP_004211969.1 PREDICTED: protein phosphatase 1 regulatory subunit 3B-like [Hydra vulgaris]	1.4e-28	NA	NA	633	471.977	679	738.8	737.8	693.2	709.6	663.7	737	631.3	662.8	578.6	596.7	563.2	517	520.7	505.5	397.5	416.6	229.5	271.2	86.9	108.4	59.4	59.3	78.3	64.7	590.2	663.5	603.8	582.1	561.5	581.4	728.7	564.9	654.8	379.2	519.4	448.9	363	372.3
HyS0006.40	P30352.1	1.05e-43	Gallus gallus	Serine/arginine-rich splicing factor 2	XP_002161458.1 PREDICTED: serine/arginine-rich splicing factor 2-like isoform X1 [Hydra vulgaris]	1.1e-44	Serine and arginine rich splicing factor 8	NA	654	492.977	678.4	564.7	554.9	540.9	657.1	691.3	606.8	653.4	596	610.8	632.8	569.7	975.8	1042.4	1141.7	873.4	958.4	772.2	735	597.2	486.6	620	666.2	622.6	500.8	484.7	436.8	431	453.2	438.9	513.9	430.1	506.7	451.6	323.6	395.3	346.5	416.1	568.2
HyS0032.102	Q9Y4D7.3	0.082	Homo sapiens	Plexin-D1	NA	NA	NA	NA	306	147.612	677	611.9	656.2	625.4	583.6	494.2	495.7	407.7	447.3	398.1	421.4	505.2	344.7	284.9	176.3	201.2	190.1	204.8	238.4	572.2	661.3	216.2	272.5	223.4	211.2	543.9	568.4	527.8	533.3	576.3	524.6	645.1	554.7	611.7	371.3	446.8	400.1	193	166.9
HyS0052.12	Q08364.1	1.23e-119	Podocoryna carnea	40S ribosomal protein S5	Q08364.1 RecName: Full=40S ribosomal protein S5	1.3e-85	40S ribosomal protein S5 (inferred by orthology to a C. elegans protein)	RPS5	657	495.977	676.9	595.4	606.9	575.7	701.6	729.8	648.4	734.3	667.3	791.3	649.7	676.1	980.2	1210	1088.7	997.2	1044.6	811.9	838.5	2033.2	2575.6	3562.5	2871.4	3980.9	3920.3	420.7	400.8	431.9	441.7	403.4	428.7	462.8	422.4	435.4	297.1	370.6	389.3	536.9	701.6
HyS0049.29	O42387.1	2.85e-66	Takifugu rubripes	40S ribosomal protein S24	XP_004208304.1 PREDICTED: 40S ribosomal protein S24-like isoform X1 [Hydra vulgaris]	1.3e-40	40S ribosomal protein S24	RPS24	393	232.321	676.8	724.2	754.2	613.6	648.2	700	827	701.8	812.1	767.4	821	696.1	969.1	1123.2	1255.8	1257.6	1323.6	1091.3	1028.9	2979.3	4056.2	5006.3	4869.7	9108.8	7383.5	428.8	499.4	537.5	417.7	412.3	387.5	569.2	391.1	527.7	293	477.6	371.5	479.7	596.6
HyS0014.37	O96952.1	3.96e-30	Geodia cydonium	Thioredoxin	XP_002157650.2 PREDICTED: thioredoxin-like [Hydra vulgaris]	8.3e-27	Thioredoxin H-type	NA	318	159.071	675.9	993	1007.3	669.3	697.1	746.9	956.7	659.8	872	676.2	762.2	476.4	335	413.2	296.5	314.6	260.7	298.1	289.5	448.7	421.6	515.5	532	437.5	555.6	493.6	805.2	801.2	568.1	462.2	489.3	848.2	540	798.6	342.5	550.3	385.7	347.1	295.3
HyS0020.64	F1QB54.1	0	Danio rerio	Polyadenylate-binding protein 1A	AMK01817.1 PABP [Mytilus galloprovincialis]	1.7e-268	Polyadenylate-binding protein (Fragment)	NA	1884	1722.98	673.6	700.7	695.9	637	730.8	760.7	751.6	722.3	746.9	790.2	737.2	605.5	924	1153	1158.8	1106	1148.3	962.7	994.8	1608	1971.9	1734.9	2001	2219.4	1103.3	484.7	496.2	513.6	481.5	483.9	515.1	519	474.4	500.9	328.3	433	349	500.5	602.7
HyS0048.136	Q8ISP0.1	3.36e-99	Branchiostoma belcheri	40S ribosomal protein S18	XP_002155929.1 PREDICTED: 40S ribosomal protein S18 [Hydra vulgaris]	1e-73	Ribosomal protein S13/S18-domain-containing protein (Fragment)	RPS18	462	301.042	673.5	822.3	827.1	648.7	690.9	717.6	827.3	701.6	846	851.2	869.2	618.9	815.9	1180.2	1059.9	1143.2	1222.5	1106.9	1061.8	2216.2	2690.6	3418.6	3439.5	4328.1	4300.3	431.7	588	593.1	493.4	450.8	460.8	651.3	447.5	627.9	309.1	495.2	317	538.6	605.1
HyS0002.233	Q14011.1	1.5e-15	Homo sapiens	Cold-inducible RNA-binding protein	XP_002154888.2 PREDICTED: glycine-rich RNA-binding protein 10-like isoform X1 [Hydra vulgaris]	4.7e-41	Nucleolar and coiled-body phosphoprotein 1	NA	942	780.977	664.8	410	438	670.7	631.6	651.5	374.9	703.9	418.8	587.1	435.3	788.6	1177	892.7	908.4	764.2	814.5	573.6	591.7	264.8	297.9	166.6	171.3	127.4	129.9	339.4	198	213.8	397.9	349.5	329	91.2	309.9	191.8	261.7	196.6	142.1	188.7	260.7
HyS0016.207	Q9Y617.2	8.79e-135	Homo sapiens	Phosphoserine aminotransferase	XP_002158901.2 PREDICTED: probable phosphoserine aminotransferase [Hydra vulgaris]	6.3e-154	Phosphoserine aminotransferase	PSAT1	1107	945.977	656	561	532	659.3	641.5	627.3	568.6	634	583.5	588.2	550.8	478.8	531.5	507	634.6	634.9	584.7	702.1	705.5	192.5	180.9	76	85.2	72.9	66.9	620.8	482.3	474.7	581.5	615.7	590.2	482.2	590.9	465.4	402.7	400.5	348.7	326	335.6
HyS1869.3	Q90YS0.3	1.98e-35	Ictalurus punctatus	40S ribosomal protein S4	ACY74439.1 40S ribosomal protein S4-like protein, partial [Carukia barnesi]	1.1e-28	KOW domain-containing protein (Fragment)	NA	237	86.9659	653.5	433.1	516.7	642.4	618.9	679.9	479.5	600.8	441.7	702	554.5	797.9	761.6	814.7	706.3	638.6	784.6	685.2	708.5	1764.1	3896.2	4505.1	2791.3	6319.3	3976.5	448.5	367.1	404.3	467.5	399.5	369.9	407.2	491.1	371.2	299.8	346.8	330.6	330.4	372.6
HyS0007.390	P62753.1	8.86e-130	Homo sapiens	40S ribosomal protein S6	XP_004207839.1 PREDICTED: 40S ribosomal protein S6-like [Hydra vulgaris]	4.2e-85	Small subunit ribosomal protein S6e	NA	744	582.977	650	530.8	542.7	578.4	628.5	655.8	568.9	637.9	559.3	631.5	546.7	559.6	757.8	835.8	785.1	796.3	871.8	729.6	712.4	2243	2641.9	3800.3	3393.7	3766.5	4215.5	427.4	367.1	405.1	409.2	397.3	412.5	326.9	414	367.3	285.4	306.3	274.5	307.5	438.2
HyS0030.125	P02259.2	4.29e-06	Gallus gallus	Histone H5	XP_020374684.1 histone H1.0-like [Rhincodon typus]	4.8e-06	NA	NA	708	546.977	648.5	578.4	598.7	676.9	625.1	661.7	658.4	698.6	628.4	680.9	625.8	883.7	749.9	469.2	570.7	619.9	646.3	837.4	808.8	8.4	9	5.1	4.7	8.5	6.7	424.4	382.7	349.6	411.1	395.8	399.3	343.4	397.2	397.9	277.1	320.1	298.4	205.5	178.1
HyS2746.2	P02259.2	4.29e-06	Gallus gallus	Histone H5	XP_020374684.1 histone H1.0-like [Rhincodon typus]	4.8e-06	NA	NA	708	546.977	648.5	578.4	598.7	676.9	625.1	661.7	658.4	698.6	628.4	680.9	625.8	883.7	749.9	469.2	570.7	619.9	646.3	837.4	808.8	8.4	9	5.1	4.7	8.5	6.7	424.4	382.7	349.6	411.1	395.8	399.3	343.4	397.2	397.9	277.1	320.1	298.4	205.5	178.1
HyS0006.187	P62998.1	1.06e-126	Bos taurus	Ras-related C3 botulinum toxin substrate 1	XP_002158815.1 PREDICTED: ras-related C3 botulinum toxin substrate 1 [Hydra vulgaris]	6.9e-104	P-type phospholipid transporter	RAC1	579	417.988	644	689.8	707.8	549.4	609.9	610.4	646.9	571.7	604.2	583.4	594.3	575.9	579.7	616.8	464.2	399.9	432.7	294.4	308.4	454.3	352.6	314.5	407.4	293.8	690.8	520.6	603	623.3	515.8	469.1	475.3	630.9	518.8	620.1	327.1	467.9	438.4	348.1	336.5
HyS0029.32	Q60FS1.1	5.89e-26	Plutella xylostella	Translationally-controlled tumor protein homolog	XP_015766473.1 PREDICTED: translationally-controlled tumor protein homolog [Acropora digitifera]	1.3e-19	Translationally-controlled tumor protein-like protein	NA	531	370.017	641.2	663.4	698	692.2	638.2	632.8	743	666.1	739.6	693.6	687	642.2	690.4	894.5	870	909	979.7	873.2	925.5	2042	2833.1	4197.8	3853.4	5733	5881.3	507.1	513.4	499.3	542.3	529.4	493.3	532.8	538.5	498.5	366.4	397.1	300.2	373.8	433.1
HyS0004.302	Q61LA8.3	4.17e-120	Caenorhabditis briggsae	ADP-ribosylation factor 1-like 2	XP_002162887.1 PREDICTED: ADP-ribosylation factor 1-like 2 [Hydra vulgaris]	5.5e-95	ADP ribosylation factor	NA	546	384.998	635.7	680.7	729.2	651.6	633	668.7	769.7	672.7	807.5	769.3	804.6	623.7	1116.9	1464.3	1477	1339.2	1463.4	1047.2	1025.9	1829.5	1745.9	1565.9	1742.3	1972	1942.4	520.1	579.4	542.1	515.6	496	476.4	552.4	478.5	572.1	346	486.4	359.3	551.2	709.6
HyS0001.258	Q90593.1	0	Gallus gallus	Endoplasmic reticulum chaperone BiP	XP_002156272.1 PREDICTED: 78 kDa glucose-regulated protein-like [Hydra vulgaris]	2.1e-296	Endoplasmic reticulum chaperone BiP	NA	2016	1854.98	634.1	606.9	648.4	786.1	746.4	767.5	629.8	750.2	625.4	734.8	617.8	923.6	1034.2	777.1	785.2	863.8	783.2	567.1	583.6	398.3	246.7	138.1	163.6	61.9	97.1	613.5	476	500	634.4	594.2	592.5	467	593.5	447.2	454.6	410.6	475.4	538.5	485.2
HyS0062.15	P61970.1	2.57e-30	Homo sapiens	Nuclear transport factor 2	XP_022803948.1 nuclear transport factor 2-like [Stylophora pistillata]	4.7e-32	Nuclear transport factor	NA	384	223.4	628.4	716.4	702.4	623.1	627.7	627.4	716	648.4	711.9	636.6	720.5	550.4	824.8	771.9	936.2	948.3	985	919.1	880.1	368.2	293.5	153.5	215.3	116.3	169.1	558.5	671.7	624.9	568.6	556.8	546.9	681.3	589.2	618.4	398.2	483.4	411.5	426.3	484.8
HyS0039.65	Q9GP32.1	6.8e-171	Echinococcus multilocularis	Fructose-bisphosphate aldolase	XP_002161209.1 PREDICTED: fructose-bisphosphate aldolase A-like [Hydra vulgaris]	7.3e-147	Fructose-bisphosphate aldolase A	NA	1086	924.977	627.4	486	500.7	619.7	610.3	584.7	430.9	501.3	375.5	418.5	336.4	416.8	315.6	295	229.5	245	228.3	262	290.1	189.8	156	211	220.1	181.8	206	475.5	374.1	385.5	438.4	465.5	470.3	374.8	457.9	372.3	310.9	294.7	295.9	207.6	199.9
HyS0051.76	P92964.2	4.82e-11	Arabidopsis thaliana	Serine/arginine-rich splicing factor RS31	XP_002161622.1 PREDICTED: probable splicing factor, arginine/serine-rich 5 [Hydra vulgaris]	1e-26	cleavage stimulation factor subunit 2	NA	657	495.977	623	398.5	387.4	609.5	592.7	654.3	434.4	640.8	447.9	535	439	764.8	1187.6	1057.3	1026.8	793.6	922.6	564.1	569.8	386.7	440.7	335.7	314.2	303.8	259.4	510.1	305.2	340.8	519.4	481.9	488.7	291.5	484.8	296.3	338.4	251.1	305.7	312.5	473.7
HyS0018.72	O43581.3	3.01e-21	Homo sapiens	Synaptotagmin-7	XP_020917052.1 synaptotagmin-10-like [Exaiptasia pallida]	1.6e-63	NA	NA	1326	1164.98	620.3	593.8	621.1	605	634.1	672.3	701.3	709.2	733.6	788.8	717.7	597.2	622.1	688.1	837.2	824.9	852.5	939	967.9	224.6	340.9	82	88	70.7	47.7	463.2	501	473.7	484.8	485.1	509	517.8	472	532.6	343.7	459.8	286.5	342	336.3
HyS0046.116	O77302.1	1.99e-57	Lumbricus rubellus	40S ribosomal protein S10	XP_002161747.1 PREDICTED: 40S ribosomal protein S10-like [Hydra vulgaris]	6.7e-63	Small subunit ribosomal protein S10e	RPS10	504	343.017	613.1	566.9	580.1	563.9	601.2	619.6	624.6	615.3	618.5	653.9	607.3	620	787.7	753.1	863	892.5	976	792.4	836.1	2428.8	2970	4026.5	3802.1	6509	5693.6	409.1	413.6	399.8	439.5	367.3	386	397.4	375.1	420.3	249.2	340	291.1	301.4	348.9
HyS0023.48	P62318.1	1.48e-36	Homo sapiens	Small nuclear ribonucleoprotein Sm D3	XP_002165640.1 PREDICTED: small nuclear ribonucleoprotein Sm D3-like [Hydra vulgaris]	3.6e-39	Small nuclear ribonucleoprotein D3 polypeptide	NA	354	193.979	610.6	654.8	693.5	619.1	584.5	616	739.5	613.2	705.6	657.1	719.9	783.4	758.4	931.9	795.7	850.2	940	898.1	872.9	539.8	528.8	412.3	419.7	226.2	364.3	347.4	402.4	380.1	312.4	342.1	317.6	405.3	342.5	429.7	224.8	309.7	230.2	268.8	341.2
HyS0057.122	Q29RM3.1	1.09e-67	Bos taurus	Receptor expression-enhancing protein 5	XP_012553647.1 PREDICTED: receptor expression-enhancing protein 5-like [Hydra vulgaris]	1.7e-76	Receptor expression-enhancing protein 6	NA	594	432.988	606.4	534.9	604.7	621.1	576.1	597.1	614.9	591.8	583.2	577.9	580.3	593.1	650.3	717.7	655.7	679.9	723.6	713	671.5	637.8	618.9	570.4	664.4	641.1	691.4	461.1	433.6	432.5	418.1	460.6	418.3	434.4	468.5	457.3	323.8	345.3	300	336.5	370.4
HyS0017.299	Q95JF4.1	4.86e-155	Chlorocebus aethiops	DnaJ homolog subfamily A member 1	XP_002165159.1 PREDICTED: dnaJ homolog subfamily A member 1-like [Hydra vulgaris]	2.2e-143	DnaJ like protein subfamily A member 1	DNAJA4	1395	1233.98	600.7	460.4	465	604.9	557	577.8	489.7	583.9	486.1	518.4	490.4	676.8	708.4	519.7	551.9	549.1	560.1	552	570.1	186.7	249.4	280.4	241.8	275.6	334.5	538.3	394.3	376.7	518.6	503.1	480.2	341.5	517.4	373.8	363.4	335.9	340.1	292.3	290.2
HyS0006.38	Q56FC8.1	6.36e-36	Lysiphlebus testaceipes	60S ribosomal protein L38	XP_017484166.1 PREDICTED: 60S ribosomal protein L38 [Rhagoletis zephyria]	6.6e-23	Ribosomal protein L38	RPL38	219	72.8334	598.7	820.1	780.3	466.6	600.5	621.2	893.6	574.1	941.6	879.6	820.5	448.6	640.8	1597.8	1249.4	1325.1	1561.3	1186.6	1148.7	3615.2	5178.6	7155.1	6712.8	11373.1	10101.7	327.2	582.4	555.2	301.1	326.8	345.7	632.7	342.7	639.4	253.4	468	254.3	654.3	884.2
HyS0011.17	Q95WA0.1	7.53e-61	Littorina littorea	60S ribosomal protein L26	XP_012561833.1 PREDICTED: 60S ribosomal protein L26-like [Hydra vulgaris]	7.5e-58	Component of cytosolic 80S ribosome and 60S large subunit	NA	441	280.122	598.6	428.4	454.5	643.3	560.3	580.2	471.8	584.3	433.3	552	417	663.6	680	710.3	695.2	654.4	771.3	563.4	611.6	1374.8	1690.8	2412.8	2006.8	2097.4	2697.3	416.3	311.9	313.9	433.9	444.5	430.4	290.3	439.5	335.6	314.6	291.1	272.9	277	328.3
HyS0033.153	Q9LIN3.1	3.08e-18	Arabidopsis thaliana	Glycine-rich RNA-binding protein RZ1A	WP_031499192.1 RNA-binding protein [Bryobacter aggregatus]	9.2e-15	Glycine-rich RNA-binding protein like	NA	882	720.977	590.2	366.8	405.3	648.9	562.7	577.9	319.3	645.3	358.3	523.8	364.4	912.7	1040.2	539.3	583.3	588.9	577.8	463.4	539.2	205.6	249.8	156.5	136.2	88.7	85.8	278.3	143.7	157.3	331.9	249.9	256.2	72.4	244	130.1	216.2	153.7	123.2	120.2	134.7
HyS0026.147	Q9LID5.1	0.52	Arabidopsis thaliana	Dirigent protein 7	NA	NA	NA	NA	333	173.549	590	533.6	566	640.4	590.7	601.7	515.9	566.6	480.6	509.9	492.7	703.3	282.5	157.7	92.7	148.9	97	268.6	292.9	85.6	114.6	55.6	46.5	56.6	47.1	501.8	574.9	545.6	478.2	535.7	492.2	628.1	538.2	612.1	333.2	470.3	443.3	178.8	80.6
HyS0047.161	P46222.2	4.55e-104	Drosophila melanogaster	60S ribosomal protein L11	XP_002158781.1 PREDICTED: 60S ribosomal protein L11-like isoform X3 [Hydra vulgaris]	4.4e-84	Large subunit ribosomal protein L11e	RPL11	543	382.008	586.8	578.5	587.8	560.9	584.1	623.5	626.5	600.2	628.8	656.3	615.9	675.9	780.3	870.5	972.7	935.9	1036.5	824.6	825	1788.1	2076.7	2928.5	2594.7	2939.3	3387.7	321.7	366	428.4	342.6	350.6	356.8	351.8	343.9	400.5	259.6	312.9	218.6	334.3	420.5
HyS0045.27	P0C6X2.1	0.006	Human coronavirus HKU1 (isolate N1)	Replicase polyprotein 1ab	NA	NA	NA	NA	615	453.977	583.8	516.5	586	678.5	614	553.4	483.3	528.6	463.7	485	459	478.8	200.6	162.4	126.4	179.3	145.5	293.7	326.8	3.6	2.8	0.5	1.4	0.1	0.6	601	565.7	676.2	635.6	607.8	598.7	499.8	581.9	571.6	364.4	449.7	258.8	137.9	99.7
HyS0017.164	Q8R323.1	0	Mus musculus	Replication factor C subunit 3	XP_002167209.1 PREDICTED: replication factor C subunit 3 [Hydra vulgaris]	7.4e-168	Replication factor C subunit 3	RFC3	1821	1659.98	582.8	547.5	513.9	518	569.5	599.1	573.1	599.1	567.7	587.2	555	453.1	420.8	347.3	242.6	253	234.6	197.8	215.6	56.2	53.4	27.8	33.4	21	25.9	481.8	482	420.8	471.8	483.5	492.9	492.2	458	475.9	322.9	379.3	350.8	348.9	279.4
HyS0076.60	Q9PVW8.1	5.33e-33	Silurus asotus	Rhamnose-binding lectin	XP_026010577.1 uncharacterized protein LOC113013687 isoform X2 [Astatotilapia calliptera]	5.2e-83	L-rhamnose-binding lectin	NA	1701	1539.98	580.1	496.6	553.9	608.5	645.3	686.4	485.2	592.5	449.9	539.6	458.5	403.5	401.5	357.9	329	377.7	332.2	495.1	482.2	2.3	2.3	2	10.6	3.4	12.2	620.3	501.8	488.4	592.1	606.9	609.4	530.2	571.6	497.1	389	386.8	432.6	346.6	291.3
HyS0052.86	Q5ZJF4.3	2.54e-98	Gallus gallus	Peroxiredoxin-6	XP_002170014.2 PREDICTED: peroxiredoxin-6-like [Hydra vulgaris]	3.6e-93	Alkyl hydroperoxide reductase subunit C/ Thiol specific antioxidant	NA	654	492.977	579.3	509.8	537.5	427.9	572.5	584.4	522.1	539.9	529.1	513	456.6	329.5	244.8	203.3	132.9	166	131.9	167.9	205.8	121.5	84.2	247.9	250.8	322.8	261.9	342.9	386.4	424.7	332.9	343.1	366.6	445.6	359.2	430.2	234.2	327	228.8	217.1	145.6
HyS0008.303	Q87PP5.1	1.78e-102	Vibrio parahaemolyticus RIMD 2210633	Glycine betaine/proline/choline/ectoine transporter VP1456	XP_002159349.2 PREDICTED: uncharacterized protein LOC100200627 [Hydra vulgaris]	2.2e-302	High-affinity choline uptake protein BetT	NA	2313	2151.98	578.1	445.5	445.9	551.4	528.5	500.2	392	457.1	423	355.8	389.8	322.8	320.1	370.5	466.8	372.1	325.6	402.7	357.2	176.7	131.2	196.8	238.7	266.3	174.5	559.8	381	385.2	549.6	550.3	526.1	380.5	524.2	354.2	332.6	302.7	273.8	252.3	282.3
HyS0001.449	Q5RC98.1	0.051	Pongo abelii	Putative sodium-coupled neutral amino acid transporter 10	XP_002164102.1 PREDICTED: synaptonemal complex protein 1-like [Hydra vulgaris]	0.00015	NA	NA	924	762.977	570.8	396.5	452.3	515.8	528.5	563.2	436.5	550.7	416.5	504.3	410.6	629.6	498.7	321.7	340	371.3	354.8	484.5	485.2	5.1	5.5	0.8	0.7	0.6	0.6	351.5	273.4	273.6	355.9	306.3	319.1	223	298.6	279.6	206.6	242.9	210.6	142.1	112.1
HyS0002.229	Q03878.1	3.85e-14	Daucus carota	Glycine-rich RNA-binding protein	XP_002153804.2 PREDICTED: RNA-binding protein 3-like [Hydra vulgaris]	5.6e-22	RRM domain-containing protein	NA	492	331.034	570.3	515.7	549.5	533.3	562.4	587.7	521	566.3	534.9	524.9	555.4	449	702.3	597.7	744	746.7	787.8	697	679.5	645.4	704.7	588.7	677.4	698.7	672.6	343.1	299	320.5	359.8	317.7	348.7	165.9	318.4	254.2	238.4	283.7	192.7	234.4	275.8
HyS0040.147	P38984.1	8.04e-152	Hydra viridissima	40S ribosomal protein SA	P38984.1 RecName: Full=40S ribosomal protein SA; AltName: Full=33 kDa laminin-binding protein; AltName: Full=p40	5.9e-105	40S ribosomal protein SA	RPSA	930	768.977	564.6	555.7	553.6	446	618.7	628	619.9	609.6	611.2	694.7	612.2	598.4	839.3	1098	985.5	949.2	1029.3	796.1	820.4	2539.1	3469.9	4502.7	4106.5	5984.8	5718.1	339.4	382.3	388.3	337.3	328.9	397.1	450.1	325.3	406.3	230.4	345.5	293.7	489.4	613.1
HyS0029.91	P18077.2	3.98e-43	Homo sapiens	60S ribosomal protein L35a	NP_001296690.1 60S ribosomal protein L35a-like [Hydra vulgaris]	1e-47	Translation elongation/initiation factor/Ribosomal, beta-barrel	NA	501	340.034	563.4	530.6	556.5	494.1	575.6	547	609.5	588.6	595.8	632	600.5	529.8	672.9	742.7	857.1	837.1	947.9	784.1	791.3	2203.8	2869.3	3824.7	3082.1	4170	4821.7	270.2	355.8	370.2	252.9	278	347.3	389.1	289	360.5	189.3	305.9	222.2	335.6	375.4
HyS0016.54	Q5FVD7.1	2.92e-25	Xenopus laevis	CDC42 small effector protein 2-A	XP_012561649.1 PREDICTED: CDC42 small effector protein 2-A-like [Hydra vulgaris]	8.6e-30	CRIB domain-containing protein (Fragment)	CDC42SE2	339	179.306	560	504.7	500.5	497.2	493.4	547.8	569.8	568.4	537.8	563.7	559.8	698.6	836.5	726.7	764.7	796.8	841.4	837.9	774.1	390.9	428.3	193.6	268.1	194.6	237.1	466.1	460.4	451.9	463.5	417.5	387.5	478	474.5	484.3	291.2	347.8	320.7	270.6	319.7
HyS0052.82	Q9EQX4.1	8.71e-45	Mus musculus	Allograft inflammatory factor 1-like	XP_002160594.2 PREDICTED: allograft inflammatory factor 1-like [Hydra vulgaris]	6.4e-36	Allograft inflammatory factor	NA	456	295.064	559.2	521.9	543.5	623.9	531.6	571.1	584.1	560.5	572.7	524.7	554.4	706.8	567.3	392	418.9	460.4	507.1	551.1	561.5	182.5	156.7	228.2	230.8	118.1	227.4	436.5	486.8	463.6	529.9	445.1	395.4	419.6	487.4	483.9	324.6	388	297.7	279.9	213.9
HyS0056.24	P25867.1	1.66e-94	Drosophila melanogaster	Ubiquitin-conjugating enzyme E2-17 kDa	XP_002160722.1 PREDICTED: ubiquitin-conjugating enzyme E2-17 kDa [Hydra vulgaris]	5e-78	Ubiquitin--protein ligase	NA	447	286.101	557.7	573.5	588.3	470.2	545	556.5	566.2	514	527.8	541.9	544.7	440.7	460.7	545.8	438	425.1	420.8	399.5	457	537.4	481.6	733.6	823.6	891.7	984.3	374.4	485.7	504.4	349.8	381.7	392.6	489.6	371.3	502.1	246	343.2	248.5	344.1	296.9
HyS0012.48	Q9DGJ3.1	1.03e-27	Danio rerio	NPC intracellular cholesterol transporter 2	XP_002166374.3 PREDICTED: protein NPC2 homolog [Hydra vulgaris]	8e-31	Epididymal secretory protein E1	NA	456	295.064	556.5	569.2	605.9	542.7	601.4	612.7	598.6	595.7	604.3	635.6	632	600.7	495	436.1	398.4	510.9	471.9	674.7	680	195.6	200.6	270	325.3	316.1	302.3	428.2	484	453.8	393.2	436.5	436.2	536.3	448.1	509.2	300.4	395.4	285.1	265.6	245.8
HyS0012.163	P55112.4	2.29e-44	Caenorhabditis elegans	Zinc metalloproteinase nas-4	KTF97921.1 hypothetical protein cypCar_00004434 [Cyprinus carpio]	4.8e-58	Metalloendopeptidase	MEP1B	2388	2226.98	555.5	577.5	549.8	604.1	568.4	557.9	573	534.4	569.9	487.8	551.1	521.8	385.3	310.5	334.8	407.4	330.8	537.3	524.7	2.2	2.1	0.3	0.2	0.2	0.1	551.9	507.2	477.8	547.7	552.5	533.1	507.4	551.3	475.5	377	402.6	346.7	262.2	203.8
HyS0006.295	P62244.2	3.02e-76	Homo sapiens	40S ribosomal protein S15a	XP_004208537.1 PREDICTED: 40S ribosomal protein S15a-like [Hydra vulgaris]	9e-63	40S ribosomal protein S15a (inferred by orthology to a human protein)	NA	393	232.321	553.6	657.7	653.3	554.3	545.7	548.3	687.8	570.3	709.6	649.2	684.3	727.2	1247	1570.1	1521.4	1439.3	1793.9	911.3	899.6	2538	3269.9	4254.1	3736.8	6357.4	5400.5	386.9	492.6	514.8	414.9	422.8	377.9	527.8	416.5	509.5	310.4	455.7	391.9	660.3	874.5
HyS0083.55	Q0P5F0.1	8.53e-77	Bos taurus	Lysosomal acid phosphatase	XP_012560453.1 PREDICTED: prostatic acid phosphatase-like isoform X1 [Hydra vulgaris]	2e-83	Lysosomal acid phosphatase	NA	1845	1683.98	552.1	471.7	528.8	568.5	606.5	608.4	456.7	531.1	433.9	481.9	429.6	497	419.3	339.7	364.2	408.5	353.2	474.8	474.9	4.3	4.1	1.8	2.4	1.6	1.7	551.1	436.5	457.7	566.2	545.9	567.1	465.9	522.5	444.8	342.7	350.5	370.2	299.6	273.9
HyS0007.298	Q28GU6.1	6.55e-17	Xenopus tropicalis	cAMP-regulated phosphoprotein 19	XP_012563138.1 PREDICTED: cAMP-regulated phosphoprotein 19-like [Hydra vulgaris]	6.2e-26	Endosulfine alpha b	ARPP19	366	205.684	549.7	564.2	597.4	524.3	548.1	625.3	616.7	555.4	573.9	532	562.5	564.5	612.8	556.6	537.4	565.6	581.7	447.4	456.5	496.2	468.2	360.2	323.5	236.2	212.8	403.1	455.3	439.6	379.3	369.3	412.1	435.3	415.5	462.3	263.3	372.8	350.7	295.8	311.1
HyS0048.50	A8YXY3.2	1.46e-19	Bos taurus	Selenoprotein F	XP_027059551.1 selenoprotein F-like [Pocillopora damicornis]	2.7e-15	Sphingomyelin phosphodiesterase	NA	204	61.9849	542	633	732.1	521.3	515.2	554.5	725.1	567.3	648.2	686	819.6	718.6	882.5	999.5	967	1012.6	1114.8	1028.7	949.2	1421	1968.5	636.6	801.4	491.9	545.8	430.2	591.2	586.3	413.8	372.2	350	717.1	439.5	590.3	285.7	478.9	362	481.3	475.9
HyS0047.163	P24032.2	1.41e-95	Gallus gallus	Myosin regulatory light chain 2, smooth muscle minor isoform	XP_002156446.1 PREDICTED: myosin regulatory light chain 12B-like [Hydra vulgaris]	2.1e-80	Myosin regulatory light polypeptide 9	NA	516	355.017	539.6	690.2	695.9	591.5	553.9	555.9	705.9	563.1	706.5	644.4	738.4	665.5	1003.7	1330.5	1443.7	1285.3	1428.6	936.8	913.1	2968	2333.7	1745.1	2253.8	1256.3	1747	455.7	576	552.5	466.3	459	422	582.2	465.1	556	335.6	457.6	381.9	563.2	641.6
HyS0005.493	P23396.2	6.81e-148	Homo sapiens	40S ribosomal protein S3	XP_002162713.1 PREDICTED: 40S ribosomal protein S3-like [Hydra vulgaris]	6.8e-117	KH type-2 domain-containing protein (Fragment)	RPS3	723	561.977	538.2	486.1	485.3	581.8	547.8	555.6	508.8	572.5	514.8	569.7	481.4	546.5	605.3	599.2	675.6	672.3	732.2	674.3	703.3	1717.8	2162.9	3210.2	2974	3828.9	4256.4	420	335.6	348	418.8	425.6	408.3	364.1	434.3	369.7	294.6	300.2	271.7	275.6	355.9
HyS0082.51	Q1HR36.1	4.4e-115	Aedes aegypti	14-3-3 protein zeta	XP_013787547.1 14-3-3 protein zeta [Limulus polyphemus]	3.8e-84	Tyrosine 3-monooxygenase/tryptophan 5-monooxygenase activation protein, gamma polypeptide	NA	798	636.977	538	640.7	622.3	574.6	546.1	519.5	575.2	499.1	566.5	560	568.2	485.8	628.1	662.8	687	673.8	662	610.6	635.9	302.1	214.8	91.2	116.2	47.7	104.6	474.2	513.6	536.8	461.1	462.3	463.1	548.5	469.9	529.9	328.8	439.5	284.3	386	405
HyS0024.141	P28648.2	5.29e-41	Rattus norvegicus	CD63 antigen	XP_002165348.1 PREDICTED: CD151 antigen-like [Hydra vulgaris]	1.2e-63	Tetraspanin	NA	771	609.977	534.8	414.8	429.3	553.9	517.6	537.3	405.6	536.5	426.9	444.1	408	591.7	491.1	373.3	354.8	407.8	391.5	476.2	445.3	409.9	320.4	447.4	411.2	354.7	384.3	434.3	273.1	301.4	462.5	409.2	413.2	301.6	445.1	299.3	300.7	250.6	293	157.1	198.2
HyS0050.37	Q9K9H0.1	0	Halalkalibacterium halodurans C-125	Isocitrate lyase	XP_015757446.1 PREDICTED: isocitrate lyase-like [Acropora digitifera]	3.9e-171	Isocitrate lyase	ACEA	1308	1146.98	533.7	483.5	482.2	447	512.9	536.4	508.8	517.5	507.3	506.9	498.2	327.9	495.5	826.8	650	604.8	612.3	646.7	590	292.4	310.3	113.1	172.6	101.6	90.4	442.3	401.2	406.3	447.4	431.6	442.9	443.4	405	392.5	270.7	325.5	276.9	382.3	498.7
HyS0003.168	P26885.2	1.44e-63	Homo sapiens	Peptidyl-prolyl cis-trans isomerase FKBP2	XP_022083217.1 peptidyl-prolyl cis-trans isomerase FKBP2-like isoform X1 [Acanthaster planci]	4.1e-50	Peptidylprolyl isomerase	FKBP2	414	253.214	532.3	439.2	454.2	546	514.8	538.8	478.1	567.5	445.7	491.1	448.2	694.6	551.6	463.3	441	436.9	451.5	457.5	445	499.7	540.9	413.9	401.8	265	334.2	377.6	300.1	280.5	415.7	344.1	351.9	295.5	362.5	317.1	239.9	254.2	251.6	194.9	184
HyS0003.292	Q9BTL3.1	0.000119	Homo sapiens	RNA guanine-N7 methyltransferase activating subunit	XP_012556101.1 PREDICTED: RNMT-activating mini protein-like [Hydra vulgaris]	1.4e-09	Splicing factor PWI domain-containing protein	NA	288	130.904	532	512.9	503.5	509.3	502.5	543.7	531.4	542.3	561.6	521.7	553.3	576.8	604.7	542.1	653.9	690.9	792.9	729.1	738.8	553.3	511.9	448.5	465	341	419.9	394.1	346.3	396.3	417.4	377	343.6	410.9	437.1	440.1	268.3	327.2	263	244.1	285.8
HyS0021.201	O04438.1	7.02e-30	Zea mays	Signal recognition particle 9 kDa protein	XP_012562235.1 PREDICTED: signal recognition particle 9 kDa protein-like [Hydra vulgaris]	1.8e-26	Signal recognition particle protein (Fragment)	SRP9	231	82.1264	528.3	532.5	581.6	533.8	499.9	504.6	532.9	505.5	540.6	553.6	636.5	615.4	632.2	656.6	700.2	743.2	826.6	749.3	673.6	391.8	461.3	367.6	365.2	312.7	370.2	397.7	420.3	386.8	223.6	305.1	307.2	502.3	358.3	461.6	233.6	400.8	309.3	307.1	264.9
HyS0027.177	Q9UMY4.4	9.77e-90	Homo sapiens	Sorting nexin-12	XP_002162612.1 PREDICTED: sorting nexin-12-like [Hydra vulgaris]	4.5e-80	Putative the phosphoinositide binding phox similarity domain of sorting nexin 3	NA	486	325.034	524.3	430.1	460.8	538.6	522	563	491.6	579.6	523.3	524.9	510.1	625.9	714	558.6	703.5	670.7	743.5	744.9	726.9	235.2	177.3	142.7	192.7	153.7	185.9	420.4	358.2	353.6	421.3	406.1	412.4	363.2	376	373.9	281.9	300.4	262.5	224	276.8
HyS0006.421	Q9VMC8.2	2.4e-74	Drosophila melanogaster	PHD finger-like domain-containing protein 5A	XP_019866298.1 PREDICTED: uncharacterized protein CG9548 [Aethina tumida]	1.3e-62	Pre-mRNA-splicing factor ini1	PHF5A	333	173.549	514.9	451.6	448.2	572	491.1	497.2	449	541.3	441.3	477.3	456.9	770.1	809.9	652.9	656.7	684.2	825.9	543.6	550.8	404.4	473.3	496.7	440.1	561.8	566	421.5	320.9	319.9	386.7	383	369.4	335.7	394	372.1	302.1	294.8	294.1	246.8	305.4
HyS0008.90	P30151.3	2.16e-98	Xenopus laevis	Elongation factor 1-beta	ACI68836.1 Elongation factor 1-beta [Salmo salar]	2.6e-54	Eukaryotic translation elongation factor 1 delta a (guanine nucleotide exchange protein)	EEF1B2	672	510.977	509.7	412.4	453.2	514.2	492.2	477.3	416.7	446.1	369.4	357.6	306.1	434.9	363.3	363.8	262	265.1	270.9	218.2	241.5	469.8	611.7	1153.4	1048.6	1415.3	1468	385.2	309.6	343.4	382.4	386.4	370.2	307.8	395.9	333	252.9	247.9	245.7	189.5	235.9
HyS0001.441	P48399.1	1	Ipomoea purpurea	Chalcone synthase C	XP_002154994.2 PREDICTED: uncharacterized protein LOC100203209 [Hydra vulgaris]	1.1e-28	NA	NA	636	474.977	508.5	639.7	519.3	432.4	490.1	561.9	633.8	493.1	595.1	525.1	579.9	709.5	397.5	314.8	257.1	330.3	256.5	546.6	554.9	7	10.3	29.8	26.8	36.3	19.3	410.3	567.5	436	393.9	376.6	389.4	568.9	361.2	528.4	257.4	369.9	380	200.2	161
HyS0016.276	B4PEU8.1	3.88e-103	Drosophila yakuba	40S ribosomal protein S9	XP_002156853.1 PREDICTED: 40S ribosomal protein S9 [Hydra vulgaris]	1.3e-78	Tryptophan 2,3-dioxygenase	NA	570	408.988	504.7	615.1	611	519.3	550.6	541.1	664.7	566.8	673.6	663.6	662.4	574.8	778	970.4	997.9	950.4	1091.1	873.3	843.3	2420.5	2904.2	4017.4	3584.8	4861.5	4878.3	346.5	414.4	435.7	376	345.7	357.9	454.9	366.2	447.8	256.7	359.2	262.7	434.2	478.6
HyS0033.155	Q5ZL36.1	1.26e-19	Gallus gallus	Protrudin	XP_012561400.1 PREDICTED: protrudin-like [Hydra vulgaris]	1.7e-70	RNA-binding protein RbpD	NA	1614	1452.98	501.7	286.1	312.1	522.9	456.3	445.4	271.8	482	282	397.9	269.3	559.7	531.6	356.9	382.5	359.2	366.4	344.9	370.7	741	1002.7	454.6	518.3	432.6	403.1	364.6	200.8	201	354.1	349.4	327.4	157.3	360.2	192.3	274.6	189.4	203.1	163.4	183.1
HyS0042.14	Q9VAN6.1	7.12e-19	Drosophila melanogaster	Histone RNA hairpin-binding protein	XP_012558633.1 PREDICTED: myb-like protein D [Hydra vulgaris]	8.3e-29	Histone RNA hairpin-binding protein (Fragment)	NA	852	690.977	496.5	454.3	437.5	429.9	460.5	497.8	487	455	499.5	439.3	479.9	422.2	490.7	418.7	405.7	411	376.5	381.9	392.2	58.6	48.7	17.5	19.5	7.8	14.7	388.4	402.5	382	352.9	370	372.8	361.6	391.2	401.2	281.4	338.2	273.1	257.9	285.5
HyS0006.33	P21195.1	0	Oryctolagus cuniculus	Protein disulfide-isomerase	XP_001628893.1 predicted protein [Nematostella vectensis]	3.5e-179	Protein disulfide-isomerase	NA	1521	1359.98	496.4	480.3	504.4	585.2	540.7	514.5	451.1	465.9	427.3	415.4	380.3	460.8	359.5	301.7	255.1	254.7	218.1	122.8	143.7	521.4	388.8	570.4	658.5	635.8	730.6	580.1	511.2	520.3	588.1	603.2	578.8	546.5	590.3	509.4	408.2	402.5	405.1	348.4	260.3
HyS0005.277	P10606.2	7.72e-28	Homo sapiens	Cytochrome c oxidase subunit 5B, mitochondrial	XP_012566872.1 PREDICTED: cytochrome c oxidase subunit 5B, mitochondrial-like [Hydra vulgaris]	4.5e-38	Polypeptide VB, cytochrome c oxidase	COX5B	399	238.251	495.7	537	499.3	422	508.3	531.5	573.1	500.5	573.6	518.9	508.4	451.5	462.9	505.1	398.1	446.3	441.7	374.6	401.5	657.6	765	1238.8	1116.6	1793.6	1506.3	290.8	393.3	381.8	354	298.3	328.9	443.8	299.2	399.5	212.5	317	214.4	313.1	286.2
HyS0060.14	P09917.2	2.01e-114	Homo sapiens	Polyunsaturated fatty acid 5-lipoxygenase	XP_012566983.1 PREDICTED: arachidonate 5-lipoxygenase-like, partial [Hydra vulgaris]	8.6e-234	Arachidonate 5-lipoxygenase	NA	2025	1863.98	489.6	463.2	492	537.5	524.7	517.6	458.9	476.3	425.3	452.9	402.2	413.9	314.3	260.4	278.9	332.7	272.5	440.1	437.4	2.8	3.2	5.2	6.6	4.5	6.2	479.7	391.7	419	481.9	498	486.6	418.1	470.2	385.4	314.8	325.3	288.9	237.8	194.7
HyS0014.11	P05041.1	0.085	Escherichia coli K-12	Aminodeoxychorismate synthase component 1	NA	NA	Cellulase	NA	276	120.179	489.4	537.6	564.3	374.5	450.7	484.1	600.6	468.5	586.4	598.9	646.7	400.9	762.1	1138.7	1100.6	927	986.7	618.4	553.7	73.9	104.2	58.8	51	76.8	62.4	284.1	410.6	435.7	225.3	256.4	262	446.8	258.7	402.6	185.9	339.4	160.9	533.5	614.4
HyS0118.13	Q16629.1	6.07e-31	Homo sapiens	Serine/arginine-rich splicing factor 7	XP_004207773.2 PREDICTED: serine/arginine-rich splicing factor 7-like isoform X2 [Hydra vulgaris]	1.9e-40	Heterogeneous nuclear ribonucleoprotein L	NA	774	612.977	489	446.5	455.5	496.6	499.8	511	480.6	522.9	495.2	504.6	499.5	520	805.3	892.9	959.1	782.2	891.4	680.9	617.1	371.6	342	280.6	300.5	241.9	303.8	428.5	358.2	395.5	436.1	409.5	426.1	321	421.7	354.3	310.2	328.1	258.8	346.4	491.7
HyS0091.46	Q9JJW3.1	0.06	Rattus norvegicus	ATP synthase membrane subunit K, mitochondrial	RMX47447.1 hypothetical protein pdam_00002134 [Pocillopora damicornis]	0.00077	NA	NA	246	94.2817	487.9	459.2	487.2	444.4	508.4	504.4	514.3	486	514.4	603.9	524.9	442.5	542.3	584.1	662.3	642.1	664.1	675.2	657.7	543.9	593.4	607.3	646.7	611.2	620.4	282.2	391.8	336.8	222.9	343.2	306.9	390.6	289.3	376.8	197.8	320.3	257.6	221.9	323
HyS0048.30	Q5R4D4.1	6.05e-126	Pongo abelii	Nucleosome assembly protein 1-like 1	XP_002156793.1 PREDICTED: nucleosome assembly protein 1-like 1 [Hydra vulgaris]	1e-133	Nucleosome assembly	NA	1227	1065.98	485.7	401.2	406.9	562.6	495.3	510.1	423.1	527.7	409	464.3	412.8	587.6	528.8	400	422.9	428.4	438.8	466.3	493.4	162.4	210.6	373.9	306.2	356.7	410.4	386.9	284.5	294.3	373.1	360.3	348.1	244.5	365.6	275.3	266.4	243.7	236.8	192.8	184.5
HyS0050.68	Q6C4J0.1	1.7	Yarrowia lipolytica CLIB122	DNA polymerase epsilon catalytic subunit A	XP_002159654.1 PREDICTED: TBC1 domain family member 25-like [Hydra vulgaris]	3.2e-08	NA	NA	204	61.9849	482.5	618	649.8	452.5	452.5	437	650.8	538.1	713.9	565.3	761.7	743	332.6	406.2	463	541.7	441.2	711.7	689.6	81.9	105.2	50.6	77.2	43.9	66.8	496.6	779.3	774.8	497.5	468.8	508.9	776.1	556	773.3	326.2	645.4	515.5	469.6	308.5
HyS0057.8	Q5E9B2.1	8.79e-08	Bos taurus	PCNA-associated factor	XP_002163831.1 PREDICTED: PCNA-associated factor-like [Hydra vulgaris]	2.5e-09	PCNA-associated factor	PCLAF	501	340.034	482	509.3	506.2	492.2	443.1	444.9	532	443.7	502.1	470	517	467.1	482.1	379.1	417.9	466.2	428.3	587.5	574.3	66.3	54.2	13.7	23.6	10.2	18.2	420.4	461.4	455.9	377.9	403.3	399.4	473.9	429.4	468.4	276.3	367.9	310.5	224.4	196.4
HyS0042.117	O75494.1	3.78e-10	Homo sapiens	Serine/arginine-rich splicing factor 10	XP_002169071.2 PREDICTED: serine/arginine-rich splicing factor 2-like [Hydra vulgaris]	2.6e-06	FUS-interacting serine-arginine-rich protein 1	SRSF3	381	220.45	481.3	436.2	441.4	402.2	449.4	465.8	478.4	477	489.5	493.4	531.6	447.1	722.7	705.5	764.3	741.4	826.6	661.1	633.1	353.9	318.8	225.6	191.6	168	184.7	333.1	344.7	343.7	319.2	309.2	319.6	400.1	315.3	390.9	217.9	318.1	260.7	295.4	318.6
HyS0004.145	Q4V7W3.1	1.19e-27	Xenopus laevis	Protein HEXIM1	XP_002164335.1 PREDICTED: protein HEXIM-like [Hydra vulgaris]	1.6e-46	Glycylpeptide N-tetradecanoyltransferase	NA	714	552.977	480.9	437.2	447.4	556.5	468.3	498.6	436.5	502.1	431.4	439.1	432.8	694.9	481.1	273.4	339.6	324.3	311.5	305.2	320.2	56	59.2	72	63.2	57.8	65.2	417.7	367.2	359.7	356.3	386.4	377.8	284.6	378	390.6	272.3	307.7	290.3	185.2	158.2
HyS0010.397	Q3T0E0.1	1.26e-16	Bos taurus	Copper transport protein ATOX1	XP_026491704.1 copper transport protein ATOX1 [Vanessa tameamea]	4.9e-15	Antioxidant enzyme (Heavy metal associated)	ATOX1	213	68.3443	480.5	433.3	448.5	435	501	480.2	450.3	467.8	428.1	467.3	348.9	555.9	469.4	443	348.7	389.8	490.6	337.7	380.5	259.2	269.2	356.7	290	247.5	256.9	329.6	308.4	329.4	328.6	323.2	317.8	329.1	354.9	335	201.8	273.2	222.8	215.7	239.7
HyS4218.1	P34737.1	3.58e-81	Podospora anserina	40S ribosomal protein S15	XP_016609073.1 40S ribosomal protein S15 [Spizellomyces punctatus DAOM BR117]	9.5e-65	Ribosomal protein S15, eukaryotic/archaeal	RPS15	507	346.017	476.4	574.4	564.3	397.9	508.6	490.8	609.6	502.3	565.7	575.2	543.4	371.8	515.2	751.5	738	755.9	801.4	724.9	720.3	1655.5	2172.9	2965.2	2643.7	3888.5	3829.4	274	390.1	426.4	315.6	289.4	315.4	415.5	264.8	404.5	184.3	351.2	206	326.4	432
HyS0004.209	P19804.1	4.15e-71	Rattus norvegicus	Nucleoside diphosphate kinase B	NP_001274312.1 nucleoside diphosphate kinase-like [Hydra vulgaris]	4.8e-60	Nucleoside diphosphate kinase	NA	456	295.064	473.3	501.2	496.3	419.1	500.7	515.3	551	519.6	557.5	550.1	536.5	487.4	513.6	574.1	616.5	600	649.1	617.2	644.1	905.7	1129.6	1562.1	1539.1	2534.9	2161.1	303.7	367.7	348.9	296.9	329.8	334.9	391.9	303.3	367	205.2	305	230.6	287	311.7
HyS0057.99	P41114.1	2.97e-96	Podocoryna carnea	Tropomyosin-1	NA	NA	Tropomyosin-1	NA	729	567.977	473.2	393.1	380.3	508.1	463.5	513.6	402.5	506	407.9	477.8	436.6	669.9	629	425.7	544.9	515.9	516.3	526.6	519.8	397	374.9	512.8	428.8	252.6	443.9	417.7	302.3	301.1	375.4	402.4	390.3	257.7	398	324	281.4	274.2	289.2	188.9	207.3
HyS0033.39	P34121.1	0.003	Dictyostelium discoideum	Coactosin	XP_020907376.1 cofilin-like [Exaiptasia pallida]	0.00087	NA	NA	474	313.042	472.9	617	611.4	482.6	490.3	495.4	612	460.1	559.4	453.7	502.9	348.8	300.4	284.1	259	263.5	237.2	197.3	210.5	572.9	438.2	844.1	935.3	743	881.4	324	429	423.1	358.7	366.9	322.9	483.7	369.8	452.2	224.6	332.5	198	208.5	191.9
HyS0022.258	P35244.1	8.38e-09	Homo sapiens	Replication protein A 14 kDa subunit	XP_004211970.1 PREDICTED: replication protein A 14 kDa subunit-like [Hydra vulgaris]	3e-31	NA	NA	501	340.034	472.7	401.7	379.6	462.2	435.2	426.2	402.3	433.7	367.4	382.7	331.6	520.2	538.2	414	369.8	356.8	385.7	334.9	347	225.4	272.4	81.4	82.5	52.3	69.3	346.3	294.6	286.8	325.1	340.5	298.6	305.3	349.9	289.6	233.2	241.5	268.5	256.5	224.5
HyS0078.79	P07919.2	9.57e-17	Homo sapiens	Cytochrome b-c1 complex subunit 6, mitochondrial	XP_012558762.1 PREDICTED: cytochrome b-c1 complex subunit 6, mitochondrial-like [Hydra vulgaris]	0.00013	NA	NA	342	182.233	471.7	366.8	368.5	470.3	441.9	473.3	408.6	477	402.2	410.1	389.4	618.4	533.5	367.7	399.1	438.6	464	489	471.1	492.7	538.7	613.4	506	462.5	575	259.6	215.5	192.9	274.5	235.1	249.7	195.1	255.1	236	175.5	183	169.4	152.8	142.9
HyS0021.23	P36241.2	9.39e-99	Drosophila melanogaster	60S ribosomal protein L19	XP_002157298.1 PREDICTED: 60S ribosomal protein L19-like [Hydra vulgaris]	1.2e-87	Ribosomal protein L19	NA	600	438.988	470.9	490.4	509.1	503.2	506.2	537	527.9	567.7	515.3	569.2	515.7	626	747.6	808	863.3	799.6	872.7	689.6	705	1750.1	2097.2	2697.2	2227.6	2093.2	1847.3	349.1	373.8	342.7	386.6	368	387.5	369.3	348.9	386.7	236.6	306.1	301.8	353.6	412.4
HyS0010.43	Q96IZ0.1	0.004	Homo sapiens	PRKC apoptosis WT1 regulator protein	NA	NA	NA	NA	666	504.977	470.8	443.2	460	518.3	456.3	503.2	480.4	536.8	485.5	533.7	541.7	809	1068.8	891.8	1066.2	855.1	1016.3	686.9	690.2	1096.2	1146.7	602	571.4	327.3	509.6	352.1	314.9	305.5	382.2	329	310.8	295.9	344.9	312.3	255.7	256.9	239.1	276.1	316.2
HyS0023.339	P34022.2	6.36e-43	Mus musculus	Ran-specific GTPase-activating protein	XP_002160712.1 PREDICTED: ran-specific GTPase-activating protein-like [Hydra vulgaris]	9.5e-51	Ran-specific GTPase-activating protein 1	RANBP1	474	313.042	469	551	534.4	452.3	457.9	487.1	562.3	446.7	580.9	472	555.6	345	621.5	684.3	732.6	743.7	826	786.9	766.2	187.5	169.6	148.6	171.8	101.9	153.1	375.5	436.9	426	383	381.6	346.2	397.6	375	383.7	261.2	351.2	231.1	309	327.7
HyS0008.85	P54357.1	1.14e-47	Drosophila melanogaster	Myosin-2 essential light chain	XP_002154165.1 PREDICTED: myosin-2 essential light chain-like [Hydra vulgaris]	1.7e-49	Nonmuscle myosin essential light chain	NA	441	280.122	467.6	538.2	537.5	448	467.2	506.4	560.8	475	581.6	515.9	532.2	418.6	504.2	501.6	510.3	558.8	542.2	575.6	602	801.4	761.5	932.2	951.9	985.6	977.8	342.7	409.2	428.3	358.2	323.9	354.8	412.8	339.8	407.7	248.5	331.6	273.4	258.9	248.5
HyS0003.38	P08199.2	4.62e-19	Mesocricetus auratus	Nucleolin	XP_012560101.1 PREDICTED: nucleolin 2-like isoform X1 [Hydra vulgaris]	4.4e-65	DNA-directed RNA polymerase	NA	1974	1812.98	466.8	477.1	501.1	635.3	591.3	658.9	517.9	696	536.8	635.8	540.2	785.1	904.8	771.3	883.3	754.5	839.2	708.9	684.8	632.8	766.3	1443.8	954.9	978.7	923.8	450.2	325.5	321.7	452.8	404.5	403.2	202.1	377.6	293.2	275.8	291.8	227	240.3	290.1
HyS0053.101	P47961.2	4.28e-142	Cricetulus griseus	40S ribosomal protein S4	XP_002154886.1 PREDICTED: 40S ribosomal protein S4-like [Hydra vulgaris]	1.8e-126	Ribosomal protein S4, Y-linked 1 Y isoform variant (Fragment)	NA	780	618.977	466.6	494.2	481.2	363.2	509	502.9	540.8	492.6	548.6	574.4	548.4	337	566.9	863.4	784.7	759.3	798.6	700.1	674.1	1895.1	2051.8	2710.6	2768.1	3550.6	3451.3	262.9	330.5	346.9	240.1	261.5	325.1	380.2	237.9	348.3	164.4	250.2	149.5	379.3	475.3
HyS0008.253	P61359.2	8.39e-71	Hippocampus comes	60S ribosomal protein L27	XP_012558178.1 PREDICTED: 60S ribosomal protein L27-like [Hydra vulgaris]	5.4e-64	KOW domain-containing protein	RPL27	447	286.101	466.5	547.8	589.1	461	476.7	500.6	620.8	508.9	601.8	544.6	581.2	604.6	705.6	854.9	838	859	952.3	828.2	778.8	1997.1	2565.5	3660.2	3561.9	5190.8	5277.3	349.2	431.9	414.7	384.4	345.6	307.9	432.5	374.6	393.1	251.4	337.5	296.1	365.4	423.8
HyS0016.37	P35280.2	2.63e-122	Rattus norvegicus	Ras-related protein Rab-8A	XP_002157639.1 PREDICTED: ras-related protein Rab-8A-like [Hydra vulgaris]	1.3e-100	Oncogene c-mel	RAB8A	624	462.977	464.6	399.9	399.4	416.2	419.2	433.9	447.8	444.3	443.4	466.9	470.3	443.3	594.8	570.9	612.2	548.3	584.4	563.8	528.2	187.9	151.9	69.7	124.9	60.6	99.8	370.9	395.1	328.8	347.5	336	359.9	361.2	379.5	379.6	278.2	296.1	234.7	324	315.1
HyS0002.84	P61803.3	1.44e-54	Homo sapiens	Dolichyl-diphosphooligosaccharide--protein glycosyltransferase subunit DAD1	XP_004206328.1 PREDICTED: dolichyl-diphosphooligosaccharide--protein glycosyltransferase subunit dad1-like [Hydra vulgaris]	8.5e-49	Dolichyl-diphosphooligosaccharide--protein glycosyltransferase subunit DAD1	NA	348	188.089	464.3	537.8	525.7	457	422.8	463.4	518.5	453.3	547.3	483.2	584.3	462.6	541.7	739.3	659.4	726.4	732	703	649.1	682.6	625.9	421.2	454.2	571.6	501	300.6	388	350.3	335.5	314.5	305.5	416.3	309.3	401.2	263.1	297	244.2	312.1	364.3
HyS0018.157	F2Z9C1.1	0.12	Eschscholzia californica	Protopine 6-monooxygenase	NA	NA	NA	NA	336	176.408	462.6	452.3	478.5	470.5	423.8	472.7	495.5	502.6	449.8	416.4	474.8	680.9	539.9	303	347.7	389.3	409.1	536.8	505.2	75.8	78.9	68	69	50.4	65.1	275.7	289.1	282.6	217	256	225.5	285.6	243.8	279.3	176.7	207.1	197.9	154	111.2
HyS0001.319	P40745.1	4.95e-18	Xenopus laevis	Maternal B9.15 protein	XP_012563774.1 PREDICTED: uncharacterized protein LOC100201130 [Hydra vulgaris]	2.6e-44	NA	NA	930	768.977	460.7	585.8	595.3	353.2	429.5	366.9	483.6	354	499	396.7	517.6	193.5	198.8	215.1	225.2	201.5	163.1	206.9	225.5	50.5	37.7	48.1	54.2	53	63.6	414.9	617.4	602.2	393.9	440.1	487.5	658.8	388.1	620	273.6	474.8	312.1	375.2	286.7
HyS0045.140	Q44297.1	5.78e-33	Arthrobacter sp. 1C	Opine dehydrogenase	TET60866.1 hypothetical protein E3J52_02610 [Candidatus Lokiarchaeota archaeon]	6.8e-52	NA	NA	1095	933.977	459.9	365.7	386.5	401.1	458.2	472.6	352.3	427.2	361.5	410	342.7	251.3	345.9	401.4	289.2	312.8	290.4	359.4	346.5	120.6	68.4	57.8	73.1	44	32.1	352.1	290.2	282.6	339.9	340.3	348.4	296.1	341.1	288.5	218.3	227.3	203.1	238.3	274.4
HyS0002.543	P00125.2	1.22e-121	Bos taurus	Cytochrome c1, heme protein, mitochondrial	XP_004209545.1 PREDICTED: cytochrome c1, heme protein, mitochondrial-like [Hydra vulgaris]	1.6e-115	Cytochrome c domain-containing protein (Fragment)	CYC1	912	750.977	456	346.7	378.4	472.9	462.2	471.9	367.6	482.3	345.3	449.6	337.9	429.4	429.2	344.8	370.8	402.5	399.6	391.8	421.4	258.8	268.4	268	235.3	281	205.2	325.1	262.3	268.6	344.9	345.6	341.2	277.6	343.1	259.8	234.3	207.8	216.6	199.7	214.9
HyS0091.40	Q9Z336.1	6.1e-70	Rattus norvegicus	Dynein light chain Tctex-type 1	XP_015754259.1 PREDICTED: dynein light chain Tctex-type 1 [Acropora digitifera]	7.1e-56	Dynein molecular motor protein light chain	DYNLT1	342	182.233	455.8	495.8	514.7	503.1	468	447.1	477.9	477.6	472.4	505.3	521.9	573.3	571.5	388.7	465.5	508	497	528.2	592.5	382	392.9	311.9	413	353.4	373	489.2	486.2	499.4	524.1	489.5	432.2	487.9	486.3	473.7	330	407.7	349.9	260.8	268.7
HyS0004.489	Q2U3W4.1	2.1	Aspergillus oryzae RIB40	tRNA (adenine(58)-N(1))-methyltransferase catalytic subunit trm61	PFX24035.1 hypothetical protein AWC38_SpisGene11374 [Stylophora pistillata]	3.1e-13	NA	NA	423	262.162	455.8	464.7	486.8	454.3	439.1	410.6	443.6	435.9	440.4	443.4	482.6	492.2	258.2	217.7	194.6	242.2	230.3	292.3	301.4	141.3	127	174.6	190.5	143.7	197.9	568.1	634.8	563.9	511.2	543.1	498.8	648.4	531.5	626.9	352.9	473.2	425.6	253.5	148.4
HyS0014.15	B8JLQ9.1	3.21e-60	Danio rerio	Carboxypeptidase O	XP_012554915.1 PREDICTED: mast cell carboxypeptidase A-like [Hydra vulgaris]	4.6e-63	Molting fluid carboxypeptidase A	NA	1710	1548.98	453.8	375.2	391.3	489.4	446.6	466.4	403	481	377.8	432	365.7	494.2	345.2	242.6	270.2	307.4	293.6	403	410.3	57.4	47	39	36	18.9	28.6	331.3	262.8	267.6	331.8	336.2	317.5	224.7	320.1	238.1	224	222.7	209.5	134.3	113.8
HyS0015.137	Q99741.1	5.61e-135	Homo sapiens	Cell division control protein 6 homolog	NP_001007994.1 cell division control protein 6 homolog [Xenopus tropicalis]	2.9e-109	Cell division control protein 6	CDC6	1506	1344.98	452.6	437.9	392.6	392.2	417.6	430.6	431.2	380	463	394.5	424.2	286.2	403.9	459.4	526	530.2	468.4	516.4	483	32.4	30.6	5.9	5.7	4	4.3	369.5	337.3	327.3	345.5	372.7	365.1	367.5	366.3	356.5	262.7	295.5	240.8	335.6	373.7
HyS0011.99	Q26636.1	1.87e-117	Sarcophaga peregrina	Cathepsin L	XP_012560424.1 PREDICTED: cathepsin L1-like isoform X1 [Hydra vulgaris]	1.1e-136	Cysteine proteinase	NA	1008	846.977	451.4	391.7	426.5	522.7	498.1	502.7	444.5	537.9	478.5	542	504.2	580.6	377.1	268.7	269.8	336.3	271.5	451	453.7	27.9	23.1	31.2	33.7	24.1	35.1	580.6	478	479.7	582.5	600.2	601.4	520	567.4	482.1	392.6	392.7	351.6	242.3	188.8
HyS1714.3	Q26636.1	1.87e-117	Sarcophaga peregrina	Cathepsin L	XP_012560424.1 PREDICTED: cathepsin L1-like isoform X1 [Hydra vulgaris]	1.1e-136	Cysteine proteinase	NA	1008	846.977	451.4	391.7	426.5	522.7	498.1	502.7	444.5	537.9	478.5	542	504.2	580.6	377.1	268.7	269.8	336.3	271.5	451	453.7	27.9	23.1	31.2	33.7	24.1	35.1	580.6	478	479.7	582.5	600.2	601.4	520	567.4	482.1	392.6	392.7	351.6	242.3	188.8
HyS0017.51	Q0P594.1	0	Bos taurus	Serine/threonine-protein phosphatase 2A catalytic subunit beta isoform	XP_004209578.1 PREDICTED: serine/threonine-protein phosphatase 2A catalytic subunit beta isoform [Hydra vulgaris]	1e-181	Serine/threonine-protein phosphatase	PPP2CB	945	783.977	451.4	393.8	389.1	448.7	447.4	455.6	421.9	460.9	452.1	435.3	447.1	375.7	506.1	494.3	537.5	530.8	527	542.5	530.6	274.1	232.9	277.9	307.7	322.2	296	381.6	341.5	319.9	387.3	353.4	370.6	348.8	386.9	328	251	290.6	235.7	264.2	290.2
HyS0037.107	Q96B49.1	1.84e-05	Homo sapiens	Mitochondrial import receptor subunit TOM6 homolog	NA	NA	NA	NA	213	68.3443	449.2	451.1	462.6	334.4	415.7	459.5	498.6	465.8	511.7	504.1	537	386.9	545.1	626.1	616	635.8	773.9	654.4	677.1	388.9	524.2	332.1	359.8	241.8	315.7	238.3	364.8	329.4	202.5	205	277.3	368.9	200.7	399.5	144.4	334.3	194	300.6	239.7
HyS0045.4	P50238.3	8.54e-44	Homo sapiens	Cysteine-rich protein 1	KFM58230.1 Cysteine-rich protein 1, partial [Stegodyphus mimosarum]	3.9e-23	Cysteine-rich intestinal protein 1	CRIP1	378	217.472	446.6	616.4	654.2	354.2	434.3	450.5	674.6	452.7	650.5	541.6	606.1	307.4	242.8	328.2	285.4	356.6	353.4	525.9	522	1128.1	1060.1	1246.6	991.3	924.8	1124.4	239.2	412.4	469.7	290.3	243.9	276.8	486.2	228	478.9	156.8	340.6	126.5	250.4	186.8
HyS0071.22	H9BW96.1	1.26e-134	Epinephelus coioides	Ras-related protein rab7	XP_002160165.2 PREDICTED: ras-related protein Rab-7a-like [Hydra vulgaris]	4.8e-109	Putative rab subfamily protein of small gtpase	RAB7A	669	507.977	446.5	344.5	362	452.2	423	437.8	351.2	441	356.7	425.2	364.9	490.9	519.3	438.4	444.6	459.1	468.8	443.7	444.9	436	370.3	329.6	385.8	362.3	379.3	352	313.2	309.8	365.5	367.2	335.7	310.1	368.8	305.5	247.5	257.1	249.5	231	248.8
HyS0047.149	P55344.2	2.15e-05	Homo sapiens	Lens fiber membrane intrinsic protein	CRX73252.1 Claudin-like 8, partial [Hydra vulgaris]	5.4e-14	NA	NA	468	307.042	445.4	599.5	609	319.8	509.7	504.2	637.7	486.5	628.6	596.2	616.6	262.8	327.2	362.8	379	472.3	395.5	648.2	633.4	509.4	441.8	515.1	532.7	632.6	525.2	248.1	439.4	445.5	223.1	220	305.7	497.8	219.2	432.9	137.9	353	154.5	269	234.5
HyS0084.17	P31696.3	0.000282	Gallus gallus	Agrin	XP_004210486.2 PREDICTED: uncharacterized protein LOC101234971 [Hydra vulgaris]	7.7e-06	NA	NA	672	510.977	445.2	424.7	468.8	360.6	411.1	420.3	445.2	368.9	476.7	396.4	474.5	304.1	471.3	801.1	767.9	696.7	762.5	679.5	523	410.2	329	137.7	192.4	137.1	153.4	307.4	359.3	373.4	283.9	300.5	303.4	344.9	286.7	361.6	195.7	285.5	173.5	348.1	453.2
HyS0002.60	Q91820.1	3.46e-149	Xenopus laevis	Aurora kinase A-A	XP_012558808.1 PREDICTED: aurora kinase C [Hydra vulgaris]	1.5e-130	N-acetylgalactosamine-6-sulfatase	AURKA	1011	849.977	444.1	451.7	429.8	406.5	425.5	433.7	426.8	399.5	463.8	393.8	420.7	301	437.1	535.1	559.3	553.9	538.2	492.3	469.3	160.7	128.4	19.8	28.4	7.6	15.1	408.1	391.7	359.8	418	407.7	389.3	403.1	406	394	285.3	321.4	269.4	342.5	374.5
HyS0002.214	B2KWH6.1	1.6	Histoplasma capsulatum	MFS siderochrome iron transporter 1	XP_012559794.1 PREDICTED: uncharacterized protein LOC105846010 [Hydra vulgaris]	5.3e-66	NA	NA	906	744.977	443.2	408	432.5	398.1	440.7	441.5	397.4	420.6	407	428.8	395.3	366.9	415.1	534.4	361.2	358.1	331.6	302.9	317.5	234.5	204	83.7	98.3	65.4	77.1	377.4	379.2	367.9	359.4	357.7	379.4	427.2	341.7	388.6	240.6	298.1	255.4	360.9	362.4
HyS0030.74	Q5R546.1	0	Pongo abelii	ATP synthase subunit alpha, mitochondrial	XP_002163780.1 PREDICTED: ATP synthase subunit alpha, mitochondrial [Hydra vulgaris]	8.5e-264	ATP synthase subunit alpha	NA	1650	1488.98	442.8	362.5	352.5	373.2	415.1	420.2	326.2	372.7	336	359.1	319.7	224.5	376.2	492.2	497.3	451.2	431.8	387.5	387.8	314.4	234.1	376.7	414.6	424.3	204.5	324.9	266	292.9	332.6	331.7	341.9	274.9	323.9	248.9	224.1	233.3	205	298.5	346
HyS0017.142	Q2PFU1.2	1.39e-31	Macaca fascicularis	Huntingtin-interacting protein K	XP_002166123.1 PREDICTED: huntingtin-interacting protein K-like [Hydra vulgaris]	2.6e-27	Huntingtin-interacting protein HYPK	NA	369	208.642	441.8	383.1	426.2	420	403.8	457.4	434.1	451.9	405.9	420.1	454.4	608.6	591.6	383.5	427	446.7	501.9	520.9	503.9	183.4	231.1	136.5	129.1	69.9	102.4	238.5	258.8	197.5	267.7	220.8	190.7	228.7	235.2	233.4	168.9	209.3	213.6	134.8	125.4
HyS0001.253	O57592.3	8.89e-124	Takifugu rubripes	60S ribosomal protein L7a	XP_002163471.1 PREDICTED: 60S ribosomal protein L7a-like [Hydra vulgaris]	2.3e-121	Photolyase/cryptochrome alpha/beta domain-containing protein	RPL7A	795	633.977	440.9	470.7	488.1	353.2	476.6	481.4	526.9	465.7	524.5	584.8	525	308.9	545.4	882.7	749.4	727	778.9	682.1	670.9	1797.6	2156.9	2575.6	2630.1	2912.6	2932.2	266.6	340	344.6	246.2	250.6	272.9	342.9	243.8	345.7	169.1	276.8	173.2	357	481
HyS0050.96	O95777.3	2.93e-45	Homo sapiens	U6 snRNA-associated Sm-like protein LSm8	XP_012554674.1 PREDICTED: U6 snRNA-associated Sm-like protein LSm8 [Hydra vulgaris]	3e-39	U6 snRNA-associated	LSM8	291	133.688	440.6	384.3	433.1	457.4	411.2	446.3	453.5	448	412	437.2	429	514.2	460.4	432.4	480.6	488.3	561.1	587	537.7	261.4	288.7	254.6	240.6	262.6	237.2	355.7	296	309.4	292	289	301.3	317.5	333.1	332.9	203.9	261.6	270.8	208.1	200.2
HyS0005.404	Q50KA8.1	7.63e-69	Canis lupus familiaris	Nucleoside diphosphate kinase B	XP_004210011.2 PREDICTED: nucleoside diphosphate kinase A-like [Hydra vulgaris]	3.2e-70	Nucleoside diphosphate kinase B	NA	831	669.977	440.6	322.5	327.9	421.6	387.6	295.4	195.6	146.9	109.9	74.8	52.8	54.7	99.7	79.6	67.7	70.6	72.3	16.2	24.7	60.8	73.4	201.2	177.5	366.8	285.2	308.5	242.7	252.9	286.5	308	308.8	254.1	304.3	224.5	191.7	172.1	202.5	131.6	79.2
HyS0008.305	P29227.1	7.32e-47	Drosophila virilis	Heterochromatin protein 1	XP_012556062.1 PREDICTED: chromobox protein homolog 1-like [Hydra vulgaris]	1.3e-40	Heterochromatin protein 1	NA	672	510.977	439.9	421.2	430.9	463.2	425.3	460.6	475.2	481.1	455.4	497.5	486.3	627.6	795	812.6	812.5	757.6	885.5	653.8	642	300.3	355.2	132.8	142.5	81.3	106.8	307.6	318.9	315.4	315.5	294	280.4	274.3	301.3	330.5	232.7	259.8	237.1	291.8	314.7
HyS0013.236	Q566L7.1	7.61e-34	Xenopus tropicalis	Protein LSM14 homolog B	XP_002160512.2 PREDICTED: protein LSM14 homolog [Hydra vulgaris]	1.5e-54	LSM14A mRNA processing body assembly factor b	NA	1425	1263.98	438.2	336.9	354	441.7	406	350.8	278.6	298.7	241.2	219.1	216.7	265.7	262.7	211.6	186.1	175.4	185.9	92.5	108.8	96.8	84.5	52.6	77.5	43	58.7	567.2	419.8	429.7	555.2	544	537.2	319.9	521.6	389.8	345.4	341.6	322.1	203.6	180.3
HyS0075.12	Q9USM7.1	6.16e-28	Schizosaccharomyces pombe 972h-	Mitochondrial import inner membrane translocase subunit tim23	XP_002158574.3 PREDICTED: mitochondrial import inner membrane translocase subunit Tim23-like [Hydra vulgaris]	8.2e-76	Mitochondrial import inner membrane translocase subunit	NA	591	429.988	436.8	346.1	335.7	435.6	414.7	432.3	382.4	469.3	393.9	419.8	360.7	568	560.1	423.5	465.3	475	491.3	480.4	523.8	349.8	421.2	482.7	407.4	435	512.8	297.6	230.2	232.6	269.5	272.2	282.9	210.7	286.7	213.5	202.1	182.9	189.9	176.9	168.7
HyS0003.94	Q9BXW4.1	8.96e-60	Homo sapiens	Microtubule-associated proteins 1A/1B light chain 3C	XP_002163175.1 PREDICTED: microtubule-associated proteins 1A/1B light chain 3C-like [Hydra vulgaris]	6.4e-58	Microtubule-associated protein 1 light chain 3 gamma	MAP1LC3C	378	217.472	436.6	662.4	710.4	407.1	485.6	506.6	747.9	464.7	732.7	617.4	753.1	336.6	610.9	1189.3	1116.4	1080.5	1171.6	1014.7	931.8	1150.1	889.9	657.9	874.9	536.7	731.1	342.6	562.4	550.3	282.7	283.9	296.2	608.8	292.5	559	219.7	459.4	192	608	556.6
HyS0011.46	Q5R673.1	1.69e-78	Pongo abelii	Ribosomal oxygenase 2	XP_002167270.3 PREDICTED: bifunctional lysine-specific demethylase and histidyl-hydroxylase MINA-like [Hydra vulgaris]	1.2e-151	Bifunctional lysine-specific demethylase and histidyl-hydroxylase MINA	RIOX2	1737	1575.98	435.2	404.4	426.4	474.9	475.7	501.5	433.7	483.5	415.2	434.9	406.5	443.8	385.4	284.4	308.8	296.7	268.9	365.2	379	46.1	40.5	34	32.6	13.7	14.2	361	322.4	327.9	359.6	358.9	350.3	285.7	345	311.8	238.2	247.5	219.3	203.5	178.6
HyS0110.13	Q9CQ43.1	2.89e-55	Mus musculus	Deoxyuridine 5'-triphosphate nucleotidohydrolase	XP_002159360.2 PREDICTED: deoxyuridine 5'-triphosphate nucleotidohydrolase-like [Hydra vulgaris]	4.6e-50	Deoxyuridine 5'-triphosphate nucleotidohydrolase	NA	606	444.977	435.1	438.2	434.7	411.4	407.2	433.3	479.9	435.6	479.4	449.2	456	371.1	637.3	795.8	751.6	659.3	747.1	590.5	580	348.1	326.6	152.4	145.9	73.6	125.3	271.5	288.5	289.5	239.6	297.5	270.9	300.3	280.2	304.7	200.6	238.5	193.7	318.2	375.9
HyS0014.343	Q5ZML3.3	2.17e-75	Gallus gallus	Serine/arginine-rich splicing factor 1	XP_001636709.1 predicted protein [Nematostella vectensis]	4.7e-61	Eukaryotic translation elongation factor 1 alpha 1	NA	645	483.977	434.7	302.9	316.5	430.1	394.9	421.1	327.2	435.4	332.3	364.2	317	493.3	495.7	342.8	416.3	400.4	414.1	451.9	447.6	181.5	188.6	217	176.2	204.1	210.2	204.4	134.5	142.5	173.6	177.6	180	120.9	160.7	144.2	116	117.5	109.8	88.5	102.8
HyS0016.135	P62820.3	1.67e-134	Homo sapiens	Ras-related protein Rab-1A	XP_012561294.1 PREDICTED: ras-related protein ORAB-1 [Hydra vulgaris]	1.7e-105	NAD(P)(+)--arginine ADP-ribosyltransferase	NA	612	450.977	434.4	489.1	491.8	431.9	437.1	431.4	481.8	429.1	446.8	443.1	470.4	420.5	408.8	437.5	393.9	375.1	422.5	407.7	413.5	826.2	723.2	685.3	765.2	859.9	872.2	328.2	411.1	373.6	344.7	349.6	346	400.4	334.6	406.2	226.4	318.3	226.6	241.3	260.9
HyS0025.75	Q3T134.1	5.19e-27	Bos taurus	Signal peptidase complex subunit 1	XP_012560998.1 PREDICTED: signal peptidase complex subunit 1-like [Hydra vulgaris]	2.7e-28	Signal peptidase complex subunit 1	SPCS1	252	99.3601	434.1	398	392.3	389.9	404.9	394.5	450.1	379.5	445.4	427.5	444.9	503.7	360.1	391.9	336.2	311.6	388.1	385.3	375.2	504.4	480.5	527.7	476.6	591.6	485	221.1	195.2	247.1	190.1	288.8	220.6	270.3	227.5	216.1	145.6	163.4	90.8	222.9	132.4
HyS0024.137	P28648.2	1.4e-41	Rattus norvegicus	CD63 antigen	XP_002165348.1 PREDICTED: CD151 antigen-like [Hydra vulgaris]	1.6e-63	Tetraspanin	NA	771	609.977	434	308	354.6	461.7	431.7	440.3	351.3	425.1	361.5	389.3	318.4	468.7	402.9	305.8	277	348.9	319.1	378.8	394.8	338.7	283	409.2	388.3	323.6	395.6	334.2	251.6	253.6	377.5	394.5	313.1	245.3	367.2	249.5	232.8	187.5	266.8	184.7	175.8
HyS0021.111	Q68FR9.2	3.07e-73	Rattus norvegicus	Elongation factor 1-delta	XP_002156180.1 PREDICTED: elongation factor 1-delta-like isoform X1 [Hydra vulgaris]	2.1e-61	Eukaryotic translation elongation factor 1 delta a (guanine nucleotide exchange protein)	EEF1D	831	669.977	433.5	338.4	344.2	427.3	421.6	433.5	372.6	419.6	375.1	418.1	346.2	409.9	420	433.9	434.9	441.7	445.6	457.1	487.7	419.7	581	887.3	720.3	1061.3	1116.7	304.9	254.9	254.5	324.6	305.2	309	242.1	298.8	243.1	209	231.1	169.1	198.5	213.7
HyS0051.176	Q18786.1	2.92e-51	Caenorhabditis elegans	Probable small nuclear ribonucleoprotein Sm D2	XP_002158231.1 PREDICTED: small nuclear ribonucleoprotein Sm D2-like [Hydra vulgaris]	5.9e-53	Small nuclear ribonucleoprotein Sm D2	NA	363	202.745	433.4	548.7	591	454.3	449.1	436.5	560.7	482.6	563.2	556.2	584.5	471	662.8	673.9	838	851.4	962.8	809.3	772.8	370.9	359.4	267.6	279.9	168.5	220.7	298.3	457.3	441.5	283.5	281.2	281.5	397.7	294.2	412	217.2	371	190.1	281.8	295.3
HyS0031.72	P72745.1	2.54e-12	Synechocystis sp. PCC 6803 substr. Kazusa	Universal stress protein Slr1101	XP_020613074.1 uncharacterized protein LOC110051379 [Orbicella faveolata]	9.8e-29	Universal stress protein YxiE	NA	453	292.086	432.1	409.7	383.6	453.1	438	377.6	356	387	370.9	353.5	348.2	482.4	438.6	271.3	299.5	290.1	297.5	193.1	199	990.7	729.5	679.5	735.3	497.7	593.7	518	470.2	454.9	520.5	510.3	494.9	515.6	539.7	496.6	354.2	376.8	373.8	267.7	273
HyS0034.86	Q25189.1	0	Hydra vulgaris	Guanine nucleotide-binding protein subunit beta-like protein	NP_001274728.1 guanine nucleotide-binding protein subunit beta-like protein [Hydra vulgaris]	3.3e-135	Receptor for activated protein kinase C	NA	951	789.977	429.2	553.8	520.2	386.5	452.5	391.3	488.3	357.4	481.9	409.9	432	347.7	466.5	733.8	543.4	551.9	594.6	382.1	421.5	2138.9	2926.2	3185.7	2840.8	3646.7	3444.9	305.7	396.4	407.5	320.8	311.4	344.9	470.9	301.7	408.3	185.9	316.5	213	355	454
HyS0002.178	Q8BH04.1	0	Mus musculus	Phosphoenolpyruvate carboxykinase [GTP], mitochondrial	XP_002158197.1 PREDICTED: phosphoenolpyruvate carboxykinase [GTP], mitochondrial-like [Hydra vulgaris]	6.6e-276	Phosphoenolpyruvate carboxykinase, cytosolic	NA	1929	1767.98	428.9	359.7	371.3	421	437.2	416.6	337.7	361.6	317.3	336.3	278	261.6	304.8	332.1	279.5	277	252.6	281	285.4	194.1	133.4	198.2	225.2	173.5	163.8	364.4	291.4	319.4	360.7	357.9	372.1	308.4	343.4	270.9	233.5	222.2	232	235	254.7
HyS0087.41	O02649.3	0	Drosophila melanogaster	Heat shock protein 60A	XP_012566842.1 PREDICTED: 60 kDa heat shock protein, mitochondrial-like [Hydra vulgaris]	1.8e-248	60 kDa heat shock protein, mitochondrial precursor	HSP60	1752	1590.98	428.4	375.6	381.4	491.6	458.3	470.6	379.6	440.1	376.4	387.4	364.2	389.2	460	427.8	479.8	438.3	442.4	453.2	444	106.1	76.7	166.1	194.4	143.1	91.8	402.7	281.1	298.8	426.6	405.4	399.9	267.4	408.1	265	282.1	256.1	255.8	243.3	286.4
HyS0005.509	Q4WI01.1	8.81e-24	Aspergillus fumigatus Af293	40S ribosomal protein S21	XP_012560354.1 PREDICTED: 40S ribosomal protein S21-like isoform X2 [Hydra vulgaris]	8.9e-22	Ribosomal protein S21	RPS21	267	112.216	426.2	511	532.5	520	476.7	460.8	567	517.9	552.8	511	521.7	519.7	509	525.3	793.6	745.4	844.7	740.7	730.8	1605.2	2059.2	3687.8	2916	5693.7	4849.4	324	340.7	370.4	370.3	352.9	352.4	392.3	341.3	346.9	239.5	322.7	179.2	227.1	303.8
HyS0048.70	C0LLJ0.1	0.38	Mus musculus	Importin subunit alpha-8	NA	NA	NA	NA	351	191.022	426.1	562.2	590	447.5	498.5	502.8	527.5	474.1	519.2	431.7	583.1	417.1	570	551.1	774.1	618.6	719.1	648.3	615.6	203.3	48.6	48.6	147.1	66.1	8.2	478.9	534.4	540.5	436.3	433.8	429.6	337.8	471.9	447.2	310.7	416.9	391.4	383.5	378.2
HyS0002.378	Q24799.1	1.83e-51	Echinococcus granulosus	Myophilin	XP_002164309.1 PREDICTED: myophilin-like [Hydra vulgaris]	8.9e-78	Alpha-galactosidase	NA	606	444.977	426.1	403.2	443	344.2	405.3	428.3	446.4	411.3	451.1	458.2	449.3	302.8	363.9	483.4	470.6	515.2	488.3	615.4	587.6	990.7	785.2	1055.4	1153.9	918	1079.9	254.3	312.3	298.7	264.4	252.6	267.9	320.9	227.8	303.6	163	267.3	168.7	206.9	237.3
HyS0011.348	Q3UMF9.1	1.03e-56	Mus musculus	Failed axon connections homolog	XP_002157213.2 PREDICTED: failed axon connections homolog [Hydra vulgaris]	6.3e-89	Glutathione S-transferase	FAXC	1287	1125.98	420.9	360.7	372.9	458.7	413.7	428.6	376.9	441.2	380	388.5	369.9	476.4	544.6	514.4	574	520.3	584.2	519.3	484.1	364.5	308.2	190.3	232.3	98.5	177.4	391.6	306	309.2	384.1	402.5	357.7	274.4	398.1	301.4	270.6	265.1	250.7	249.6	270.6
HyS0012.99	Q91572.2	5.23e-105	Xenopus laevis	Cytoplasmic polyadenylation element-binding protein 1-A	XP_012555842.1 PREDICTED: cytoplasmic polyadenylation element-binding protein 1-like [Hydra vulgaris]	6.8e-153	Cytoplasmic polyadenylation element-binding protein 1-B	CPEB1	1419	1257.98	419.5	455.2	434.8	375.8	338	191.9	184.3	145.7	150.5	101.3	119.4	44.9	30.6	21.5	11.1	22.3	8.7	8.8	17.6	0	0.4	0.1	0.1	0.2	0	457.9	506.6	484.3	431.4	448.3	507.3	550.7	414.8	478.2	185.6	324.9	161.3	53	28.4
HyS0001.687	P14415.3	2.38e-27	Homo sapiens	Sodium/potassium-transporting ATPase subunit beta-2	XP_002167147.2 PREDICTED: sodium/potassium-transporting ATPase subunit beta-1-like [Hydra vulgaris]	2.1e-53	Sodium/potassium-transporting ATPase subunit beta-1	NA	825	663.977	417.3	394.6	407.4	479.5	403.3	413.8	421.5	423.9	466.6	409.9	454.4	356.3	559.7	799.7	898.3	789.4	842.1	601.8	534.9	546.6	398.2	339.7	437	339.1	350.5	447	371.4	362.4	414.2	459.5	429	408.2	453.5	357.6	312.8	317	247.8	355.9	469.4
HyS0001.68	P0DPK2.1	3.43e-32	Homo sapiens	Histone H3.Y	AOF43158.1 histone CENP-A [Hydractinia echinata]	8.3e-63	Centromere protein that resembles histones, required for proper kinetochore function	NA	477	316.042	415.6	467.7	486.8	365.3	408.8	449.3	557.7	433.9	580.6	515.3	560.7	327.5	505.2	699.1	740.1	736.9	753.3	806.6	743.5	106.6	98.9	24.3	29.1	6.7	21.1	297.3	419.9	409.8	276.7	295.7	271.2	408.9	271.4	409.9	205.7	338.2	185.1	310.5	366.7
HyS0026.101	P49165.1	1.3e-164	Urechis caupo	60S ribosomal protein L4	XP_002157151.1 PREDICTED: 60S ribosomal protein L4-B-like [Hydra vulgaris]	6.5e-159	Ribosomal protein L4-b	RPL4	1116	954.977	415.6	473.8	444	416.4	446.9	447.4	500.5	440.6	509.4	463.2	484.7	395.9	714	1051	905.7	796	935.4	579.6	586.5	1688.3	1919.5	2703.7	2448.3	3166.2	2455.9	372.2	416.5	362.2	434.5	378	373.7	420.5	371.6	417.1	261.3	353.6	249.5	439.2	626.2
HyS0020.242	Q922R8.3	2.7e-171	Mus musculus	Protein disulfide-isomerase A6	XP_004211312.1 PREDICTED: protein disulfide-isomerase A6-like [Hydra vulgaris]	7.4e-186	Thioredoxin	PDIA6	1314	1152.98	414.7	326.2	321.9	439.3	413.5	448.2	343.1	427.8	387	381.9	375.8	426.7	517	474.7	562.2	597.4	586.4	520.6	466.9	246.7	159.2	138.6	140.6	78.4	102.3	452	299.2	310.3	420.7	412.2	405.6	315.5	406.3	296.3	290.7	264.6	244.9	235	272.5
HyS0005.90	Q9D7A8.1	1.4e-64	Mus musculus	Armadillo repeat-containing protein 1	XP_002157545.1 PREDICTED: armadillo repeat-containing protein 1-like isoform X1 [Hydra vulgaris]	1e-87	Armadillo repeat-containing protein 1	NA	834	672.977	413.3	430.1	439.3	389	429.1	428.4	458.9	436.5	454.7	443.7	446.9	372	338.3	276.5	273.1	283.7	245.1	344	357.7	93.4	84.8	51.8	52.6	43.8	48.7	315	358.1	360.1	273.2	314.5	326.3	384.6	322.1	360.5	218.4	295.1	233	216.3	149.3
HyS0117.3	Q8LGG8.2	2.11e-09	Arabidopsis thaliana	Universal stress protein A-like protein	XP_020914097.1 universal stress protein A-like protein [Exaiptasia pallida]	2e-24	Universal stress protein Slr1101	NA	483	322.034	411.9	313.8	336.9	436.5	419	412.7	350.7	447.9	379.3	426	376.3	517.6	511.3	416.6	395.1	432.8	429.4	501.5	501.4	205.7	166.5	161.5	175.2	132.1	175.7	443.2	348.6	316.4	482.7	450.2	414.1	315.2	452	343.3	314.1	264.1	292.6	252.2	245.9
HyS0068.16	Q8VEM8.1	1.97e-180	Mus musculus	Phosphate carrier protein, mitochondrial	XP_001623906.1 predicted protein [Nematostella vectensis]	2.4e-158	Phosphate carrier mitochondrial	NA	1068	906.977	410.8	325.7	346.3	411.1	409	416.4	352.8	397	355.5	365.1	335.5	374.6	474.6	484.5	512.7	477.8	490.7	433.3	419.7	672	863.2	1254.7	1086.7	1286.1	1156.2	326.4	261.1	239.6	338	315.8	312.9	274	326.1	256.4	227.9	215.9	226.6	241.5	289.6
HyS0010.85	P23921.1	0	Homo sapiens	Ribonucleoside-diphosphate reductase large subunit	XP_002156185.1 PREDICTED: ribonucleoside-diphosphate reductase large subunit [Hydra vulgaris]	0	Ribonucleoside-diphosphate reductase	NA	2442	2280.98	410.6	409.5	369.7	394.4	370.6	311.8	284.8	226.7	247.3	183	204.9	172.5	183.3	198.9	163.2	152.3	137.7	87	101.8	114.7	84.4	28.3	36.3	14.7	20	433.6	383.5	346.3	413.6	437.5	426.5	405.7	412.1	367.5	282.1	303.1	291.2	244	227.4
HyS0020.37	O28383.1	0.16	Archaeoglobus fulgidus DSM 4304	Iron-sulfur flavoprotein AF_1896	XP_002163381.1 PREDICTED: uncharacterized protein LOC100200555 [Hydra vulgaris]	4.1e-44	NA	NA	498	337.034	410.5	535.7	483.1	381.9	360.6	236.2	266.8	169.8	222.6	158.6	181.6	144.3	291.6	405.2	407	245.1	281.2	31.8	36.2	436.2	406	529.5	587.7	617.1	627.4	397.9	475.1	497.9	368.3	385.9	385.8	535.4	376.1	498.2	263.1	385.5	283.4	465.5	590.4
HyS0070.34	Q88T16.1	0.88	Lactiplantibacillus plantarum WCFS1	Foldase protein PrsA 2	XP_002163558.2 PREDICTED: uncharacterized protein LOC100211907 [Hydra vulgaris]	1.6e-27	NA	NA	894	732.977	409	418.2	426.5	438.2	402	421.4	425.2	382.6	448.8	384.5	427.4	277.5	328.5	397	457.4	463	442.5	552.9	512.2	195.1	132.6	395.2	389.5	253.6	474	363.5	332.6	341.5	368.9	379.7	350.2	326.9	354.3	347.2	257.9	282.9	186.3	232	243.3
HyS0018.134	O08585.2	1.09e-37	Mus musculus	Clathrin light chain A	XP_023184527.1 clathrin light chain B isoform X5 [Xiphophorus maculatus]	2.8e-33	Clathrin light chain B	NA	570	408.988	406.5	335.5	329.5	420.9	404.8	435.9	339.8	420.5	340.9	390.4	341.1	464.1	547.9	441.5	451.1	438.1	486.5	455.3	427.3	543.4	446.5	358.9	329.3	218.9	272.1	270.7	219.8	221.2	260.2	275.2	268.5	212.6	295.9	216.1	193	186.7	146.3	169.1	177.3
HyS0077.59	Q99MZ8.1	2.84e-44	Rattus norvegicus	LIM and SH3 domain protein 1	XP_002156849.1 PREDICTED: LIM and SH3 domain protein 1-like [Hydra vulgaris]	6.6e-25	LIM zinc-binding domain-containing Nebulette	LASP1	600	438.988	403.5	512.1	501.4	324.6	444.4	428.2	468.7	380.8	395.4	304.6	356.6	241.6	220.9	206.2	212.2	184.5	190.7	128	149.9	496.6	427.7	451.6	491.5	311.8	423.6	295.6	432.4	416	337.2	279.1	302.4	418.7	277.7	440.6	180.2	332.6	234.1	148.1	156.4
HyS0061.36	H9JIQ1.1	0.008	Bombyx mori	Protein mesh	NA	NA	NA	NA	696	534.977	403.5	386	412.5	435.9	419.6	467.2	445.6	427	465.8	438.6	497.1	371.2	376.7	378.4	458.7	515.2	509.9	632	544.6	142.4	169.4	102.5	126.1	40.7	102.5	404.5	369.7	394.2	378.1	376.6	386.3	367.7	380	372.2	268.5	323.9	215.8	230.3	208.5
HyS0045.20	A2VDT1.1	6.94e-68	Bos taurus	Protein tyrosine phosphatase type IVA 3	XP_012558257.1 PREDICTED: protein tyrosine phosphatase type IVA 1-like [Hydra vulgaris]	1.7e-77	Tyrosine phosphatase type IVA	PTP4A3	531	370.017	403	443.3	436.9	430	424.4	404.3	404.7	429.6	401.5	420.7	406.9	388.5	453.1	545.8	349.1	354.4	368.4	365.1	364	303.5	445.9	273.3	221.7	154.7	214.7	343.9	365.4	360.7	365.1	346.5	346.5	394.6	330.3	399.3	216.6	295.8	240.5	301.4	291.1
HyS0022.104	Q9UHV9.1	7.8e-50	Homo sapiens	Prefoldin subunit 2	XP_002163089.2 PREDICTED: prefoldin subunit 2-like [Hydra vulgaris]	2.7e-47	prefoldin subunit 2	PFDN2	447	286.101	401.9	340.2	388.5	402.3	379.8	405.4	370.7	392.1	379.5	410.5	367.9	413.5	415.8	464.7	488	481.5	550.5	518.5	519.7	245.6	248.1	192.9	204.9	147.9	175	219.2	155.1	158.3	239	184.5	207	157.2	182.2	158.6	141.9	126.8	103	116.3	131.2
HyS0025.172	P84173.1	1.04e-152	Gallus gallus	Prohibitin 1	XP_002164901.1 PREDICTED: prohibitin-like [Hydra vulgaris]	3.2e-118	Transcription factor AP-1	PHB	822	660.977	401.1	337.2	328.3	371.1	384.6	380.4	345.9	385.8	347.8	373.9	324.8	315.6	386.9	396.9	386.4	391.5	391.3	401.9	420.6	114.8	111.1	134.3	139.4	102.9	116.9	297.1	231.2	257.1	311.2	293.2	279	239.6	268.1	243.7	195.9	198.4	180.2	190	199.9
HyS0007.346	P80404.3	2.1e-165	Homo sapiens	4-aminobutyrate aminotransferase, mitochondrial	XP_001626379.1 predicted protein [Nematostella vectensis]	2.7e-131	4-aminobutyrate aminotransferase, mitochondrial	ABAT	1527	1365.98	398.8	275	310.2	324.5	363.4	357.3	275.7	375.8	293.5	362.4	301.9	294.8	425.4	549	404.2	382.6	367.7	447.1	426.7	66.6	55.4	50.5	49.6	5.9	69.4	359.5	261.2	316.8	377.4	354.7	361.2	263.4	345.7	257	237	223.2	234.1	288.4	384.3
HyS0003.146	Q28XE2.2	1.81e-63	Drosophila pseudoobscura pseudoobscura	Acidic leucine-rich nuclear phosphoprotein 32 family member A	XP_002157643.3 PREDICTED: acidic leucine-rich nuclear phosphoprotein 32 family member B-like [Hydra vulgaris]	6.6e-49	Acidic leucine-rich nuclear phosphoprotein 32 family member B	NA	1017	855.977	398.7	267.3	292.9	515	402.6	428.8	238.5	449.2	227.8	370.4	295.2	622.1	884.2	606.9	531.9	408.5	534.7	240.8	289.1	223.4	252.5	124.1	102.7	62.2	85	349.5	189.1	176.7	335.8	291.1	289.4	110.9	277.3	192.3	202.7	164.3	182.2	162	181.8
HyS0066.11	P00167.2	1.27e-36	Homo sapiens	Cytochrome b5	XP_020797291.1 cytochrome b5-like [Boleophthalmus pectinirostris]	4.6e-27	Cytochrome b5 heme-binding domain-containing protein (Fragment)	NA	387	226.338	395.2	350.8	372.5	309.7	348.7	373.9	391.8	369.6	409.1	404.9	389	278.8	420.3	543	562.1	549.1	582.8	587.4	545.3	354.8	400.3	318	336.4	359.1	312.4	233.5	313	325.5	234.4	228.8	242.1	322	209.9	325.3	153.3	241.6	148.9	217	281.6
HyS0042.86	Q9NLA3.1	3.18e-20	Patiria pectinifera	Nucleoplasmin-like protein ANO39	XP_012555099.1 PREDICTED: nucleoplasmin-like protein ANO39 [Hydra vulgaris]	5.2e-55	NA	NA	1116	954.977	394.3	278.4	293.8	386.2	357.4	389.8	301.1	390.7	294.8	357.3	301.6	527.6	638.3	493.3	532.6	466.5	555.5	417.8	404.9	396.2	507.7	803.6	542.9	492.3	559.1	167.6	122.7	117	162.5	149.1	147.1	103.9	130.4	136.3	109.2	122.9	94.8	128.5	151.9
HyS0022.132	P61024.1	7.71e-32	Homo sapiens	Cyclin-dependent kinases regulatory subunit 1	XP_004211686.1 PREDICTED: cyclin-dependent kinases regulatory subunit-like [Hydra vulgaris]	2e-32	Cyclin-dependent kinases regulatory subunit	NA	285	128.125	393.9	478.1	486.3	281.2	379	361.8	546.4	373.6	527.4	465.1	568.3	245.8	414.8	738.6	739.3	741	785.7	727.8	724.6	240.5	261.9	232.1	259.2	262.2	231.8	195.5	376.7	395.3	196.8	227.2	225.2	429.5	173.8	391.7	138	352.4	100	300.5	357.3
HyS0030.112	P11240.1	1.89e-46	Rattus norvegicus	Cytochrome c oxidase subunit 5A, mitochondrial	XP_020628861.1 cytochrome c oxidase subunit 5A, mitochondrial-like [Orbicella faveolata]	2.5e-42	Cytochrome c oxidase polypeptide Va	COX5A	420	259.195	393.4	381.8	400.6	385.5	391.3	417.4	399.4	438.9	418.6	425.3	399.2	454.1	473.7	458.9	488.6	506	491.9	499.7	516.5	529.2	454.1	733.9	719.5	874.1	780.3	266.9	279.1	258.9	290.8	273.5	264.9	284.7	281	287.1	191.6	223.8	172.7	184.7	229.6
HyS0002.335	Q05975.1	4.34e-142	Lymnaea stagnalis	Ras-related protein Rab-2	XP_002155452.1 PREDICTED: ras-related protein Rab-2 [Hydra vulgaris]	1.5e-107	Ras protein Rab 2	NA	639	477.977	393.4	348.2	368.9	407.7	372.2	396.7	369.8	372.8	353.5	380.1	335.6	433.1	508.9	556.5	556.3	494.4	539	418.1	441.2	432.3	347.3	207.1	248.6	137.1	206.4	267.4	265.4	238.6	268.2	278.5	267.8	229.3	270.2	255.9	198	204.6	215.4	253.8	291.9
HyS0014.157	Q9U5M4.1	3.64e-68	Podocoryna carnea	Tropomyosin-2	NA	NA	Tropomyosin-2	NA	1026	864.977	392	398	393.3	391.3	401.9	393.1	402.8	389.3	394.5	420.7	404.2	387.9	545.4	591.4	668	591.4	644.1	509	484.9	1037	731.1	827.4	952.5	569.9	770.4	312.6	281.8	291.2	292.9	286.6	292.7	277.9	272.8	296.3	199.9	259.5	175.1	238	297.8
HyS0062.119	O93295.1	4.51e-60	Gallus gallus	Ectonucleoside triphosphate diphosphohydrolase 8	XP_012563805.1 PREDICTED: ectonucleoside triphosphate diphosphohydrolase 3-like [Hydra vulgaris]	2.4e-58	NA	NA	1536	1374.98	391.1	350.6	358.2	417.2	379.4	380.1	361.4	351.1	344.9	310.9	323.7	366.2	263.9	220.5	188.1	225.9	199.1	312.8	310.4	12.8	12.1	4.3	3.3	0.9	2.7	358.3	294.1	297	332.8	345.1	332.2	309.9	344.9	285	231.9	243.3	246.7	167.5	138.2
HyS0057.41	Q871K1.1	1.3e-31	Neurospora crassa OR74A	Cytochrome b-c1 complex subunit 7	XP_002160238.1 PREDICTED: cytochrome b-c1 complex subunit 7-like [Hydra vulgaris]	8.8e-30	mTERF domain-containing protein 1	UQCRB	348	188.089	390.5	368.2	371.1	327.7	370.6	382.1	409.5	373.9	386.4	414	374.7	308.9	465.9	519.1	489.7	546.8	592.3	522.5	483.7	518.2	577.1	574.3	501.3	485.5	528.5	211.7	285.3	235.3	190.3	190.7	222.7	253.3	230.6	254.4	159.7	214.6	121.4	178.3	215.9
HyS0005.325	A7S3J7.1	3.83e-134	Nematostella vectensis	40S ribosomal protein S3a	XP_004211786.1 PREDICTED: 40S ribosomal protein S3a-like [Hydra vulgaris]	1.8e-118	V-Fos transformation effector-like protein (Fragment)	NA	792	630.977	390.1	466.9	490.1	367.8	407.7	421.7	522	428.9	512.8	511.9	511.9	365.8	503.2	844.1	771.6	726	802.3	655.4	656.7	1934.9	2381.2	2920.1	2948.9	3627.2	3663.8	256.1	339.2	351.5	277.8	242	267.3	358.8	254.1	351.4	178	290.4	216.1	318.7	426.9
HyS0013.163	O93477.1	0	Xenopus laevis	Adenosylhomocysteinase B	XP_004206772.2 PREDICTED: adenosylhomocysteinase-like isoform X1 [Hydra vulgaris]	3.5e-220	Adenosylhomocysteinase B	NA	1317	1155.98	389.7	369	372	385	383.9	291.7	257.8	193.4	192.4	141.4	132.4	142	161.1	145.4	106.6	101.9	103.5	61.9	81.3	215.1	185.2	530.6	619	817.7	725.6	323.7	277.4	280.6	332.3	307.4	327.8	310.9	326.3	278.7	212.4	212.9	217.7	173.3	163.8
HyS0048.2	Q6QLW4.1	5.06e-62	Pectinaria gouldii	Cytochrome c	XP_020620022.1 cytochrome c [Orbicella faveolata]	2.6e-45	Mitochondrial cytochrome c	NA	351	191.022	389.4	385.3	417.1	372	379.8	408	420.8	365.8	399.7	403.9	369.5	459.4	582.2	593.2	483.3	440	515.9	369.4	393	1223.6	1853	2226.2	2086.1	3501	2895.6	263	316.6	351.3	279.8	245.8	263.6	304.1	287.6	304.1	201.5	271.8	226.4	261.8	370
HyS0053.93	Q9R1T3.2	1.23e-133	Rattus norvegicus	Cathepsin Z	XP_002154535.2 PREDICTED: cathepsin Z-like [Hydra vulgaris]	6.3e-128	FERM, RhoGEF and pleckstrin domain-containing protein 2	CTSZ	903	741.977	389.3	312.3	323.8	403.8	390.9	401.1	314.4	408.1	330.5	369	320	382	299.3	233.9	193.5	248.5	214	316.6	323.7	76.7	79.3	104	110.8	100.7	135	302.2	229.6	235.2	285.4	295.2	292.8	256.8	278.8	222.6	200.7	179.9	182.7	155.9	139.6
HyS0034.55	P38024.1	2.06e-179	Gallus gallus	Multifunctional protein ADE2	XP_012554976.1 PREDICTED: multifunctional protein ADE2-like isoform X1 [Hydra vulgaris]	6.4e-174	Phosphoribosylaminoimidazole carboxylase, phosphoribosylaminoimidazole succinocarboxamide synthetase	PAICS	1287	1125.98	388.7	318.8	315.8	413.8	374	347	286.9	323.4	278.6	295.3	255	356.1	375.6	274.1	282.9	272.3	245.7	270.7	288.7	14.9	10.5	29.2	28.5	32.6	33.8	399.1	287.7	303.1	425.9	408.8	402	296.4	420.7	285.8	291.9	242.5	277.3	216.9	208.9
HyS0076.34	Q640R7.1	1.17e-115	Xenopus tropicalis	Ras-related protein Rap-1b	XP_002156934.1 PREDICTED: ras-related protein Rap-1b-like [Hydra vulgaris]	1.5e-87	Ras protein Rap 1b	RAP1B	558	396.988	388	399.7	422.5	385.1	362.1	372.4	427	379.3	427.6	392.1	423.8	452.8	639.6	797.6	742.5	693.4	791.4	564.2	565.1	719.3	561.6	422.4	480.1	260.9	499.7	293.5	363.8	337.5	299.8	290	268.2	348	323.2	340.8	225.6	287.9	227.9	314.7	351
HyS0061.60	P12004.1	4.84e-114	Homo sapiens	Proliferating cell nuclear antigen	XP_002164838.1 PREDICTED: proliferating cell nuclear antigen-like [Hydra vulgaris]	3.8e-127	Proliferating cell nuclear antigen	PCNA	837	675.977	387.7	518.1	542.9	406.3	427.2	425.4	574.6	431.6	565.1	521.5	559.9	391.2	366.6	357.2	297.4	313.6	284	364.7	389.4	268.1	220.1	104.5	119	64.9	112.4	328.6	476.7	435.7	334.3	326.6	318.8	505	336	475.2	229.5	365.9	236.6	274.8	221.5
HyS0007.177	Q872F4.1	1.62e-18	Neurospora crassa OR74A	Putative RNA polymerase II transcriptional coactivator	XP_028142652.1 RNA polymerase II transcriptional coactivator [Diabrotica virgifera virgifera]	3.2e-13	Activated RNA polymerase II transcriptional coactivator	NA	330	170.648	382.5	337.2	307.4	371	330.8	331.1	321.6	291	264.8	223.4	226.2	248.7	130.8	86.2	52.8	58	62.1	65.8	78.3	149.9	168.4	234.9	214.8	181.4	212.3	218.4	198.4	169.4	191.7	202.3	203.2	174.8	220.1	229.6	140.1	171	148.7	62.1	74.6
HyS0151.9	Q9DCL8.3	5.61e-26	Mus musculus	Protein phosphatase inhibitor 2	XP_002155049.1 PREDICTED: protein phosphatase inhibitor 2-like [Hydra vulgaris]	1.3e-34	Phosphatase inhibitor	NA	480	319.034	381.8	268.7	285.9	350.2	349.3	374.4	289.3	391	284.3	342.1	272.1	472.4	527.2	388.2	395.6	368.9	427.4	348.3	343	258.4	231.6	207.4	215	110.3	187.3	301.4	199	230.7	259.7	268.6	274.8	182.9	259.5	210.2	194.3	181.7	191.8	124.8	144
HyS0050.69	Q17320.1	3.5	Ceratitis capitata	Protein white	XP_002159654.1 PREDICTED: TBC1 domain family member 25-like [Hydra vulgaris]	3.4e-13	TBC1 domain family member 25	NA	267	112.216	380.7	497.5	485.7	348.3	372.3	377.9	504.2	432.9	549.2	400.2	602.8	276.2	259.2	221.5	327.9	343.2	247.2	534.3	460.3	49.4	27.2	17.5	40.2	21.6	32.9	411	555.3	585.3	477.7	406.1	453.6	631.2	517.8	564.5	308.6	492.7	396.4	391.5	264.7
HyS0057.10	P29691.4	0	Caenorhabditis elegans	Elongation factor 2	XP_002157788.1 PREDICTED: translation elongation factor 2-like [Hydra vulgaris]	0	Translation elongation factor 2	EEF-2	2526	2364.98	379.2	390.7	421.2	445.2	440.1	416.5	383.4	370.6	369.9	362.1	334.8	269.6	381.1	569.5	486.5	445.5	440.1	415.7	406.9	1139.9	1284.3	1659.5	1830.1	2079.6	1686.9	404.3	351.1	371.9	400.7	412.3	403.6	369.1	407.7	340.2	273	283.6	249.7	339.7	422.7
HyS4815.1	A4QNF3.1	1.49e-28	Xenopus tropicalis	Reactive oxygen species modulator 1	XP_001639758.1 predicted protein [Nematostella vectensis]	2.9e-26	Acetyl CoA carboxylase	ROMO1	225	77.4427	378.5	290.4	325.2	369.5	361.2	359.6	318.9	353	319.3	334.3	279.4	422.7	322.2	333.9	299.3	314.8	311.5	306.7	330	170.7	233	334.5	292.8	271.6	289.8	262	197.3	210.7	268.5	305.2	258.8	250.9	268.9	251.7	174.5	217.8	185.7	194.2	130.6
HyS0017.24	P82013.1	3.37e-119	Meleagris gallopavo	Voltage-dependent anion-selective channel protein 2	XP_002167561.1 PREDICTED: voltage-dependent anion-selective channel protein 2-like [Hydra vulgaris]	2.6e-115	Mitochondrial voltage-dependent anino channel protein 2	VDAC2	849	687.977	378.4	415.9	423.4	287.6	379.8	389.7	440.6	352.8	457	442.3	444.7	215.6	395.1	793.3	722.3	683.2	693.1	577.9	538.6	881	835	1061.6	1204.9	1396.9	1284.2	216.4	320.7	303.1	222.8	214.6	246.4	360.3	213	334.4	159.4	261.4	145.3	386.2	486.1
HyS0017.20	Q5M9B7.1	3.08e-81	Xenopus laevis	Oligosaccharyltransferase complex subunit ostc-B	XP_004207795.1 PREDICTED: oligosaccharyltransferase complex subunit ostc-like [Hydra vulgaris]	2.3e-70	Oligosaccharyltransferase complex non-catalytic subunit	OSTC	453	292.086	377.4	334.6	342.4	364.5	339.8	355.6	339.4	348.7	337.7	366.9	333.6	433.4	380.1	439	353.1	355.4	390.6	343.7	353.3	639.6	585.4	447	440.7	453.8	458.8	242.8	240.2	235.4	238.7	246.8	233.1	291.9	252.8	258.8	188.3	202.6	234.8	177.9	224.5
HyS0119.11	Q8VE97.1	7.69e-56	Mus musculus	Serine/arginine-rich splicing factor 4	XP_002164119.1 PREDICTED: serine/arginine-rich splicing factor 6-like isoform X1 [Hydra vulgaris]	6.1e-79	Serine and arginine rich splicing factor 4	NA	1329	1167.98	376.9	275.2	286.1	344	349.3	347.6	292.6	341.9	292.6	331.2	294.2	282	609.4	745.4	733.6	554.5	631.2	366.4	352.3	206	185.3	149.8	150.1	101	105.5	290.9	228.4	206.5	303.4	294	285	200	283.1	212.6	215.1	187.8	174.9	282.6	388.2
HyS0023.58	A2CES0.1	3.5e-61	Danio rerio	Neuferricin	XP_002161013.1 PREDICTED: neuferricin-like [Hydra vulgaris]	3.2e-70	Neuferricinlike [Saccoglossus kowalevskii]	NA	630	468.977	375.9	302.5	304.7	343.7	313	251	252.5	229.6	227.5	204.4	197	273.5	250.6	165	172.3	163.6	158.3	151.3	161.4	43.7	51.8	31	33.4	21.4	30.1	296.2	217.8	215	286.8	279.2	288.2	220.2	286.8	224.2	199	187.1	208.3	100.7	107.5
HyS0003.319	Q9W141.1	0.000319	Drosophila melanogaster	Putative ATP synthase subunit f, mitochondrial	NA	NA	NA	NA	288	130.904	374	401.1	377.1	312.1	327.2	358.3	397.3	347.9	411.5	401.1	421.3	308.3	389.6	474.9	392.1	426.7	423.6	440.4	441.4	575.6	458.4	619	733.4	661	716.6	236.9	320	299.6	231.9	228.5	242.8	324.1	240.9	274.1	176.5	247.2	217	203.4	265
HyS2418.2	P52171.2	2.43e-68	Xenopus laevis	Importin subunit alpha-1	XP_002165850.1 PREDICTED: importin subunit alpha-1-like [Hydra vulgaris]	3.5e-51	Importin subunit alpha	NA	666	504.977	373.2	522.1	405.3	385.7	138.6	69.3	54.4	35.2	34.6	20.6	16.3	29.7	47.1	48.2	45.1	45	42.3	8.7	12.2	14.3	5.1	3.2	5.5	2.4	5	482.1	493.7	443.9	463.3	474.6	419.3	429.8	429.2	441.7	242.1	276.7	227.2	104.9	57.6
HyS0012.6	Q7T3N1.3	2.1e-104	Mylopharyngodon piceus	60S ribosomal protein L15	XP_002162844.1 PREDICTED: 60S ribosomal protein L15-like [Hydra vulgaris]	3e-95	Ribosomal protein L15	RPL15	852	690.977	373	317.9	312.5	325.3	364.6	365.7	339.6	391.7	338.2	377.4	313.4	337	386.1	431	423.3	398.8	421.6	373.8	394.3	1082.4	1318.1	1804.4	1541.3	2147.7	2111.6	245.4	234.7	215.9	269.1	225.3	251.3	232.8	232.4	225.9	157.6	192.6	167	190.6	234.1
HyS0091.36	O88828.1	8.72e-47	Rattus norvegicus	DNA-directed RNA polymerases I, II, and III subunit RPABC2	XP_012565800.1 PREDICTED: DNA-directed RNA polymerases I, II, and III subunit RPABC2-like [Hydra vulgaris]	2.7e-35	DNA-directed RNA polymerase IIa	NA	390	229.327	368.2	283.5	275.2	347.8	325.1	346.1	313.2	362.2	324	296.4	330.2	576.5	585.3	349.7	472.7	458.8	518.7	458.2	448.4	275.7	304.5	149.6	159.2	65.6	114.1	264.2	207.8	255.3	305.8	256	246	190.5	284.1	223.7	205.4	189.4	229.6	153.1	167.8
HyS0065.58	Q29307.2	8.16e-12	Sus scrofa	ATPase inhibitor, mitochondrial	XP_012554193.1 PREDICTED: ATPase inhibitor A, mitochondrial-like [Hydra vulgaris]	9.7e-12	Mitochondrial ATPase inhibitor	NA	405	244.245	367.2	352.2	370.6	320.3	340.4	375.8	376.8	359.6	378.1	358.6	385.4	320.4	434	421.3	431.2	436.9	472.2	535.2	475.3	459.7	426.8	452.1	385	300.4	339.8	208.3	296.6	261.2	243.4	202.9	208.8	251.3	209.7	289.9	154.4	228.2	173.3	177.2	167.4
HyS0061.55	Q9V464.1	4.17e-75	Drosophila melanogaster	Histone chaperone asf1	XP_002154396.1 PREDICTED: histone chaperone asf1b-like isoform X1 [Hydra vulgaris]	1.5e-69	Histone chaperone	NA	462	301.042	365.4	588.1	585	385.6	376.3	328	510.5	316.9	472.1	365.2	458.8	271.3	384	427.2	354	360.4	386.8	239.6	272.2	310.2	307.7	92.6	103.3	80.1	89.8	295	468.1	448.9	301.1	318.8	280.2	477.1	304.2	457.3	207.4	388.4	207.8	317.4	286.2
HyS0007.28	Q9V535.1	6.63e-54	Drosophila melanogaster	RNA-binding protein 8A	XP_002170706.2 PREDICTED: RNA-binding protein 8A-like [Hydra vulgaris]	9.8e-59	RNA-binding protein 8A-B	NA	492	331.034	365.3	297.9	309.4	362.7	340.2	379.5	345.6	373.3	347	361	332.5	439.2	581.3	488.6	519.7	491.7	557.6	459.3	456.2	331.8	345	262.5	214.2	132.8	171.8	250.7	211.2	221.8	260.6	222.7	224.7	183.3	216.7	210.7	162.1	187.3	154.8	151.6	196.4
HyS0012.127	P35317.1	0	Hydra vulgaris	Sodium/potassium-transporting ATPase subunit alpha	XP_012560801.1 PREDICTED: sodium/potassium-transporting ATPase subunit alpha-like [Hydra vulgaris]	0	Sodium potassium-transporting ATPase subunit alpha-1	NA	3111	2949.98	361.8	402.9	358.8	399.7	345.7	309.5	295.8	273.6	316.2	255.6	318.1	198.7	319.4	487.5	516.9	473.7	453.6	388.9	339.4	355.1	261.2	178.6	234.8	157	101	468.1	373.6	372.3	472.7	460	445	358.6	452.7	325.9	313.8	318.3	269	357.1	430.8
HyS0040.74	P52505.2	1.47e-24	Bos taurus	Acyl carrier protein, mitochondrial	XP_002170625.2 PREDICTED: acyl carrier protein 2, mitochondrial-like [Hydra vulgaris]	2.8e-28	NADH dehydrogenase (Ubiquinone) 1 alpha/beta subcomplex 1	ACPP	447	286.101	361.1	387	403.7	321.3	370.8	385.7	427.4	401.7	361.2	393.5	358.9	293.4	465.7	500.2	463	466.3	532	438.4	459.4	522	553	685	611.1	748.7	684.2	262.7	287.7	276.8	206.6	252.1	245.4	307.3	246.5	305.2	163.3	245.2	204.3	236.8	238.1
HyS0004.448	P48555.2	4.44e-94	Drosophila melanogaster	Ras-related protein Ral-a	XP_004208137.1 PREDICTED: ras-related protein Ral-A-like [Hydra vulgaris]	7.5e-85	RAS like proto-oncogene A	RALA	606	444.977	361.1	298.2	304.8	403.3	354.4	340.6	320.4	388.4	325.3	364.3	335.4	518.5	500.5	283.3	335.4	321.5	322.4	348.8	354.9	209.9	163.9	119.8	137.4	74	116.6	326.4	229.6	227.7	307.2	308.4	286.4	238.4	302.8	255.3	219.9	179.1	177.3	158.9	161
HyS0006.59	A6QR16.1	4.54e-31	Bos taurus	RNA-binding protein with serine-rich domain 1	XP_012559669.1 PREDICTED: RNA-binding protein with serine-rich domain 1-A-like [Hydra vulgaris]	2.6e-33	RNA-binding protein with serine-rich domain 1-B	NA	1506	1344.98	360.6	300.4	296.9	310.7	369	396	328.2	379.4	331	361.6	328.7	357.1	407.5	381.1	430.3	407	421.3	413.4	395.9	159	156.1	116.9	101.3	61.4	45.2	263.8	241.5	229.3	246.4	239.4	257.4	201.7	247.4	228.5	154.5	206	161.3	149.5	165.5
HyS0002.189	P80971.2	5.43e-17	Thunnus obesus	Cytochrome c oxidase subunit 4 isoform 2, mitochondrial	XP_002156348.2 PREDICTED: cytochrome c oxidase subunit 4 isoform 2, mitochondrial-like [Hydra vulgaris]	1.7e-29	Cytochrome c oxidase subunit 4 isoform 2, mitochondrial	COX42	522	361.017	359.9	331.5	332.5	331.2	364.6	365.5	369.6	372.5	379.6	392.1	349.6	277.5	423.1	489.4	486.5	479.5	514.3	442.4	454.5	494.5	491.1	520.7	411.8	383.8	385.7	242.7	254	242.1	276.3	243.2	247.7	259.1	252.2	253.6	179.6	224.4	153.6	219	257.6
HyS0037.155	J7GQ11.1	4.71e-71	Levilactobacillus brevis	L-tyrosine decarboxylase	XP_012560341.1 PREDICTED: uncharacterized protein LOC100197171 [Hydra vulgaris]	0	Pyridoxal-dependent decarboxylase	NA	2853	2691.98	356.9	370.6	370.3	355.8	400.8	370.5	348.4	316.3	327.3	283	299	207	210.4	239.1	270.9	288.1	243.2	346.7	329.5	1.6	1.4	0.3	0.1	0.1	0	312.7	286.2	307.2	312.1	310.1	328.3	315.1	291	273.9	195.8	233	205.5	221.3	208.6
HyS0034.23	Q96RW7.2	9.81e-41	Homo sapiens	Hemicentin-1	ADD22404.1 cnidarian egg lectin isoform d [Hydractinia echinata]	8.2e-140	Thrombospondin type 1 repeat-containing protein 2	NA	792	630.977	355.3	491.2	359.7	335.3	335.2	355	477.6	314.5	439.2	314.4	395.3	615.4	346.1	238.3	246.9	307.1	232.5	393.8	403.8	1.1	3.5	0.7	0.1	0.2	0.1	331.2	389.3	321.9	315.6	284.9	318	397.8	289.2	353.6	213.5	271.7	347.1	154.2	150
HyS0099.4	Q8UWF0.1	0.34	Torpedo marmorata	High-affinity choline transporter 1	XP_028394931.1 uncharacterized protein LOC114519071 [Dendronephthya gigantea]	3.4e-07	NA	NA	561	399.988	355.2	271.1	282	395.1	364.3	362.5	273.1	373.1	268.4	290.2	250.6	413.2	278.8	170.7	156	193.1	180.8	197.5	223	173.5	167.4	158.9	137.3	86.5	119.3	287.1	189.1	177.7	260.9	281.2	265.9	186.7	299.4	192.9	189.2	145.6	185.2	93.7	92
HyS0032.82	Q5N2F8.1	6.4	Synechococcus elongatus PCC 6301	GMP synthase [glutamine-hydrolyzing]	NA	NA	NA	NA	678	516.977	355	407.4	373.4	319.1	291.4	208.4	253.7	138.7	188.8	93.5	112.1	60.3	46	24.6	18.8	27.5	17.8	21.4	31.2	0.2	0.4	0.5	0.3	0.1	0.2	247.8	336.9	310	255.5	260.3	259.5	348.5	256.8	329.7	149.7	244.4	181.3	51.4	27.9
HyS0054.80	P43307.3	5.08e-65	Homo sapiens	Translocon-associated protein subunit alpha	XP_002161252.1 PREDICTED: translocon-associated protein subunit alpha-like [Hydra vulgaris]	3.5e-94	Translocon-associated protein subunit alpha	NA	900	738.977	353.9	431	419.5	313.3	339.7	330.8	428.8	315.8	422.9	355.5	414.8	298.6	315.9	461.9	469	482.8	447.5	369.3	376.7	429.8	336.9	362.7	439.4	456.9	449.2	279.7	388.7	361.7	281.5	292.6	274	386.4	286.5	369.6	197.4	292	196.1	287.1	304.3
HyS0010.185	P23358.1	8.94e-92	Rattus norvegicus	60S ribosomal protein L12	NP_001274705.1 uncharacterized protein LOC100198049 [Hydra vulgaris]	2.4e-73	Ribosomal protein L12 variant 1	NA	498	337.034	351.5	360	373.5	343.8	353.8	360.7	392.6	389.8	393.2	409.1	382.4	354.5	571.3	702.9	728.1	678.5	773.5	537	516.9	1730.2	2315	3010.2	2564.9	3505.9	3770.1	231.5	283.8	264.5	289.5	237.9	254.6	284.4	255.3	266.9	188.5	209.4	203.8	325.7	403.7
HyS0021.122	P62310.2	9.91e-53	Homo sapiens	U6 snRNA-associated Sm-like protein LSm3	XP_012556621.1 PREDICTED: U6 snRNA-associated Sm-like protein LSm3 [Hydra vulgaris]	7.8e-38	U6 snRNA-associated Sm-like protein LSm3	LSM3	309	150.465	350.3	344.1	356.4	388.7	354.8	358.3	357.6	369.1	325.4	341.3	350.7	420.5	241.3	232	199.9	297.5	259.5	359.6	352	191.1	187.5	295.1	259.7	206.9	249	295.1	276.7	248.5	301.5	264.2	239.1	303.9	275	274.5	180.8	231.8	172.1	101	104
HyS0039.111	Q28EM2.1	1.62e-14	Xenopus tropicalis	Small integral membrane protein 12	XP_026202684.1 small integral membrane protein 12 [Anabas testudineus]	1.6e-07	NA	NA	258	104.528	349.7	417.2	443.7	341.1	330.4	301.4	434.5	280.8	417.2	349.7	381.5	205.8	218.9	230.6	213.9	245.3	224	305	323.8	54.7	40.4	46.4	57.4	45.9	67.9	282.1	375.3	375.2	241.9	263.3	235.7	408.7	258.7	440.1	170.3	285.9	112.9	160.7	150
HyS0016.211	P21816.1	9.56e-74	Rattus norvegicus	Cysteine dioxygenase type 1	XP_012554527.1 PREDICTED: cysteine dioxygenase type 1-like [Hydra vulgaris]	1.7e-71	Cysteine dioxygenase	CDO1	621	459.977	349.6	344.4	344.3	323.9	318.6	271.3	316	225.1	268	215.9	220	221.9	230.3	236.2	203.3	177.9	168.3	166.9	187	56.5	57.4	57	56.9	56.1	51.1	253.1	278.3	264.3	266.1	238.6	247.1	284.7	254.3	267.5	155.5	216.9	160.2	152.4	138.1
HyS0062.120	P0DJ93.1	1.3e-06	Homo sapiens	Small integral membrane protein 13	XP_001641276.1 predicted protein [Nematostella vectensis]	3.9e-09	NA	NA	273	117.547	349.5	396.7	369	334	298.9	313.8	438.9	315.8	433.2	353.7	453.3	412.4	518.5	653.2	717.3	654.6	789.5	554.5	555.1	217.3	242.5	208.3	169.1	191.4	187.1	227.3	315.8	300.5	251.7	281.6	195.1	350.4	278.4	293	180.5	273.3	171.1	262.4	299.1
HyS0017.250	Q8I335.1	1.15e-17	Plasmodium falciparum 3D7	Translation factor GUF1 homolog, mitochondrial	NA	NA	Neurofilament triplet protein m	NA	1797	1635.98	349.3	416.4	462.1	319	439.2	486.3	431.6	422.4	430.2	482.6	459.5	282.3	399	492.9	404.1	424.6	411	485.5	462.1	714.1	568.4	274.6	298.3	240.4	112.1	372.4	505.6	498.2	345.2	335.5	446.1	467.1	289.6	498.6	201.5	383.1	229	393.8	386.5
HyS0002.323	P11387.2	0	Homo sapiens	DNA topoisomerase 1	XP_002162187.3 PREDICTED: DNA topoisomerase I, mitochondrial-like [Hydra vulgaris]	1.2e-209	DNA topoisomerase I	NA	2220	2058.98	348.3	334.2	331.5	434.8	388.6	433.1	377.4	472.7	386.1	460.8	421.4	538.5	678.6	649.6	688.5	612.2	675.3	458.3	471.2	134.7	146.2	82.6	71.8	49.5	64.4	386.7	292.6	283.1	367.1	367.7	350.4	248.3	358	294.9	255.8	248.8	237.8	272.5	338.1
HyS0002.101	B1WRN0.1	3.1	Crocosphaera subtropica ATCC 51142	30S ribosomal protein S15	NA	NA	NA	NA	342	182.233	343.8	283.4	344.9	355.5	357	371.9	305.6	373.6	299	380.5	330.5	265.8	322.6	299.5	353.8	418.1	413.5	488.3	430.1	11.7	12.4	7.2	7.4	4.6	4.8	195.5	160.9	205.7	205	201.1	198.7	179.6	199.8	199.2	123.7	153.3	75.8	138.3	108.6
HyS0030.64	B7P877.1	3.49e-79	Ixodes scapularis	Nuclear cap-binding protein subunit 2	XP_002160076.1 PREDICTED: nuclear cap-binding protein subunit 2-like [Hydra vulgaris]	1.1e-70	Nuclear cap-binding protein subunit 2	NCBP2	468	307.042	343.5	275.2	288.1	387.2	299.2	302.1	261.3	309.4	242.5	256.9	224.2	280.3	261.9	154.4	202.9	202.1	212.8	225.6	246.1	125.9	140.6	106	118.4	61	98.8	277.6	189.2	178.4	271.7	229.8	218.4	154.8	220.1	194.5	177	131.9	144.8	131.5	74.6
HyS0024.43	Q56FG6.1	1.24e-157	Lysiphlebus testaceipes	60S ribosomal protein L5	XP_004206528.1 PREDICTED: 60S ribosomal protein L5-like [Hydra vulgaris]	9e-127	Ribosomal protein L5	NA	891	729.977	343.3	359.2	347.4	328	366.3	344.7	375.2	351.2	385.7	363.2	361.4	348.1	396.4	505.4	518	515.6	553.5	467.5	478.9	652.3	865.4	1077.9	993.5	1314.9	1210.4	224.5	228.2	244.4	232.5	236.6	247.8	278.4	210.4	249.3	152.8	189.8	171.5	206.1	316.1
HyS0028.131	Q29HY3.1	1.14e-125	Drosophila pseudoobscura pseudoobscura	Cdc42 homolog	XP_004209147.2 PREDICTED: cell division control protein 42 homolog [Hydra vulgaris]	8.3e-97	Cell division control protein 42 homolog (inferred by orthology to a C. elegans protein)	CDC42	588	426.988	342.4	386.3	401.8	337.4	375	378.4	435.8	402.9	471.1	461.3	472	389.5	646.6	819.4	804.4	699	720.3	560.6	554.9	724.5	559.9	493.9	634.2	482.5	610.1	300	413.3	373	336.3	307.7	316.3	430.3	299.6	406.6	212.6	304.1	237	425.8	485.9
HyS0030.73	A9B746.1	1.9	Herpetosiphon aurantiacus DSM 785	Elongation factor G	XP_004210041.2 PREDICTED: uncharacterized protein LOC101241831 [Hydra vulgaris]	1.6e-11	NA	NA	681	519.977	341.9	352.2	363.4	266.7	327.1	362.2	388.5	311.1	406.6	360.2	377.3	188.6	378.4	577.2	568.8	518.3	585	526.1	471.7	45.1	40	18.1	20.4	12.8	17.8	224.9	289.9	267.5	233.4	220.8	223.7	282.4	215.4	290.9	144.5	227.3	134.6	273.9	340.2
HyS0003.143	Q9Y3Y2.2	5.25e-12	Homo sapiens	Chromatin target of PRMT1 protein	XP_002156847.1 PREDICTED: chromatin target of PRMT1 protein-like [Hydra vulgaris]	6.7e-07	Chromatin target of PRMT1	NA	642	480.977	341.7	222.8	231.9	329	296.6	320.5	242.4	339.8	244.2	304.1	230.7	401.2	549.5	391.8	426.2	397.6	431.1	346.8	350.8	114.5	106.8	64.5	69	37	55.8	200.3	140	139.7	183.8	184.1	183.9	80.6	168.4	150.6	149.9	140.5	107	126.1	115.6
HyS0016.137	Q08594.1	0.13	Indian cassava mosaic virus	Movement protein BC1	NA	NA	NA	NA	246	94.2817	341.3	500.9	489.6	367.1	375.7	369.3	489.3	318.3	444.3	351.4	451.9	367.7	602.8	531.8	586.6	516.7	553.3	301.8	286.8	404.3	227	232.1	336.7	178	269.3	360.5	485.5	446.4	289.5	386.4	336.5	485.4	419.8	484	235	407.9	276.1	381.8	433.6
HyS0017.259	Q90YQ1.1	2.04e-93	Ictalurus punctatus	40S ribosomal protein S23	XP_004206145.1 PREDICTED: 40S ribosomal protein S23 [Hydra vulgaris]	2.4e-69	Ankyrin repeat and SOCS box protein 14	RPS23	432	271.129	341.1	327	340.9	295.4	328.5	349.7	362.2	376.5	359	382.6	367	280.1	459.4	530.7	607.5	556.5	622.9	481	472	1329.7	1750.6	2533.8	2163.8	3212.5	3204.7	189.6	218.4	240.5	193.3	201.3	222.9	257.5	201.5	242	142.6	206.2	131.4	204.7	282
HyS0268.3	Q90YQ1.1	2.04e-93	Ictalurus punctatus	40S ribosomal protein S23	XP_004206145.1 PREDICTED: 40S ribosomal protein S23 [Hydra vulgaris]	2.4e-69	Ankyrin repeat and SOCS box protein 14	RPS23	432	271.129	341.1	327	340.9	295.4	328.5	349.7	362.2	376.5	359	382.6	367	280.1	459.4	530.7	607.5	556.5	622.9	481	472	1329.7	1750.6	2533.8	2163.8	3212.5	3204.7	189.6	218.4	240.5	193.3	201.3	222.9	257.5	201.5	242	142.6	206.2	131.4	204.7	282
HyS0073.9	P52292.1	1.4e-161	Homo sapiens	Importin subunit alpha-1	XP_002165850.1 PREDICTED: importin subunit alpha-1-like [Hydra vulgaris]	1.4e-57	Importin subunit alpha	KPNA2	1413	1251.98	340.8	477.6	338	317.6	140	49.8	39.8	21.7	21.1	19.6	11.1	18.4	55.5	59	56.6	42.2	43.7	3	5.7	24.3	27.8	8.7	10.3	3.5	5.5	333.6	384	355.7	347	330.2	328.1	386.7	312.8	356.5	152	232	147.9	77.3	57.3
HyS0005.302	P27075.2	6.46e-59	Candida tropicalis	60S ribosomal protein L44	XP_002161180.1 PREDICTED: 60S ribosomal protein L44 [Hydra vulgaris]	4.5e-52	Large subunit ribosomal protein L44e	RPL44	426	265.149	340.6	411.6	402.9	271.1	348.5	388.2	446.7	353	442	460.6	449.1	303.1	405.7	615.1	639.2	637.4	678.9	597.7	592.2	1795.1	2324.4	2931	3085.7	5536.4	4225.4	183.7	295.6	267	169	188	208.1	279.9	165.3	288	130.8	222.9	128.3	239.8	309.6
HyS0992.1	O15995.1	1.98e-13	Hemicentrotus pulcherrimus	G1/S-specific cyclin-E	XP_002162252.2 PREDICTED: G1/S-specific cyclin-E1-like [Hydra vulgaris]	9.3e-39	Cyclin N-terminal domain-containing protein	NA	312	153.343	340.3	517	524.6	166.8	388.6	311.6	499.5	321.5	447.3	393.9	515.2	243.8	363.7	366.7	327.4	261.9	329.4	141.8	143.6	67	120.1	14.8	19.2	7.8	11.4	111.6	450.1	501.7	87	108.8	214	495.2	88.8	443.7	51.2	302.8	120.1	299.3	225.2
HyS0093.51	P06576.3	0	Homo sapiens	ATP synthase subunit beta, mitochondrial	XP_002156597.1 PREDICTED: ATP synthase subunit beta, mitochondrial [Hydra vulgaris]	1.2e-252	ATP synthase subunit beta	NA	1662	1500.98	339.2	272	321.9	355	346.7	352.3	272.5	307.9	262.9	273.7	261.3	220.8	334.6	342.4	363.3	366.8	359.5	301.3	295	201.5	120.1	166.6	188.5	162.2	80.9	310	209.8	242.1	321.9	311.9	324.7	241.6	313.5	213.3	206.4	190.7	213.7	221.4	229.3
HyS0022.285	P26641.3	9.77e-140	Homo sapiens	Elongation factor 1-gamma	XP_002154337.2 PREDICTED: elongation factor 1-gamma-like [Hydra vulgaris]	3.2e-130	Neuroblast differentiation-associated protein AHNAK	NA	1242	1080.98	339.1	308.2	333.1	354.8	350.2	353	345.2	354.2	344.6	360.8	328.9	353.5	348.1	396.3	420.4	417.3	424.2	445.1	445.7	726.6	936.7	1232.6	1150.2	1396.2	1282	258.6	244.5	238.5	273.7	257.6	258.2	244.6	254	242.2	182.8	199.9	182.3	178.2	211.5
HyS0019.176	Q11118.1	9.7e-19	Schizosaccharomyces pombe 972h-	Protein wos2	XP_012566964.1 PREDICTED: prostaglandin E synthase 3-like [Hydra vulgaris]	4.5e-46	Cytosolic prostaglandin-E synthase	NA	513	352.017	338.5	346.9	366.1	354.4	353.2	361.7	387.2	349.7	368.6	367.4	376.2	336.1	469.5	459.4	519.8	513.4	532.9	509.9	486.9	380	379	466.1	496.9	403.6	458.5	255.2	255.8	282.2	254.9	245.7	232.7	220.4	238.9	260.7	179.6	243.1	159.8	185.5	224.6
HyS0032.19	Q07016.1	2.6e-13	Xenopus laevis	Protein max	XP_012559560.1 PREDICTED: N-myc 2 proto-oncogene protein-like [Hydra vulgaris]	9.6e-12	NA	NA	525	364.017	336.1	400.1	401.6	352	336.7	344.7	410.4	321.1	394.5	386.2	406.9	277.5	236.6	257.7	240.9	314.9	287	377.3	389.2	4.9	6.5	5.7	6.1	5	4.9	239.2	287.4	281.9	301.5	252.3	227.7	301.8	257.2	285.7	162.4	234.3	129.4	132.7	142.8
HyS0014.231	Q5PPV3.1	1.62e-95	Xenopus laevis	MORN repeat-containing protein 3	XP_027709377.1 MORN repeat-containing protein 3 isoform X2 [Vombatus ursinus]	3.2e-26	MORN repeat-containing protein 3	MORN3	708	546.977	335.5	222	231.2	366.5	310.8	341.4	236.5	334.3	219.3	261.2	219.3	437.2	338.1	174.5	207.7	207.1	216	230.4	254.8	112.3	107.2	122.7	89.5	63.7	85.7	191.2	99.6	103.8	208	195.2	193.9	77	179.2	102.4	129.1	104.2	106.5	63.8	77.8
HyS0039.127	Q5GIS3.1	0	Pinctada fucata	Guanine nucleotide-binding protein subunit beta	XP_004209643.2 PREDICTED: guanine nucleotide-binding protein G(I)/G(S)/G(T) subunit beta-1 [Hydra vulgaris]	5.4e-168	Guanine nucleotide-binding protein subunit beta	GNB4	1029	867.977	334.8	274.5	283.6	387.3	338	352.5	305.5	414.2	336.5	376.3	340.2	417.3	597.8	569.1	626.3	549	602.3	461.5	458.1	672	536.1	350.9	460.9	261.6	364.4	433.7	304.4	283.4	416.8	428.1	390.3	300.9	433.6	284.9	297.6	237.9	261.8	271.1	349.6
HyS0034.69	Q503Q1.2	1.6	Danio rerio	Mitochondria-eating protein	XP_012562461.1 PREDICTED: uncharacterized protein LOC101240342 isoform X1 [Hydra vulgaris]	5.1e-57	NA	NA	1746	1584.98	334	284.3	296.7	320.7	360.8	418	324.5	455	359.3	446.5	381.1	431.4	491.5	392.9	431.6	444.3	431.8	512.6	493.2	129.8	148.7	118.2	106	72.5	75.9	335.7	280.4	293.5	338.9	325.3	346.4	234.1	322.3	262	224.4	233.4	202.9	203	216.7
HyS0003.294	B5DG42.1	0	Salmo salar	Eukaryotic initiation factor 4A-III	XP_002166522.2 PREDICTED: eukaryotic initiation factor 4A-III [Hydra vulgaris]	3.7e-216	DEAD box ATP-dependent RNA helicase	EIF4A3	1218	1056.98	333.7	293.4	279.6	296.2	316.7	332.6	299.6	313.9	318.2	306	299.9	296.5	421	471.1	486	452.4	469.2	384.5	370.7	193.1	183.1	170.5	163.1	157	149.9	264.4	232.4	215.1	273.8	242.7	248.2	236.1	248.6	221.4	169	189.8	182.8	238.2	273.7
HyS0004.411	P98166.1	3.74e-170	Rattus norvegicus	Very low-density lipoprotein receptor	XP_004210018.1 PREDICTED: low-density lipoprotein receptor-like isoform X2 [Hydra vulgaris]	4.8e-92	Very low density lipoprotein receptor	LRP4	2937	2775.98	333.6	268.9	267.7	341.3	308.4	235.3	184.9	221.8	181.1	156.8	169.9	177.6	150.7	134.8	112.6	93.2	87.3	43.2	55.6	50.1	41.8	19	27.4	16.1	9.3	502.6	376.5	386.3	497.4	500	499.5	352.9	500.1	321.1	327.3	310.2	345.1	221.5	195.3
HyS0008.398	A2V9Y8.1	1.1	Macaca fascicularis	D-amino-acid oxidase	NA	NA	NA	NA	1164	1002.98	333.1	375	415.7	325.6	435.5	473.7	362	415.2	372.3	437.9	377.4	302.5	258	194.6	155.7	199.2	150	289.3	313.7	0.5	0.7	0.3	0	0.2	0.1	405.7	441.6	481.1	418.6	377.7	444.8	535.9	362.2	447.3	230.6	365.8	272.4	260.7	178.8
HyS0004.260	P05632.4	9.53e-12	Bos taurus	ATP synthase subunit epsilon, mitochondrial	BAB13535.1 hym-323 [Hydra vulgaris]	2.3e-17	Mitochondrial ATP synthase subunit epsilon	ATP5E	207	64.0952	332.1	509	387.9	382.9	362.4	379.9	480.2	336.7	421.2	464.7	427.5	265.4	323.5	525.7	487.6	516.7	595.2	573.2	512	902.5	906.8	973.9	946.2	954.9	930	188.1	323	320.1	238.9	185.9	198.7	339.4	246.1	331.2	174.5	283.2	141.4	199.3	229.2
HyS0090.17	Q9DFQ7.2	1.77e-64	Gillichthys mirabilis	60S ribosomal protein L24	ABC25033.1 ribosomal protein L35 [Hydra vulgaris]	6.3e-47	TRASH domain-containing protein (Fragment)	NA	471	310.042	331.5	345.4	373.2	293.4	332.5	346.6	381.4	343	382.3	401	369.2	324	407.7	534.2	541.8	552.4	607.9	534.9	504.1	1338.3	1737.2	2279	1988.5	2306.1	2766.2	182.1	237	272.2	201.3	168.3	195.4	236.2	193	262.9	141.2	198.8	145.8	207.2	248.6
HyS1546.4	Q9DFQ7.2	1.77e-64	Gillichthys mirabilis	60S ribosomal protein L24	ABC25033.1 ribosomal protein L35 [Hydra vulgaris]	6.3e-47	TRASH domain-containing protein (Fragment)	NA	471	310.042	331.5	345.4	373.2	293.4	332.5	346.6	381.4	343	382.3	401	369.2	324	407.7	534.2	541.8	552.4	607.9	534.9	504.1	1338.3	1737.2	2279	1988.5	2306.1	2766.2	182.1	237	272.2	201.3	168.3	195.4	236.2	193	262.9	141.2	198.8	145.8	207.2	248.6
HyS0011.50	Q80ZU5.1	6.84e-09	Mus musculus	Coiled-coil domain-containing protein 181	XP_022789859.1 coiled-coil domain-containing protein 181-like [Stylophora pistillata]	0.00098	NA	NA	1548	1386.98	328.1	257.3	254.1	356.2	330.3	365.8	289.9	380.4	290.3	342.6	286.2	467.9	418.8	272.4	333.6	325.5	318.7	366.1	347.9	51.2	60.7	40.4	30.5	22.5	22.1	272.1	202.8	205.3	268.8	262.5	253.5	146.6	251	186.5	182.6	176.7	162.5	134.1	128
HyS0057.98	P41114.1	3e-54	Podocoryna carnea	Tropomyosin-1	NA	NA	Tropomyosin alpha-1 chain	NA	735	573.977	326.9	245.2	258.2	352.7	308.3	321.9	282.9	344.8	281.2	284.4	270.2	416	403.1	318.9	357.5	327.4	370.7	355.3	352	289.3	265.1	219.5	224.2	139.1	204.1	280	197.2	190	276.2	276	248.5	152.4	272.1	174.2	183.4	165.3	165.3	123.4	133.8
HyS0025.126	P54357.1	4.39e-37	Drosophila melanogaster	Myosin-2 essential light chain	XP_002163401.1 PREDICTED: myosin-2 essential light chain-like [Hydra vulgaris]	1.2e-50	Myosin alkali light chain	NA	459	298.042	326.7	337.4	339.3	289.1	300.3	325.2	356.2	318.6	338.9	325.3	343.2	268.2	337.8	276.2	304.6	381.8	383.3	427.9	421.8	333.1	305.6	346.9	355.1	324.2	371.2	178.9	231.9	209.8	183.1	177.4	181.9	233.8	164.7	230.6	117.1	176.3	127	123.2	113.4
HyS0042.155	Q5R7R9.1	0	Pongo abelii	SNW domain-containing protein 1	XP_002157642.1 PREDICTED: SNW domain-containing protein 1-like [Hydra vulgaris]	1.2e-211	SNW domain-containing protein 1	SNW1	1593	1431.98	326.1	251.9	254	290.8	326.5	350	271.9	340	281.6	308.2	271.2	305.3	369.1	359.4	326.4	319.2	319.3	351.7	338.9	90.6	109.3	116.5	115.9	116.3	99	232.6	187.3	196.8	221.6	201.5	245.4	168	214.8	187.6	142.9	163.9	143.6	153.1	178.3
HyS0310.2	P52292.1	8.56e-165	Homo sapiens	Importin subunit alpha-1	KTG01432.1 hypothetical protein cypCar_00005536 [Cyprinus carpio]	8.2e-88	Importin subunit alpha	NA	1512	1350.98	325.9	249.6	226.3	316	145.3	52.8	25.4	23.8	11.7	15.7	7.4	14.5	47.2	34.8	33.1	29.5	26.6	2.3	2.8	14.8	18.4	4.6	6.5	2	3	317.1	217.8	229.6	327.9	342.3	335.7	227.4	335.7	215.8	149.6	180.9	101.2	28.4	34.4
HyS0011.264	Q7ZTY4.1	0	Danio rerio	Histone-binding protein RBBP7	XP_012554465.1 PREDICTED: histone-binding protein RBBP7 [Hydra vulgaris]	2.6e-183	Chromatin assembly factor 1 subunit [Apis mellifera]	NA	1308	1146.98	325.8	332.7	332.7	330.3	342.3	328.9	297.9	285.4	263.1	252.9	230.7	232.3	197.8	170.7	117.5	110.9	103.5	98.4	110.6	80.6	73.2	66.3	83.1	50	64.2	289.9	289.7	298.9	299.5	287.8	300.5	298.4	284.4	285	185.2	226.2	202.8	148.8	111.5
HyS0094.6	O35426.2	1.51e-20	Mus musculus	X-box-binding protein 1	RMX54247.1 hypothetical protein pdam_00016926 [Pocillopora damicornis]	1.1e-12	Transcription factor HES-2	NA	894	732.977	325.7	355.1	363.9	374.3	338.8	392.8	446.1	483.3	504.5	589.6	552.1	726.4	687.6	404.3	363.5	433	365.9	272.6	275.6	169.9	194.9	89.4	81.6	75	77.5	411.1	445.5	451.7	426.4	404.5	394.4	451.7	423.3	442.8	310.2	349.4	358.6	357.8	237.6
HyS0049.129	Q5RC84.1	6.37e-174	Pongo abelii	Beta-hexosaminidase subunit alpha	XP_002162378.2 PREDICTED: beta-hexosaminidase subunit alpha-like isoform X1 [Hydra vulgaris]	6.9e-234	Beta-hexosaminidase subunit beta	NA	1629	1467.98	325.4	276.4	282.6	298.1	312.6	318	257.9	272.7	280.8	243.6	263.3	217.7	262.5	341.6	314.9	322.4	307.9	359.7	304.1	103.2	70.2	68.8	75.6	56.5	59.2	266	226.1	221.6	263.8	256.1	265.7	220.5	242	206.2	174.5	173.1	144.2	169.2	208
HyS0183.4	P84339.2	2.93e-33	Agaricus bisporus	Calmodulin	XP_004206928.1 PREDICTED: neo-calmodulin-like isoform X2 [Hydra vulgaris]	2.3e-46	Parvalbumin	NA	579	417.988	324.4	254.8	280.9	333.7	313.7	355	320.6	369	332.1	379.8	354.1	379.8	441.8	333.4	377.4	396.9	412.4	471.9	458	91.2	77	86.5	96	59.4	88.3	282	245.9	241.8	272.3	279.7	271.7	244.2	295.1	261.2	200.2	203.4	165.4	171	164.6
HyS0001.365	Q8JFP1.1	0	Gallus gallus	Eukaryotic initiation factor 4A-II	XP_002163229.1 PREDICTED: eukaryotic initiation factor 4A-I-like [Hydra vulgaris]	7.6e-193	Eukaryotic translation initiation factor 4A	NA	1230	1068.98	323.8	329.4	348.1	386.7	355.9	332.5	332.2	326.9	299.1	301.2	276.4	324.9	323.6	346.2	324.8	307.7	316.6	237.6	257.8	808.5	1086.9	1427.7	1606.1	1766.5	2001.7	318	276	272.4	307.2	317.1	293.5	288.3	326.9	267.5	216.4	219.5	206	217	232
HyS0018.260	P38976.1	1.05e-113	Hydra vulgaris	Ras-like protein RAS2	AFZ41192.1 Ras2, partial [Hydractinia echinata]	1.4e-101	RAS small monomeric GTPase	NA	579	417.988	323.4	335.4	351.4	355.6	338.8	339.6	365.1	367.9	392.1	397.4	400.7	409.5	491.2	487.7	537	512.3	549.7	514.5	501.5	511.3	395.7	235.4	281.9	146.5	233.5	293.2	304.9	299.6	304.2	324.2	292.8	289	290.6	301.4	219.7	247	199.7	246.5	278.6
HyS0133.7	P56962.2	1.41e-10	Homo sapiens	Syntaxin-17	XP_018618586.1 PREDICTED: syntaxin-17 isoform X1 [Scleropages formosus]	5.5e-09	t-SNARE coiled-coil homology domain-containing protein (Fragment)	STX17	222	75.144	323.2	237.2	264.6	364.4	290.8	324.8	220.5	302.1	202	203.3	188.8	455.6	189.5	86.4	63.7	50.6	66.9	77.7	83.4	107.6	201.3	103.8	51.2	84.4	79.2	214.9	208.2	130.5	213.9	189.3	208.7	179.8	241.7	185.4	145.3	182.1	180.3	41.2	7.7
HyS0040.99	Q66II3.1	3.95e-86	Xenopus tropicalis	Growth factor receptor-bound protein 2	XP_002166949.2 PREDICTED: growth factor receptor-bound protein 2-like [Hydra vulgaris]	5e-105	Downstream of receptor kinase	NA	1353	1191.98	322.6	312.8	322.4	318.7	333	330	338.7	326.6	321.4	357	319.9	327	324.9	339.6	294.3	307.5	293.4	304.9	322.9	117	115.8	104.3	120	130	121.6	290.6	293.8	299	290	303.1	302.9	322.5	287.1	302.4	212.4	237.2	229	230.1	235.7
HyS0047.1	Q6AYD3.1	6.5e-169	Rattus norvegicus	Proliferation-associated protein 2G4	XP_002163189.2 PREDICTED: proliferation-associated protein 2G4-like [Hydra vulgaris]	1.8e-178	Proliferation-associated protein 2G4 IRES-specific cellular trans-acting factor 45 kDa	PA2G4	1209	1047.98	322.4	355.5	346.4	299.4	317.7	334.8	377.7	319.4	383.2	347.8	370.7	254	363.4	507.8	505.2	486.3	497.4	494.5	469.3	250.3	261.9	362.6	360	375.5	411.1	221.7	261	255	227.4	232.5	220.8	278.3	227	286.4	161.3	209.2	157.4	224.2	241
HyS0005.321	B5FZ84.1	3.74e-122	Taeniopygia guttata	Hippocalcin-like protein 1	XP_002159500.2 PREDICTED: neurocalcin homolog [Hydra vulgaris]	7.2e-101	Neurocalcin	NA	579	417.988	322.2	281	318	334.4	319.7	325.6	293.4	301.2	257.3	237.3	218	280.2	190.2	160.1	151.4	165.6	168.7	184.4	178.4	349.9	308.2	355.4	387.7	282	344	259.6	242.6	227	242.7	259.9	245.5	248.3	279.2	229.4	172.5	178.9	172.8	127.9	135.2
HyS0034.18	Q3KRF3.1	0.002	Rattus norvegicus	Uncharacterized protein C1orf131 homolog	XP_028393562.1 uncharacterized protein C1orf131-like [Dendronephthya gigantea]	4.1e-15	NA	NA	510	349.017	322.1	258.9	261.2	318.6	297.9	318	293.3	332.3	270.6	299	279.8	342.5	258.5	175.6	199.7	209.5	216.4	261	247.8	49	60.1	49.4	32.1	30.7	42.1	239.8	206.3	181.9	187.5	200	205	171.8	189.9	207.5	120	144.1	138	75	69.3
HyS0010.315	Q5RAH3.1	2.72e-37	Pongo abelii	39S ribosomal protein L22, mitochondrial	XP_012560131.1 PREDICTED: 39S ribosomal protein L22, mitochondrial-like [Hydra vulgaris]	5.1e-65	Mitochondrial ribosomal protein L22	NA	612	450.977	322	252.3	259.7	311.4	317.9	329.2	260.5	339.1	273	310.6	257.2	403	381.3	264.1	281.5	325.2	319.1	326.8	338.8	144.5	152.9	144.4	129.7	121.2	119.6	233.2	200.4	202.9	224.6	217.7	235.4	181.5	232.6	201.6	153.2	170.8	195.3	119.6	136.5
HyS0043.62	Q5FVK8.1	3.8e-22	Rattus norvegicus	ARL14 effector protein	XP_012556053.1 PREDICTED: ARL14 effector protein-like [Hydra vulgaris]	6.8e-37	ADP ribosylation factor like GTPase 14 effector protein	NA	702	540.977	321.8	333.2	321	282.6	321.4	305.1	314.3	308.3	326.2	299.5	311.5	262.7	161.5	97.3	91.6	111.4	92.6	161.4	174.2	34	37.5	21.8	18.8	16.3	15	273.4	310.1	308.5	294.6	289.1	272.3	336	259.3	310.9	161.1	250	187.4	101.9	72.8
HyS0003.470	P08537.2	0	Xenopus laevis	Tubulin alpha chain	XP_019200613.1 tubulin alpha chain [Oreochromis niloticus]	2.5e-245	Tubulin alpha chain	NA	1353	1191.98	321.6	259.7	256	318.5	323.6	331.2	256.1	299.7	254.8	291.3	250.8	243.7	261.9	305.1	247.9	251.7	230.6	281.3	294.2	183.5	151.2	88.2	107.1	63.2	49.4	263.5	213.4	198.1	263.8	264.9	265.7	209.5	243.9	190.1	169.1	167.6	152.1	172.8	189.7
HyS0053.163	Q8AVK1.1	5.59e-37	Xenopus laevis	Mitochondrial import inner membrane translocase subunit Tim13-B	RDD45961.1 Mitochondrial import inner membrane translocase subunit Tim13-A [Trichoplax sp. H2]	8.3e-27	Mitochondrial import inner membrane translocase subunit	NA	318	159.071	320.8	380.3	383.6	336.2	336.7	355.8	403	368.9	402.1	406.8	415.7	403.4	532.3	537.8	550.8	573	576.2	574.3	552	205.3	204.2	183.6	256.2	207.9	196.8	314.8	360.4	345.7	324.6	305.8	289.6	368.3	303.1	330.8	219.4	278	216.6	239.5	279.6
HyS0054.82	Q9VJ33.1	3.05e-45	Drosophila melanogaster	NEDD8	XP_012567026.1 PREDICTED: NEDD8 [Hydra vulgaris]	1.1e-31	Neural cell expressed developmentally down-regulated protein 8	NA	240	89.3486	320.7	336.1	360.8	299.5	295.9	341.3	353.2	289.4	312.8	281.2	292.9	284.7	196.3	105.5	72.3	90.5	100.5	72.8	84.1	436.5	476.2	400.9	453.2	343.6	412.4	168	192.6	213.1	171.6	167.1	176.4	233.9	181.6	209	117.7	162.9	173.5	119.7	69.8
HyS0007.234	P30101.4	1.07e-157	Homo sapiens	Protein disulfide-isomerase A3	XP_002160150.2 PREDICTED: protein disulfide-isomerase A3-like [Hydra vulgaris]	3.5e-184	Protein disulfide-isomerase	PDIA3	1464	1302.98	320.5	309	304.7	297.3	275.1	228.8	221.6	188.7	197.2	173.3	163.8	212.2	178.2	159.3	129.2	125.3	108.7	91.7	102.8	148.2	107.8	140.4	149.9	132.3	101	286.6	277.6	254.1	277.9	281.9	279.5	290.3	300.2	260.2	215.2	213.4	242.6	187.7	157.8
HyS0095.43	Q96E17.1	2.04e-118	Homo sapiens	Ras-related protein Rab-3C	XP_002161131.2 PREDICTED: ras-related protein Rab-3B-like [Hydra vulgaris]	1.2e-107	Phosphodiesterase	RAB3B	663	501.977	319.5	307.5	320.5	291	310.9	302.9	330.6	321.8	316.2	346.1	340.7	390.7	463.6	459.3	446.1	428.7	434.2	365.6	371.9	417.8	363	193.1	248.7	206.2	207.8	246.3	267.2	255.3	214.3	251.2	246.9	268.8	237.3	279	169.1	204.1	206.7	258.8	245.9
HyS0008.119	A2VDF0.2	4.93e-60	Homo sapiens	Fucose mutarotase	XP_003385545.1 PREDICTED: fucose mutarotase-like isoform X2 [Amphimedon queenslandica]	2.5e-49	RbsD or FucU transport	FUOM	513	352.017	318.9	310.4	321.9	314.7	325.2	342.4	344.9	364.3	365.7	360.4	368.6	298.3	404.6	394.3	432.1	429.7	467.1	488.1	482.9	67.3	63.1	27.6	27.3	19.9	30.2	268.6	253.2	263.1	230.3	256.8	248.7	253.2	257.3	282.2	182.9	213.7	178	178.9	186
HyS0100.11	P0CB50.1	2.96e-104	Gallus gallus	Peroxiredoxin-1	XP_020600978.1 peroxiredoxin-1-like isoform X1 [Orbicella faveolata]	2.5e-87	Peroxiredoxin (Alkyl hydroperoxide reductase subunit C)	PRDX4	720	558.977	318.1	317.7	326.8	339.3	350.7	332.8	337.9	361.7	354.4	369.2	348.3	347	293.6	286.8	298.4	305.5	309.3	358.4	380.1	293.3	216.6	452.5	461.3	335.3	388	251.2	254.3	244.4	251.1	236.9	238.1	294.8	251	258.7	172.1	221.2	174.2	175.4	186.8
HyS0089.20	Q5E9B7.3	8.1e-34	Bos taurus	Chloride intracellular channel protein 1	XP_002165809.1 PREDICTED: chloride intracellular channel protein 1-like [Hydra vulgaris]	5.3e-95	NA	NA	675	513.977	316.6	355.9	354.8	324	313.6	274.9	312.2	280.3	306.2	303.4	316	304.8	258.6	235.7	198.1	220.8	193.5	223.6	233.4	181	137.1	151.6	193.7	159.4	171.8	504.3	567.3	590.5	527	507.2	514.1	589.1	513.9	570.2	345.5	428.2	371.9	291.4	212.7
HyS0003.564	Q93104.1	1.51e-46	Aedes aegypti	Enhancer of rudimentary homolog	XP_004209199.1 PREDICTED: enhancer of rudimentary homolog [Hydra vulgaris]	3e-45	Enhancer of rudimentary	NA	309	150.465	316.4	419.9	440.1	270.9	313.9	360.7	505.6	306.7	525	411.1	511.4	272.2	394.2	612.4	605.3	630.5	696.8	765	627.6	297.1	331.6	243.2	261.4	255.3	245.6	211.8	377.1	350.7	158.2	191	234.5	366.1	208.6	318.1	149.2	264.1	137	274.2	339.9
HyS0071.36	Q7K4Y6.1	1.56e-179	Drosophila melanogaster	Sodium-dependent dopamine transporter	XP_022805592.1 sodium- and chloride-dependent betaine transporter-like isoform X1 [Stylophora pistillata]	1.7e-186	Sodium-and chloride-dependent taurine transporter	NA	2010	1848.98	314.8	246.7	252.1	303.8	299.9	311.9	229.7	240.8	277.9	221.9	256	148.9	226.3	325.1	361.1	333.1	338.5	333.9	252.4	117.9	76.5	28	43.4	19.1	31.1	319.4	216.9	215.7	302.3	322.3	298.7	225.7	305.9	209.3	221.4	192.2	178.3	202.1	231.3
HyS0074.32	Q9L6M2.1	5.54e-57	Salmonella enterica subsp. enterica serovar Typhimurium str. LT2	3'-5' ssDNA/RNA exonuclease TatD	XP_002163195.1 PREDICTED: putative deoxyribonuclease TATDN1 [Hydra vulgaris]	9.4e-181	Sec-independent protein translocase TatD	TATD	1320	1158.98	314.6	287.9	323.5	387.4	382.9	406.2	337.9	444.7	369.3	466.9	405.7	414.3	495.8	527	501.3	488.5	486.1	568.4	542.1	344.3	338.5	440.6	530.6	461.9	488.5	525.1	453.4	439	515.9	497.4	518.9	448.8	502.3	437.9	330.5	377.2	333.2	312.8	330.4
HyS0032.20	P55112.4	2.94e-45	Caenorhabditis elegans	Zinc metalloproteinase nas-4	XP_012563410.1 PREDICTED: zinc metalloproteinase nas-4-like [Hydra vulgaris]	7e-75	Zinc metalloproteinase	NA	1020	858.977	313.6	254.4	268.1	349.7	320	323.7	269.8	315.9	255	282.8	250.7	329.2	224.5	163.9	131.6	170.6	154.4	226.7	246.4	296.9	244.1	218.8	228.1	175.6	235.7	265.6	212.2	200.8	278.4	282.6	268.9	217	288	216.7	181.6	176.5	174.6	119.1	100.9
HyS0022.53	Q5R988.2	9.05e-81	Pongo abelii	Ras-related protein Rap-2a	XP_002164246.1 PREDICTED: ras-related protein Rap-2b-like [Hydra vulgaris]	7.7e-81	Ras-associated protein 2-like	NA	543	382.008	313.4	336.8	349.6	347.3	309.2	322.2	396.3	349.5	418.7	360.1	408.4	398.9	467	466	521.6	508.8	515.1	502.4	478.7	169.4	153.4	96.9	111.5	78	105.2	310.8	335.2	318.3	313	314.5	276.4	320.4	322.1	318.5	216.5	246.8	216	233.5	245.5
HyS0001.574	Q9DAN9.1	2.96e-26	Mus musculus	Sperm axonemal maintenance protein CFAP97D1	XP_020603257.1 uncharacterized protein C17orf105 homolog [Orbicella faveolata]	5.9e-75	Cell division cycle protein 16 like protein	NA	660	498.977	313.2	216.5	214.8	287.5	277.2	282.3	240.5	293.8	230.8	240.6	232.3	286.9	166.5	79.5	86.3	93.1	72.8	172.8	186.6	34.3	36.4	15.4	15.8	11.4	8.3	236.5	179.2	185.1	200.8	229.3	221.5	169.3	251.1	181.1	178	151.7	206.6	76.6	65.1
HyS0006.393	Q13442.1	9.73e-06	Homo sapiens	28 kDa heat- and acid-stable phosphoprotein	XP_012556287.1 PREDICTED: 28 kDa heat- and acid-stable phosphoprotein-like [Hydra vulgaris]	2.4e-18	Monocarboxylate transporter 3	NA	312	153.343	313.1	321.5	314.2	304.8	291.7	341.7	339.2	334.9	326.7	287.3	341.9	434.4	445.7	378.1	415.2	411.7	507.1	468.9	414.3	342.5	248	197	195.5	78.8	158.8	221.9	196.9	251.2	243.8	199.4	207.3	160.8	212.8	225.7	148.9	204.3	147.5	127.4	157.9
HyS0016.188	Q5I085.1	0	Xenopus tropicalis	Serine/threonine-protein phosphatase PP1-beta catalytic subunit	XP_002162031.3 PREDICTED: serine/threonine-protein phosphatase PP1-beta catalytic subunit [Hydra vulgaris]	3.5e-188	Serine/threonine-protein phosphatase	PPP1CB	990	828.977	313	310.6	312.7	293.7	310.9	312.2	322.6	302.4	332.4	332	324	249.5	376.6	485.2	494.9	467.8	476.9	436.5	413	213.9	190.2	181	206.8	200.1	204.8	244.3	248.8	261	237	245.6	244.7	266.2	251.1	259.9	169.9	218.3	157.4	253.5	273.2
HyS0050.67	Q7Z9I2.1	7.94e-08	Schizosaccharomyces pombe 972h-	Uncharacterized oxidoreductase C663.09c	XP_018430261.1 PREDICTED: uncharacterized protein LOC108802914 [Nanorana parkeri]	1.4e-10	Short-chain dehydrogenase	CSGA	246	94.2817	312.9	344.7	346.1	300.4	280	295.3	314.9	306.8	312.6	329.5	361.3	221.3	195	235.4	207.2	249.4	222.1	349.7	334.3	72.9	57.7	74.4	97.2	48	88.8	236.6	334.3	240.4	246.2	222.2	208.6	306.6	260.5	320.6	180.8	222.9	175.2	190.9	121.7
HyS0014.271	P62253.3	1.1e-90	Homo sapiens	Ubiquitin-conjugating enzyme E2 G1	XP_012556450.1 PREDICTED: ubiquitin-conjugating enzyme E2 G1-like [Hydra vulgaris]	1.3e-85	Ubiquitin conjugating enzyme isoform 1	NA	504	343.017	312.3	322.5	342.3	307.3	335.4	339.1	335.1	350.5	355.9	392.2	366.8	481	613.3	570.9	539.2	521.2	533.4	407.5	406.3	273.2	230.3	147.7	166.1	111	157.3	282.4	324.2	306.3	331.1	292.3	285.7	332.4	293.4	368.1	225.5	239.1	263.9	306.8	329.3
HyS0020.249	G4N7X0.1	7.23e-09	Pyricularia oryzae 70-15	Mitogen-activated protein kinase kinae kinase MST11	XP_002164997.2 PREDICTED: uncharacterized protein LOC100198390 [Hydra vulgaris]	2.2e-116	SAM domain-containing protein	NA	810	648.977	312.1	294	315.1	364.3	332.4	327.8	289.1	325.5	268.2	314.2	260	413.3	467.2	360.3	362.4	351.5	364.9	272.6	297	222.1	180.4	293.1	347	270.9	297.9	299.4	259.6	262.5	276.9	282.6	292.6	249.9	324	257.3	224	200.9	256.7	213.1	221.8
HyS0064.74	Q9N2V2.5	2.78e-18	Caenorhabditis elegans	Zinc metalloproteinase nas-30	XP_018410010.1 PREDICTED: astacin-like metalloendopeptidase [Nanorana parkeri]	3.1e-16	Metalloendopeptidase	NA	1254	1092.98	311.6	271.1	321.8	311.7	341.6	345.5	287.4	303.8	278.2	293.8	271.7	238.4	162.3	103.1	99.5	128.5	96.5	194.8	197.6	0.5	0.7	0.2	0	0	0.1	332.1	352.9	359.8	326.2	311.1	333.8	337.1	314.9	347.6	205	262.1	209.9	148.3	97.1
HyS0016.305	Q29293.2	0	Sus scrofa	60S ribosomal protein L3	XP_002167181.1 PREDICTED: 60S ribosomal protein L3-like [Hydra vulgaris]	2.4e-199	Small nucleolar RNA, C/D box 43	NA	1212	1050.98	311.5	338.2	337.4	318.3	343.8	341.9	360.8	339.3	355.1	390.4	360.7	359.4	457.8	656.5	570.1	579.2	645.8	453.5	461.5	1150.3	1350	1969.7	1872.1	2297.9	2205.1	233.3	245.2	242.7	233.8	229.1	228.5	267.2	232.3	246.7	165.6	211.7	172.2	281.5	370
HyS0415.1	Q3ZBS3.1	7.92e-52	Bos taurus	AP-1 complex subunit sigma-2	XP_012560166.1 PREDICTED: AP-1 complex subunit sigma-2-like [Hydra vulgaris]	3.8e-49	AP complex subunit sigma	NA	447	286.101	310.4	245.7	261.7	326.4	276.6	276.4	261.7	295.9	268.6	272.6	260.2	314.1	297.6	210	241.8	281	269.6	311.2	296.1	122.3	121.6	94.4	117.5	78.3	98.6	241.4	211.8	190.9	230.6	242.8	224.5	207	257.1	200.9	178.7	152.1	141.1	134.4	110.4
HyS0002.408	P52503.2	1.13e-35	Mus musculus	NADH dehydrogenase [ubiquinone] iron-sulfur protein 6, mitochondrial	XP_002155877.1 PREDICTED: NADH dehydrogenase [ubiquinone] iron-sulfur protein 6, mitochondrial-like [Hydra vulgaris]	4.2e-38	NADH dehydrogenase [ubiquinone] iron-sulfur protein 6, mitochondrial	NA	366	205.684	310.4	251.6	263.3	278.4	276.3	280.9	259.4	278.7	276.4	295.7	263.8	352.2	325.7	347.3	341	358.6	388.7	335.9	350.5	269.3	304	242.7	220.7	192.8	217	169.4	162.1	139	142.8	142.5	148.5	149.3	158.7	166.3	127.5	126.3	97.4	95.1	114.1
HyS0029.12	P22232.1	9.26e-151	Xenopus laevis	rRNA 2'-O-methyltransferase fibrillarin	XP_002168049.2 PREDICTED: rRNA 2'-O-methyltransferase fibrillarin-like isoform X1 [Hydra vulgaris]	2.9e-125	rRNA 2'-O-methyltransferase fibrillarin	NA	897	735.977	310.2	262.8	265.4	302	326.1	348.2	303.5	386	345.6	393	360.5	413.7	589.1	537.2	577.3	525.5	533.5	496.1	494.2	247	229.4	238.4	236.3	186.7	225.1	293	226.2	266.3	307.4	274.2	284.1	142.3	282.9	208.3	218.3	221.4	123.6	202.1	263.8
HyS0062.115	P04764.4	0	Rattus norvegicus	Alpha-enolase	XP_012564321.1 PREDICTED: alpha-enolase-like [Hydra vulgaris]	1.2e-199	Phosphopyruvate hydratase	NA	1308	1146.98	309.9	288.6	309.5	321.3	339.7	340	288.9	337.7	287.6	338	285.8	287.3	281.5	305.3	318.3	321.5	302	356.4	360.9	52.1	47.1	84.9	80.2	75.1	54.6	252.7	217.2	230.6	248.7	258.6	248.9	211.1	241.5	208.9	171.6	181.7	151.8	218.8	199.3
HyS0076.53	A7RT29.1	4.55e-21	Nematostella vectensis	Ragulator complex protein LAMTOR5 homolog	XP_012557815.1 PREDICTED: ragulator complex protein LAMTOR5-like [Hydra vulgaris]	5e-20	NA	NA	276	120.179	309.9	314.5	347.5	269.8	309.3	296.9	327.6	291.1	340.5	343.8	369.7	252.8	278.7	338	304.8	281.5	297.8	343.6	306.9	176.6	241.2	215.7	221.1	253.4	206.4	220.2	239.8	252.8	172.3	198.9	194.6	284.7	247.5	333.7	152.3	219.8	144.2	175.8	158.4
HyS0086.15	Q8BML2.1	0.006	Mus musculus	O-acyltransferase like protein	XP_012561485.1 PREDICTED: hematological and neurological expressed 1-like protein [Hydra vulgaris]	4.9e-13	NA	NA	384	223.4	309.9	337.9	325.7	214.5	302.6	311.8	333.9	299.2	359.8	328.8	346.7	173.1	363.2	390.8	407.1	468.5	444.9	453	456.7	598.3	499.4	355.6	377.2	279.6	360.3	205.4	235.5	269.6	196.4	169.6	184.4	257.4	171	256.2	117.5	201.6	127.5	190.3	198.4
HyS0083.17	Q6BM98.1	5.3	Debaryomyces hansenii CBS767	Homoaconitase, mitochondrial	XP_012558284.1 PREDICTED: ER membrane protein complex subunit 6-like [Hydra vulgaris]	1.3e-07	NA	NA	216	70.5496	308.4	365.4	353.8	278.3	320.5	326.3	365.9	330.7	393.3	400.9	305.7	336.7	309.2	226.8	270.3	339.4	316.4	322.7	355	231.9	169	189.2	191.7	187.3	223.7	231.4	299.4	287	236	230.7	237.2	332.4	225.7	290.3	184.8	238.5	178	208.9	229.8
HyS4769.1	Q96GN5.2	5.63e-47	Homo sapiens	Cell division cycle-associated 7-like protein	XP_004211244.1 PREDICTED: cell division cycle-associated protein 7-like [Hydra vulgaris]	6.7e-60	Cell division cycle-associated	CDCA7L	825	663.977	307.6	242.3	250.2	289.6	292.5	314.4	269.5	297.5	266.2	290.9	261.5	322.4	299.3	178	169.7	185.9	170.6	208.5	226.1	15	24	15.4	18.1	12.1	14.3	221.3	187.7	196.4	230.7	211.3	212.7	182.2	225.8	194.9	152.6	173.4	151.1	128.8	75.7
HyS0011.62	Q5ZJK8.1	0	Gallus gallus	T-complex protein 1 subunit eta	XP_002155383.1 PREDICTED: T-complex protein 1 subunit eta-like [Hydra vulgaris]	1.1e-271	T-complex protein 1 subunit eta	CCT7	1668	1506.98	306.6	254	257.5	329.3	319.6	329.7	274.8	313.2	262	259.6	245.8	273.9	275.9	218.3	243.6	243.3	227.2	267.5	271	111.8	88.6	122.4	122.1	86.4	44.4	254	202.2	199.8	236	243.9	245.8	191.1	234.2	188.8	164.7	162.9	151.2	140	135.7
HyS0005.380	Q6JQN1.1	5.58e-14	Homo sapiens	Acyl-CoA dehydrogenase family member 10	XP_002166837.1 PREDICTED: uncharacterized protein LOC100199013 [Hydra vulgaris]	2.9e-81	NA	NA	768	606.977	305.5	241.7	249.2	326.4	299.7	308.9	263.1	318.9	260.3	285.3	253	329.2	338.7	314.4	362.8	345.9	371.2	320.4	332.5	382.8	333.5	474	426	435.6	395.2	228.6	162.9	161.6	206.6	223.9	220	175.3	224.8	180.8	166.9	144.7	136.7	145.1	173.9
HyS0057.130	P02545.1	1.89e-101	Homo sapiens	Prelamin-A/C	AWU22326.1 nuclear lamin protein [Hydra vulgaris]	2.2e-142	Nuclear lamin	LAMIN	1659	1497.98	305.3	301.5	288.8	302.9	301.4	311.2	316.7	309.6	344.2	314.6	328.8	268.3	395.5	507.2	510.4	458.3	501.3	428.1	388.6	277.5	203.9	133.9	170.5	104.8	125.2	260.4	241.5	247.4	267.4	271.5	258.9	223.1	240.5	242.9	180.2	205	143.9	214.4	270.4
HyS0003.93	Q9BXW4.1	4.52e-59	Homo sapiens	Microtubule-associated proteins 1A/1B light chain 3C	XP_002163175.1 PREDICTED: microtubule-associated proteins 1A/1B light chain 3C-like [Hydra vulgaris]	8.7e-55	Microtubule-associated protein 1 light chain 3 gamma	MAP1LC3C	381	220.45	305.3	425.7	484.1	286	321.7	322.3	487.4	300.3	456	383	480.2	226.3	378.8	699.2	684.8	662.6	727.4	643.6	534.4	686.1	558.2	354.2	435	412.8	408.2	217.9	336.9	379.9	243.5	224.3	204.5	386.2	200.5	367.6	150.5	294	145.1	292.2	346.8
HyS0007.195	Q5I0B5.2	9.72e-46	Xenopus tropicalis	Eukaryotic translation initiation factor 3 subunit J	XP_012567103.1 PREDICTED: eukaryotic translation initiation factor 3 subunit J-like [Hydra vulgaris]	4.3e-42	Eukaryotic translation initiation factor 3 subunit J-A	EIF3J	735	573.977	304.2	242	255.4	304.8	284.5	299.9	256.6	331.7	258.9	276.6	260.8	431.1	415.3	292.6	343	334.5	370.3	343.6	337.5	132.1	170.1	170.7	122.8	112.8	117.7	166.6	120.1	129.1	176.1	160.6	157.8	109.8	154.1	146.7	114.3	128.9	96.3	108	123.7
HyS0049.73	A7SEP9.1	1.1e-32	Nematostella vectensis	U1 small nuclear ribonucleoprotein C	XP_004212147.2 PREDICTED: U1 small nuclear ribonucleoprotein C-like isoform X2 [Hydra vulgaris]	6.1e-28	U1 small nuclear ribonucleoprotein C	NA	570	408.988	303.8	247.4	271.3	198.4	287.6	321	277.3	312.2	280.1	314.5	274.4	225.6	375.9	400.7	384.6	370.1	375.6	377.5	348.4	145.8	108.1	81.3	88.3	54	57.4	207	235.5	219	203.9	192.7	256	249.8	183.4	254.3	119.3	183.6	124.2	189.8	216.3
HyS0048.25	Q3T0Z3.1	1.8e-42	Bos taurus	Ubiquitin-like protein 5	XP_028394744.1 ubiquitin-like protein 5 [Dendronephthya gigantea]	1.3e-31	Testicular tissue protein Li 217	UBL5	222	75.144	302.9	440	454.8	294.4	347.3	361.7	481.4	338.4	468.8	390.6	461.4	382.4	403.4	411.6	415.2	504.6	592.1	682.6	627.6	306.8	310.9	208.9	245.4	153.2	215.7	270.4	404.9	417.2	321.4	239.2	234.1	443.4	278.4	428.9	166	322.4	194.5	184.1	186.4
HyS0023.224	Q868Z9.2	1.4	Drosophila melanogaster	Papilin	XP_002166741.2 PREDICTED: early endosome antigen 1-like isoform X1 [Hydra vulgaris]	9.9e-24	NA	NA	474	313.042	302.1	352.3	381	282.6	312.1	305	349.8	279.8	358	300.7	350.6	247.1	257.1	259.3	186.3	160.3	178.3	192.7	195.3	158.4	157.9	160.2	148.8	177.4	171.2	217.7	255.3	298	207.4	225.6	213.3	300.5	212.5	288.3	129.4	219.8	156.1	107.2	107.7
HyS0011.57	Q3ZCL8.1	7.38e-27	Bos taurus	SH3 domain-binding glutamic acid-rich-like protein 3	XP_002164708.1 PREDICTED: SH3 domain-binding glutamic acid-rich-like protein 3 [Hydra vulgaris]	4.3e-24	SH3 domain binding glutamic acid-rich protein like 3	SH3BGRL3	273	117.547	301.3	530.7	585.5	281.2	314.8	320.1	607.1	332.7	589.1	464.9	656.5	295	408.3	726.5	784.6	842	811.4	861.3	797.8	1150.7	1046.1	893.4	1218.7	993.5	987.5	237.2	425.4	457.7	157	222.8	186.5	496.4	212.4	471.7	150.2	372.2	126.2	334.8	393.4
HyS0013.164	O75506.1	2e-24	Homo sapiens	Heat shock factor-binding protein 1	NA	NA	Heat shock factor-binding protein 1	HSBP1	270	114.872	301.2	346.1	373.3	283.9	322.8	315.4	374	344.2	371.9	397.6	375.7	304.6	343.9	367.9	379.1	423.8	480.1	481.9	447.6	602.1	737.5	628.1	572	557.2	624.9	159	241.8	333.7	232.3	197.3	171.1	271.5	204.1	233.7	142	190	164.1	211.4	211.3
HyS0048.12	Q6QLW4.1	5.06e-62	Pectinaria gouldii	Cytochrome c	XP_020620022.1 cytochrome c [Orbicella faveolata]	2.6e-45	Mitochondrial cytochrome c	NA	351	191.022	301.2	325	316.5	305.4	267.9	320.1	350	314.1	335.7	292.1	335.2	398.7	438.4	565.5	435.3	419.1	496.7	304.6	316.3	1284.7	1780.2	2150.7	1983.4	3215.6	2657.7	188.4	187	177.6	166.7	175.8	163.6	192	166.6	201.7	127.9	177.5	130.9	160.5	170.6
HyS0003.257	O61573.1	9.61e-94	Ostertagia ostertagi	GTP cyclohydrolase 1	XP_012555189.1 PREDICTED: GTP cyclohydrolase 1-like [Hydra vulgaris]	8.4e-79	GTP cyclohydrolase I	NA	1392	1230.98	300.2	253.6	267.1	278.8	318.9	339.5	318.6	340.5	307.8	330.6	315.3	239.4	320.1	304.2	355.6	346.3	354.4	383.6	371.2	39.2	37	25.5	31	26.4	32.2	233.5	215.9	227.1	234.6	240.8	251.6	209.2	220.7	208.7	147.5	199.9	124.1	152.8	172.6
HyS0054.134	O18994.1	3.11e-40	Sus scrofa	Epididymal secretory glutathione peroxidase	XP_012558531.1 PREDICTED: LOW QUALITY PROTEIN: glutathione peroxidase 2-like [Hydra vulgaris]	8.9e-40	Thioredoxin/glutathione peroxidase BtuE	GPX2	558	396.988	299.9	402.5	456.4	242.3	354.8	366.9	472.7	360.6	479.8	411.2	482	271.2	313.6	414	499.7	527.6	508.1	610.1	592.4	55.7	61.5	45.7	61.8	30.7	41.9	203.4	348.3	376.1	214.1	189.3	232	356.8	195.6	359.6	115.3	263.2	152.7	200.5	181.4
HyS0022.160	O35343.1	0	Mus musculus	Importin subunit alpha-3	NP_001274313.1 importin subunit alpha-3-like [Hydra vulgaris]	4.6e-179	Importin subunit alpha	NA	1542	1380.98	298.5	307.6	290.1	282.1	312.8	338	325.6	306.7	335	288	309.2	236.1	272.8	330.6	336.4	323.8	329.6	391.8	355.2	47.5	36.9	21.1	28.5	20.1	13.8	281.4	259.1	256.6	268.7	265.6	252.7	249.6	259.3	238.8	173.9	212.7	160.8	189.3	205.4
HyS0010.65	Q5FVW6.2	1.1	Xenopus tropicalis	Src kinase-associated phosphoprotein 2	NA	NA	NA	NA	765	603.977	298.2	519	525.8	302.4	304.6	319	553.7	294.6	574	368.3	554.4	289.2	187.7	240.8	328.8	315.5	243.3	399.1	380.9	2.4	2.4	0.2	0.3	0	0	243.6	416.1	411.2	239.9	255.9	240.1	464.2	243.6	449.9	176	340.4	158.5	263.9	156.3
HyS0012.308	A4QNG3.1	1.62e-41	Xenopus tropicalis	Transcription factor Sox-14	APW77287.1 Sox22 [Hydractinia echinata]	2.5e-156	SOX domain-containing protein dichaete	NA	909	747.977	297.8	285.3	274.3	199.8	275.4	278.7	270.4	257.6	282.6	335.2	291.7	291.1	917.8	1083.9	1089	1050.6	990.4	127.2	125	214.3	152.2	75.8	93.3	65.8	41.1	224.3	279.2	256.9	221.4	209	271	290.2	199.6	292.7	171	222	300.9	863.5	978.9
HyS0013.322	Q3T145.3	2.28e-171	Bos taurus	Malate dehydrogenase, cytoplasmic	XP_012553917.1 PREDICTED: malate dehydrogenase, cytoplasmic-like [Hydra vulgaris]	2.2e-150	Malate dehydrogenase	MDH1	1002	840.977	296.8	244.5	246	263.3	298.6	306.8	250.8	278.3	258.6	267.9	245.2	172.5	278.9	328.2	322.7	312.7	314.4	346.2	331.9	267	216.6	252.7	260.1	222.7	232.8	207.1	186.6	196.3	224.5	192.8	221.6	205.4	212.7	184.3	137.2	159.7	146.3	178.6	213.3
HyS0016.60	Q9Y3B3.2	1.37e-81	Homo sapiens	Transmembrane emp24 domain-containing protein 7	XP_002163824.1 PREDICTED: transmembrane emp24 domain-containing protein 7-like [Hydra vulgaris]	3e-76	Transmembrane emp24 protein transport domain containing 7	TMED7	627	465.977	296.3	291.8	316	266.7	266.3	239.9	267.5	213.1	238.6	180.8	227.1	219.5	202.7	138.7	148.3	136.8	124.9	124.7	147	154.7	115.3	52.3	80.7	48	57.5	240.1	250.6	239.9	225.4	230.2	249.4	272.1	243	255.8	160.5	213.2	174.7	157.7	139.7
HyS0002.149	Q13404.2	3.03e-62	Homo sapiens	Ubiquitin-conjugating enzyme E2 variant 1	XP_002153796.2 PREDICTED: ubiquitin-conjugating enzyme E2 variant 2-like [Hydra vulgaris]	4.6e-57	Ubiquitin-conjugating enzyme	NA	420	259.195	296.1	261.9	279.4	317.8	282.6	290.9	257.5	265.9	218.5	198.7	172.2	251.4	160.8	133.8	142.9	139.4	135.1	94.2	101.3	415.7	366.3	297.9	355.4	239.5	327.5	254.5	223.6	225.8	259.1	267.4	208.7	212.2	257.1	225.6	197.8	155	170.8	117.4	100.1
HyS0002.185	O22263.1	4.48e-62	Arabidopsis thaliana	Protein disulfide-isomerase like 2-1	XP_012555304.1 PREDICTED: probable protein disulfide-isomerase A6 [Hydra vulgaris]	4.6e-84	Thioredoxin/protein disulfide isomerase	NA	738	576.977	295.7	285.8	316.2	296	301.3	289.1	279.8	242.2	244	200.4	172.6	252.9	207.7	163.6	152.5	149.2	137.2	72.5	89.3	192.9	156.7	326.4	331.1	386.4	412.2	217.1	238	231.6	221.8	245.2	219.8	243.3	249.2	232.6	169.7	174.1	172	132.9	121.3
HyS0005.261	Q6JP77.1	0.13	Rattus norvegicus	A-kinase anchor protein 7 isoforms delta and gamma	XP_012564852.1 PREDICTED: uncharacterized protein LOC105849093 [Hydra vulgaris]	2.4e-20	NA	NA	837	675.977	295.4	230.5	219.7	258.2	265	256.6	219.8	209.6	188	132.6	144.5	171.7	159.7	113.2	91.8	75.6	83.7	73.4	77.5	46.3	48.7	32.3	39.9	27.5	38.5	241.4	207.2	191.7	255.1	236.1	233.2	167.4	254.6	191.1	173.3	167.8	176.8	107.1	97.8
HyS0002.262	Q6GL11.1	2.22e-78	Xenopus tropicalis	Charged multivesicular body protein 4b	XP_020901585.1 charged multivesicular body protein 4b-like [Exaiptasia pallida]	4.3e-73	VAMP associated protein B and C	CHMP4B	666	504.977	295.3	245.6	260.6	287.2	285.2	293.1	287.7	290.5	269.7	279.7	257.8	316.8	332.3	268.3	278.9	295.1	328	341	327.3	124.5	98.3	123.9	121.9	76.8	116.7	209.5	190	187.1	211.7	201.7	195	177.6	195.6	203.2	140	164.4	128.2	115.7	120.6
HyS0008.45	A7S1A4.1	3.38e-08	Nematostella vectensis	Protein FMC1 homolog	XP_004207950.1 PREDICTED: UPF0562 protein C7orf55-like [Hydra vulgaris]	1.1e-08	NA	NA	327	167.75	294.9	407	380	319.8	282.6	294.6	450.8	315.8	425	359	478.5	296.7	352.9	524.3	517.5	542.2	569.1	648.5	592.9	19.4	19.2	10.3	6.9	6.6	7.4	257.3	380.8	297	185.2	261.1	223.7	362.7	269.3	316.1	200.6	292.2	223.3	241.2	214
HyS0077.49	B8VIW9.1	2.46e-102	Acropora millepora	Fibronectin type III domain-containing protein	XP_012561874.1 PREDICTED: fibronectin type III domain-containing protein-like [Hydra vulgaris]	7.5e-239	Neuroglian	NA	3813	3651.98	294.6	276.8	256.9	250.5	290.9	292.7	233.8	225.6	271.2	192.3	249.4	137	198.2	293.2	305.7	263.2	268.6	303.8	228	59.5	34.3	20.9	36.6	18.9	18.5	299.4	253	260.4	303.6	301.7	307	252.9	292.3	237	200.3	210.7	177.9	225.8	266.4
HyS0054.100	Q26636.1	1.5e-125	Sarcophaga peregrina	Cathepsin L	XP_027216087.1 cysteine proteinase 4-like [Penaeus vannamei]	7.1e-207	Late digestive cathepsin L	NA	2097	1935.98	294.2	252.9	264.7	313.4	294	294.8	262.6	280.4	260.2	275.9	255.2	304.8	313.7	318.9	326	325.2	322.9	295	294.3	105.1	85.3	123.3	142.6	123.8	156.3	231.9	200.7	204.1	253.2	244.8	230.5	205.4	239.8	194.3	173.5	165.1	158.7	171.9	195
HyS0008.261	O14369.1	3.85e-14	Schizosaccharomyces pombe 972h-	Probable RNA-binding protein sce3	XP_002159289.3 PREDICTED: eukaryotic translation initiation factor 4B-like [Hydra vulgaris]	4e-65	ATP-dependent RNA helicase rhlE	NA	1794	1632.98	293.9	190.6	188.1	301.3	290.4	297.3	187.1	301.2	195	240.1	198.8	338	371.9	244.8	285.2	261	259.3	239.7	249.3	149.7	127	112.9	117.4	63	66.4	194.1	110.8	127	236	202.8	196.5	45.9	188.5	97.6	147.9	122.2	82.6	66.6	85
HyS0005.163	Q6P791.1	4e-24	Rattus norvegicus	Ragulator complex protein LAMTOR1	XP_001641788.1 predicted protein [Nematostella vectensis]	5.2e-18	Late endosomal/lysosomal adaptor, MAPK and MTOR activator 1	LAMTOR1	522	361.017	293.6	361.9	345.6	246.7	270.8	220.8	257.2	163.2	196.4	181	174.5	122.8	174.5	191.5	151.1	134.9	153	90	105.7	83.2	83.8	63	85.2	84.7	76.5	247.2	330	308.8	207.3	232.9	247	324.6	228.5	325.5	155.3	231.6	169.3	169.7	136.1
HyS0001.35	P28021.1	1.75e-148	Xenopus laevis	Casein kinase II subunit beta	XP_028408437.1 casein kinase II subunit beta [Dendronephthya gigantea]	6.2e-112	Casein kinase II subunit beta	NA	678	516.977	292.3	287.3	278.3	264.2	304.5	305.2	272.1	281.4	269	286.6	289.2	214.6	276.6	335.7	282.9	293.8	295.3	348.4	314.8	177	120.5	112.3	138.2	100.7	129.4	231.8	235	248.3	210.1	216.9	249.7	243.2	220.2	239.4	146.8	184.6	151.3	170.5	180
HyS0022.99	C5GE44.1	0.004	Blastomyces dermatitidis ER-3	Tethering factor for nuclear proteasome STS1	XP_027036802.1 tethering factor for nuclear proteasome cut8-like [Pocillopora damicornis]	4.3e-14	NA	NA	1098	936.977	292	327.4	322.4	240.6	270.8	252.8	320.6	224.2	324.1	237.6	295.2	196.3	252.7	303.5	247	249	234.5	209.7	215.5	32.7	33.3	12	12.7	7.5	11.9	235.2	317.6	293.3	235.3	247.9	250.3	311.2	237.6	316.6	166.4	236.6	172.8	262.3	215.4
HyS0052.54	P21522.1	1.56e-38	Schistocerca americana	Heterogeneous nuclear ribonucleoprotein A1, A2/B1 homolog	XP_012561702.1 PREDICTED: heterogeneous nuclear ribonucleoprotein A2 homolog 2-like [Hydra vulgaris]	6.7e-75	H/ACA ribonucleoprotein complex subunit	NA	1275	1113.98	291.8	215.6	237.4	288.7	280.7	280.4	194	287	206.3	241.7	216.5	298.2	392.7	327.5	295.1	250.5	252	279.7	280.5	250	313.3	177.2	171.1	104.3	127	170.5	126.5	140.4	187.9	169.8	175.7	60.3	168.1	120.4	137	129.5	77.6	94.5	135.7
HyS0008.143	B7ID82.2	1.9	Thermosipho africanus TCF52B	Nucleotide-binding protein THA_1518	NA	NA	NA	NA	285	128.125	290.5	543.8	581.9	299.9	279.4	248.7	476.8	222.8	385.4	243.8	369.6	236.2	130.5	62.2	64.5	120.7	84.4	133.4	128.6	0.9	3.8	0	0	0	0	242.8	443.2	523.5	244.1	245.4	216.1	524.9	244.3	484.7	158.7	329.4	200	132.3	89.7
HyS0002.493	Q90Z10.3	2.44e-86	Danio rerio	60S ribosomal protein L13	XP_012560108.1 PREDICTED: 60S ribosomal protein L13-like [Hydra vulgaris]	6.7e-89	Ribosomal protein L13	NA	804	642.977	290	360.5	365.5	231.7	308.4	323.7	396.1	316.6	393	411.8	385.8	204.6	343.1	562.8	533.8	525.1	547.4	502.6	496.1	1194.1	1435.8	2050.6	2046.3	2858.6	2791.5	173.4	257.5	268.9	198.9	176.3	210.3	285.1	169.9	280.5	120.8	230.4	119.4	266.3	323.8
HyS0062.108	Q9WY55.1	1.67e-38	Thermotoga maritima MSB8	Glycine cleavage system H protein	XP_002170182.3 PREDICTED: putative glycine cleavage system H protein, mitochondrial [Hydra vulgaris]	1.8e-34	Glycine cleavage system protein GcvH	GCVH	510	349.017	288.6	232.8	227.2	281.9	271.5	286.2	257.5	280.4	274.6	254.3	260.5	282.3	310.7	231.6	282.7	318.7	306	339	346.8	106.2	108.8	235.5	270.7	210.7	257.4	182.3	150.9	166.4	172.3	191.1	165.7	172.2	172	164.7	128.1	139.3	118.3	88.3	102
HyS0003.318	Q2NKU6.1	6.37e-22	Bos taurus	Protein dpy-30 homolog	XP_004205978.1 PREDICTED: protein dpy-30 homolog isoform X1 [Hydra vulgaris]	1.8e-21	Dosage compensation protein dpy-30 (inferred by orthology to a C. elegans protein)	NA	417	256.207	286.4	300.1	324.1	209.2	279.3	325.2	361.6	290	354.5	352.5	343.9	197	267.9	370.2	374.7	383.1	399.1	405.6	368.3	207.6	175.2	188.8	146.1	132.8	138.6	161.6	224.7	237.1	137.4	157.6	166.1	277.8	142.3	260.5	96.8	179.4	107.7	188.8	201.1
HyS4177.1	A7MKK9.1	0.73	Cronobacter sakazakii ATCC BAA-894	Siroheme synthase 2	XP_027054293.1 uncharacterized protein LOC113681404 [Pocillopora damicornis]	1e-69	START domain-containing protein	NA	690	528.977	285.8	221	229.8	280.1	283.2	280.6	233.8	271.6	237.9	270.6	230.1	281.2	279.4	248.2	264.5	306.1	295.7	304.3	288.6	77.1	60.5	55.1	57.9	59.6	56.7	227.7	174.8	183.7	244.2	205.9	213	186.7	231.6	186.5	145.2	131.3	123.7	137.2	155.3
HyS0014.222	O13085.1	2.96e-23	Oncorhynchus mykiss	Cytochrome c oxidase subunit 6A, mitochondrial	XP_002153881.1 PREDICTED: cytochrome c oxidase subunit 6A2, mitochondrial-like [Hydra vulgaris]	2.3e-25	Cytochrome c oxidase polypeptide VIa	NA	351	191.022	284.8	267.8	280.1	270.4	290.1	316.1	291.3	323.8	277.1	288.7	298.4	262.7	293.8	264.6	236.6	256.6	279.4	291	275.8	363.5	346.5	594.6	530.5	496.8	549.1	149.9	173.1	176.1	153.4	124.7	148.8	160.3	118.6	173.8	98.6	127.5	106.4	112.8	116.6
HyS0042.103	Q9WU28.1	8.01e-45	Mus musculus	Prefoldin subunit 5	XP_002159484.1 PREDICTED: prefoldin subunit 5-like [Hydra vulgaris]	1e-47	Prefoldin alpha subunit	PFDN5	498	337.034	284.4	265.6	249.5	263.9	252.9	264.2	263.8	262.9	280.8	263.2	272.9	243.6	335.8	314.5	350.3	355.6	360.5	343.4	352.2	215	172.3	130.8	137.9	104	121.1	200.1	184.7	201.4	188.1	197.3	188.4	211.6	214.9	231.3	148.2	175.5	145.3	136.3	158.3
HyS0004.323	P72745.1	7.15e-10	Synechocystis sp. PCC 6803 substr. Kazusa	Universal stress protein Slr1101	XP_012553697.1 PREDICTED: universal stress protein A-like protein isoform X1 [Hydra vulgaris]	1.1e-28	NA	NA	501	340.034	283	244.6	232.9	256	249.7	252.4	259.7	259.9	267	224.7	252.4	239.6	214.4	230.6	209.4	243.2	198	269	267.4	49.3	45.8	78.9	70.6	72.3	85.3	196.7	174	177.8	227.5	223.1	201.5	193	226.4	176	156.3	160.3	138.2	113.2	97
HyS0019.87	Q9BPU9.2	1.92e-87	Homo sapiens	B9 domain-containing protein 2	XP_012564272.1 PREDICTED: B9 domain-containing protein 2-like [Hydra vulgaris]	3.3e-92	B9 domain-containing protein 2	B9D2	531	370.017	282.7	268.7	277.9	309.3	272.1	243	261.7	252.6	263.4	221.5	236.7	302.3	245.4	166.3	177.9	201.2	174	190.2	193.7	80.3	107.4	30.9	43.2	35.3	38.8	258	215.6	220.6	249.1	245.3	241.6	215.2	249.8	225.8	177.5	196.9	176.9	141	119
HyS0056.29	P35288.2	7.78e-95	Mus musculus	Ras-related protein Rab-23	XP_012559034.1 PREDICTED: ras-related protein Rab-23-like [Hydra vulgaris]	7.5e-78	Cytochrome b-c1 complex subunit 2, mitochondrial	RAB23	663	501.977	282	254.4	245.6	284.2	270.5	274.4	287.7	289.9	279.2	286.2	271.7	329.8	400.2	384.6	414	384	420.5	360.2	355.1	136.1	145.7	53.4	69.7	45.6	58.9	241.3	212.1	207.8	242.3	227.3	218	223.9	234.5	229.1	170.5	190.2	197.6	182.2	207.6
HyS0001.106	P06687.2	4.61e-17	Rattus norvegicus	Sodium/potassium-transporting ATPase subunit alpha-3	XP_012564786.1 PREDICTED: sodium/potassium-transporting ATPase subunit alpha-1-like [Hydra vulgaris]	5.5e-40	Sodium/potassium-transporting ATPase subunit alpha	NA	771	609.977	281.5	241.3	244.3	288.6	263.9	230.3	209.5	209.5	181.3	178.7	154	221.9	155.9	101.6	123.6	105.1	83.2	83.8	95.7	1.6	2.5	0.9	1.8	2.8	3.2	238.2	183.1	183.6	251.3	239.2	231.6	186	236.7	186.3	155.3	141	164.4	104.5	72
HyS3828.1	P06687.2	4.61e-17	Rattus norvegicus	Sodium/potassium-transporting ATPase subunit alpha-3	XP_012564786.1 PREDICTED: sodium/potassium-transporting ATPase subunit alpha-1-like [Hydra vulgaris]	5.5e-40	Sodium/potassium-transporting ATPase subunit alpha	NA	771	609.977	281.5	241.3	244.3	288.6	263.9	230.3	209.5	209.5	181.3	178.7	154	221.9	155.9	101.6	123.6	105.1	83.2	83.8	95.7	1.6	2.5	0.9	1.8	2.8	3.2	238.2	183.1	183.6	251.3	239.2	231.6	186	236.7	186.3	155.3	141	164.4	104.5	72
HyS0017.21	P51958.1	4.07e-148	Carassius auratus	Cyclin-dependent kinase 1	XP_002162867.1 PREDICTED: cyclin-dependent kinase 1-like [Hydra vulgaris]	4.6e-158	Cyclin-dependent kinase catalytic subunit	NA	924	762.977	280.4	336.9	319.9	279	286.7	302	377.7	299.3	403.4	340.7	387.2	235.8	396.6	669.3	657.1	654	683.1	501.3	458.9	190.5	156	29.2	48.4	15.1	29.4	266.7	330.9	296.8	267.5	263.9	272.9	342.1	267.4	309.4	191.6	254.4	180.4	309.5	389.4
HyS0004.219	P82979.3	3.9e-11	Homo sapiens	SAP domain-containing ribonucleoprotein	XP_012558511.1 PREDICTED: SAP domain-containing ribonucleoprotein-like [Hydra vulgaris]	6.6e-15	NA	NA	825	663.977	280.2	238.6	234	251.6	257.1	266.4	244.6	275.4	242.3	240.2	248.6	264.5	305.9	287.4	322.2	310	334.8	314	305	102.6	84.4	65.3	59.9	43.1	37.1	203.8	163.3	164.8	179	192.3	186.3	159.4	193.9	163.9	141.6	146.7	138.4	113.2	145.7
HyS0007.411	Q6ZQ11.2	2.99e-22	Mus musculus	Chondroitin sulfate synthase 1	XP_012562605.1 PREDICTED: chondroitin sulfate synthase 1-like [Hydra vulgaris]	2.8e-28	Hexosyltransferase	NA	264	109.626	279.2	374.7	323.4	213.2	96.2	56.8	110	64	89.4	90.3	109.6	64.4	116.1	69.4	74.9	97	91	86.3	92.6	143.1	156	52.4	54.7	37.7	33.2	194.7	282.4	296.8	190.8	194.6	210.2	292.5	193.9	294.2	118.8	171.5	126.1	79.8	63
HyS0005.411	Q3ZBN8.3	1.69e-45	Bos taurus	Mitochondrial import inner membrane translocase subunit TIM14	XP_002155554.2 PREDICTED: dnaJ homolog subfamily C member 15-like [Hydra vulgaris]	1.4e-46	mitochondrial import inner membrane translocase subunit TIM14	DNAJC15	351	191.022	278.1	283.9	309.6	268.9	288	280	272.7	302.8	293.2	283.8	294	267.5	267.5	224.9	234.9	241.7	274.7	266	276.5	106.9	109.8	113.8	90.9	76.2	112.5	199.1	181	212.1	201.1	191.1	183.9	227.7	191	212.1	134.2	176.6	116.9	114	129.7
HyS0034.48	Q071E0.1	1.68e-63	Danio rerio	N-lysine methyltransferase KMT5A-A	XP_002154569.3 PREDICTED: N-lysine methyltransferase SETD8-A-like isoform X1 [Hydra vulgaris]	7.9e-73	Histone-lysine N-methyltransferase	NA	948	786.977	278.1	220.6	223.8	292.1	261.9	277.4	231	271.7	234.4	231.8	231.1	261.3	304.9	252.7	288	275.6	307.8	306	285.1	41.1	40.1	13.3	13.9	9.5	12.3	193.7	138.5	139.6	192.1	173.1	164.8	120.6	162.4	144.7	106.9	114.3	92.9	87.6	84.7
HyS0028.200	P56563.2	1.54e-06	Mus musculus	Lens fiber membrane intrinsic protein	XP_012561773.1 PREDICTED: epithelial membrane protein 1-like [Hydra vulgaris]	7.6e-05	NA	NA	459	298.042	277.9	258.3	263.2	314.2	242	208.2	193.7	151.1	159.1	97.5	106.3	92.1	40.2	17.9	11.6	21.8	14.7	17.7	31.8	16.1	17	11.9	18.6	12	24.8	356.4	282.8	256.3	400.5	370.3	316.2	303.1	391.6	302.7	226.4	228.4	234	62	35.7
HyS0011.15	Q9TTV2.1	2.63e-29	Saguinus oedipus	Heterogeneous nuclear ribonucleoproteins A2/B1	XP_002155150.2 PREDICTED: uncharacterized RNA-binding protein C660.15-like [Hydra vulgaris]	4e-87	RNA-binding protein squid	NA	1128	966.977	277.9	183.5	212.3	286.6	278.8	285.1	202.3	282.7	203.8	266.5	208.6	400.4	787.7	710.2	714	624.5	717.8	288.9	285.2	668.1	761	384.2	414.3	233.7	261.4	196	128.2	136	215.4	183.1	183	111.5	183.3	125.9	142.5	121.1	148.6	234.2	328.4
HyS0024.136	Q6GPQ6.1	1.18e-56	Xenopus laevis	Endothelial differentiation-related factor 1 homolog	XP_002165088.2 PREDICTED: endothelial differentiation-related factor 1 homolog [Hydra vulgaris]	1.1e-59	Multiprotein bridging factor 1	EDF1	483	322.034	277.3	247.1	255.3	265.9	266.2	272.2	284.3	294.6	273.1	260.4	257.2	341.4	336.5	310.1	287.3	306	308.3	323.3	295.5	270.1	238.5	188.8	214.3	131.8	181.7	184.6	172.1	163.5	178.1	179.1	180.5	145.3	170.6	158.7	128.9	150.2	122.5	114.2	135.6
HyS0032.196	A1URZ6.1	1.2	Bartonella bacilliformis KC583	Cytochrome c-type biogenesis protein CcmE	NA	NA	NA	NA	600	438.988	276.3	267.5	274.6	255.1	273.4	263.9	279.4	255.7	258.3	245.2	244.1	194.9	164.3	190.7	133.1	119.5	97.7	135.4	149.5	194.5	209	161.8	167.6	159.5	187.1	266.8	298.7	257.4	250.4	281.8	264.5	310.5	246	297.2	177.1	223.7	214.2	147.1	128
HyS0026.145	P13620.2	1.78e-28	Bos taurus	ATP synthase subunit d, mitochondrial	XP_002153970.1 PREDICTED: ATP synthase subunit d, mitochondrial-like [Hydra vulgaris]	6.4e-39	NA	NA	474	313.042	275.4	269.1	279.6	269	261.6	273.9	270.2	270.2	270.2	319.1	276.6	253.8	327.5	374.6	370.4	376	397.6	367.9	347.1	420.3	363.3	451.5	400.1	368.2	382.6	163.8	177.5	165.7	185.1	156.8	170	180	165	202.3	124.2	166.3	101	137	147.5
HyS0011.283	O43741.1	2.26e-18	Homo sapiens	5'-AMP-activated protein kinase subunit beta-2	XP_013086201.1 PREDICTED: 5'-AMP-activated protein kinase subunit beta-1-like isoform X4 [Biomphalaria glabrata]	3e-16	AMPK beta subunit	NA	420	259.195	275.2	242.6	261.5	258.8	249.9	260.5	274.2	259.8	247	247.7	275.9	318.6	286.8	207	263.3	301.7	301.9	360.2	347.3	60.9	88.6	30.6	40.5	16.1	19.5	191	177.4	202.6	165.1	159	184.3	168.5	180.4	175.8	123.2	149.1	121.8	108.3	106.5
HyS0107.7	P08249.3	4.45e-164	Mus musculus	Malate dehydrogenase, mitochondrial	XP_002159962.1 PREDICTED: malate dehydrogenase, mitochondrial-like [Hydra vulgaris]	2.1e-148	Malate dehydrogenase, mitochondrial	MDH2	1026	864.977	274.8	239.1	248.3	236	281.2	286.2	246.7	274.3	259.9	282.3	253.8	201.7	235.7	279.4	253.9	275.7	262	325.5	313.3	221.1	195.8	392.6	371.9	456.2	397.8	177.9	174.7	188.7	170.3	179.6	207.6	209.9	162	177.5	108.9	141.1	128.6	144	146.5
HyS0005.187	Q9D8V7.3	1.77e-98	Mus musculus	Signal peptidase complex catalytic subunit SEC11C	XP_002167039.1 PREDICTED: signal peptidase complex catalytic subunit SEC11A-like [Hydra vulgaris]	2.2e-91	Signal peptidase complex catalytic subunit SEC11	NA	552	390.998	274.4	256.1	278.7	278.8	256.1	274.9	304.5	269.8	278.1	276.4	289.6	340.4	295.4	259.2	263.1	287	275.9	281	284.8	178.2	150.7	113.1	117.4	102.9	112.4	218.7	217.4	219.8	211.4	233.5	205.1	232.2	223.5	222	154	175.5	152	140.1	136.6
HyS0022.283	Q5RCY6.1	2.9e-13	Pongo abelii	Cytochrome c oxidase assembly protein COX16 homolog, mitochondrial	XP_004207341.1 PREDICTED: cytochrome c oxidase assembly protein COX16 homolog, mitochondrial-like [Hydra vulgaris]	3.1e-13	Cytochrome c oxidase assembly protein COX16 like protein, mitochondrial	COX16	321	161.962	274.3	291.5	278.8	258.3	249.9	262	330.3	288.9	320.5	313.1	320.1	330.1	275.6	238.3	266.8	291.7	287.5	388.7	336.3	27.9	39.5	32.8	41.7	37.2	38.1	205.1	234	187	177.5	162.8	191.2	223.3	178.9	219.6	114.9	200.6	122.6	142.8	108.3
HyS0054.31	Q9I9A7.2	9.28e-89	Xenopus laevis	DNA replication factor Cdt1	XP_012559350.1 PREDICTED: DNA replication factor Cdt1-like isoform X2 [Hydra vulgaris]	9.9e-104	DNA replication factor Cdt1	NA	1830	1668.98	274.1	400.1	358.9	237.8	231.1	255.4	327.3	259.6	388.9	335.3	394.5	169.4	217.2	301.8	337.6	339.6	270.5	474.4	412.1	24.5	21.9	7.8	7.6	4.5	6.1	238.9	338.4	331.7	232.2	250	248.9	368.2	222.3	354.9	161.8	269.8	154	345.3	341.5
HyS0018.14	P49137.1	8.08e-163	Homo sapiens	MAP kinase-activated protein kinase 2	XP_002159547.2 PREDICTED: MAP kinase-activated protein kinase 2-like [Hydra vulgaris]	6.2e-167	Mitogen-activated protein kinase-activated protein kinase 2	MAPKAPK2	1056	894.977	273.8	231.1	229.8	224.4	251	261.1	242.9	244.5	247.2	238.2	242.7	167.6	243.5	257.1	261.3	262.1	247.1	286.5	274.3	78.7	61	40.6	42.6	29.3	42.6	198.5	183	169	177.8	186.4	193.4	187.2	183.5	186.4	131.8	158.8	123.8	160.4	139.5
HyS0007.336	Q0IHI4.1	1.33e-17	Xenopus laevis	TIMELESS-interacting protein	XP_004206439.1 PREDICTED: TIMELESS-interacting protein-like [Hydra vulgaris]	9.1e-30	TIMELESS-interacting protein (Fragment)	NA	795	633.977	273.7	228.6	230.8	254.9	247.5	257.1	231.1	259.2	236.5	245.7	237.6	279.7	292.5	215.7	230.2	233	237	281.3	272.8	51.4	40.5	20.2	21.4	10.3	17.9	220.6	191	187.1	199.5	191.9	199	181.7	205	203.8	139.9	175.6	152	125.9	114.8
HyS0009.305	Q8BFR5.1	0	Mus musculus	Elongation factor Tu, mitochondrial	XP_002159524.1 PREDICTED: elongation factor Tu, mitochondrial-like [Hydra vulgaris]	1.5e-205	Elongation factor Tu	TUFM	1344	1182.98	273.5	209.5	206.6	287.7	276.3	275.2	217.2	289.5	213.3	232.8	210.9	301.1	302.7	215	259.1	247	248.2	248.3	257.1	64.5	56.3	84.6	90.3	69.6	76.3	237.1	157.9	148.8	231.1	232.4	219	129.2	234.4	138.1	167.7	140.7	141.8	108.4	105.1
HyS0003.108	Q66T72.1	3.76e-15	Felis catus	PC4 and SFRS1-interacting protein	XP_012554426.1 PREDICTED: hepatoma-derived growth factor-related protein 2-like [Hydra vulgaris]	5.7e-20	Hepatoma derived growth factor	NA	1527	1365.98	272.4	228	234.5	316.6	276.2	311.3	236.9	323.2	227.3	274.7	247.2	469.6	492.4	326.3	335.5	315.7	360.4	318.9	317.5	70.9	94.2	38.8	30.7	16.1	15.3	157	116	119.3	136.6	138.8	143.2	73.4	130.5	122.5	98.7	101.7	86.4	78.9	93.8
HyS0002.519	Q2HJ94.1	3.5e-149	Bos taurus	DnaJ homolog subfamily A member 2	XP_020469255.1 dnaJ homolog subfamily A member 2-like [Monopterus albus]	1e-131	V-type proton ATPase subunit G 1	DNAJA2	1284	1122.98	272.3	204.5	202.8	245.9	252.6	257.6	219	250.3	221.2	229.7	210.4	242.4	302.8	299.2	283.5	281.7	285	267.6	264.8	277.6	351.1	542.6	507.4	684.5	603.3	191.1	146.3	155	186.4	184.1	191.1	127.3	185.9	138	139.6	135.7	123.2	130.9	156.8
HyS0013.60	B3EWY9.1	1.46e-26	Acropora millepora	Mucin-like protein	XP_002162193.3 PREDICTED: uncharacterized protein LOC100212316 [Hydra vulgaris]	1.8e-193	Subcommissural organ spondin	NA	4239	4077.98	272.2	287.8	285.8	298.8	299.4	272.8	258.7	217.3	244.6	195.4	213.1	169	140.7	161.9	178.4	195.9	160.4	221.5	212.3	3.7	3.5	4.5	5.1	6.3	2.5	257.5	232	244.7	259	254.2	264.4	221.5	249.3	210.1	167.9	189	155	160.3	142.8
HyS0039.107	Q91XC8.3	1.46e-20	Mus musculus	Death-associated protein 1	XP_012565214.1 PREDICTED: death-associated protein 1-like [Hydra vulgaris]	6.8e-24	Dynein heavy chain	NA	327	167.75	272	268.3	213	316.7	222.3	131.6	88.1	98.4	61.9	63.2	38.3	60.1	111.8	73.4	68.8	72.5	83.1	12.9	17.5	297.8	218.8	447.3	427.6	264.5	445.6	541.8	397.4	411.1	472.7	480.4	472.3	413.1	516	440.5	279.2	342	383.6	100.5	94.6
HyS0013.252	P24798.1	4.21e-18	Gallus gallus	Sodium/potassium-transporting ATPase subunit alpha-3	XP_012564786.1 PREDICTED: sodium/potassium-transporting ATPase subunit alpha-1-like [Hydra vulgaris]	2.3e-23	Magnesium-translocating P-type ATPase	NA	648	486.977	271.2	295.8	325.1	281.8	270.4	224.1	271.3	232.1	258.6	263.8	270.8	258.2	140.7	100	92.6	105	76.4	155.4	158.3	62.8	75.8	96.7	92.4	141.1	115.5	291.8	372.5	354.4	305.3	292.7	304.2	367.2	294.9	385.5	185	265.6	183.9	116.9	76.6
HyS0018.65	Q90ZM2.3	0	Danio rerio	Protein transport protein Sec61 subunit alpha-like 1	XP_002160468.1 PREDICTED: protein transport protein Sec61 subunit alpha isoform 2 [Hydra vulgaris]	4e-262	Preprotein translocase secy subunit	NA	1425	1263.98	271.1	305.1	303	295.9	281.3	269.7	301.7	264.6	336.4	301.6	347.2	299.8	386.3	573.9	505.2	449.7	455.2	378.2	372.3	583.9	473.7	345.3	493.2	485.7	472.1	476.3	456.6	445.9	472.8	489.5	458.1	493.6	475	456.3	332.2	358.2	307.4	399.5	469.2
HyS0016.30	Q9CQQ8.1	6.02e-49	Mus musculus	U6 snRNA-associated Sm-like protein LSm7	XP_004210789.1 PREDICTED: U6 snRNA-associated Sm-like protein LSm7 [Hydra vulgaris]	2e-46	Small nuclear ribonucleoprotein (SnRNP) splicing factor	NA	306	147.612	270.7	275.1	306.9	302.4	261.2	272	308	281.6	292.8	276.5	301.5	395.5	301.8	315.2	327	328.2	351.6	361.1	360.5	184.4	212.1	158.7	171	99.1	128.1	256.9	225.3	256.7	230.7	253.4	233.9	242.8	271.1	228.5	181.7	195.3	194.1	137.4	164.1
HyS0004.435	B1P1J3.1	2.27e-09	Chilobrachys guangxiensis	Cystatin-1	VDP73451.1 unnamed protein product [Echinostoma caproni]	2.2e-06	NA	NA	435	274.129	270.4	338.9	356.3	266.4	269.6	254.7	314.2	253.7	330.5	264.8	307.7	240.3	255.7	234	228.8	253.1	227.6	238.3	281.1	178.6	139.4	195.6	211.8	158.4	238.8	215.3	300.4	263.4	240.6	203.7	213.1	288.7	228.6	286.8	165.7	242.2	178.3	204.1	173.9
HyS0002.239	P30568.1	1.17e-73	Pleuronectes platessa	Glutathione S-transferase A	XP_004211756.2 PREDICTED: glutathione S-transferase A-like [Hydra vulgaris]	3.4e-86	Rho-class glutathione S-transferase	NA	672	510.977	270.1	215.6	215.9	286	257.3	264.1	221	271	218.6	221.3	221.7	278.7	297.6	248.9	268	264.4	269.3	289	295.3	130.4	107.6	92.6	99.8	74.6	93.2	235.8	180	168.2	222.4	242.6	224.3	172.6	245	174.9	167.5	149.3	156.5	104.5	136
HyS0043.93	Q98SJ2.1	1.04e-37	Xenopus laevis	DAZ-associated protein 1	XP_012555244.1 PREDICTED: RNA-binding protein Musashi homolog 2-like isoform X4 [Hydra vulgaris]	9e-123	DAZ-associated protein 1	NA	1329	1167.98	269.8	216.8	193.1	199.4	244.4	259.6	219.7	230.3	218.6	220.3	220.1	198.6	341.3	415.3	362.8	339.5	378.6	264.8	261.1	71.2	65.1	47.3	53.9	47.2	36	185.8	167.4	157.4	188.3	186.9	205.7	171	190.6	157.3	138.2	148.5	137.6	189.4	255.3
HyS0037.140	Q3C2I0.1	3.53e-10	Bos taurus	Bcl-2-related protein A1	XP_002165143.1 PREDICTED: apoptosis regulator BAX-like [Hydra vulgaris]	3.2e-57	NA	NA	651	489.977	269.2	280.6	276.9	295.2	306.3	306.2	303.8	343.8	333.1	363.7	346.4	311.4	341.5	325.9	354.7	369.2	336.9	340.4	344.1	237.9	252.5	219.4	248.9	288.8	256.3	269.4	284.1	273.5	239.9	288.9	263	302	283.7	282.3	186.2	230.3	196.1	222.2	207.9
HyS0003.74	P14131.4	1.09e-84	Mus musculus	40S ribosomal protein S16	AAO20337.1 ribosomal protein S16, partial [Hydra vulgaris]	8.9e-63	Ribosomal protein S16	RPS16	507	346.017	268.7	474.6	494.9	119.7	324.8	313.1	559.7	310.5	523.9	477.3	539.3	103	304.3	875.5	729.4	786.2	777.4	694.2	700	2073.5	2503.1	3269.7	3253.3	4475.5	4496.2	81.1	353.6	348.8	79.3	75.3	158.7	385.1	74.1	363.2	43.3	289.9	106.9	344.2	422.7
HyS0048.19	Q8T784.1	8.35e-06	Branchiostoma floridae	UPF0184 protein	NA	NA	NA	NA	279	122.848	268.5	190.6	218.8	239	266.1	283.4	224.1	291.6	209.4	233.9	276.9	311.8	398.3	305.7	334.8	276.8	338.9	317.2	282.3	120.1	185.4	110.7	98.6	97.1	105.7	133.8	118.8	97.1	153.7	73.3	138.5	92.5	139.1	123.7	75.6	121.9	147.5	93.2	30.8
HyS0001.545	Q6DFJ3.1	3.34e-25	Xenopus laevis	FUN14 domain-containing protein 1B	XP_012553770.1 PREDICTED: FUN14 domain-containing protein 1-like [Hydra vulgaris]	1.4e-42	FUN14 domain-containing protein 1	NA	525	364.017	267.5	165.6	181.6	306.9	258.2	268.9	168.3	273.1	186.6	237.9	192.1	450.4	357.3	206.8	238	228.9	251.8	232.8	248.3	127.4	162.1	104.6	108.5	89.5	100.1	213	126.5	111.1	225.7	190.1	192.7	103.4	200.6	118	137.8	113.7	131.4	71.7	61.3
HyS0045.99	P26261.2	1.32e-10	Gallus gallus	Syndecan-3	NA	NA	Syndecan	NA	738	576.977	266.5	228.8	249.9	317.8	283.1	298.9	240	306.2	253.7	321.1	278.5	390.6	542	433	397.8	407.1	440.7	243.2	229	227.8	178.4	170.6	196	102.4	218	263.3	192.3	192.7	262.6	262.6	243.1	155.4	232.1	187.9	199.2	161	169.1	184.2	202.2
HyS0003.66	B0XPG0.1	3.3	Aspergillus fumigatus A1163	Vacuolar membrane protease	NA	NA	NA	NA	588	426.988	266.5	218	219.3	280.8	267.2	264.5	229.4	277.9	223.8	236.6	222.7	339.3	233.1	187	197.6	225.5	192.8	258	265.7	8	5.9	45.7	56	81.1	104	221.2	179.1	174.5	247.1	226	199.1	177.8	216.9	176.7	147.2	151.1	187.3	89.7	85
HyS0098.47	Q4R4Q3.1	8.53e-45	Macaca fascicularis	Protein NDRG1	XP_020897389.1 uncharacterized protein ZK1073.1-like [Exaiptasia pallida]	2.8e-65	N-myc downstream regulated gene 1a	NA	954	792.977	265.3	230.3	239.7	244.1	253.9	269	236.2	254.8	246.9	231.1	245.6	199.8	269.2	310.2	285.5	290.9	288	317.1	291.8	122.9	96.8	80.3	82.5	66.2	79.1	190.1	178	174.7	212.4	189.2	188.7	183.4	185	179.4	134.2	150	119.7	145.9	160.9
HyS0002.549	Q39962.1	0.27	Hevea brasiliensis	Citrate-binding protein	XP_002167064.3 PREDICTED: uncharacterized protein LOC100215046 [Hydra vulgaris]	2.1e-06	NA	NA	684	522.977	264.8	216.8	223.4	347.2	283.1	270.3	218.9	281.8	217.3	239.3	214.6	257.1	371.6	351	353.9	320.5	379.5	265.5	267.7	134.5	112.9	150.1	142	125.8	152.1	285.7	188.3	185.6	291.7	253.9	258.7	202.6	290.1	179	191	174.7	178.3	155.4	229.2
HyS0042.56	P28757.2	6.87e-65	Oryza sativa Japonica Group	Superoxide dismutase [Cu-Zn] 2	XP_022094823.1 superoxide dismutase [Cu-Zn]-like [Acanthaster planci]	1.3e-52	Superoxide dismutase	NA	462	301.042	264.8	309.3	315	222	292.3	298	312	281.6	318	300.6	267.2	203	198.1	186.3	164.5	165	142.1	170.8	173.9	231.9	195	306.3	346	382.9	325.1	155.8	197.4	231.5	178	158.1	186.9	238.3	144.1	213.1	110.5	159.8	122.4	137.4	127.1
HyS0023.37	P68036.1	4.28e-85	Homo sapiens	Ubiquitin-conjugating enzyme E2 L3	XP_002158750.1 PREDICTED: ubiquitin-conjugating enzyme E2 L3-like [Hydra vulgaris]	2.3e-73	Ubiquitin-conjugating enzyme	NA	465	304.042	264.7	330.3	346.9	200.4	291.2	294.8	384.5	285.7	362.1	368.4	381.4	186.2	394	623.8	534.8	565.3	560.5	525.4	464	658.6	732.7	554.2	661.6	532.1	550.3	163.2	252.8	263.3	141.5	158.6	178.9	287.8	141.9	285.8	106.8	198.9	107.3	245.8	267.8
HyS0035.76	Q3THS6.2	0	Mus musculus	S-adenosylmethionine synthase isoform type-2	XP_002160067.1 PREDICTED: S-adenosylmethionine synthase isoform type-1-like [Hydra vulgaris]	9e-183	S-adenosylmethionine synthase	NA	1179	1017.98	264	247.3	247.6	268.3	279.8	274.4	263.1	291.7	266.6	277.8	265.3	228.2	308.5	297	327.4	316.7	313.6	338	323.9	124.8	87.2	147.1	151.4	51.7	153.2	251.5	221	208.5	259.3	238.6	231.7	212.5	235.7	208.6	165.5	189	161.7	149.9	187.5
HyS0019.285	P27012.1	1.31e-28	Enteroctopus dofleini	S-crystallin 4	XP_002162176.1 PREDICTED: glutathione S-transferase-like [Hydra vulgaris]	6.7e-34	Hematopoietic prostaglandin D synthase	NA	672	510.977	264	341.3	303.2	229.4	264.2	281.4	345.6	258.7	344.2	287.7	331	184.1	224.9	248.6	342.2	374.9	348.4	411.9	402.2	26.6	26.3	44	32.5	46.5	55.1	184.1	242.4	232.3	168.7	172	195.9	277.2	175.7	250.9	125.8	202.2	123.3	168.2	165.9
HyS0002.542	Q6PEC4.3	2.45e-91	Rattus norvegicus	S-phase kinase-associated protein 1	XP_013175409.1 PREDICTED: S-phase kinase-associated protein 1 [Papilio xuthus]	5.2e-68	SCF ubiquitin ligase complex	SKP1	489	328.034	263.9	353.2	355.7	246.7	269.1	297	381	281.1	394.2	343.6	396.8	219.9	306.4	534.5	546.8	539.1	575	518.6	497.7	396.6	323.9	300	332.6	206.7	297.7	177	303.2	273.6	182	181.9	189.9	283	181.2	301.4	136.3	236	118	242.3	248.6
HyS0051.173	P25183.1	1.26e-121	Xenopus laevis	Regulator of chromosome condensation	XP_002157481.1 PREDICTED: regulator of chromosome condensation-like [Hydra vulgaris]	5.8e-178	Phosphatase and actin regulator	NA	1344	1182.98	263.2	224	210.3	284.7	268.6	270.5	227.7	271.4	226.3	255.6	225.7	317	429.3	347	457.5	386.6	411.7	295.1	288.5	44.6	40.4	18.1	16.5	7.7	12.4	290.3	199	202.9	281	279.4	266.5	164	280.7	171.5	201.7	185.9	187.8	171.7	197.8
HyS0073.30	Q6GVM3.3	3.4e-71	Pan troglodytes	Eukaryotic translation initiation factor 1A, Y-chromosomal	XP_002157302.2 PREDICTED: eukaryotic translation initiation factor 1A, Y-chromosomal-like [Hydra vulgaris]	6e-55	Eukaryotic translation initiation factor x-chromosomal	NA	450	289.086	263.1	215.3	232.4	271	247.3	254.5	233.2	269.7	245.1	248.3	240.8	326.4	434.4	328.8	358.6	354.8	384.3	333	335.3	164.3	174.9	146.1	132.5	76	131.4	184.3	160.4	161	186.3	174.9	166.2	142.3	179.4	145.9	120.3	128.1	124.6	112.2	122
HyS1490.4	Q6GVM3.3	3.4e-71	Pan troglodytes	Eukaryotic translation initiation factor 1A, Y-chromosomal	XP_002157302.2 PREDICTED: eukaryotic translation initiation factor 1A, Y-chromosomal-like [Hydra vulgaris]	6e-55	Eukaryotic translation initiation factor x-chromosomal	NA	450	289.086	263.1	215.3	232.4	271	247.3	254.5	233.2	269.7	245.1	248.3	240.8	326.4	434.4	328.8	358.6	354.8	384.3	333	335.3	164.3	174.9	146.1	132.5	76	131.4	184.3	160.4	161	186.3	174.9	166.2	142.3	179.4	145.9	120.3	128.1	124.6	112.2	122
HyS0015.188	Q9C6G2.1	0.26	Arabidopsis thaliana	Pentatricopeptide repeat-containing protein At1g29710, mitochondrial	NA	NA	NA	NA	393	232.321	262.6	270.3	271	238.6	259.9	250.2	273.3	248.6	243.1	256.8	275.1	250.6	165.7	157.7	109.9	128.7	114.6	204.2	212.4	0.7	1	0.4	0.4	0	0.4	186.1	256.6	229.3	186.3	148.5	166.7	242.1	173.4	259.4	109.7	184.6	118.1	128.6	59.7
HyS0050.53	Q62186.1	1.15e-31	Mus musculus	Translocon-associated protein subunit delta	XP_002157620.1 PREDICTED: translocon-associated protein subunit delta-like [Hydra vulgaris]	3.2e-44	Translocon-associated protein subunit delta	SSR4	507	346.017	262.1	325.6	351.9	254.2	270.5	269.6	351.2	284.4	354.6	312.4	334.9	296.9	296.2	381.2	376.8	380.6	405.2	342.4	350.2	688.7	496.6	438.6	460.8	306.3	385.6	168.8	242.9	234.8	190.1	182.6	172.9	258.4	181.6	237.7	132.7	177.9	124.3	206.9	225.2
HyS0017.256	Q963B6.1	1.01e-111	Spodoptera frugiperda	60S ribosomal protein L10a	XP_002165854.1 PREDICTED: 60S ribosomal protein L10a-like [Hydra vulgaris]	9.3e-97	Ribosomal protein RPL1	RPL10A	654	492.977	261.8	404.8	384	227.9	285	296.2	451.4	276.2	449.6	405.1	452.8	244.3	364.3	668.7	587	620.6	674.6	552.1	566.4	1376.2	1716.3	2544	2443.7	3814.9	3283.3	153.9	297.1	274.9	159.7	145.1	181.8	322	146.4	296.3	114.7	244.2	123.5	303.9	396.5
HyS0003.78	Q2KHR2.1	2.52e-44	Homo sapiens	DNA-binding protein RFX7	XP_015780738.1 PREDICTED: uncharacterized protein LOC107358661 [Acropora digitifera]	1.2e-61	Regulatory factor X domain-containing protein 2	RFX7	2259	2097.98	260.9	305.9	290.4	250.2	301.5	345.3	356.5	325.7	409	333.2	392.8	191.8	225.4	229.9	300.1	318.1	261.3	412.4	358.9	15.4	12	3.6	5.7	1.9	1.3	302.1	336.2	322.9	318.5	312.1	326.2	366.6	293.1	335.3	208.1	280.3	201.1	307.9	285.9
HyS0007.347	A1L3F4.1	3.63e-105	Xenopus laevis	RNA-binding protein MEX3B	XP_012561659.1 PREDICTED: RNA-binding protein MEX3B-like [Hydra vulgaris]	8.7e-187	RING-type domain-containing protein (Fragment)	MEX3B	1713	1551.98	260.7	238.5	223.7	197.3	261.5	254.6	251.5	278.5	295	298.6	308.3	192	329.8	401.5	374.5	263.8	269.9	292.7	262.1	137.3	107	36	87.6	56.8	49.5	338.1	365	365.5	317.2	329.6	393.3	383.8	317.5	355.9	208.2	281.9	246.1	418.8	476.3
HyS0007.393	P23438.1	9.1e-62	Canis lupus familiaris	Translocon-associated protein subunit beta	XP_012559920.1 PREDICTED: translocon-associated protein subunit beta-like [Hydra vulgaris]	1.1e-61	Translocon-associated protein subunit beta	SSR2	558	396.988	260.2	339	359	197.7	258.9	275.9	356.3	240.2	371.8	328.3	351	154.1	271.6	572.1	526.2	541	552.5	403.1	368.7	557.4	354.8	366.5	394.6	240.3	324.7	141.7	258.5	244	152	162.2	162.7	250.8	144.6	242.3	103.7	190.8	102.9	248.6	346.4
HyS0001.111	Q9DCQ3.1	9.16e-46	Mus musculus	Vesicle transport protein GOT1A	XP_012564488.1 PREDICTED: vesicle transport protein GOT1B-like [Hydra vulgaris]	2.5e-63	Vesicle transport protein GOT1B	GOLT1B	420	259.195	259.2	327.5	323.1	309.5	242.7	241.9	286.4	239.6	304.3	202	241.7	290.8	233.7	189.1	213.4	211.4	244.7	199.9	204.6	163.1	147.8	55.3	65.4	56.9	61.2	249.7	270.7	243.9	236.2	220.6	194.1	269.9	244.1	249.6	172.8	196.9	172.7	126.5	113.6
HyS0028.97	Q5F464.1	1.43e-82	Gallus gallus	Lipoma-preferred partner homolog	XP_004211219.1 PREDICTED: lipoma-preferred partner homolog [Hydra vulgaris]	1.1e-98	LIM domain containing preferred translocation partner in lipoma	LPP	969	807.977	259.1	227.1	228.8	233.8	260	252.4	234.1	251.7	255.1	253.1	247.8	175.7	213.7	178.7	228.2	234.4	199.5	286.5	286.6	83	65.2	48.4	61.9	46.8	39.2	198	190.7	185.4	177.5	203.3	204.3	197.3	186.6	189.4	132.7	168.8	118.3	158.1	151.2
HyS0055.50	P47756.5	3e-161	Homo sapiens	F-actin-capping protein subunit beta	XP_002164225.1 PREDICTED: F-actin-capping protein subunit beta-like [Hydra vulgaris]	5.5e-131	F-actin-capping protein subunit beta	NA	819	657.977	258.5	205.1	235.8	327.3	287	320.4	291.7	379.1	305.4	343.4	315.4	415.4	465.2	395	430.7	398.2	427.6	396.1	392	384.1	320.1	311.5	373.4	276.9	371.2	295.5	220.9	232.3	285.5	323.2	295.2	220.1	303.9	219.7	213.4	185.3	201.9	193.6	216.2
HyS0029.119	P58195.1	1.05e-28	Rattus norvegicus	Phospholipid scramblase 1	XP_023707067.1 phospholipid scramblase 2 isoform X2 [Cryptotermes secundus]	8.6e-21	Phospholipid scramblase	PLSCR1	234	84.5441	258.5	213.8	262.7	336.2	253.7	290.1	232.3	355.5	219.4	297.7	295.5	592.9	417	162.2	299	291.7	309.8	343.5	324.3	116.5	197.5	81	77.8	116.3	82.2	328.4	250.5	226.5	289.8	309.3	270.8	270.7	373.9	242.3	220.3	170	303.4	129.2	76.1
HyS0079.54	Q6GLZ1.1	6.33e-47	Xenopus laevis	Density-regulated protein	XP_002165948.1 PREDICTED: density-regulated protein-like [Hydra vulgaris]	2.9e-66	Density-regulated protein homolog	NA	492	331.034	257.1	207.7	224.2	278.4	236.3	256.1	206.6	264.9	212	229.5	224	338.8	325.9	192.9	198.1	200.2	224.2	249.8	276.5	174	167.4	171.2	131.8	91.8	142.8	183.7	129.4	124.4	194.4	189.5	167.9	143.8	163.6	131.9	120.5	116.3	112.4	80.7	100.4
HyS0004.188	Q99LX5.1	2.74e-33	Mus musculus	Multiple myeloma tumor-associated protein 2 homolog	XP_002163449.2 PREDICTED: multiple myeloma tumor-associated protein 2 homolog [Hydra vulgaris]	1.4e-43	Multiple myeloma tumor-associated protein 2	NA	996	834.977	256.8	205.7	206.5	288.7	263.8	298.5	232.9	307.8	222.2	263.5	229.1	337.1	334.7	219.1	275.5	279	296.9	303.6	293.4	25.7	30.8	26	24	18.6	21.3	159.2	120.4	119.4	150.4	160.7	143.7	100.6	144.5	117.2	97.8	104.6	89.2	77.9	77.4
HyS0348.4	Q9JHS3.1	2.47e-49	Mus musculus	Ragulator complex protein LAMTOR2	XP_012566122.1 PREDICTED: ragulator complex protein LAMTOR2-like [Hydra vulgaris]	1.8e-44	Late endosomal/lysosomal adaptor, MAPK and MTOR activator 2	LAMTOR2	378	217.472	256.2	239.3	245.7	254.7	256.8	238.4	235.3	271.1	239.9	229.4	230.6	301.2	317.6	236.4	278.1	297.1	320.9	333	340.3	85.8	93.1	52.5	71.5	45.8	53.2	216	168.3	177.3	239.1	194.4	195.4	226.9	207.6	200.3	158	170.5	167.3	116.6	143.4
HyS0048.49	Q6DE18.1	9.44e-39	Xenopus laevis	Actin-related protein 2/3 complex subunit 5-B	XP_002162059.2 PREDICTED: actin-related protein 2/3 complex subunit 5-like [Hydra vulgaris]	1.3e-44	Actin-related protein 2/3 complex subunit 5	NA	450	289.086	255.8	264.2	260.4	276.1	268.8	278	296.1	289.3	311	287.7	276.3	339.9	336.5	340	340.8	383.4	385	379	375.6	331	331.8	263.8	309.4	287	270	215.5	192	202.1	180.6	192.1	198.6	203.3	204.1	191.9	152.6	162.3	164.5	133.7	190.1
HyS0142.15	P24367.1	5.08e-96	Gallus gallus	Peptidyl-prolyl cis-trans isomerase B	XP_002155900.2 PREDICTED: peptidyl-prolyl cis-trans isomerase 5-like [Hydra vulgaris]	7.6e-81	Peptidyl-prolyl cis-trans isomerase B	PPIB	696	534.977	255.7	196.3	210.1	272.6	255.4	252.4	206.6	262.7	230.3	251.1	220.4	271.2	306.4	293.5	304	312.8	307	300.4	294.6	138.7	119.2	88.6	100.5	81.4	85.4	201.9	189.2	161.6	194.4	235.9	215	191.3	214.3	186.6	147.7	156.9	143.8	120	163.3
HyS0008.218	Q9P2T1.1	0	Homo sapiens	GMP reductase 2	XP_002159771.1 PREDICTED: GMP reductase 2-like [Hydra vulgaris]	2.8e-164	GMP reductase	GMPR	1044	882.977	254.4	184	197.9	285.2	271.5	280.9	208.1	281	195.4	243.9	191.2	349.3	272.5	202.3	190.9	173	178.4	172.8	194.5	50.4	54.5	40.9	32.8	25.4	27.7	208.7	124.7	138.5	190.9	190.8	191.8	96.6	178.3	115.5	128.6	105.9	101.3	93	89.4
HyS0095.15	P23787.3	0	Xenopus laevis	Transitional endoplasmic reticulum ATPase	XP_012554675.1 PREDICTED: LOW QUALITY PROTEIN: transitional endoplasmic reticulum ATPase-like [Hydra vulgaris]	0	Transitional endoplasmic reticulum ATPase	NA	2433	2271.98	253.7	208.5	207.5	264.5	250.1	206.3	163.9	159.5	134.2	127.8	105.8	125.7	153.1	131.4	128.7	110.6	105.1	59.1	66.9	122.1	87.9	69.6	73.9	41.9	28.5	218.4	147.4	160.1	212.8	212.3	206.1	137.1	201.8	131.8	138	122.2	125.4	121.4	129.7
HyS0029.13	Q9CPQ8.1	7.92e-14	Mus musculus	ATP synthase subunit g, mitochondrial	XP_002161310.1 PREDICTED: ATP synthase subunit g, mitochondrial-like [Hydra vulgaris]	3.4e-35	ATP synthase subunit	NA	378	217.472	253.5	226.3	227.4	221.8	242.9	261.5	241.1	266.4	262.2	276.9	220.5	183.6	264.8	350.8	288.1	289.9	331.2	264.4	283	605.7	571.8	614.5	545.6	519.2	506.9	144.5	184.6	152.9	169.9	157.2	162.1	191.3	148.5	174.3	100.8	113.4	108.1	137.8	150.6
HyS0030.63	Q5TGZ0.1	4.52e-28	Homo sapiens	MICOS complex subunit MIC10	XP_002716052.1 PREDICTED: MICOS complex subunit MIC10 [Oryctolagus cuniculus]	3.8e-18	MICOS complex subunit MIC10	MICOS10	291	133.688	252.7	277.9	304.2	263.3	248	263.2	319.7	253.9	292	256	321.3	379.4	213.6	189.5	153.6	183.4	178.9	231.5	256.7	124	121.1	125.5	142.2	116.2	143	200.1	225.6	210	193.8	188.5	185.1	246	188	239.8	117.8	156.7	146.7	67	95.4
HyS0009.219	Q6NX31.1	0	Xenopus tropicalis	DNA replication licensing factor mcm7	XP_012560346.1 PREDICTED: DNA replication licensing factor mcm7-B-like [Hydra vulgaris]	0	DNA replication licensing factor mcm7-B	MCM7	3873	3711.98	252.4	244.5	211.2	203	247.9	254.6	239.2	221.8	260.2	227.3	239.8	156.2	229.9	319.8	313	294.1	290.8	291.4	262.9	57.2	37.9	14.3	17.7	7.5	6.5	206.6	201.1	197.3	209.8	210.3	215.1	201.6	198.9	190.3	142.9	167.3	134.6	181.5	212.1
HyS0045.28	Q8IE95.1	9.66e-05	Plasmodium falciparum 3D7	Variant-silencing SET domain-containing protein	NA	NA	NA	NA	606	444.977	252.4	204.1	254.3	260.5	282.9	302.7	216.6	303.5	219.8	284.4	237	251.8	159.1	116.2	115.9	150	134.4	220.4	213.3	1	0.4	0.3	0	0	0	168.1	140.5	182.4	196	184.7	167.1	124.5	191.4	147.6	108.1	132.1	74.6	70.4	48.4
HyS0060.119	P82921.3	1.48e-16	Homo sapiens	28S ribosomal protein S21, mitochondrial	XP_002159256.1 PREDICTED: 28S ribosomal protein S21, mitochondrial-like [Hydra vulgaris]	1.4e-24	Mitochondrial 28S ribosomal protein S21	NA	258	104.528	252.4	276.9	268.7	209.1	258.8	284.5	259.3	239.7	282.9	284.9	271.1	232.3	322.3	279.9	245.9	292.2	306	353.6	339.9	109.4	103	83.1	88.3	50.9	85.6	148.2	184	163.6	166.3	125.4	132.6	195.7	144.8	169.5	101.9	148.8	129.7	118.8	106
HyS0003.26	Q32PD0.1	3.02e-98	Bos taurus	rRNA-processing protein FCF1 homolog	XP_002158440.3 PREDICTED: rRNA-processing protein FCF1 homolog isoform X1 [Hydra vulgaris]	5.1e-86	U3 small nucleolar RNA-associated protein 24	NA	591	429.988	252.2	202.2	209.2	247.7	238.1	246	228.4	261.7	225.7	241	214.5	255.7	257.1	238.3	296.2	303.2	290.4	309.5	307.6	68.2	73.3	91	73.9	77.1	79.8	176.1	151.9	137.9	170.1	167.7	166.5	148.5	166.7	158.1	116	136.8	102	120.4	108.7
HyS0002.541	Q28BQ6.1	1.87e-29	Xenopus tropicalis	Transmembrane emp24 domain-containing protein 1	XP_004206957.1 PREDICTED: transmembrane emp24 domain-containing protein 5-like [Hydra vulgaris]	1.1e-63	NA	NA	669	507.977	252	228	214.9	283.6	212	185.7	187	228.5	199.3	204.3	216.6	246	179.9	117	144.2	156.8	144.3	156.3	166.4	36.4	33.1	19.7	26.8	16.2	23.9	326.7	252.2	236.8	337.8	346.6	309.7	245.5	348.3	255.5	225.5	188.6	213.8	127.1	117.9
HyS0102.47	Q5R616.1	0	Pongo abelii	Succinate dehydrogenase [ubiquinone] flavoprotein subunit, mitochondrial	XP_002164117.3 PREDICTED: succinate dehydrogenase [ubiquinone] flavoprotein subunit, mitochondrial-like [Hydra vulgaris]	0	Succinate dehydrogenase [ubiquinone] flavoprotein subunit, mitochondrial	NA	1968	1806.98	251.6	203.6	211.9	278.1	261	260.8	203.7	250	199.7	226.7	192.3	198	243.4	224.8	254.6	231.3	234.5	245	240.7	63.7	49.6	86	94.2	83.2	60	215.9	152.5	158.8	212.3	217.7	210.1	141.3	203.4	130.4	146.2	129	136.7	123.4	141.8
HyS0004.417	P60896.1	1.52e-12	Homo sapiens	26S proteasome complex subunit SEM1	XP_002156336.1 PREDICTED: 26S proteasome complex subunit DSS1-like [Hydra vulgaris]	1.4e-13	Angiotensin-converting enzyme	NA	252	99.3601	251.3	245.9	250.1	286	249.2	271.5	275.5	265.1	243.2	254.7	255.9	350.8	376.1	320.4	333.6	338.8	432.2	352.5	306.3	480.7	601.2	454.4	382.5	275	352.8	215.7	146.1	172.7	213.9	169.2	179.5	171.6	200.9	204.5	125.3	141.8	143.8	88.2	134.5
HyS0372.2	P60896.1	1.52e-12	Homo sapiens	26S proteasome complex subunit SEM1	XP_002156336.1 PREDICTED: 26S proteasome complex subunit DSS1-like [Hydra vulgaris]	1.4e-13	Angiotensin-converting enzyme	NA	252	99.3601	251.3	245.9	250.1	286	249.2	271.5	275.5	265.1	243.2	254.7	255.9	350.8	376.1	320.4	333.6	338.8	432.2	352.5	306.3	480.7	601.2	454.4	382.5	275	352.8	215.7	146.1	172.7	213.9	169.2	179.5	171.6	200.9	204.5	125.3	141.8	143.8	88.2	134.5
HyS0003.388	P53451.1	0	Takifugu rubripes	T-complex protein 1 subunit delta	XP_002158891.1 PREDICTED: T-complex protein 1 subunit delta-like [Hydra vulgaris]	2.6e-249	T-complex protein 1 subunit delta	CCT4	1587	1425.98	251	253.9	255.8	271	276.5	269.8	261.1	255.6	253.1	243.6	229.6	245.3	212.3	191.1	188.7	194.9	167.5	198	218.7	129.2	130.5	140.9	163.3	153.5	107.4	221.6	216.3	198.9	206.3	231.5	224	226	221.2	206.1	146.1	173.7	148.4	132.5	130.7
HyS0002.97	A7RRJ0.1	0	Nematostella vectensis	Flap endonuclease 1	XP_027047559.1 flap endonuclease 1-like isoform X1 [Pocillopora damicornis]	1.3e-154	Flap endonuclease 1-B	FEN1	1134	972.977	249.5	211.7	204.8	242.9	226.4	226.3	195	208.3	191.5	161.6	175.9	201.9	197.4	159.6	158.3	161.8	163.7	195.1	191.9	33.2	30.1	19.2	19	8.4	12.5	184.1	154.3	143.5	186	174.1	154.9	120.7	145.6	124.4	94.6	101.5	89.3	81.2	80.8
HyS0021.47	P82151.1	1.32e-27	Tachypleus tridentatus	Lectin L6	XP_012555614.1 PREDICTED: uncharacterized protein LOC105844041 [Hydra vulgaris]	6e-32	Interstitial collagenase	NA	2433	2271.98	249.5	177.3	192.9	272.3	262.2	261.8	181.2	261.9	174.7	207.7	159.2	228.5	139.8	78.8	70.6	91.5	76.2	136.3	146.4	0.6	0.6	0	0.1	0.1	0.1	220	154.4	153.2	222.6	224.5	225.7	132.5	216.3	135	139.4	125.8	127.4	65	53.6
HyS0032.16	Q54V61.1	9.76e-18	Dictyostelium discoideum	NADH dehydrogenase [ubiquinone] 1 beta subcomplex subunit 7	XP_012555108.1 PREDICTED: NADH dehydrogenase [ubiquinone] 1 beta subcomplex subunit 7-like [Hydra vulgaris]	1.2e-31	NADH dehydrogenase	NA	327	167.75	249.2	259.3	260.9	250.1	249.5	264.6	258.5	258.1	251.3	255.3	274.1	324.1	298.9	315.1	290.2	281.1	313.3	294.6	276.2	223.3	228.1	183.1	175.9	136.5	175.4	146.5	155.3	163	146.6	160.6	147.2	166.4	136.5	186.9	102.9	119.4	116.9	180.9	158
HyS0032.249	Q8K207.1	4.91e-09	Mus musculus	Uncharacterized protein C1orf21 homolog	NA	NA	NA	NA	342	182.233	249	303.3	339.3	242.7	264.1	248.7	327.1	265.6	333.2	284.7	300	346	194.7	163	150.1	173.8	174.8	264.5	280.5	204.6	241.8	130	147.7	120.7	135.2	212.6	237.6	258.5	267.4	171.8	170.5	263.9	221	265.2	128.1	202.7	158.4	86.9	73.2
HyS0019.43	P05044.1	2.68e-78	Cricetulus griseus	Sorcin	XP_012556640.1 PREDICTED: sorcin-like [Hydra vulgaris]	2.8e-79	EF-hand calcium-binding domain-containing protein 2	NA	615	453.977	249	297.7	299.5	202.3	250.9	255.4	306.2	230.2	314.3	278.5	325.8	128.2	233.1	345.9	372.7	399.3	386.7	409.5	398.4	515	406	337.9	363.3	214	297.7	150.9	203.5	220.3	154.7	150.2	169	231.1	144.8	225.4	97.1	182.1	101.8	181.7	193.2
HyS0030.183	Q568Y5.1	3.74e-40	Rattus norvegicus	Tetraspanin-11	XP_002167178.1 PREDICTED: CD151 antigen-like [Hydra vulgaris]	5.4e-104	Tetraspanin	NA	768	606.977	248	269.3	235.5	297	248	217.7	207.6	224.2	208.4	192.4	204.6	188.5	213.8	191.9	208	196	193.4	164.8	175.2	102.5	81.6	65.6	95.8	64.6	75.8	309.9	224	228.1	301.3	296.5	300.1	225.4	308.9	230.1	206.1	186.6	220.5	188.9	179.2
HyS0081.26	Q9UNL2.1	3.29e-74	Homo sapiens	Translocon-associated protein subunit gamma	XP_002154740.1 PREDICTED: translocon-associated protein subunit gamma-like [Hydra vulgaris]	2.2e-78	Translocon-associated complex TRAP gamma subunit	SSRG	555	393.988	247.7	361.2	381.9	212.6	272.6	258.4	398.2	266.4	371.1	341.6	388.7	206.2	214.3	427.8	329.8	331.1	338.5	356	346.9	616.6	438.6	379.2	453.6	484.7	393.1	151.8	296.3	276.7	146.3	157.1	170.8	342	139.4	314.8	92.6	226	109.9	236.6	252.6
HyS0037.138	Q3IZN2.1	3.1	Cereibacter sphaeroides 2.4.1	Serine hydroxymethyltransferase	NA	NA	NA	NA	381	220.45	247.4	263.7	273.7	266.8	256.6	259.4	273.1	280.6	290.3	291.4	311.2	422.4	334.5	322.4	318.9	325.2	339	340.8	318.9	204.5	208.7	256.2	270.1	332.3	276.9	200.9	180.2	174.1	191.5	168.6	164.1	203.8	200.5	212	147.2	158.6	130.4	102.4	133.5
HyS0032.187	Q505B8.1	5.53e-09	Mus musculus	Synaptonemal complex central element protein 2	XP_002165182.2 PREDICTED: uncharacterized protein LOC100207207 [Hydra vulgaris]	3.2e-29	NA	NA	426	265.149	247.3	199.6	207.6	256.6	151	88.7	67.2	40.9	45.1	33.8	33.4	53.2	49.5	24.8	26.8	37.6	24.2	7.5	14.8	34.1	37.5	30	30.8	26.1	28.6	225.5	187.4	183.7	222.4	238.8	227.7	189.6	248.2	195.5	148.9	166.1	167.7	72.8	34.1
HyS0061.61	Q8N806.2	1.04e-92	Homo sapiens	Putative E3 ubiquitin-protein ligase UBR7	XP_012558494.1 PREDICTED: putative E3 ubiquitin-protein ligase UBR7 [Hydra vulgaris]	7.4e-110	Ubiquitin protein ligase E3 component n-recognin 7	UBR7	1125	963.977	247.3	229.2	226.1	263.5	242.9	239.3	234.6	230.1	225.5	194.8	195	194.3	132.3	77.8	62.9	82.6	63.7	87.4	99.7	32.5	34.8	14.6	16	8.1	12.4	223.4	180.7	188.3	221	230.7	204	182.2	216.5	183.5	139.1	149	127.6	71.4	57
HyS0026.170	Q07832.2	7.4e-169	Mus musculus	Serine/threonine-protein kinase PLK1	XP_012558353.1 PREDICTED: serine/threonine-protein kinase PLK1-like isoform X1 [Hydra vulgaris]	1.4e-305	Serine/threonine-protein kinase PLK	PLK1	2025	1863.98	247	225.6	192.8	199.1	166.6	111.5	114.5	95.1	102	62.6	83.1	44.8	41.9	24.9	23.9	25	18.9	21.9	26.8	69	69.7	29.8	46.4	27.1	19.9	224.4	200.1	199.5	215.5	226.6	236.3	206.9	216.2	191.6	130	148.6	138.5	67.6	39
HyS0045.22	Q14209.1	1.95e-68	Homo sapiens	Transcription factor E2F2	XP_002165815.2 PREDICTED: transcription factor E2F2-like isoform X1 [Hydra vulgaris]	2e-125	Chromodomain-helicase-DNA-binding protein 2	E2F3	1404	1242.98	246.9	323.3	291.9	253.8	292.8	292.3	337.2	311.4	356.1	329.1	374.7	245.7	318.3	310.4	286.7	276.6	231.5	279.7	281.8	42.6	28	6	8.9	4.5	5.6	418.8	461.6	455.3	393.2	399.8	417.8	489	387.8	472.4	288.3	363.1	316.7	432.3	386.1
HyS0010.94	Q9WVA1.1	1.98e-30	Rattus norvegicus	Mitochondrial import inner membrane translocase subunit Tim8 A	XP_012553540.1 PREDICTED: mitochondrial import inner membrane translocase subunit Tim8 A-like [Hydra vulgaris]	8.7e-29	Tyrosine-protein kinase	TIMM8A	237	86.9659	246.9	419.2	420.1	185	273.4	265.4	455.1	268.7	481	399.8	549.3	137.4	349.7	732	641.4	600.1	661.9	657.9	624.7	146.4	112.6	154.5	188.2	200.7	158	195.3	412.2	407	172.4	190.9	193.4	456.4	171.9	422.3	110.4	315.4	129.4	304.6	346.3
HyS0017.245	Q9NP95.1	6.5e-20	Homo sapiens	Fibroblast growth factor 20	XP_002165496.2 PREDICTED: fibroblast growth factor 12-like isoform X1 [Hydra vulgaris]	2.8e-83	Fibroblast growth factor 12 (Fragment)	NA	711	549.977	246.8	229.5	246.4	254.6	256.3	242.1	252.9	267.9	263.3	278.6	276.8	340.7	358	302.6	263.9	234.5	229.5	172.5	184.8	136	110.4	52	69.5	66.9	60.3	366	320.3	304.1	379	360.4	369.5	306.6	363.6	317.5	270.3	263.5	299.4	234	237.2
HyS0024.190	Q96A58.1	5.88e-24	Homo sapiens	Ras-related and estrogen-regulated growth inhibitor	XP_002164337.1 PREDICTED: ras-related protein Rap-2a-like [Hydra vulgaris]	1.9e-60	NA	NA	681	519.977	246.7	263.5	255.8	207.8	246.6	257.9	295.4	251.4	305.1	297	320.4	216.1	482.3	799.6	758.4	531.6	576.1	383.4	390.8	182.7	236.2	136.9	133.5	156.1	132.6	172.5	225	216.8	207.6	180.1	180.4	234.2	169.8	232.6	126.5	197.2	128.1	297	394.1
HyS0071.68	B5XQU5.1	5.3	Klebsiella pneumoniae 342	Altronate oxidoreductase	NA	NA	NA	NA	603	441.977	246.6	179.2	193.9	248.1	199.3	159	139.7	152.1	117.1	122.1	104.8	169.6	140.9	69.9	72	77.2	69.1	70.2	77.5	16.3	20	20.3	16.1	14.8	19.8	159.7	121.4	112.3	147.4	142	130.5	105.5	143.4	142.3	97.3	87.1	117.9	53.3	47.8
HyS0031.33	Q6PCT8.1	1.6e-21	Rattus norvegicus	Succinate dehydrogenase [ubiquinone] cytochrome b small subunit, mitochondrial	XP_002160472.1 PREDICTED: succinate dehydrogenase [ubiquinone] cytochrome b small subunit, mitochondrial-like [Hydra vulgaris]	3.4e-30	Succinate dehydrogenase [ubiquinone] cytochrome b small subunit	SDHD	513	352.017	246.2	189.3	194	221.3	235.8	245.4	193.7	240	206.5	230.6	208.9	228.6	262.3	305.2	275.2	272.8	274	253.9	254.4	238.6	210.6	188.7	198.5	172.4	173.6	176.2	157.6	161.5	200.1	177.4	185.6	179.9	171.7	160.2	115.6	135.6	143.1	155.2	155.3
HyS0005.244	Q28H62.1	0.000228	Xenopus tropicalis	Cysteine-rich and transmembrane domain-containing protein 1	XP_002158848.1 PREDICTED: cysteine-rich and transmembrane domain-containing protein B-like [Hydra vulgaris]	3.6e-09	Cellulose synthase operon protein C	NA	420	259.195	244.6	336.2	301.9	182.9	200.7	168.6	183.7	138.8	152.9	143	166.1	95	145	181.6	181.7	169.1	183.8	161.5	158.5	96.5	64.3	89.6	116.9	90.4	72.3	184.6	275.9	270.3	133.4	149.5	201.4	314.5	157.4	278.5	102.6	214.8	142	192	157.3
HyS0001.645	P21333.4	0.002	Homo sapiens	Filamin-A	NA	NA	NA	NA	294	136.468	244.5	223.8	227.4	249.3	239.8	250.9	183.2	237.6	220.3	256.8	195.2	232.9	217	162.9	133.1	191.6	175.5	235	251.2	169.9	144.6	184.6	186.1	152.5	163.6	90.6	116.6	125.7	91.5	90.6	96.3	116.2	75.2	105.2	52	73	46.1	58.5	50.6
HyS0051.168	Q9N1Q0.1	1.28e-63	Notamacropus eugenii	Small nuclear ribonucleoprotein-associated protein B'	XP_002160894.1 PREDICTED: small nuclear ribonucleoprotein-associated protein B-like [Hydra vulgaris]	6.1e-46	Small nuclear ribonucleoprotein-associated protein B'	SNRPB	540	379.008	244.4	224.4	230	206.4	234.8	252.4	255.9	254.7	255.5	241.6	230.3	248.2	374.3	399.6	403.7	377.9	389.8	320.7	294.8	282.4	258.3	247.3	241.9	184.5	203.9	173.7	190.7	180.5	175.7	156	167.2	181.2	150.2	179.2	104.2	135	119.6	166.7	211.7
HyS0047.137	Q8WXF0.1	8.68e-47	Homo sapiens	Serine/arginine-rich splicing factor 12	XP_002161704.3 PREDICTED: serine/arginine-rich splicing factor 10-like [Hydra vulgaris]	5.5e-43	Serine and arginine rich splicing factor 12	SRSF12	612	450.977	244.2	202.5	193.8	187	223.8	234.5	216.2	229	215.7	213.1	221.1	220.6	298.8	269.4	302.7	287.9	308.4	282.8	266.4	197.6	197.6	170.6	121.8	109.1	103.5	128.4	125.4	114.2	134.5	112.9	131.1	102	114.9	116.6	78.1	116.8	75.3	94.3	122
HyS0823.3	Q8WXF0.1	8.68e-47	Homo sapiens	Serine/arginine-rich splicing factor 12	XP_002161704.3 PREDICTED: serine/arginine-rich splicing factor 10-like [Hydra vulgaris]	5.5e-43	Serine and arginine rich splicing factor 12	SRSF12	612	450.977	244.2	202.5	193.8	187	223.8	234.5	216.2	229	215.7	213.1	221.1	220.6	298.8	269.4	302.7	287.9	308.4	282.8	266.4	197.6	197.6	170.6	121.8	109.1	103.5	128.4	125.4	114.2	134.5	112.9	131.1	102	114.9	116.6	78.1	116.8	75.3	94.3	122
HyS0117.10	P0C920.1	7.98e-29	Bos taurus	UPF0728 protein C10orf53 homolog	XP_020771905.1 UPF0728 protein C10orf53 homolog [Odocoileus virginianus texanus]	5e-20	L-serine dehydratase/L-threonine deaminase	NA	276	120.179	243.4	265.1	296.7	277.7	209.8	205.2	239.2	193.2	215.8	183.7	203.8	201.7	176.4	148.5	107.6	117.9	103.3	95.3	106.1	128	170.4	119.8	140.7	151	143.2	251.9	267.4	243.4	270.3	256.4	247	293.1	268.9	294.2	181.2	190.1	177.7	109.1	97.5
HyS0005.107	P40939.2	0	Homo sapiens	Trifunctional enzyme subunit alpha, mitochondrial	XP_012556625.1 PREDICTED: trifunctional enzyme subunit alpha, mitochondrial isoform X2 [Hydra vulgaris]	0	Hydroxyacyl-CoA dehydrogenase trifunctional multienzyme complex subunit alpha b	NA	2316	2154.98	243.4	219.8	233.2	276.3	259.2	259.7	213.6	245	216.2	221.3	216.9	191.2	218.3	234.9	242.8	239.5	229.9	261.7	247.8	59.9	54.8	57.1	79.5	56.9	40.2	238.6	179.3	208.4	215.9	233.9	232.7	177.8	233.9	168.5	160.4	157.1	160.3	143.8	170.5
HyS0013.173	Q99L45.1	1.07e-102	Mus musculus	Eukaryotic translation initiation factor 2 subunit 2	XP_002156112.2 PREDICTED: eukaryotic translation initiation factor 2 subunit 2-like [Hydra vulgaris]	5.2e-92	Eukaryotic translation initiation factor	EIF2S2	849	687.977	243	215.3	227.9	218.5	240.7	259.9	229.7	265.9	221.7	280.1	229.5	309.1	349.6	327.6	288.7	280.3	293.4	278.6	279.8	162.6	191.5	138.4	109.9	73.1	59.9	141.1	140.4	164.1	148.3	129	142	108.4	132.2	132.3	97.6	128.8	107.6	111.7	133.6
HyS0019.254	P62322.2	5.56e-51	Mus musculus	U6 snRNA-associated Sm-like protein LSm5	XP_002154101.1 PREDICTED: U6 snRNA-associated Sm-like protein LSm5 [Hydra vulgaris]	7.5e-40	Sm domain-containing protein (Fragment)	LSM5	279	122.848	242.2	257.6	259.6	221.3	214.8	257.1	324.6	251	302.3	268	277.2	239.5	231.3	203.5	157.6	221.9	217.1	291.3	281.9	98.1	121.1	144.8	138.3	111.8	136.2	138.5	220	204.4	202.4	162.3	155.7	204.9	194.7	226.3	111.5	175.9	135	112.6	95.3
HyS0080.43	Q2M2T6.1	9.52e-50	Bos taurus	PAT complex subunit Asterix	XP_020891991.1 protein Asterix-like [Exaiptasia pallida]	7.9e-41	Alpha-mannosidase	WDR83OS	321	161.962	242.2	246.6	254.1	220.2	245.2	248.6	278.2	255	254.2	239.2	230.7	260.3	284.7	263.3	278.3	294.2	334.5	334.5	304.5	348.5	377.6	273.4	302.1	248.9	272.3	177.9	174.5	169.3	173.6	174.3	158	203.7	169.6	179.2	126.2	150.1	149	165.2	174.1
HyS0036.137	S0EMV0.1	2.3	Fusarium fujikuroi IMI 58289	Highly reducing polyketide synthase GPY1	PFX32151.1 hypothetical protein AWC38_SpisGene2972 [Stylophora pistillata]	1.2e-15	Pectinesterase	NA	207	64.0952	241.7	263.9	241	202.2	251.2	266	248.5	252.4	291.6	308.8	269.1	279.6	198.6	241	260	298.2	284.5	302.4	317.8	358.8	341.9	484.5	393.6	266.8	394.1	133.9	179.2	138	167.3	158.8	151.1	224.7	129.1	225.7	105	160.1	53.5	161.7	140
HyS0011.129	Q8CEG5.3	2.99e-15	Mus musculus	Coiled-coil domain-containing protein 28B	XP_012557839.1 PREDICTED: coiled-coil domain-containing protein 28B-like [Hydra vulgaris]	1.4e-26	Coiled-coil domain-containing protein 28B	NA	402	241.245	241.3	234.5	230.2	254.8	216.9	192.2	221.1	206.1	220.1	225	230.9	280.9	235.3	223.2	210.1	236.6	279.2	323.4	297.1	89.3	86.6	60.2	72.1	55	71.6	221.2	242	210.1	242.2	249.2	203.2	210.4	233.9	239.1	151.8	202.3	158	109.9	91.6
HyS0039.132	Q5PQ76.1	2.27e-58	Xenopus laevis	Uncharacterized protein C1orf50 homolog	XP_008149497.1 uncharacterized protein C1orf50 homolog [Eptesicus fuscus]	7.4e-42	NA	NA	570	408.988	241.3	231.7	234.9	230	247.4	249.3	256.1	270.6	262.5	286.7	272.9	214.1	310.5	341.4	344.5	336.4	360.6	363.1	345.9	97.3	114.3	112.6	126.5	91.5	100.8	188.2	223.1	189.6	175.4	173	190.9	224.3	178	217.4	124.3	163	123	161.8	154.1
HyS0020.256	Q5R4Q3.1	8.69e-68	Pongo abelii	Translocation protein SEC62	XP_012558580.1 PREDICTED: translocation protein SEC62-like [Hydra vulgaris]	1.5e-70	Drosophila translocation protein 1	NA	1098	936.977	240.8	182.1	189.3	297.6	241.6	243.6	180.8	237.2	161.6	167.9	155.4	254.4	206.4	103.4	133.7	112.9	113.8	79.2	87.5	81.4	103.1	103.2	86.5	60.5	82.1	202.4	136.3	126	215.1	205.2	188.9	104.9	189.8	123.9	130.1	114	111.2	54.5	43.8
HyS0037.100	B5X5D0.1	8.76e-19	Salmo salar	Piercer of microtubule wall 1 protein	XP_012559659.1 PREDICTED: UPF0691 protein C9orf116 homolog [Hydra vulgaris]	3.9e-30	Zinc finger HIT domain-containing protein 1	CCPG1OS	450	289.086	240.4	294.5	301.5	209	219.2	198.9	276.8	183.7	241.5	244.1	249	159.1	185.2	157.1	164.8	176.5	182.6	220.2	216.1	110.3	109.2	91.1	77	68.8	90.7	173	259.9	237.8	192	173.8	181.8	263	170.6	253.6	117.2	218.2	131.9	123.2	91.5
HyS0058.27	Q62829.1	0	Rattus norvegicus	Serine/threonine-protein kinase PAK 3	XP_002170260.2 PREDICTED: serine/threonine-protein kinase PAK 3-like [Hydra vulgaris]	1.4e-223	Non-specific serine/threonine protein kinase	NA	1527	1365.98	240.1	221.5	213.4	212.1	231.3	170.7	137.2	118.1	106.7	76.8	78.6	63.2	75.9	60.4	51.9	48.3	48.9	25.2	32.2	113.3	86.2	52.5	80.6	46.2	64	205.7	199.8	190.4	191.7	203.5	201.8	205.8	204.4	197.7	118.8	151.7	126.3	73	62.1
HyS0048.63	Q13526.1	6.65e-61	Homo sapiens	Peptidyl-prolyl cis-trans isomerase NIMA-interacting 1	XP_027049542.1 peptidyl-prolyl cis-trans isomerase NIMA-interacting 1-like [Pocillopora damicornis]	1.6e-58	Peptidyl-prolyl cis-trans isomerase	PIN1	456	295.064	239.8	201.7	205.8	209.2	232.6	241.9	233.4	230.5	213.8	242.8	233.5	254.8	262.3	259.2	263.5	263.8	290.7	263.6	267.4	259.5	310.2	185.2	177.9	162.4	163.7	161.5	142.4	153.5	180.4	152.5	170.9	171.1	155.3	148	113.6	135.7	130.8	100.7	134.7
HyS0007.374	Q5I597.1	0	Bos taurus	Betaine--homocysteine S-methyltransferase 1	XP_012556069.1 PREDICTED: betaine--homocysteine S-methyltransferase 1-like [Hydra vulgaris]	1.1e-175	Betaine--homocysteine S-methyltransferase	BHMT	1179	1017.98	239.3	191.5	219.4	281.6	242.4	246.3	187	250.8	176.3	191.4	169	328.6	460.6	473	171.9	183.7	242.7	188.3	209.7	276.1	268.2	392.7	255.8	31	395.4	199.6	113.4	138.9	203.1	204.8	186.3	86.9	194.1	104	141.6	113.9	119	153.4	254.6
HyS0026.94	Q4V7P7.1	2.69e-12	Xenopus laevis	Sorting nexin-30	XP_002157161.1 PREDICTED: sorting nexin-7-like [Hydra vulgaris]	8.8e-29	Sorting nexin-7	NA	411	250.22	239.3	270.1	276.3	271.2	260.8	246.8	268.9	264.2	256.4	252.4	277.7	342.6	303.7	235.4	279.4	257.3	242.9	257.9	278	115.5	126.1	70.3	93	59.9	65.9	232.5	252.2	242.7	229.9	228.5	233.6	243.8	246.9	250.6	162.7	206.7	199.9	169	195.3
HyS0004.43	Q6V289.2	4.13e-39	Coturnix coturnix	Costars family protein ABRACL	XP_002158724.1 PREDICTED: costars family protein ABRACL-like [Hydra vulgaris]	9.8e-31	ABRA C-terminal like	NA	252	99.3601	238.9	268.7	262.5	269.5	232.7	237.8	278.3	263.8	275.4	303.7	289.4	268.9	287.7	416.8	382.1	344.3	363.9	362.1	338.3	408.6	480.5	422.8	424	224.5	343.8	185.8	201.5	189.1	174.3	182.4	147.8	221.8	166.6	211.1	144.3	139.8	100.9	191.1	178.6
HyS0012.180	Q15428.2	1.68e-116	Homo sapiens	Splicing factor 3A subunit 2	XP_002156054.1 PREDICTED: splicing factor 3A subunit 2-like [Hydra vulgaris]	2.5e-111	Matrin-type domain-containing protein (Fragment)	SF3A2	1236	1074.98	238.4	215.4	217.1	175.7	248.3	246.4	209.5	224.8	212.1	215.9	208.2	135.6	241.5	246.4	256.9	230.6	218.2	228.4	221.8	72.6	53.3	39.2	49.1	29.1	19.5	188.9	212.5	192.7	202.8	169.3	212	218.1	158.1	214.6	95.9	166.6	131.9	179.8	191.9
HyS0003.178	O64530.1	5.43e-65	Arabidopsis thaliana	Thiosulfate/3-mercaptopyruvate sulfurtransferase 1, mitochondrial	XP_002162593.1 PREDICTED: thiosulfate sulfurtransferase-like [Hydra vulgaris]	3.1e-66	Thiosulfate sulfurtransferase	NA	906	744.977	238.2	239.7	237	238.1	233.7	200.7	209.7	171	176.7	136.7	145.9	181.8	125.5	100.3	82.5	86.5	79.4	69.5	74.5	115	94.8	49.5	68.1	35.2	56.6	204.3	198.5	192	205.9	201.4	198.3	200.4	201.5	202.2	129.9	142.1	157.5	74.6	74.2
HyS0040.117	Q1JP79.1	1.28e-158	Bos taurus	Actin-related protein 2/3 complex subunit 1A	XP_002157059.1 PREDICTED: actin-related protein 2/3 complex subunit 1A-like [Hydra vulgaris]	4.7e-133	Actin-related protein 2/3 complex subunit	NA	1122	960.977	237.9	189.7	175.2	256.8	226.6	232.7	198	238.3	193.3	229.1	185.7	281.1	297	253.7	279.1	258.8	272.8	249.1	253	389	534.6	467.4	397.8	307.8	317.9	169.4	112.5	121.2	171.8	170.4	166.5	118.5	168.4	122.8	124.2	93.5	108.7	105.6	123.6
HyS0046.120	Q498W5.1	0.25	Danio rerio	Transmembrane protein 198-B	NA	NA	NA	NA	321	161.962	237.4	246.6	238.1	217.5	234.2	248.9	263	239.3	241.8	250.7	260.1	301.8	215.8	213.4	229.2	239.3	225.5	283.6	282.7	139.3	158.7	149.1	131.3	100.4	116	155.8	212.1	195.4	139.6	119.6	146	184.7	130.6	201.6	86.7	176.3	121.1	99.7	90.3
HyS0015.197	Q7Z0Q2.1	1.44e-19	Ceratitis capitata	Ribonuclease kappa-B	XP_012556826.1 PREDICTED: ribonuclease kappa-B-like [Hydra vulgaris]	3.8e-25	Salivary secreted ribonuclease	RNASEK	342	182.233	237	218.6	219.6	239.4	188.3	152.6	146.4	110	132.4	118.7	110.4	130.4	133.7	116.7	138.1	101.8	135.4	59.8	68.9	322.4	325.8	199.4	219.8	213.2	217.6	294.8	308.7	265.3	310.2	285.1	262	302.9	319.4	333.4	233.7	254.4	216.3	155.4	170.4
HyS0028.149	A1L1I3.1	7.79e-52	Rattus norvegicus	Numb-like protein	XP_012565622.1 PREDICTED: protein numb homolog [Hydra vulgaris]	1.8e-119	PID domain-containing protein (Fragment)	NUMB	1173	1011.98	236.9	230.3	227.8	210.3	242.1	250.8	251.3	239.5	265.8	244.7	263.3	179.5	282.8	303.5	362.1	320.3	298.8	317.5	299	108.3	81.1	35.1	56.2	42.5	40.6	211.2	210.8	205.5	199.3	194.6	204.9	197	183.7	205.8	126.4	173.8	141	173.9	220.4
HyS0004.126	P24507.1	1.4e-20	Diplobatis ommata	Synaptotagmin-C	XP_012562945.1 PREDICTED: synaptotagmin-1-like isoform X2 [Hydra vulgaris]	6.7e-89	NA	NA	1053	891.977	236.8	201.1	188.4	244.3	199.8	145.9	138	138.6	119.9	97.3	113.5	128	102.8	72.6	76.2	70.1	60	53.7	59.9	31.2	28.3	19.5	22.6	18.7	20.8	221.3	171.6	170.2	219	219.6	221.3	170.7	234.3	175.6	153	147.7	155.5	94.8	88.5
HyS0075.25	Q8TD35.3	2.62e-15	Homo sapiens	Protein LKAAEAR1	XP_020621431.1 protein LKAAEAR1-like [Orbicella faveolata]	2e-33	NA	NA	516	355.017	236.6	195.7	209.1	212.9	222.3	241.8	203.9	248.5	226.5	235.3	223.4	264.1	265.6	220.9	253.9	254.2	279.6	313.3	301.3	147.3	187.6	99.4	83.8	79.3	75.8	166.4	175	168.8	167.6	164.9	164.9	181.6	166.9	180.2	113.8	144.8	120.4	93.2	121.9
HyS0032.146	Q3SZN5.1	4.45e-52	Bos taurus	DNA polymerase epsilon subunit 3	XP_012566404.1 PREDICTED: DNA polymerase epsilon subunit 3-like isoform X1 [Hydra vulgaris]	1.8e-33	Aminolevulinate dehydratase	POLE3	483	322.034	236.6	240.8	235.7	244.1	231	243.4	270.3	263.5	260.5	255.3	251.3	294.3	292.6	207.1	233.1	223.6	218.7	271.5	263.5	63.1	78.9	37.4	31.6	13.5	24.4	124.1	129.2	137.7	102.9	110.2	106.1	131.3	91.8	148.7	71.2	111.8	101.1	83.1	67.8
HyS0055.78	Q9VC61.2	7.2	Drosophila melanogaster	Protein CREBRF homolog	NA	NA	NA	NA	303	144.845	235.8	250.9	246.5	213.5	201.6	221.1	274.3	213.8	281	208.7	295.7	221.6	218.9	210.7	242.3	253.9	270.9	315	315	79	59.9	47.4	58.1	31	60.1	160.1	228.1	205.6	139.7	180.3	172.1	210.2	207	210	135.9	184.1	145.8	118.4	122.6
HyS0027.91	Q4SQ06.1	4.12e-18	Tetraodon nigroviridis	Nucleolar protein 16	XP_002155670.1 PREDICTED: nucleolar protein 16-like [Hydra vulgaris]	1.5e-47	Nucleolar protein 16	NOP16	561	399.988	235.8	239.5	245.1	231.9	234	241.6	260.8	250.1	239.5	247.9	259.9	269.8	269.4	275.6	262.1	280.2	278.2	333.7	311.8	145.1	162.7	170.9	152.5	84.9	133.7	118.3	149.1	145.8	127.5	125.7	121.5	136.1	110.7	156.5	75.4	132.5	69.1	90.3	83.9
HyS0044.54	Q55EP9.1	0.73	Dictyostelium discoideum	Putative mitotic check point protein BUB2	NA	NA	NA	NA	234	84.5441	235.7	287.3	223.5	226.1	225.3	230.4	251.1	186.3	257.1	194.6	307.8	141.4	311.5	474.4	354.8	307.8	323	275.2	188	49.4	15.9	3.1	16.3	9.3	4.5	349.6	311.3	295.5	420.3	354.5	325.3	319	342.8	332.3	212.8	236.1	292.2	487.9	434.5
HyS0003.268	Q9D0F3.1	6.45e-139	Mus musculus	Protein ERGIC-53	XP_002156538.2 PREDICTED: protein ERGIC-53-like [Hydra vulgaris]	6.5e-180	Lectin mannose-binding 1	LMAN1	1404	1242.98	235.4	181	181.6	231.3	215.3	206	177.5	202.2	173.9	186.5	175.5	233.8	240.7	198.5	195.1	181.4	172.3	144.5	157.4	151.3	106.2	45.5	71.8	26.7	45	213.4	172	160.1	199.1	203.1	209.8	160.1	208.6	161.5	147.9	145.1	152.7	139.2	133.7
HyS0020.296	A7GMS5.1	4	Bacillus cytotoxicus NVH 391-98	Probable inorganic carbon transporter subunit DabA	NA	NA	NA	NA	330	170.648	235.1	167.4	173.9	210.2	207.6	210.4	200.8	204.7	175.4	224.3	192.8	191.4	125.9	95.7	116.1	118.4	126.9	168.7	176.5	33	31.8	110.4	110	88.3	102.6	139.3	120.7	117.8	108.2	113.9	111.3	107.2	101.7	123.4	84.6	98.5	57.4	67.7	53.8
HyS0098.35	Q9BW72.1	1.48e-20	Homo sapiens	HIG1 domain family member 2A, mitochondrial	XP_002166360.1 PREDICTED: HIG1 domain family member 2A, mitochondrial-like [Hydra vulgaris]	1.5e-17	Hypoxia-inducible gene 1	NA	300	142.03	235	236.5	245.3	240.5	221	226.7	265.1	251.7	253.5	234.4	297.2	314.2	364.6	338.4	405.6	383.2	407.2	393.3	376.7	185.9	215.1	202.8	162.5	106.8	195.3	168.5	237.4	222	176.2	150.4	145.4	207.5	181.9	199.2	113.5	187	136.3	124.2	92.7
HyS0008.333	Q9DAQ5.1	4.1e-32	Mus musculus	Uncharacterized protein C17orf98 homolog	XP_020609141.1 uncharacterized protein C17orf98-like [Orbicella faveolata]	1e-36	N-acyl-aromatic-L-amino acid amidohydrolase (Carboxylate-forming)	NA	471	310.042	234.7	219.3	216.6	212.4	201.9	170.2	175.7	172.7	165.4	179.2	178.1	172.8	131.2	85.3	90.6	137.2	107.2	180.1	176.6	41.2	41.9	31.6	41.7	34.6	32.7	166.7	162.7	163.1	168.7	183.4	162.7	171.1	165.9	168.4	116	137.8	112.3	70	51.4
HyS0001.123	Q9D2P4.1	4.68e-40	Mus musculus	Ubiquitin-related modifier 1	XP_013384554.1 ubiquitin-related modifier 1-like [Lingula anatina]	3.5e-32	Ubiquitin-related modifier 1 homolog	URM1	285	128.125	234.7	211.2	231.3	230	221.8	216.8	217	218.2	200.3	204.5	228.6	324.5	261.1	239.3	304.4	337.4	359.4	315.7	288.8	161.9	153.8	134.5	134.2	101.8	111.8	175.8	133.2	183	127.1	175.6	157.2	168.9	174.7	178.1	127.4	173.8	123.5	121	78.3
HyS0045.109	Q86W47.2	4.8	Homo sapiens	Calcium-activated potassium channel subunit beta-4	NA	NA	NA	NA	348	188.089	234.3	275.7	266.7	273	180.2	119.1	124.3	103.4	118.4	142	151.4	132.6	244.1	248.9	188.9	198.4	199.8	165.3	187.1	182	160.2	103.2	167.1	99	149.7	299.9	321.3	283	268.1	301.7	260	282.5	305.4	290	206.9	245.4	260.2	207.6	159.5
HyS0010.78	P56518.1	0	Strongylocentrotus purpuratus	Histone deacetylase 1	APW77291.1 Hdac2 [Hydractinia echinata]	1.5e-287	Histone deacetylase	HDAC2	1755	1593.98	233.9	208.5	199.8	227.7	225.6	228.4	204.4	217.8	205.2	202.2	206.8	191.4	252	280.2	275.5	260.5	274.2	257.3	241.5	63.6	37.6	38	36.6	23.7	11.1	198.5	168.4	159.5	186.2	186.1	178	158.8	183.9	166.9	130.9	141	130.9	143.3	169.1
HyS0007.415	NA	NA	NA	NA	NA	NA	NA	NA	1344	1182.98	233.7	215.7	223.1	270.1	266.6	285.4	232.3	288.7	238.5	259.4	258.5	340.9	345.4	272.6	265	273.1	268.4	305.1	296.7	99.6	84.4	107.2	77	50.8	53.5	241.3	192.2	195.4	246.9	235.7	229.1	129.4	233.7	183.6	158.8	170.3	132.2	111.9	138.7
HyS0014.57	Q96UQ7.1	2.48e-21	Rhodotorula glutinis	60S acidic ribosomal protein P2	XP_012554980.1 PREDICTED: 60S acidic ribosomal protein P2-like [Hydra vulgaris]	5.1e-14	Ribosomal protein P2 beta	RPLP2	1299	1137.98	233.7	170.3	168.1	231.1	230.9	232.3	192.3	253.2	188.6	247.1	182.5	282.3	306.6	300	321.7	290.8	304.8	243.5	251.3	714.3	1155.9	1444.5	1165.6	2006.5	1720.7	109.7	73.5	91.3	109.2	114.3	114.5	91.1	100.3	83.9	85.4	80.8	66.5	105.8	132.4
HyS0001.159	Q6P1S6.1	1.08e-37	Xenopus tropicalis	Myotrophin	XP_012564243.1 PREDICTED: myotrophin-like [Hydra vulgaris]	1.7e-39	Ankyrin repeat domain-containing protein 52	NA	363	202.745	233.6	204.5	225	304.3	247.3	257.6	244.2	291.1	255.4	288.1	270.6	383.1	325.5	270.4	290.8	299.6	319.9	321.3	328	227.9	227.8	179.2	212.5	197.2	189.3	281.1	277.1	244.1	249.4	271.3	268.2	267.8	273.5	290.7	198.8	216	234.8	133	156.8
HyS0002.37	P28075.3	8.14e-120	Rattus norvegicus	Proteasome subunit beta type-5	XP_002162379.2 PREDICTED: proteasome subunit beta type-5-like [Hydra vulgaris]	3.5e-117	Proteasome subunit beta	PSMB5	825	663.977	233.1	200.4	210.9	228.5	233.7	240.4	206.9	233.4	206.3	218	193.3	184.9	210.5	230.4	205.4	233.9	234.4	240.4	248.8	167.4	140.8	132.2	140.8	88.6	106.2	172	152.9	149	178	177.8	165.5	161.9	165	146.1	114.7	123.6	122.1	110.2	103.8
HyS0061.107	Q9QYK7.1	4.06e-54	Mus musculus	RING finger protein 11	XP_020617704.1 RING finger protein 11-like [Orbicella faveolata]	9e-48	Protocadherin Fat 2	RNF11	435	274.129	232.7	369.8	305.6	237.6	196.9	148.3	183.1	155.6	181.6	148.3	177.6	201	235.6	247.4	273.6	219.1	243.1	79.1	81.5	369.2	293.4	204.1	289.7	219.9	282.7	372.4	475.5	446.3	359.7	340.3	340.6	470.5	378.1	423.3	234.6	307.9	320.4	203.2	200.2
HyS0004.399	Q8R344.2	5.53e-35	Mus musculus	Coiled-coil domain-containing protein 12	XP_004211306.2 PREDICTED: coiled-coil domain-containing protein 12-like [Hydra vulgaris]	8.2e-26	Coiled-coil domain-containing protein 12	CCDC12	369	208.642	232.1	256.4	265	231.1	229.4	262.7	295.7	237.7	295.6	250.3	305.5	248.4	280.8	326.6	327.5	341.9	379.4	354.6	343.4	140.3	140.4	95.1	97.6	61.7	83.7	173	186.8	207.4	151.8	175.9	154.2	228.3	178.2	219.6	126.2	190.3	111.6	101.7	145.3
HyS0085.50	E1BHC3.1	3.8e-12	Bos taurus	Protein PET100 homolog, mitochondrial	XP_027055919.1 protein PET100 homolog, mitochondrial-like isoform X1 [Pocillopora damicornis]	2e-08	NA	NA	219	72.8334	232.1	317.3	368.3	209.5	214.6	238.2	329.7	201.9	363.5	353.8	381	259.9	311.8	490.8	439.3	453.1	513.5	443.7	423	156.5	210.3	173.7	171.4	193.2	176.5	171.3	332.3	299.1	182.4	153	180.5	350.8	191	331.7	114.2	269	108.5	285.6	296.6
HyS0022.238	A6QLZ5.1	1.47e-19	Bos taurus	Protein FAM177A1	XP_001640651.1 predicted protein [Nematostella vectensis]	9.1e-17	ADF-H domain-containing protein	NA	630	468.977	231.9	181.2	196.9	277.6	221.3	226.5	182.7	257.9	190.2	240.7	209.2	340.8	288.7	177.1	199.5	189.5	208	230.4	228.8	63.3	94.5	58.8	53.3	44	51.2	204.7	122.1	123.2	210.5	185.5	179.6	111.9	182.5	133.9	125.6	110.3	117.6	81.3	68.5
HyS0007.254	B3CRZ0.1	1.22e-29	Orientia tsutsugamushi str. Ikeda	50S ribosomal protein L20	XP_027059257.1 uncharacterized protein LOC113685876 [Pocillopora damicornis]	6.6e-37	50S ribosomal protein L20, chloroplastic	RPLT	399	238.251	231.9	240.1	222.2	227.3	224.9	224.2	255.7	240.2	244	250.3	237.3	194.7	239.3	300.9	289.8	314.5	290.8	288.6	286.7	56.8	54.6	76	79.2	72.4	73.6	157.9	178.2	189.2	154.3	151.6	139.9	167.1	140.2	185.2	107.4	135.7	100.4	139.2	126.6
HyS0014.83	Q5ZJ54.3	0	Gallus gallus	T-complex protein 1 subunit zeta	XP_002164988.1 PREDICTED: T-complex protein 1 subunit zeta-like [Hydra vulgaris]	2.4e-263	Chaperonin containing T-complex polypeptide subunit zeta	CCT6A	1596	1434.98	231.7	205.5	193.2	210.9	214.5	211.8	206.9	196.7	194.9	173.4	189.8	194	192.1	157.9	160.4	157.1	149.5	157.7	170	88.8	74.7	128.9	140.4	112.9	83.8	164.7	147	140.1	158	152.4	160.2	147.4	163.1	136.2	106.3	130.4	118.1	100.1	116.1
HyS0008.252	Q18DN4.1	0.38	Haloquadratum walsbyi DSM 16790	Halomucin	NA	NA	NA	NA	546	384.998	231.4	268	281.3	261.1	228.2	182.1	227.2	158.7	196.1	156	197.7	244.9	226.9	202.2	194.3	160.1	172.6	129.8	143.8	41.2	43.2	15.2	25.1	10.4	16.3	221.5	270.3	246.3	253.5	222.1	192.6	238.8	229	229.8	149.3	200.8	162.1	158.6	123.6
HyS0006.331	P52565.3	3.8e-61	Homo sapiens	Rho GDP-dissociation inhibitor 1	XP_012561744.1 PREDICTED: rho GDP-dissociation inhibitor 1-like [Hydra vulgaris]	2.9e-73	Rho GDP dissociation inhibitor alpha	ARHGDIA	588	426.988	231.1	263.7	289.1	203	264.3	252.9	305.4	245.3	297	305.5	297.8	189.6	259	368.5	315.4	334.6	343.6	333.3	339.4	362.2	277.5	235	284.1	141.6	215.2	162.4	195.2	219.4	154.8	172.4	162.8	243.6	149.5	225	101.8	187.7	109.6	185.2	216.3
HyS0063.4	Q63ZK1.1	2.24e-45	Xenopus laevis	Mitochondrial intermembrane space import and assembly protein 40-B	XP_002158445.1 PREDICTED: mitochondrial intermembrane space import and assembly protein 40-like [Hydra vulgaris]	4.3e-40	Coiled-coil-helix-coiled-coil-helix domain containing 4	CHCHD4	459	298.042	231.1	233.1	229.1	259.8	225.2	247.5	269.5	243.7	266.6	253.1	267.4	370.2	323.5	285.1	327.8	311.3	319.4	366.2	377.7	82.9	95.9	75	74.9	57.4	64.4	205	189.7	202.1	197.5	190.5	168.5	192.1	210.2	199.2	143.6	154.9	140.2	138.8	124.4
HyS0062.14	Q5ZHN4.3	2.42e-118	Gallus gallus	Protein XRP2	XP_002154780.1 PREDICTED: protein XRP2-like [Hydra vulgaris]	5.9e-98	C-CAP/cofactor C-like domain-containing protein (Fragment)	NA	1026	864.977	231.1	224.6	212.4	193.6	210.3	198.5	208.9	206.7	236	222.6	242.7	160.6	214.3	193.3	226.6	232.4	204.8	233.4	224.9	22.5	22.2	11	18.6	8.7	12.8	221.1	204.3	201.5	212.8	214.4	216.9	221.1	211	203.4	142.4	168.8	140.8	185.1	184.4
HyS0016.166	Q64028.3	2.63e-09	Mus musculus	Polyhomeotic-like protein 1	XP_020912288.1 polycomb protein SCMH1-like [Exaiptasia pallida]	2.4e-06	SAM domain-containing protein	NA	1044	882.977	230	267.2	263.4	189	258	262.6	286.3	237.7	275.4	253.8	260	188.8	271.2	297.6	407.5	316.1	309.9	121	129.2	68.4	61.7	39.5	34.5	32.7	16.8	191.5	259.4	258.2	191.3	191.1	211.6	290.2	171	280.3	115.1	210.6	170.6	254.5	231.8
HyS0028.45	P61244.1	3.15e-51	Homo sapiens	Protein max	NP_001267841.1 MYC associated factor X [Hydra vulgaris]	3.2e-63	Myc associated factor X	MAX	537	376.008	229.6	266.8	251.7	208.4	231.7	241.6	297.7	242.2	298.4	259.3	311.5	176.5	289.5	369.4	382.8	397.5	382.7	395.3	388.2	116.3	85.9	100.4	118.3	87.2	117.7	170	221.7	215.9	157.6	165.5	158.2	216.5	161.6	227.9	116.4	168.9	108.8	149.1	202.7
HyS0047.33	Q9UEE5.2	4.35e-51	Homo sapiens	Serine/threonine-protein kinase 17A	BBB94183.1 Ser-Thr kinase [Aurelia sp. 2017-HT]	2.6e-183	death-associated protein kinase 1	NA	1683	1521.98	229.1	204.4	202.5	231.3	234.2	238.1	209	228.9	220.1	219.9	205.1	174.5	209.4	242.4	222.4	219.2	212.6	255.5	233.7	551	415.3	357.7	364.6	234.7	222.3	218.3	182.4	183	213	218.3	204.9	177.1	211.4	178.6	142.7	156.7	141.7	157.9	172.1
HyS0022.151	Q1KME6.3	7.82e-112	Gallus gallus	Ras-related protein Rab-6A	XP_002162274.3 PREDICTED: ras-related protein Rab6-like [Hydra vulgaris]	2.6e-88	Ras small monomeric GTPase	RAB6A	618	456.977	229	182.7	188.8	233.1	219.1	232.5	207	259.8	225.1	251.7	244.1	310.4	300.3	221.5	238.8	246.4	244.3	287.2	293.6	72.7	60.3	56.6	63	52.4	61.2	246.8	193	189.4	223.9	249.6	240.2	184.1	241.5	189.9	164.1	168.7	153.3	119	119.2
HyS0094.23	P48771.2	0.026	Mus musculus	Cytochrome c oxidase subunit 7A2, mitochondrial	NA	NA	NA	NA	291	133.688	228.9	171.1	196	201.6	230.9	216	161	210.4	178.5	214.5	183	144	136.1	168.1	182.8	190.6	207.3	215.8	206.4	265.4	234.1	359.2	341	458.9	385.2	133.2	142.8	138.8	124.4	162.1	147.6	148.3	134.2	153.6	101.3	119.4	84.6	77.8	70.4
HyS0012.194	Q7T385.1	1.06e-171	Danio rerio	V-type proton ATPase subunit C 1-A	XP_012553685.1 PREDICTED: V-type proton ATPase subunit C-like [Hydra vulgaris]	1.8e-148	V-type proton ATPase subunit C	NA	1140	978.977	228.7	197.5	190.1	213.4	213	200.9	199.1	190.2	191.3	157.2	165.2	183.7	194.8	169.3	182	167.5	162.4	161.1	165.6	110.5	81.7	66	75.9	47.7	67.3	182.8	166.8	155.7	190	180.2	174.7	164.1	191.3	167.5	124.7	134.3	136	103	99
HyS0042.37	Q91W45.2	4.67e-08	Mus musculus	Polyadenylate-binding protein-interacting protein 2B	XP_002161519.2 PREDICTED: uncharacterized protein LOC100202553 [Hydra vulgaris]	2.8e-14	PAM2 domain-containing protein	NA	543	382.008	228.7	327.8	315.9	183.2	238.7	215.8	310.7	215.1	311.1	262.1	305.5	179	254.4	335.2	292.9	287.7	288.4	258	258.3	118.4	94.1	88.5	104.7	74.5	102.6	159.7	275.7	271.8	145.6	171.2	165.1	291.4	156.3	290.8	106.4	210.1	145.5	208.2	214.2
HyS0083.50	Q28F07.1	2.72e-178	Xenopus tropicalis	Protein arginine N-methyltransferase 1	XP_002157035.1 PREDICTED: protein arginine N-methyltransferase 1-like [Hydra vulgaris]	4.7e-168	Arginine N-methyltransferase 1	PRMT8	1173	1011.98	228.1	238.3	219.8	231.6	216.1	214.6	232.5	210.1	239.5	206.5	227.5	154.4	222.7	255.8	277.5	273.2	254.1	273.5	275	129.5	143.1	292.5	365.3	432.1	480.9	199	189.8	187.3	180.9	194.9	188.2	183.8	189.5	187.1	139.4	153.7	116.7	153.4	163.4
HyS0003.45	Q641S4.3	2.21e-21	Xenopus laevis	Selenoprotein K	XP_020628114.1 selenoprotein K-like [Orbicella faveolata]	2.1e-18	Selenoprotein Klike [Xiphosphorus maculatus]	NA	276	120.179	227.9	286.4	334.3	210.7	214.8	259.1	327.6	242	314.2	272.9	328.5	301.3	269.9	344.8	265.8	327.6	324.1	348	309.6	419.2	436.9	288.6	307.4	236	285.7	156.8	246.1	235.1	116.6	147.6	159.4	256.8	165.5	241.2	119.7	204.5	138	143.5	168.8
HyS0153.18	Q8WQI5.1	1.05e-101	Spodoptera frugiperda	40S ribosomal protein S8	XP_002158630.1 PREDICTED: 40S ribosomal protein S8-like [Hydra vulgaris]	3.5e-85	40S ribosomal protein S8	NA	627	465.977	227.6	208.9	191.2	183.5	203.2	223.7	250	202.2	223.2	231.6	190.4	283.1	328.8	341.9	318.3	318.2	338.1	263	299.1	937.4	1385.8	1836.1	1455.3	1775.7	2004.1	143.5	166.1	137.9	145.6	132.9	138.5	142.9	128.6	172.2	96.7	126.8	149.1	133.2	184.5
HyS0059.57	Q6NZW8.1	5.55e-119	Danio rerio	ADP-ribosylation factor-like protein 8B-A	XP_002162550.1 PREDICTED: ADP-ribosylation factor-like protein 8B-A [Hydra vulgaris]	3.4e-100	ADP-ribosylation factor-like protein 8B-A	NA	558	396.988	226.5	241.5	260	214.6	217.7	197.1	217.5	173.9	197.6	169.2	166.8	170.5	192	195.1	178.8	159.7	177.7	136.5	152.6	168.5	107.6	106.6	135.2	86.6	119.4	161.2	202.5	191	147.8	158.9	171.6	203.3	179.9	193.9	123.3	149.9	146	136.2	129.4
HyS0012.47	Q9UHB6.1	1.83e-32	Homo sapiens	LIM domain and actin-binding protein 1	XP_002161130.2 PREDICTED: LIM domain and actin-binding protein 1-like [Hydra vulgaris]	1.2e-53	Xin actin-binding repeat-containing protein 2	LIMD2	1413	1251.98	226.4	183.1	168.1	185.5	199	215.9	192.2	209.4	192.5	186.8	194.9	181.5	210.9	173.2	207	189.1	200.2	239.2	217.8	105.5	70.2	42.6	64.7	33.7	32.1	170.4	153.8	164.5	160.6	157.3	177.1	131.1	168.2	145.7	113.5	134.8	111.3	94.1	111.4
HyS0018.337	Q9R1S0.1	1.76e-100	Mus musculus	B9 domain-containing protein 1	XP_002162192.1 PREDICTED: B9 domain-containing protein 1-like [Hydra vulgaris]	6.2e-93	WD repeat-containing protein 43	B9D1	651	489.977	226.1	176.6	183	237.8	221.4	226.3	186.9	232.5	190.6	197.7	189.7	231.6	141.4	96.4	100.9	105.8	102.3	119.1	133.5	64.4	76.6	50.6	42.6	45.5	39.7	208.5	175.7	147.4	222.8	191.5	187.7	170.9	211	170.7	139.3	127.4	143.6	79.9	50.8
HyS0006.64	Q5ZKX9.1	2.85e-122	Gallus gallus	ER lumen protein-retaining receptor 2	XP_028395197.1 ER lumen protein-retaining receptor 2-like [Dendronephthya gigantea]	2.2e-95	ER lumen protein-retaining receptor 2 KDEL endoplasmic reticulum protein retention receptor 2	NA	639	477.977	225.7	244.5	262.8	259	214.7	208.1	236.8	235.9	263.9	266.3	300.2	246.8	386.3	450.2	432.8	392.8	387.8	312.9	331.4	570.7	505.5	265.6	332.5	278.9	296.9	306.2	350.3	315.9	316.5	327.4	299.1	382	348.4	365.9	227.5	262.7	223	314.8	334.3
HyS0009.374	Q6P321.1	4.28e-39	Xenopus tropicalis	Mitochondrial import inner membrane translocase subunit Tim10	XP_002162936.1 PREDICTED: mitochondrial import inner membrane translocase subunit Tim10-like [Hydra vulgaris]	7.6e-32	Mitochondrial import inner membrane translocase subunit	NA	279	122.848	225.3	231.6	223.2	194.7	233.6	231.7	263.5	251.3	269.1	283.1	287.3	269.5	328	367	361.5	358	392.8	413.5	359.8	145.2	155.6	123.2	151.6	121.4	160.8	181.7	223.1	190.1	160.9	141.9	131.2	209.3	140.7	191.7	92.9	198.2	108.4	150.1	131.1
HyS0001.735	Q5XJY5.2	0	Mus musculus	Coatomer subunit delta	XP_002163602.2 PREDICTED: coatomer subunit delta-like [Hydra vulgaris]	3.6e-224	Coatomer subunit delta	ARCN1	1536	1374.98	225	254	244.6	213.8	240.4	242.3	272.9	236.1	271.4	256.9	267.9	174.8	253.9	343	332	316.7	301.7	313.1	298.2	325.1	256.1	124.9	159.2	92.6	115.1	221.4	251.2	246.1	222.8	216.5	234.1	266.4	214.8	260.8	143.2	205.2	131.3	211.7	238.5
HyS0003.18	Q80T79.3	0.84	Mus musculus	CUB and sushi domain-containing protein 3	NA	NA	NA	NA	600	438.988	224.9	255.7	262	228.9	200.3	169.4	216.5	212.4	242.5	279.7	301.8	399.7	298.2	304.3	327.7	377.2	372.7	205.1	203.9	49.5	65.5	27.3	28.6	28	25.1	214.8	269.6	275.5	181.9	197.3	181.3	269.5	210.6	261.5	147.5	185.7	176.4	188.3	177.1
HyS0397.5	Q9EQX9.1	2.91e-65	Rattus norvegicus	Ubiquitin-conjugating enzyme E2 N	XP_003972864.1 PREDICTED: ubiquitin-conjugating enzyme E2 N [Takifugu rubripes]	5.3e-48	Ubiquitin-conjugating enzyme	NA	336	176.408	224.3	281.5	277.9	232.1	237.7	222.7	270.3	222	279.5	254.6	260.7	197.8	249.4	245.7	264.7	302.2	327.4	275.4	256.8	219.2	100.9	137.3	169.9	89.4	141.6	161.5	225.8	206.1	140.7	164.4	179.5	239.4	163	221.9	118.7	180.3	121.3	164.3	138
HyS0091.20	Q9VYN8.2	1.96e-08	Drosophila melanogaster	Teneurin-a	XP_002166617.1 PREDICTED: multiple epidermal growth factor-like domains protein 11 [Hydra vulgaris]	7.9e-54	NA	NA	912	750.977	224.2	214.6	169.6	174.3	204.4	193.1	221	197.8	214.6	183.4	207.1	313.6	212.2	125.1	84.6	112.1	94.1	139	158.2	0.7	0.8	0.5	2.5	2.9	9.8	190.4	167.2	157	182.3	187.5	171.1	188.6	187.1	180	126.3	145.4	170.3	103.9	98.6
HyS0005.96	O08734.3	1.75e-33	Mus musculus	Bcl-2 homologous antagonist/killer	NP_001296708.1 bcl-2 homologous antagonist/killer-like [Hydra vulgaris]	1.6e-49	Bcl-2 homologous antagonist/killer	BAK1	717	555.977	224.1	174.4	192.4	262.4	231.3	238.1	183.7	250.2	190.3	229.5	199.5	362.5	315.2	216	195.6	200.9	191.6	190.4	208.8	167.1	205.2	157.8	146.5	151.4	142.8	212.2	142.8	153.2	209.5	206.4	198.6	146.2	197.9	160.1	132.8	118.4	144.8	128.3	109.9
HyS0009.124	Q27294.2	6.68e-34	Drosophila melanogaster	RNA-binding protein cabeza	XP_002154968.1 PREDICTED: RNA-binding protein cabeza-like [Hydra vulgaris]	6e-41	RNA-binding protein cabeza	NA	1218	1056.98	224.1	151.2	143	236.4	213.3	206.7	141	224.1	156.1	186.1	149.6	219.7	242.3	193.9	230.3	205.2	217.7	174.2	170.2	313.1	395.4	288.7	261.6	211.5	234.3	126.7	72.7	84.5	153.1	118.7	128.3	31.9	117.1	74.3	100.6	76.6	62.5	61.2	75.4
HyS0022.251	Q7ZX20.1	3.25e-30	Xenopus laevis	E3 ubiquitin-protein ligase rnf8-A	XP_002157712.2 PREDICTED: E3 ubiquitin-protein ligase RNF8-like [Hydra vulgaris]	3.9e-87	E3 ubiquitin-protein ligase RNF8	NA	1899	1737.98	223.5	232	229.3	247.5	222.1	206	202.7	193	186.9	196.3	178.7	230.6	141.2	110	85.4	93.2	86.2	85.1	92.8	49.9	58.4	56.2	50.7	68.4	62.7	207.3	210.7	211.6	202.5	205.8	190.6	212.1	206.5	216.4	137.5	157.9	132	93.6	67.2
HyS0114.5	Q6GN58.1	2.06e-94	Xenopus laevis	Protein YIF1B-A	XP_012559981.1 PREDICTED: protein YIF1B-B-like [Hydra vulgaris]	6e-108	Metastasis-associated protein MTA1	YIF1B	978	816.977	223.5	238	242.8	212	221.2	224.6	241.1	215.1	240.9	232.7	258.8	220.5	192.3	154.3	154.5	175.7	157.6	239.2	238.5	107.9	95.4	52.3	66	48	43.2	186.4	219.4	220.7	196.3	196.4	185.9	224.9	196.2	228.5	130	164.4	141.9	146.4	115.6
HyS0023.146	Q9JM76.3	7.7e-80	Mus musculus	Actin-related protein 2/3 complex subunit 3	XP_002155046.2 PREDICTED: actin-related protein 2/3 complex subunit 3-like [Hydra vulgaris]	1.6e-83	GPN-loop GTPase 3	ARPC3	531	370.017	223.4	249.2	260.9	206	215.7	230.2	251.2	227.5	249.2	252.3	257.3	168.3	247.6	244.6	240.7	256.4	252.3	287.5	314	235.2	197.4	218.6	206.3	152.5	206.5	164.7	193.3	185	142.1	166.4	153.4	198	163.3	206.3	109.5	158.7	118.6	164.1	159
HyS0051.66	Q9FVX1.1	1.44e-24	Arabidopsis thaliana	Glutaredoxin-C3	XP_002777483.1 glutaredoxin, putative [Perkinsus marinus ATCC 50983]	1.8e-27	Glutaredoxin-2, mitochondrial	NA	447	286.101	223.3	205.6	237.2	253.5	220.2	205.6	203.1	199.9	201.6	207	192.2	284	242.8	240.7	193.3	204.6	201.5	180.4	198.1	189	184.9	95.1	110.8	67.2	86.7	198.9	192.6	189.5	221.6	208.6	186.4	195	209.5	216.7	151.2	158.9	152.4	136	151.3
HyS0047.97	O43639.2	1.35e-05	Homo sapiens	Cytoplasmic protein NCK2	XP_002157508.1 PREDICTED: uncharacterized protein LOC100212632 [Hydra vulgaris]	7.8e-42	tyrosine-protein kinase ITK/TSK	NA	780	618.977	223.2	215.1	204.7	195.3	211.9	230.3	223.7	224.5	235.9	223.6	234.8	227.3	251.6	217	238.4	257.6	249	298.7	281.5	22.6	23	19.4	22.7	14.1	15.9	156.4	171.3	165.8	162.4	164.8	166.3	178.7	167.6	181	115.2	140.1	112.1	106.1	129.6
HyS0032.87	P61211.1	1.52e-102	Mus musculus	ADP-ribosylation factor-like protein 1	XP_002156058.1 PREDICTED: ADP-ribosylation factor-like protein 1 [Hydra vulgaris]	4.1e-90	ADP ribosylation factor like GTPase 1	ARL1	546	384.998	222.8	191	215.5	254.7	221.3	237.8	210.1	242.8	195.1	206.1	206.5	297.7	179.9	117.6	126.9	121.1	129.7	123.7	143.1	211.9	212.6	94.2	99.8	64.1	74.9	178	158	161.1	155.7	177.1	159.2	152.3	172.8	135.4	121	111.5	120.2	68.2	56.3
HyS0786.2	Q1QNB1.1	0.032	Nitrobacter hamburgensis X14	1,4-alpha-glucan branching enzyme GlgB	NA	NA	NA	NA	420	259.195	222.3	312.9	272.3	260.5	185.1	113.4	189.2	152.4	207.6	222.4	219.6	336	395.9	275.8	405.2	329.2	329.7	54.2	69.4	73.4	67.4	24.1	30.1	21.3	23.2	561.3	593.8	529	580.4	549	520.8	567.5	576	623.1	340.5	422.8	445.1	262	247.9
HyS0010.356	P35565.1	0	Rattus norvegicus	Calnexin	XP_012555630.1 PREDICTED: calnexin-like [Hydra vulgaris]	5.1e-137	Testis tissue sperm-binding protein Li 79P	NA	1806	1644.98	221.9	182.4	179	214.7	206.3	204.1	164	183.3	148.8	139.4	124.1	170.9	149	98.2	90.2	89	93.1	50.8	58.4	117.2	105.9	149.8	145.8	123.3	84.9	179	133.3	145.2	170.7	163	170	97.3	179.6	121.1	121.9	117.3	123.1	86.1	81.6
HyS0016.143	Q9VT65.2	0	Drosophila melanogaster	Calpain-B	XP_002167620.1 PREDICTED: calpain-9-like [Hydra vulgaris]	0	Calpain-1 catalytic subunit	NA	2124	1962.98	221.6	213.8	221	275.7	265.1	275.5	235	275.3	267.6	246.3	257.3	197.1	332.3	417.4	425.1	362.3	365	311.4	281.9	532.2	292.5	376.1	493.3	342.2	255.1	291.1	238.5	225	287.8	292.6	289	248.9	275.8	221.6	205.2	196.7	182	235.5	289.7
HyS0007.240	O54921.1	2.67e-09	Rattus norvegicus	Exocyst complex component 2	RMX37249.1 hypothetical protein pdam_00011397 [Pocillopora damicornis]	2.3e-46	NA	NA	1284	1122.98	221.5	216	218.8	240.3	252.7	264.6	228.9	270.1	241.1	284.9	236.8	259.4	188.7	131.8	106.2	139.8	117.7	219.1	231.2	33.3	38.8	44.9	38.8	48.3	36.3	195.2	181.9	175.2	200.3	183.7	190.3	182.2	177.6	174.7	120.3	142.1	129.6	88.6	62.6
HyS0059.65	Q28CQ7.2	5.77e-96	Xenopus tropicalis	Histone-lysine N-methyltransferase SUV39H2	XP_002162409.3 PREDICTED: histone-lysine N-methyltransferase SUV39H2-like [Hydra vulgaris]	1.4e-132	Histone-lysine N-methyltransferase	SUV39H2	1119	957.977	221.5	205.9	203.9	189.3	202.5	194.9	212.3	196.2	209.8	205.7	201.1	168.3	181.2	193.3	206.7	211.9	195.3	222.9	223.7	30.6	31.8	12.6	13.2	9.1	8.8	157.9	156.8	143.5	134.1	147.1	154.4	165.7	141.1	154.3	105.8	126.7	98.7	137.4	128.9
HyS0021.275	Q8K0C9.1	0	Mus musculus	GDP-mannose 4,6 dehydratase	XP_002157707.2 PREDICTED: GDP-mannose 4,6 dehydratase-like [Hydra vulgaris]	1.9e-169	Gdp mannose 46 dehydratase	NA	1128	966.977	221	170.6	168	243.3	227.8	234.7	178.6	244.3	174.8	217.3	173.1	259.1	198.5	138.3	147.6	155	149.9	193.7	199.3	92.1	76.5	80.4	88.8	78.3	63	173.6	122.1	127.9	174.5	175.7	176.9	126.3	169.4	129.2	124.2	105.6	109.4	84.3	73.3
HyS0003.258	A1L243.2	3.21e-31	Danio rerio	LRP chaperone MESD	XP_002155517.1 PREDICTED: LDLR chaperone boca-like [Hydra vulgaris]	2.1e-44	Mesoderm development candidate 2	NA	339	179.306	220.1	233	221.4	243	221.2	216.3	227.6	223.9	215.9	193.9	228.2	297.4	190.4	169.2	170	182.3	186.7	176.2	174.8	115.9	86.3	99.4	118.7	85.6	113.1	185.3	206.8	210.3	165.5	196.8	181.6	219.2	195.2	207.2	129.8	169	168.9	75.5	80.1
HyS0016.65	Q5HZJ5.1	0.46	Mus musculus	Protein ENTREP3	XP_002167064.3 PREDICTED: uncharacterized protein LOC100215046 [Hydra vulgaris]	1.6e-09	NA	NA	714	552.977	219.7	198.1	204.7	225.4	227.1	230	205.8	222.3	200.5	215.9	210.2	163.4	147.2	184.9	182.4	192.7	176.9	231.5	238.3	350.3	253.2	273.6	298.1	273.4	236.3	176.1	139.4	157.2	187.6	173.7	175.1	167.8	151.3	144	115.8	128.4	93.6	81.1	82
HyS0097.9	P26368.4	1.96e-161	Homo sapiens	Splicing factor U2AF 65 kDa subunit	XP_012554873.1 PREDICTED: splicing factor U2AF 65 kDa subunit-like [Hydra vulgaris]	1e-171	U2 snRNP auxiliary factor large subunit	U2AF2	1323	1161.98	219.7	191.7	191.6	215.4	220.2	221	201.5	207.5	205.9	197.2	194.3	164.9	249.9	296.6	277.5	260.1	272.7	243.1	254.9	143.3	149.6	139.6	131.2	170.4	99.1	177.4	143.2	148.6	167.3	172.2	169.7	156.4	175	142.6	118.4	130.4	107	141.5	181
HyS0001.170	Q92945.4	4.25e-61	Homo sapiens	Far upstream element-binding protein 2	XP_012558527.1 PREDICTED: far upstream element-binding protein 3-like isoform X3 [Hydra vulgaris]	1.6e-150	Far upstream element-binding protein 3	NA	2064	1902.98	219.5	168.2	151.3	175.7	198.8	211.3	168.4	183.7	176.8	161.6	166.4	133	206.3	215.7	205.5	174.3	186.1	203.4	181.3	84.7	58.7	41.4	63.6	46	44.7	177	134.6	132.6	168.1	169.8	171	90.5	168.9	122.8	116.6	113.4	102.5	106.1	135.5
HyS0013.299	P22129.1	5.38e-125	Diplobatis ommata	Ras-related protein Rab-11B	XP_002159779.3 PREDICTED: ras-related protein Rab-11B-like [Hydra vulgaris]	3.5e-104	Putative rab subfamily protein of small gtpase	NA	651	489.977	219.4	275.6	276.8	248.2	222.5	187.4	208.6	140.2	165.4	146.6	157.7	185.2	170.9	217.7	144.6	147.4	170.1	124.8	122.9	451.7	424.6	238	327.6	203.7	261	245.4	298	267.7	290.5	267.1	251.5	256.9	251.3	272.8	159.5	211.3	159	127.4	137.5
HyS0053.56	Q5SW96.3	4.5e-38	Homo sapiens	Low density lipoprotein receptor adapter protein 1	XP_004208144.2 PREDICTED: low density lipoprotein receptor adapter protein 1-like [Hydra vulgaris]	2.6e-72	Low density lipoprotein receptor adapter protein 1	NA	1065	903.977	219	190.5	181.6	201.2	212.1	230.3	202.1	229.5	210.5	223.7	218.3	196.7	233.4	241.9	232.4	233.1	224	254	252	57.3	43.5	27.8	24.4	15.5	14.3	172.3	152.8	155.7	167.9	161.8	160.7	163.9	160.4	170.3	114.5	139.4	112.6	120.9	124.4
HyS0036.89	Q3MSQ8.1	0	Pelophylax lessonae	Probable ATP-dependent RNA helicase DDX4	ABO93350.1 vasa-like protein [Hydractinia echinata]	4.8e-268	Vasa short form	NA	2379	2217.98	218.3	162.3	167.3	221.8	218.2	217.4	158.2	222.4	165.9	180.1	156.4	198.9	225.2	184.8	217.3	183.7	172.2	174	185.9	44.6	45.9	60.7	64.3	71.3	51.3	141.8	90.5	110.8	175.7	142.6	147.8	46	139	81.9	104.5	104.7	72.2	85.4	104
HyS0042.156	P36954.1	8.09e-61	Homo sapiens	DNA-directed RNA polymerase II subunit RPB9	XP_002157610.1 PREDICTED: DNA-directed RNA polymerase II subunit RPB9-like isoform X2 [Hydra vulgaris]	6.6e-56	DNA-directed RNA polymerase subunit	POLR2I	417	256.207	218.1	289.3	302.4	170.5	222.1	228.7	321.1	227.4	319.1	288	342.2	213.4	290.4	481.5	401.5	442.4	462.6	456.9	446.5	266.6	355.6	227.4	223.7	180.8	191.7	135.2	209.1	221.4	133.6	130.9	146	233.2	127.4	247.2	93.1	185.8	111.6	197.1	227.6
HyS0073.81	Q63398.2	7.3e-161	Rattus norvegicus	Transcription factor COE1	XP_012562437.1 PREDICTED: transcription factor unc-3-like [Hydra vulgaris]	8.2e-132	LOW QUALITY PROTEIN: transcription factor COE4	EBF4	1743	1581.98	217.9	194.2	198.4	174.2	218.9	215.4	201.9	200.8	199.9	206.7	195.2	183.7	507	577	631.7	558.3	543.3	172.7	167.3	123.9	83.9	22.9	40.6	27.8	17.8	188.3	174	171.5	172.6	177.7	190.6	182.4	166.4	170.3	122.3	135.8	170.5	438.7	516.3
HyS0008.14	B0WIW5.1	1.25e-57	Culex quinquefasciatus	DDRGK domain-containing protein 1	XP_015109810.1 PREDICTED: DDRGK domain-containing protein 1 [Diachasma alloeum]	4.6e-33	DDRGK domain-containing protein 1	DDRGK1	924	762.977	217.1	160.9	177.6	233.6	203.3	229.4	184.7	235	164.7	186.4	169.8	271.2	198.7	108	114.6	117.3	122.4	136.9	128.8	64.6	78.5	72.6	65.5	51	53.8	131.2	96.7	88.4	115.4	120.2	116	67	117.5	98.1	80	77.8	69.1	46.1	39.7
HyS0005.288	Q9UPY8.1	2.17e-99	Homo sapiens	Microtubule-associated protein RP/EB family member 3	XP_002167108.2 PREDICTED: microtubule-associated protein RP/EB family member 1-like [Hydra vulgaris]	2.4e-94	Putative microtubule-binding protein involved in cell cycle control	NA	819	657.977	217	231	252.3	242.3	238.8	240.2	263.5	257.9	261.6	252.6	260.3	225.7	271.1	247.9	279	265.3	262.3	269.4	284.4	179.2	146.9	145.8	189.2	189.9	192.3	202.4	215.9	205.4	203.1	204.8	207.5	213	192.7	201.7	132.6	178.7	131.3	144	152.8
HyS0013.40	P27012.1	2.02e-30	Enteroctopus dofleini	S-crystallin 4	XP_002162176.1 PREDICTED: glutathione S-transferase-like [Hydra vulgaris]	1.7e-39	Glutathione S transferase	NA	630	468.977	216.8	254.5	250.3	236.2	230.8	223	265.6	222.5	276	242.9	275.8	180.3	156.4	237.2	206.4	234.9	225.9	297.1	289.4	140.4	101.1	240.9	260.5	257	249.1	153	190.4	197	152.1	166.6	162.2	210.4	185.9	194.6	121.2	151.5	101.7	136.2	121.9
HyS0028.92	Q3MHN0.1	4.55e-102	Bos taurus	Proteasome subunit beta type-6	XP_002155191.1 PREDICTED: proteasome subunit beta type-6-like [Hydra vulgaris]	1.1e-98	Proteasome subunit beta	PSMB6	729	567.977	216.6	162	177.4	244.2	197.9	178.7	148.5	171	142.9	133.3	115.4	163	141.8	100	105.7	108.8	100.8	98.5	107.9	128.1	123.9	140.6	141.2	117.6	121.2	185.6	110	107.9	157.9	183.5	165.2	129.7	174.3	126.8	109.8	97.5	119.5	63.4	56.6
HyS0062.57	Q8MJ14.2	2.85e-54	Sus scrofa	Glutathione peroxidase 1	XP_014892827.1 PREDICTED: glutathione peroxidase 1-like [Poecilia latipinna]	1.2e-46	Glutathione peroxidase	NA	417	256.207	216.2	328	391.5	211.3	280.4	248.1	348.5	230.7	312.5	198.9	267.6	129	65.8	79.5	43.3	55.2	42.8	49.3	54.4	78.2	77.9	90.4	113.5	87.9	105.4	254.7	486.2	533.1	228.6	229.9	248.8	508.3	240.3	489.5	163.9	336	160.2	101.3	73.2
HyS0014.117	Q5HZJ5.1	0.25	Mus musculus	Protein ENTREP3	NA	NA	NA	NA	636	474.977	215.2	216.3	224	264.6	235	225.6	207.5	233.9	217.5	201.1	190.5	213.4	161.8	140.1	118.9	129.4	113.1	155.4	165.3	213.8	226.8	211.5	212.4	207.1	221	199.9	174.2	165.2	205	190.4	190.8	178.9	202	171.9	145.6	141.5	118.6	78.7	92.6
HyS0007.49	P82908.2	1.18e-06	Bos taurus	Alpha-ketoglutarate dehydrogenase component 4	XP_003408125.1 28S ribosomal protein S36, mitochondrial [Loxodonta africana]	0.00069	NA	NA	375	214.537	214.8	257.7	265.6	151.2	228.4	215.1	248.6	181.5	259.9	210.2	245	76.2	137.8	160.1	110	124.3	119.2	121.3	116.4	42.6	58.6	44.1	46.5	53.3	47.2	122.8	178.8	218.4	138.7	116.7	148.5	224.8	115.6	208.5	64.6	164.4	74.6	113.2	114.1
HyS0023.161	T1SH39.1	2.95e-33	Epinephelus coioides	Thioredoxin domain-containing protein 17	XP_002155721.1 PREDICTED: thioredoxin domain-containing protein 17-like [Hydra vulgaris]	4.6e-40	Arginyl-tRNA--protein transferase 1	NA	378	217.472	213.5	201	210.7	220.9	201.6	204.1	203.3	213.4	183.4	218.2	196.3	292.1	240.9	150.5	167.8	157	162.1	173.1	159.8	63.9	54.5	104.8	105.3	57.8	88.5	183.7	169.8	157.3	177.5	185.6	158	187.9	191.4	183	125.6	167.8	169	97.3	91.5
HyS2037.1	P40142.1	0	Mus musculus	Transketolase	XP_004209451.1 PREDICTED: transketolase-like protein 2 [Hydra vulgaris]	8.8e-284	Transketolase b	TKT	1962	1800.98	213.4	201.7	212.3	261.6	250.5	201.7	157.2	157.1	118.1	81.5	79.3	89.1	48.1	31.8	25	22.5	20.4	13	17.1	23.8	16.7	14.7	15.6	8.8	8.4	249.2	176.9	186.1	244.9	231.8	249.2	187.1	231.7	167.3	126	131.1	110.2	33.9	28.6
HyS0084.57	Q6NTV9.1	2.84e-49	Xenopus laevis	H/ACA ribonucleoprotein complex subunit 2-like protein	XP_002164458.1 PREDICTED: H/ACA ribonucleoprotein complex subunit 2-like protein [Hydra vulgaris]	2.4e-41	Nucleolar protein NHP2	NA	477	316.042	213.2	231	235.8	202.5	222.9	233.8	286.4	226.8	294.9	241.6	283.9	319	323.6	377.3	402.9	393.6	415.8	376	384.9	231.4	193.2	153.1	189.9	86.5	150.3	194	205.3	195.7	205.5	199.2	183.3	214.6	203.5	222	128.3	180.9	142.2	187.9	195.2
HyS0045.101	Q9Z340.1	0.17	Rattus norvegicus	Partitioning defective 3 homolog	NA	NA	NA	NA	816	654.977	213	186.8	186	235.7	172.8	144.3	126.3	138.3	107	122.7	123.6	259	159.7	96.3	70.8	82.4	74.6	103.3	109.3	65.3	81.7	111.9	107.1	103.2	136.2	277	201.9	218	254.4	259.1	246.7	160.4	255.2	197.1	180.1	171	184.1	70.8	60.7
HyS0004.318	P42297.1	5.9e-09	Bacillus subtilis subsp. subtilis str. 168	Universal stress protein YxiE	XP_001636809.1 predicted protein [Nematostella vectensis]	1.1e-30	Stress response protein nhaX	NA	459	298.042	213	197.9	187.5	244.8	135.7	90.6	90.1	125.3	119.8	115.5	124	176.1	81	41.6	37.4	42.4	33	59.7	67.3	42.2	43.2	50.1	70.4	60.3	66	264.8	182.6	190.8	246.3	241.8	236	205.9	269.1	206.6	145	176.3	178.4	37.7	39.8
HyS0033.47	Q6C452.1	0.015	Yarrowia lipolytica CLIB122	Spindle assembly checkpoint component MAD1	XP_002155244.2 PREDICTED: uncharacterized protein LOC100199094 [Hydra vulgaris]	3.6e-18	NA	NA	789	627.977	212.5	164.3	175.8	218.8	190.8	191.3	182.7	181	174.4	166.9	170.9	205.5	126.3	97	66.1	75.5	69.9	111.9	121.2	72.4	66.7	49.3	47	50.4	43.3	229.1	182	185.2	225.5	234.8	213.5	176.7	224.3	177.1	145.4	159.3	150	79.7	57.3
HyS0005.147	P0DPB5.1	2.39e-05	Homo sapiens	Protein POLR1D, isoform 2	XP_012563961.1 PREDICTED: uncharacterized protein LOC105848401 [Hydra vulgaris]	1e-05	NA	NA	408	247.22	212	221.4	232.7	184.2	197.9	222.3	238	227.7	239.4	213.4	273.7	255.5	246.7	198.4	224.1	273.9	258.4	317.7	287.3	61.4	63.8	44.6	42.5	44.4	43.2	142	200	181.9	143.5	128.3	143.5	185.5	153.8	180.9	93.9	145.3	104.7	120.5	90.1
HyS0033.8	Q6PBA8.1	3.01e-120	Danio rerio	Meiosis-specific nuclear structural protein 1	XP_020616079.1 meiosis-specific nuclear structural protein 1-like [Orbicella faveolata]	2.3e-13	Meiosis-specific nuclear structural protein 1	MNS1	1515	1353.98	211.8	146.3	152.6	227.4	201.4	222.9	135.6	223.4	140.2	184.5	149.3	272.9	268	164.8	195.4	173.1	188.5	188.4	202.7	128.8	155.2	74.6	51.1	35	22.6	141.5	75.5	76.2	119.7	119.5	119.6	45.1	110.5	78.3	87.9	70.8	63	52.1	52.1
HyS0003.32	Q7XII4.1	1.3	Oryza sativa Japonica Group	Remorin 4.1	XP_002157660.2 PREDICTED: uncharacterized protein LOC100209795 isoform X1 [Hydra vulgaris]	1.3e-22	NA	NA	330	170.648	211.8	264.3	303.1	205.8	209.5	241.6	277.3	208.4	275.9	242.3	257.4	205.7	217.2	223.2	140.9	169.3	198.8	154.2	191.8	237.4	212.7	213.1	242.5	186.4	234.5	154.6	216.9	200	148.1	152.6	147.1	224.8	158.1	215.4	114.1	158	100.1	121.3	91.7
HyS0040.45	Q8K4K5.1	0	Rattus norvegicus	Lethal(2) giant larvae protein homolog 1	XP_002164128.2 PREDICTED: lethal(2) giant larvae protein homolog 1 isoform X2 [Hydra vulgaris]	0	LLGL scribble cell polarity complex component 2	LLGL1	2970	2808.98	211.5	188.2	172.9	188.8	205	190.3	174.4	179.4	183.3	164.6	175.5	148.1	169.5	174.5	176.2	155.7	143.6	191.4	168.7	63.6	43.7	16.9	31.9	15.9	18.7	224	194.4	190.5	225.9	226.6	217.9	190.6	223.1	184.5	152.8	151.6	147.4	159.4	180.2
HyS0084.15	B5XCB8.1	0.000135	Salmo salar	THAP domain-containing protein 1	XP_012567177.1 PREDICTED: uncharacterized protein LOC105851031 [Hydra vulgaris]	1.6e-65	THAP-type domain-containing protein	NA	969	807.977	211	182.6	177.3	197.2	206.6	218.7	202.4	245.2	227	243.5	226.3	241	308.4	281.5	315.3	280.1	286.1	272.3	249.3	51.2	43.4	35.6	36.7	28.8	32	222.9	194.4	182.2	182.7	185.3	217.1	143.9	201.7	185.9	141.8	161.6	132.2	171.5	197.3
HyS0024.240	Q3B7L9.2	2	Bos taurus	KRR1 small subunit processome component homolog	NA	NA	Ctcfl	NA	414	253.214	210.9	201.1	207.7	208.7	163.4	113.9	151.1	98.2	118.4	98.9	105	105.7	103.2	101.3	94.9	80.2	78	62.1	63.6	74	65.3	36	47.3	28.7	37.9	167.6	191.7	169.9	127.3	182.6	182	187.5	199.9	192.4	129.9	131.5	113	99.8	104.2
HyS0135.4	Q8N3D4.2	0.56	Homo sapiens	EH domain-binding protein 1-like protein 1	PFX14994.1 hypothetical protein AWC38_SpisGene20812 [Stylophora pistillata]	6.7e-05	NA	NA	1977	1815.98	210.6	170	182.9	202.5	186.7	157.3	132.8	136	112.3	107.3	100.1	116.1	79	45	36.2	43	33.6	54.8	62.6	1.4	1.6	0.8	0.9	0.4	0.7	207.6	166.1	175.6	198.9	204.2	196.5	159.4	219.5	166	140.4	132.2	142.9	67.7	49.8
HyS0003.571	P61216.1	3.8e-50	Mus musculus	Transcription initiation factor TFIID subunit 13	XP_002157895.1 PREDICTED: transcription initiation factor TFIID subunit 13-like [Hydra vulgaris]	9.2e-46	Transcription initiation factor TFIID subunit	TAF13	363	202.745	210.4	217.7	204.5	210.1	198.2	221.2	247.2	235.6	249.3	228.5	254.4	239.4	219.4	223.4	251	292.6	290.1	300.1	309.2	84.4	96.8	75.3	78.3	54.2	74.8	162.6	202.1	179.8	154.5	150	164.7	200.2	191.7	192.5	133.7	163.1	143.4	96.5	111.7
HyS0005.417	B0BLT0.1	9.59e-37	Xenopus tropicalis	Zinc finger protein 593	XP_002161687.1 PREDICTED: zinc finger protein 593-like [Hydra vulgaris]	7.1e-35	Seryl-tRNA synthetase	ZNF593	462	301.042	210.2	216.3	222.6	218.8	236.7	257.5	262.9	272.2	290.4	312.3	320.6	273.3	291.1	282.7	251.7	265.7	266.5	355.6	345.7	74.3	75.2	70.2	70.6	49.6	66.4	235	254.5	257.9	223.1	208.4	213.9	282.6	204.6	273.6	140.5	213.8	156.9	147.5	144.8
HyS0001.446	O70401.1	3.09e-43	Mus musculus	Tetraspanin-6	XP_012566013.1 PREDICTED: tetraspanin-6-like [Hydra vulgaris]	4.3e-71	Tetraspanin	NA	720	558.977	210	222.9	220.9	253.9	223.1	250.9	253.4	248.3	285.4	254.5	284.7	175.6	274.1	392.4	408.3	400.1	401.4	373.9	330	371	254.3	231.8	346.1	226.1	295.6	288.1	239.2	215.1	320.1	282.8	262.5	251.1	285.5	236.8	203.6	200.5	148.3	179.5	243.2
HyS0049.99	Q28J76.1	3.23e-14	Xenopus tropicalis	Protein FAM199X	XP_002163851.1 PREDICTED: protein FAM199X-like [Hydra vulgaris]	4.4e-22	NA	NA	861	699.977	210	189.1	192	225	223.3	225	225.8	228.8	215.5	210.7	205.4	213.5	189.9	198.6	182	171.6	178.1	142	145.7	53.7	59.9	52.4	50.2	49.4	41.2	171.9	161	168.6	195.4	167.2	168.2	172.3	165.6	169.1	96.4	134.8	87.5	104.3	107.7
HyS0042.171	A8XLL3.2	0.98	Caenorhabditis briggsae	Putative protein-tyrosine sulfotransferase	XP_012565081.1 PREDICTED: uncharacterized protein LOC101241542 [Hydra vulgaris]	2.9e-41	Putative NAD dependent epimerase/dehydratase	NA	765	603.977	209.7	172.5	170.3	225.6	215.5	203	168.2	203.5	151.5	181.8	155.4	196.6	186.7	136.7	129.9	154	143.1	197.9	203.4	2.9	5.1	2.7	2.5	2.6	2.8	183.1	134.6	139.4	188.7	187.2	180	151.6	172.7	147.2	109.1	120.2	131.4	102.8	104.5
HyS0004.328	P72745.1	1.59e-08	Synechocystis sp. PCC 6803 substr. Kazusa	Universal stress protein Slr1101	XP_012553697.1 PREDICTED: universal stress protein A-like protein isoform X1 [Hydra vulgaris]	2.4e-23	Usp domain-containing protein	NA	516	355.017	209.6	188.1	181.4	230.6	237.7	225.2	188.7	288.1	223.8	274.1	226.2	233.2	269.8	260.6	285.9	279.5	292.1	316.7	317.1	118.3	112.4	156.1	178.7	119.9	159.3	228.5	178.7	166.9	221.7	221.1	220.1	179.8	208.7	163.8	134.4	149.2	135.6	121.2	119.6
HyS0003.381	A0AIV3.1	0.57	Listeria welshimeri serovar 6b str. SLCC5334	Alanine--tRNA ligase	NA	NA	NA	NA	411	250.22	209.4	202.7	190	136.2	181.5	187.4	215.9	155.1	195.1	157.9	191.2	95	101.2	61.4	63.8	76.8	67.3	153.3	156.6	17.2	17.9	8.4	5.2	9	6.6	120	151.6	139.6	113	107.9	128.1	190.9	113.6	161.4	75.2	115.4	72.6	53.8	40.4
HyS0005.56	Q5R548.1	2.31e-99	Pongo abelii	GTP-binding protein SAR1a	XP_002156778.1 PREDICTED: GTP-binding protein SAR1b-like [Hydra vulgaris]	1e-99	GTP-binding protein SAR1 (inferred by orthology to a C. elegans protein)	ZK180.4	579	417.988	209.2	271.3	266.7	221.3	226.4	238	302.8	267.5	326.5	331.2	373.4	297.8	341.7	459.8	385.3	380.4	383.8	374.1	388.6	411.2	332.3	132.7	160.4	95.2	127.2	275.8	329.7	313.5	254.7	272.5	267.3	341.4	264.9	337.5	204	255.1	204.9	231.1	246.2
HyS0014.180	P78371.4	0	Homo sapiens	T-complex protein 1 subunit beta	XP_002163107.3 PREDICTED: T-complex protein 1 subunit beta [Hydra vulgaris]	2.5e-252	T-complex protein subunit beta	NA	1599	1437.98	209.1	176.5	188.1	231.1	233.7	229.9	182.9	216.8	165.4	179.1	165.5	217.5	198.6	162.3	177.2	157.5	160.6	132.2	143.6	63.9	48.1	56.8	71.6	60.1	47	185.5	140	145.4	188.8	184.9	179.7	128.9	181.9	127.2	132	129	112.4	108.3	115
HyS0006.392	Q5PQN2.1	1.09e-15	Rattus norvegicus	Bifunctional apoptosis regulator	XP_026560252.1 bifunctional apoptosis regulator [Pseudonaja textilis]	4.1e-12	NA	NA	294	136.468	209	285.1	288.7	208.6	141.7	89.7	171.9	73.2	156.3	79.8	144.4	103	76	47.8	46.6	71.7	49	65.3	67.9	34.5	23	15.9	28.3	17.2	14.5	162.1	263.9	274.3	204.2	186.2	185.6	258	222.2	214.1	132.5	193.6	149.3	99.3	41.4
HyS0018.204	Q54TR1.1	1.17e-87	Dictyostelium discoideum	Counting factor associated protein D	XP_012558221.1 PREDICTED: digestive cysteine proteinase 1-like [Hydra vulgaris]	9.9e-209	Counting factor associated protein D	NA	1602	1440.98	208.7	170	183.3	205.2	209.5	203.6	171.1	189.9	179.6	164.6	174.1	132.7	154.3	203.2	196.4	206.4	187.4	204.5	184.6	24	20	40.7	43	35	33.3	164.1	136.6	139.4	167.7	168.7	162.9	140.1	155.8	143.9	111.5	113.6	101.7	115.2	142.3
HyS0001.175	Q02241.3	0	Homo sapiens	Kinesin-like protein KIF23	XP_012555992.1 PREDICTED: kinesin-like protein KIF23 isoform X1 [Hydra vulgaris]	9.4e-300	Kinesin motor domain-containing protein	KIF23	2742	2580.98	208.5	190.7	183.7	201.2	212	234.8	208.2	226.3	224.9	209.5	221.6	187.9	283.6	354	334.3	284.7	316.5	265.5	226	92.8	79.6	10.8	15	6.4	5.5	226	186.6	187.6	218	218.4	212.8	186.3	210.3	187.9	148.9	162.6	141.9	188	239.9
HyS0023.260	Q91YT2.1	1.77e-62	Mus musculus	E3 ubiquitin-protein ligase RNF185	XP_001629407.1 predicted protein [Nematostella vectensis]	2e-55	E3 ubiquitin-protein ligase	RNF185	570	408.988	208.1	255.8	273.5	184.3	237.3	234.8	281.1	216	289.4	253.1	296.7	210.5	232	298.9	225.5	240.8	232.4	266.9	272.9	117.4	113.9	81.5	95.6	69.7	81.7	144	198.5	217.2	116.6	134.2	143.1	231.4	149.6	213.9	99.2	153.4	122.4	178	146.2
HyS0047.148	Q9WVK0.2	9.34e-11	Mus musculus	Type-1 angiotensin II receptor-associated protein	XP_012556827.1 PREDICTED: uncharacterized protein LOC105844590 [Hydra vulgaris]	3.7e-27	NA	NA	534	373.008	207.9	187.4	227.4	217.3	220.3	224	231.4	230.9	236.1	222.3	245.7	200.1	211.7	220.4	204.7	232.7	245.2	285.4	255.9	145	123.5	111.3	140.3	119.1	127.3	184.5	177	195.2	201.7	196.2	187.8	183	176.6	197.2	126	156.3	109.1	117.6	107.1
HyS0005.365	P47810.2	1.71e-133	Mus musculus	Wee1-like protein kinase	XP_012557466.1 PREDICTED: wee1-like protein kinase [Hydra vulgaris]	1e-179	Protein kinase domain-containing protein (Fragment)	NA	1734	1572.98	207.4	209.4	196.5	186.9	192.6	181.3	179	143.6	179.5	123.8	150.8	80.6	132.2	139.2	139.8	118.7	108.9	62.5	68.5	26.4	23.8	2.3	3.8	1.6	1.9	184.7	182.8	165.6	164.9	183.9	182.4	181	185.4	181.8	127.5	140.4	126.7	168.1	142.6
HyS0070.31	Q8IDX6.1	2.11e-08	Plasmodium falciparum 3D7	Reticulocyte-binding protein homolog 2a	NA	NA	NA	NA	2937	2775.98	207.3	192.6	204.7	265.7	264.3	299.7	204.8	299.6	216.1	262.1	233.9	325.9	332	245.9	262.7	250.2	256	277.2	275.2	95.1	81	66.9	57.8	32.1	10.5	230.5	166.5	170.4	227.2	213.6	219.3	98.6	203.4	152.8	148	144.5	130.3	123.4	138.7
HyS0025.166	Q07536.1	0	Bos taurus	Methylmalonate-semialdehyde dehydrogenase [acylating], mitochondrial	XP_012555310.1 PREDICTED: probable methylmalonate-semialdehyde dehydrogenase [acylating], mitochondrial [Hydra vulgaris]	6.3e-224	Methylmalonate-semialdehyde dehydrogenase	NA	1584	1422.98	207.3	165.3	166.8	203.8	201.9	209.9	161.9	196.1	162.9	176.9	151.5	161.6	163	159.9	163.6	172.8	163	186	186.9	52.2	44.7	119.1	114.7	129.7	94.7	163.8	134.1	131.1	155	165.5	169.8	132.5	162.9	123.5	112	106.2	111.6	85.9	109.1
HyS0002.131	Q80YX1.1	0.18	Mus musculus	Tenascin	NA	NA	NA	NA	1239	1077.98	207.1	211.4	219.8	249.8	232.5	227	216.6	235.2	217.7	216.2	213.1	300.2	192.7	119.2	126.4	157.9	131.6	215.1	217.3	1.5	0.9	0.5	0.1	0.4	0.4	186.5	177.8	171.7	181.8	182.1	190.3	189.5	177	176.8	123	149.9	130.4	88	63.5
HyS0005.424	Q32LE3.1	3.34e-97	Bos taurus	Centrin-1	RDD42453.1 Centrin-2 [Trichoplax sp. H2]	3.4e-38	caltractin	CETN1	513	352.017	206.8	211.5	215.9	273.9	227.8	226.8	227.3	248.6	206.6	235.1	210.9	305.9	224.8	153.7	178.7	189.1	183.2	233.7	249.1	106.5	102	66.6	84.3	65.4	79.7	191.7	159.6	158.7	196.4	178.9	168.7	156.5	186.3	168.9	138	124.4	113.8	93.4	84.9
HyS0067.74	P0CB95.1	1.02e-48	Pongo abelii	NADH dehydrogenase [ubiquinone] iron-sulfur protein 4, mitochondrial	XP_002157726.1 PREDICTED: NADH dehydrogenase [ubiquinone] iron-sulfur protein 4, mitochondrial-like [Hydra vulgaris]	6.2e-48	NADH-ubiquinone oxidoreductase 18 kDa subunit	NDUFS4	507	346.017	206.2	190.4	192.9	175.6	203.2	210	199	192	201.5	206.3	189.2	170.3	168.7	159.3	127.4	127.1	122.1	172.5	157	145.7	135.9	130.9	132.1	128.5	126.4	127.2	145.1	136.5	125.8	131.9	146.7	159.2	126.5	164.1	84.1	122.8	99.5	95.1	90
HyS0062.123	Q8WXH2.2	1.36e-35	Homo sapiens	Junctophilin-3	XP_002168568.2 PREDICTED: uncharacterized protein LOC100199131 isoform X2 [Hydra vulgaris]	5.1e-25	NA	NA	2985	2823.98	206.1	175	162.9	184.5	198.7	164.3	147.2	147.8	132.2	112.2	125.1	125.3	70.1	43.9	52.3	50.6	38.2	45.5	54.5	18.9	13.5	9.9	17.5	12.6	4.3	194.6	153.1	163.1	194.8	190.9	199.7	134	184.3	130.3	127.7	134.6	128.4	84.5	63.3
HyS0006.243	Q9I8J6.1	8.01e-42	Xenopus laevis	Probable rRNA-processing protein EBP2	XP_002166032.1 PREDICTED: probable rRNA-processing protein EBP2 [Hydra vulgaris]	1.1e-52	Eukaryotic rRNA processing	EBNA1BP2	888	726.977	205.8	209.8	197.4	211.5	205.8	217.9	218.6	209	208	211.1	206.2	235.5	305.2	261.2	303.2	285.2	320.4	278.5	285.3	51.3	48.2	47.4	41.6	19.8	30	151.8	150.2	136.4	144.2	130.3	138.3	118	140.6	144.3	104.5	121.5	90.8	106.5	118
HyS0028.10	P61020.1	6.59e-120	Homo sapiens	Ras-related protein Rab-5B	XP_012561123.1 PREDICTED: ras-related protein Rab-5C-like [Hydra vulgaris]	3.3e-102	Rab GTPase	NA	648	486.977	205.8	217	232.5	189.1	209	217.6	242.7	217.1	247.2	232.2	259.7	208.5	269.8	328.5	357	342.3	347.9	334.1	314.8	347.6	328	251.5	313.5	271.5	275.3	158.1	189.4	182.5	134.1	153.5	148.9	200.3	158.4	201.9	104.4	160.5	117.1	173.5	182.1
HyS0024.146	Q03168.2	1.8e-168	Aedes aegypti	Lysosomal aspartic protease	XP_002161366.2 PREDICTED: lysosomal aspartic protease-like [Hydra vulgaris]	8.3e-165	Lysosomal aspartic protease Precursor	NA	1161	999.977	205.7	210	222.2	196.1	211.1	196.6	202.7	190.2	201.6	198.7	185.2	158.3	202.9	306.1	242.7	222.1	231.9	168.5	176.5	145.1	121.6	193.1	213.5	257	246.6	156.6	162.7	166.8	158.7	170.2	170.2	181.6	162.8	171.1	111.7	134.7	110	214.1	235.4
HyS0098.28	O60506.2	1.78e-166	Homo sapiens	Heterogeneous nuclear ribonucleoprotein Q	XP_002157894.2 PREDICTED: heterogeneous nuclear ribonucleoprotein Q-like [Hydra vulgaris]	5e-188	Heterogeneous nuclear ribonucleoprotein Q	HNRNPR	1854	1692.98	205.5	174.1	159.1	204.6	197	196.6	174.5	199.7	180.4	174	175.4	258.8	401.4	418.1	333.6	232.1	234.3	198	196.8	204.1	194.7	144.3	175.8	138	165.3	169.4	128.6	123.2	176	158.1	159.7	89.9	162.2	118.2	117.5	114.8	105.4	165.2	235.6
HyS0011.341	Q5RDA3.1	9.13e-97	Pongo abelii	Cleavage stimulation factor subunit 2	XP_012565763.1 PREDICTED: cleavage stimulation factor subunit 2-like [Hydra vulgaris]	1e-125	Cleavage stimulation factor subunit	CSTF2T	1527	1365.98	205.4	174.2	168.4	147.3	190.3	201	182	171	180.9	160.5	172.2	108.2	136.3	125.2	154	150.3	121.7	172.8	179.9	45.7	38.5	38.4	40.8	36.8	24.1	135.3	151.1	142.1	133.8	137.6	161.9	146.5	125.5	147.4	83.6	121.4	89.1	110.9	100.3
HyS0024.72	Q9EQC4.2	2.32e-61	Mus musculus	Elongation of very long chain fatty acids protein 4	XP_002159416.2 PREDICTED: elongation of very long chain fatty acids protein AAEL008004-like [Hydra vulgaris]	3.2e-86	Elongation of very long chain fatty acids protein 4	NA	828	666.977	205.4	258	243.6	191.6	196.7	202.1	252.5	199.6	249.8	221.2	255.9	174.5	158.7	225.6	199.6	223.2	217.3	255.5	235.5	97.2	121.7	194	194.1	247.9	243.7	154.9	201.7	180.8	138.8	157.8	154.5	225.2	149.6	208.9	109.5	146.8	117.9	145.4	139.7
HyS0029.205	A1A4K8.1	2.09e-117	Bos taurus	Splicing factor U2AF 35 kDa subunit	XP_002156010.3 PREDICTED: splicing factor U2AF 26 kDa subunit-like isoform X1 [Hydra vulgaris]	2e-100	Splicing factor	NA	726	564.977	204.9	152.1	155.6	190.4	181.8	198.3	161.8	189.6	166.3	160.1	158.3	94	211.5	211.6	220.7	222.2	224.8	216.6	211.6	119.5	106	95.1	81.6	64.3	68.2	137.7	120.9	119.3	168.5	140.6	143.6	133.4	129.8	133.6	93.4	107.8	88.3	116.4	122
HyS0029.142	Q12834.2	4.92e-140	Homo sapiens	Cell division cycle protein 20 homolog	XP_020609648.1 cell division cycle protein 20 homolog [Orbicella faveolata]	2e-123	Cell division cycle protein 20	CDC20	1482	1320.98	204.7	191.4	181.2	171.1	194.8	206.6	193.4	189	210.6	200.4	202.4	142.2	220.6	270.5	270	269.8	268.8	248.5	234	41.1	30.9	8.8	8.4	3.3	4	156	151.1	152.8	152	157	163.9	163.2	156.5	148.9	110.5	131.3	117.5	153.6	183.1
HyS0130.5	O15995.1	6.42e-111	Hemicentrotus pulcherrimus	G1/S-specific cyclin-E	XP_002162252.2 PREDICTED: G1/S-specific cyclin-E1-like [Hydra vulgaris]	7.1e-163	Cyclin N-terminal domain-containing protein (Fragment)	CCNE1	1380	1218.98	204.6	218.9	215.8	181.6	181.4	158.2	179.5	152.2	173.6	142.3	172.5	101.3	91.2	117.5	102.4	91.6	87.3	49.3	51.8	14.2	10.6	3.1	4.9	2.2	3.7	193.6	222	209.4	205.5	189.3	194.1	222.3	197	217.1	121.3	168.8	130.9	128	110
HyS0992.3	O15995.1	6.42e-111	Hemicentrotus pulcherrimus	G1/S-specific cyclin-E	XP_002162252.2 PREDICTED: G1/S-specific cyclin-E1-like [Hydra vulgaris]	7.1e-163	Cyclin N-terminal domain-containing protein (Fragment)	CCNE1	1380	1218.98	204.6	218.9	215.8	181.6	181.4	158.2	179.5	152.2	173.6	142.3	172.5	101.3	91.2	117.5	102.4	91.6	87.3	49.3	51.8	14.2	10.6	3.1	4.9	2.2	3.7	193.6	222	209.4	205.5	189.3	194.1	222.3	197	217.1	121.3	168.8	130.9	128	110
HyS0009.68	Q54J48.1	9.12e-48	Dictyostelium discoideum	Probable pyridoxal 5'-phosphate synthase subunit pdx2	XP_013421105.1 probable pyridoxal 5'-phosphate synthase subunit pdx2 isoform X1 [Lingula anatina]	2.3e-45	Glutamine amidotransferase subunit pdxT	PDXT	696	534.977	204.1	143.5	133.5	206.9	133	81.5	77.7	95	81.3	90.1	87.6	145.7	100.4	60.3	53	59.2	53.6	61.4	61.1	23.2	30.2	20.2	27.7	19.3	22	178.5	129.4	124.8	147.4	181.7	177	125.7	185.1	120.2	122	95	125.3	59.4	45.2
HyS0059.55	B4JT39.1	1.33e-54	Drosophila grimshawi	Mesencephalic astrocyte-derived neurotrophic factor homolog	XP_002154220.1 PREDICTED: mesencephalic astrocyte-derived neurotrophic factor homolog [Hydra vulgaris]	2.8e-56	Mesencephalic astrocyte-derived neurotrophic factor	MANF	513	352.017	203.9	211.6	223.9	270.7	216.6	202.9	193.8	197.3	166.4	228.2	167.6	325.2	362.5	331.9	333.5	328.9	306	113.8	123.3	280.8	191	122.3	145.9	66.6	98.3	227.8	234.8	236.3	247.3	214	206.4	237.4	233.8	242.6	180.9	197.8	187.1	203.9	154.8
HyS0028.75	Q9PUU6.1	0	Xenopus laevis	Frizzled-2	CAJ32309.1 frizzled receptor [Hydractinia echinata]	0	Frizzled receptor	NA	1674	1512.98	203.8	222.7	210.9	241.5	211.5	177.4	185.4	185.2	198.4	165	189	138.9	137.7	147.4	132.5	150.2	133.7	123.3	132.4	61.7	43.9	25.6	36.5	23.4	30.6	255.1	212.7	217	241.6	264	245.1	241.3	255.5	210.4	180.9	173.3	160	190.4	187
HyS0020.142	P0CO24.1	1.87e-08	Cryptococcus neoformans var. neoformans JEC21	Non-histone chromosomal protein 6	XP_002157622.1 PREDICTED: nuclear autoantigen Sp-100-like [Hydra vulgaris]	2.6e-46	NA	NA	879	717.977	203.6	174.9	184.9	222	211.8	222.2	181.7	223.9	188	215.4	187.3	328.4	292.9	232	227.8	217.4	236.3	234.3	232.4	82.8	79.6	60.7	62.1	44.1	48.2	198.6	143.1	146.1	183.1	188.5	190.5	96.8	190	141.4	124.2	136	136.5	90	98.3
HyS0007.323	Q3T0K2.1	0	Bos taurus	T-complex protein 1 subunit gamma	XP_002163432.1 PREDICTED: T-complex protein 1 subunit gamma-like [Hydra vulgaris]	6e-270	T-complex protein 1 subunit gamma	NA	1641	1479.98	203.5	181.6	187.7	231.7	221	230.5	182.3	215.3	186.3	197.1	174.6	221.9	262.7	238.5	238.7	223.3	220.7	197	209.8	109.6	79	111.9	121.9	78.4	48.3	200.3	141	154.7	208.2	192.9	194.5	139.5	188.1	140.6	135.9	129	140.2	130.6	158
HyS0097.21	P63279.1	2.2e-96	Homo sapiens	SUMO-conjugating enzyme UBC9	XP_002157944.3 PREDICTED: SUMO-conjugating enzyme UBC9-like [Hydra vulgaris]	2.5e-83	Ubiquitin-conjugating enzyme	NA	477	316.042	203.5	185.9	206.8	160.3	197	195.1	216.4	180.9	224	193.6	209.4	173.1	230.2	254.7	247.8	273.2	275.1	293	258.6	174.4	159.6	138.4	149.5	118.1	131.1	127.9	170.3	149.7	128.9	118.9	139.9	167.9	127.1	158.8	86.9	127.4	96.8	149.6	138.3
HyS0220.5	Q9DG68.1	3.05e-134	Lithobates sylvaticus	60S acidic ribosomal protein P0	XP_002154455.2 PREDICTED: 60S acidic ribosomal protein P0-like [Hydra vulgaris]	2.7e-121	TCTP domain-containing protein	NA	945	783.977	203.2	325.6	299.6	151.9	237.1	238.6	346.2	218.4	343.7	291.5	337.6	215.8	392.1	628.7	535.5	529.6	531.5	426.7	444	1233.3	1959.6	1645.6	1583.4	1396.3	1405.5	121	233.5	215.8	113.8	119.5	140.5	252.8	109	224.6	76.4	182.9	127.7	257.3	343.3
HyS0029.64	P09917.2	2.04e-28	Homo sapiens	Polyunsaturated fatty acid 5-lipoxygenase	XP_002167264.2 PREDICTED: arachidonate 5-lipoxygenase-like [Hydra vulgaris]	2.2e-144	NA	NA	2007	1845.98	203.1	216.5	224	192.2	251.2	251.6	237.6	229.9	233	232	223.5	162.3	122.1	107	88.1	106	77	143	153.7	0.8	0.9	0.7	2.9	0.9	3.8	180.4	203.1	200.3	180.8	189.5	207.6	223	177	201.7	109.7	154.7	118	120.8	89.1
HyS0003.287	B9ENE7.1	1.76e-92	Salmo salar	Protein mago nashi homolog	XP_012556047.1 PREDICTED: protein mago nashi homolog 2 [Hydra vulgaris]	2.5e-72	RNA-binding protein Mago nashi	MAGOH	453	292.086	202.6	187.8	198.3	187.2	173.5	199.9	227.9	201.2	197.9	178.7	224.5	245.9	272.7	266.9	290.9	284.3	315.9	302.1	282.7	187.8	222.4	186.8	147.1	88.4	133.4	115.3	156.6	125.3	161.7	117.5	145.6	151	122.4	161.1	98.3	122.2	121.2	102.1	108.5
HyS0018.118	Q5F457.1	2.27e-32	Gallus gallus	WW domain-binding protein 4	XP_012562811.1 PREDICTED: WW domain-binding protein 4-like, partial [Hydra vulgaris]	2e-49	WW domain-binding protein 4	WBP4	912	750.977	202.6	178.9	199.4	200.4	214	223	203.1	228.8	188	209.7	196.8	301	167	112.2	125.7	140.2	137.8	197.6	200.8	32.2	41.4	29.9	25.9	21.4	18.6	143.6	127.8	125.9	145	131.2	128.9	114.8	133.3	125.7	92	94.6	94.9	60.9	43.5
HyS0003.549	O73630.1	1.09e-21	Xenopus laevis	Nuclear factor NF-kappa-B p100 subunit	XP_002163191.1 PREDICTED: alpha-latrocrustotoxin-Lt1a-like [Hydra vulgaris]	2.9e-36	NF-kappa-B inhibitor protein	NA	1044	882.977	202.5	294	272.5	185.4	189.8	189.3	272.1	165.1	270.6	175.7	237.3	90	114.9	175.6	160.2	155.4	147.2	114	116.8	51.1	39.1	43.3	58.3	51.2	51.4	192.2	288.7	264.5	184.8	191.5	180.1	276.8	176	262.9	101.5	191	96.7	130.4	120
HyS0089.55	Q25532.1	4.3e-30	Manduca sexta	V-type proton ATPase subunit G	XP_012553545.1 PREDICTED: V-type proton ATPase subunit G-like [Hydra vulgaris]	2e-29	V-type proton ATPase subunit G	ATP6V1G2	348	188.089	202.4	176.2	195.5	205.1	178.8	156.5	175.4	169	162.7	171.1	191.7	223.2	208.4	120.2	153.9	165.6	168.5	193.2	194.4	145.4	135.6	98.7	116	39.3	73.7	179.7	194.7	185.6	157.4	170.1	184.8	175.9	200.5	203.8	111.8	138.7	152.1	95.5	75.3
HyS0002.405	P62314.1	9.98e-50	Homo sapiens	Small nuclear ribonucleoprotein Sm D1	XP_002163302.1 PREDICTED: small nuclear ribonucleoprotein Sm D1-like [Hydra vulgaris]	5.9e-41	Small nuclear ribonucleoprotein Sm D1	SNRPD1	1185	1023.98	202.3	183.4	189.8	191.7	188.7	202.5	202.5	208.2	194.9	205.5	196.3	283.6	320.1	267.9	310.4	296	335.7	274.8	275.4	272.7	366	210.7	186.9	139.7	166.4	127.6	136	128.7	125.2	126.2	119.3	138.7	150.9	136.3	93.8	118.7	107.8	108.8	127
HyS0098.36	Q24799.1	1.02e-51	Echinococcus granulosus	Myophilin	XP_002162291.1 PREDICTED: myophilin-like [Hydra vulgaris]	5.2e-75	Transgelin	NA	582	420.988	202.2	188.7	202.5	215.5	193.3	190.6	190.8	205.2	198	164.1	199.7	205	101.9	59.2	67.9	76.5	63.3	121.2	122.9	119.5	80.7	77.5	71.4	36.1	68.7	269.5	230.8	217.6	250.6	237.4	227.9	216	260.2	213.3	170.2	160.7	188.9	74.1	45
HyS0024.183	Q5SP50.1	1e-65	Danio rerio	Zinc finger CCHC-type and RNA-binding motif-containing protein 1	XP_002159009.1 PREDICTED: zinc finger CCHC-type and RNA-binding motif-containing protein 1-like [Hydra vulgaris]	9.4e-55	Zinc finger CCHC-type and RNA-binding motif-containing protein 1	ZCRB1	699	537.977	202.2	173.6	186.2	258.1	221.4	241.8	194.4	261.4	180.6	217.8	196.7	285.3	184.1	100.9	90.2	94.9	104.7	137.7	138.7	32.9	38.4	29.7	25.1	21	25.3	101.4	65.7	51.7	81.1	100	92	61.5	89.8	69.6	65.8	48.6	52.6	29.5	23.4
HyS0007.67	B5FZ63.1	1.35e-35	Taeniopygia guttata	Transcription and mRNA export factor ENY2	XP_013792137.1 transcription and mRNA export factor ENY2-like [Limulus polyphemus]	1.8e-23	Transcription and mRNA export factor ENY2	ENY2	291	133.688	201.8	216.7	242.5	170	197	214.4	239	229.1	254.6	251.9	248.5	144	238.9	174.2	258.6	277.7	281.3	276.5	265.4	201.6	221.4	226.1	236.1	209.9	234.4	149.5	193.2	201.6	141.2	147	136.9	193.1	138.4	212.6	93.7	186.3	84.6	110.4	120.4
HyS0014.118	Q02837.1	1	Simian immunodeficiency virus (isolate AGM / clone GRI-1)	Envelope glycoprotein gp160	NA	NA	NA	NA	447	286.101	201.7	184.1	164.3	214.6	204.9	210.9	195.5	196.5	194.4	180.8	214.9	173.4	164.5	136.8	137.6	157.7	146.6	191.1	196.8	407	385.5	433.5	453.2	546.2	501.5	160.5	141.3	140	159.3	170	169.5	170.9	174.5	162.7	108.9	115.4	102.2	65.5	69.6
HyS0003.64	P14131.4	4.11e-85	Mus musculus	40S ribosomal protein S16	AAO20337.1 ribosomal protein S16, partial [Hydra vulgaris]	7.6e-63	Ribosomal protein S16	RPS16	438	277.129	201.6	0	0	281.1	177.1	208.5	0	211.5	0	99.2	0	288	345	0	0	0	0	0	0.2	0	205.5	434.2	0	329.2	0	221.9	0.3	0	227.9	214.1	154.8	0	224.5	5.1	148.7	3.9	114.1	0	0
HyS0078.17	A1U1P2.1	1.9	Marinobacter nauticus VT8	Glucokinase	XP_002155599.2 PREDICTED: uncharacterized protein LOC100209455 [Hydra vulgaris]	6.1e-18	NA	NA	360	199.836	201.3	196.7	212.6	119.2	176.6	197.7	215	178.6	186.1	218.6	201.5	124.5	168.4	232	161.4	180.8	201.3	231.6	214	204.8	200	221.1	214.4	191.2	222.6	87	163.5	163.3	102.8	84.5	116.5	145.7	82.2	156.2	51.1	115	51.4	96.9	124.9
HyS0013.4	Q2HJH9.3	1.34e-41	Bos taurus	Programmed cell death protein 5	XP_012559447.1 PREDICTED: programmed cell death protein 5-like [Hydra vulgaris]	2.7e-35	Programmed cell death protein 5	PDCD5	384	223.4	201.3	191.6	180.7	186.7	190.2	159.5	186.5	156.5	148.9	133.7	153.1	178.8	108.6	106.5	68.1	80.3	62.7	103.1	115.6	73.6	77.4	82.8	74.8	39.6	71.3	162.3	169.6	160.8	163.8	150.2	141.7	165.1	157.9	154.8	104.4	110	143.5	65.3	46.7
HyS0083.42	P51990.1	2.45e-23	Xenopus laevis	Heterogeneous nuclear ribonucleoprotein A2 homolog 2	XP_012559382.1 PREDICTED: heterogeneous nuclear ribonucleoprotein A0-like [Hydra vulgaris]	9.2e-87	Heterogeneous nuclear ribonucleoprotein 1	NA	903	741.977	200.9	146.6	151	192.8	181.4	177.3	151.5	196.5	155.9	175.9	151.3	177.2	261.7	225.1	227.8	222.9	221.4	192.2	184.5	211	197.4	274.5	306.5	265.6	316.8	126.1	85.7	91.1	132.7	124.2	110.2	47.5	110.9	66.8	94.1	73	64.7	55.6	68.2
HyS0048.69	Q3TLH4.3	4.52e-07	Mus musculus	Protein PRRC2C	XP_012558189.1 PREDICTED: protein PRRC2C-like, partial [Hydra vulgaris]	1.1e-14	NA	NA	5226	5064.98	200.6	180.1	181.1	230.7	231	244	164.7	222.9	173.8	184	177.8	256.4	252.8	182.4	242	202.1	202.8	200.1	199	54.5	58.3	48.2	43.4	24	5.7	219.4	150.7	149.9	219.3	208.4	212.2	68.9	192.5	134.4	133.6	135.6	122.4	101.7	121.9
HyS0011.224	P97313.3	7.7	Mus musculus	DNA-dependent protein kinase catalytic subunit	NA	NA	NA	NA	432	271.129	200.3	220.3	244.7	177.2	210.2	213.4	236.1	187.4	207.9	216.8	197.6	176.8	144.8	130.2	82.5	119.5	108.8	193.4	182.3	175.6	133.2	136.9	189.6	75.9	213.6	147.8	199.5	169.7	110.6	110.9	127.8	202.8	132.3	185.9	83.2	136.4	102.5	98	53.8
HyS0004.306	P41777.2	5.37e-29	Rattus norvegicus	Nucleolar and coiled-body phosphoprotein 1	XP_002161388.1 PREDICTED: nucleolar and coiled-body phosphoprotein 1-like [Hydra vulgaris]	6.2e-36	Nucleolar and coiled-body phosphoprotein 1	NA	753	591.977	200.2	153.5	171.4	218.1	216.9	236.8	176.1	245.1	177.4	238.2	170.8	260	302.2	257.3	253.1	243.1	262.5	220.9	225.9	70.6	73.2	98.1	69	45	66.5	139.4	105.3	109.4	140.8	126	137.6	95.5	128.5	97.7	87.3	90.2	79.5	81.3	74.7
HyS0013.129	Q6NWF4.2	3.58e-66	Danio rerio	Vacuolar protein-sorting-associated protein 25	XP_002156482.1 PREDICTED: vacuolar protein-sorting-associated protein 25-like [Hydra vulgaris]	6.5e-80	Vacuolar protein-sorting-associated protein 25 (inferred by orthology to a human protein)	NA	540	379.008	199.9	207.2	210	208.4	173.7	134.2	161.5	124.2	132.4	120.5	122.7	105.8	88.3	104.8	97.2	88.6	85.4	75.6	79.5	51.1	45.6	35.6	39.7	38.8	38	200.1	210.6	185.8	203.8	191.3	189	215.3	194.4	220.5	141	157.4	98.2	118	109.1
HyS0111.10	A1XQU1.2	3.27e-127	Sus scrofa	Proteasome subunit beta type-7	XP_012559095.1 PREDICTED: proteasome subunit beta type-7-like [Hydra vulgaris]	2.7e-117	Proteasome subunit beta type	PSMB7	837	675.977	199.9	153.5	165.7	200.2	185.6	195	163.3	195.4	163.2	166.5	147.4	164.4	163.4	144.6	168.3	182.1	174.4	201.1	192.7	139.7	133.4	170.9	162.8	146.9	139.5	144.3	105.7	102.9	131.5	151.1	137.6	104.5	142.9	114.2	97.2	91.7	77.2	71.2	85.5
HyS0056.44	O75400.2	5.85e-125	Homo sapiens	Pre-mRNA-processing factor 40 homolog A	XP_002157462.3 PREDICTED: pre-mRNA-processing factor 40 homolog B-like [Hydra vulgaris]	1.3e-181	Pre-mRNA-processing factor 40 A	PRPF40A	2625	2463.98	199.8	166	168.6	190.3	198.7	213.8	168.9	202.2	171	184.3	175.8	221	246.6	223.7	219	198.7	208.8	216.5	199.4	84.9	89.1	85.8	74.7	53	20	143.6	123.2	118.8	140.2	138.6	147.7	94.9	139.6	118	91.9	101.8	97.5	104.6	118.4
HyS0073.13	Q8NCS4.1	1.75e-08	Homo sapiens	Transmembrane protein 35B	XP_020907596.1 transmembrane protein 35B-like [Exaiptasia pallida]	4e-12	NA	NA	489	328.034	199.7	230.2	209.3	249.4	207.2	213.9	228.7	222.6	221.1	225.7	228.7	295	302.1	315.4	297.3	305.4	338.4	215.5	220.3	126.4	120.4	69.6	71.7	50	65.9	180.4	175.7	162.5	173.9	186.8	173.9	175.7	186	174.4	125.4	123	129.2	140.3	164.7
HyS0006.321	P62324.1	7.38e-33	Homo sapiens	Protein BTG1	XP_004212167.2 PREDICTED: BTG family protein-like [Hydra vulgaris]	1.1e-85	B-cell translocation gene 1, anti-proliferative	BTG2	933	771.977	199.6	230.4	211.3	157.9	184.9	87.7	105.7	58.9	73.3	71.5	55.1	56.3	54	63.8	51.3	50	41.1	9.1	16.6	80.3	67	27.4	42.1	22.6	31.4	181.5	240.6	234.6	204.5	207.9	211.9	279.5	184.4	248.9	88.3	166.4	87	67	69.2
HyS0081.19	Q9IA79.1	2.41e-84	Paralichthys olivaceus	Probable Bax inhibitor 1	XP_001637855.1 predicted protein [Nematostella vectensis]	1.2e-65	Transmembrane BAX inhibitor motif containing 6	NA	717	555.977	199.4	225.1	227	227.9	211.5	206.6	219.4	197	232.2	178.6	226.6	142.1	177.2	210.8	242	277.2	254.3	292.8	258.7	211.2	163.3	179.2	203.1	208	194.1	198.2	175	162.5	188.4	193.6	185.3	195.9	194.4	178.7	140.1	135.8	110	108.4	132.5
HyS0055.55	O95166.1	2.73e-80	Homo sapiens	Gamma-aminobutyric acid receptor-associated protein	XP_001634403.1 predicted protein [Nematostella vectensis]	2.4e-59	CTD nuclear envelope phosphatase 1	GABARAP	354	193.979	199.3	265.6	261.5	184.6	199.8	219.2	319.5	214.6	282.9	265.2	340.3	255.4	321.5	545.1	534.1	484.6	554.8	445.7	410.9	364.7	362.1	349.2	397.4	377.8	416.9	148.4	231.5	199.8	162.9	153.7	144.5	263.3	156.4	260.2	105.8	199.6	109.9	209.6	255.4
HyS0070.41	O07529.1	1.69e-07	Bacillus subtilis subsp. subtilis str. 168	FMN-dependent NADPH-azoreductase	XP_002154885.1 PREDICTED: uncharacterized protein LOC100200582 [Hydra vulgaris]	2.6e-53	NA	NA	603	441.977	199.3	168.4	163.6	158.2	196.4	210.9	178.8	216.7	186.2	205.8	178.9	193.5	203.7	179.3	175.3	180.3	164.3	185.1	192.2	107.4	106.6	160.3	155.7	159.4	146.1	113.3	134.5	119.4	114.9	118	127	129.5	111.6	125.7	81.2	96	95.9	96.8	108.4
HyS0029.35	O67919.1	2.73e-18	Aquifex aeolicus VF5	NAD-dependent protein deacylase	XP_013391325.1 uncharacterized protein LOC106159559 [Lingula anatina]	9.3e-89	NAD-dependent protein deacetylase	NA	858	696.977	199.2	170.3	169.8	188	191.2	183.6	167.4	186.4	191.7	193.2	174	138.9	167.9	128.5	140	146.9	131.7	180.8	178.5	15.3	16	7.1	12	10.8	9	183.8	159.6	158.2	168.2	183.2	185.1	171.1	181.8	153	124.3	128.6	117.9	99.2	99.7
HyS0054.139	Q5R7F5.1	0.93	Pongo abelii	Semaphorin-6D	NA	NA	NA	NA	234	84.5441	199.2	245.5	275.2	104.2	168.3	197.7	304.7	150.3	286.7	230.6	313.9	39.9	174.4	295.3	335.8	308.6	267.2	356.2	352.1	44.6	23.2	10.7	25.4	12.4	32.4	117.6	349.6	270.6	70.1	102.2	148.1	296.3	121.7	305.5	68.1	242	118.1	269.8	287.2
HyS0087.49	E2RG47.1	0	Canis lupus familiaris	Dolichyl-diphosphooligosaccharide--protein glycosyltransferase subunit STT3B	XP_002162870.3 PREDICTED: dolichyl-diphosphooligosaccharide--protein glycosyltransferase subunit STT3B [Hydra vulgaris]	0	Source of immunodominant MHC-associated peptides	STT3B	2385	2223.98	198.9	180.6	178.1	245	215.8	201	170.6	202.2	158.9	169.2	157.3	209.3	197.9	180.4	213.3	194.2	189.3	181.9	187.5	102.9	87.9	67.9	77.4	64	45.4	258.2	189.9	183.6	253.9	262.6	246.3	191.9	262.1	179.7	181.1	159.4	184.8	132.7	148.2
HyS0014.305	P51635.2	2.13e-86	Rattus norvegicus	Aldo-keto reductase family 1 member A1	XP_002170648.3 PREDICTED: alcohol dehydrogenase [NADP(+)]-like [Hydra vulgaris]	8.4e-102	D-galacturonate reductase	NA	975	813.977	198.7	171.8	200.3	202.4	213.5	207.8	179	209.9	175.8	220.2	162.2	177.6	224.7	253.5	214.2	235.6	217.8	227.9	231.2	171.9	217.3	396.1	375.5	499.9	549.6	161.2	153.6	170.1	168.4	164.5	173.1	169.1	165.2	161.6	113.8	137.9	108	137.9	155.9
HyS0027.23	Q5E9S2.1	6.07e-28	Bos taurus	Nuclear transcription factor Y subunit alpha	XP_027048941.1 uncharacterized protein LOC113676478 [Pocillopora damicornis]	6.3e-29	Nuclear transcription factor Y subunit alpha	NFYA	843	681.977	198.5	200.8	203.7	168.5	200.9	210.7	225.4	214.8	241.6	226.1	242.2	179.9	171.4	136.7	130.9	138.7	128.6	124.7	128	34.8	36.8	19.8	25.2	22.9	20.8	202.6	215.8	206.1	188.1	199.2	213.7	255.7	184.7	229.7	126.4	187.3	140.7	137.8	96.6
HyS0070.59	P67962.1	0	Gallus gallus	Casein kinase I isoform alpha	XP_002158334.2 PREDICTED: casein kinase I isoform alpha isoform X2 [Hydra vulgaris]	1.9e-174	Casein kinase 1 protein catalytic subunit	NA	1869	1707.98	198.1	183.9	185.1	180.8	199.9	202.4	202.6	204.7	199.8	220.8	201.6	167.1	216.5	239.2	252.4	242.9	232.1	233.7	236.5	140.7	138.2	147.1	184.4	177.8	176.1	163	166.4	155.1	162.3	174.5	163.4	165.4	156.5	160.6	114.9	140.1	115.7	151.7	152.9
HyS0029.202	A1A4K8.1	2.09e-117	Bos taurus	Splicing factor U2AF 35 kDa subunit	XP_002156010.3 PREDICTED: splicing factor U2AF 26 kDa subunit-like isoform X1 [Hydra vulgaris]	2e-100	Splicing factor	NA	726	564.977	197.2	161.6	153.1	152	169.2	181.7	168.2	166.4	168.9	171.6	172.1	166	217.9	186.8	228.8	205.6	226.5	210.3	209.9	125.9	145.6	88.7	93.2	82.7	72.2	123.3	124.4	114.7	107.9	118.3	125.6	112.9	120.9	115.8	77.6	96.2	81.5	74.7	105.1
HyS0049.39	Q9V4M2.2	5.95e-18	Drosophila melanogaster	Protein wech	XP_002159278.1 PREDICTED: E3 ubiquitin-protein ligase TRIM71-like [Hydra vulgaris]	1.2e-84	NA	NA	990	828.977	197	155.7	161.5	190.7	192.9	177.5	152.4	177.1	145.2	139.2	142.8	149.7	102.4	65.4	93.3	98.5	63	134.4	137.3	70.6	68.3	35	41.4	31.5	40.9	232.3	193.2	180.9	211.8	211.7	214.1	176.2	219.8	176	146	150.4	129.4	107.3	109.2
HyS0001.161	Q14444.2	9.98e-30	Homo sapiens	Caprin-1	XP_004206807.1 PREDICTED: caprin-1-like [Hydra vulgaris]	4.5e-66	Translation initiation factor IF-2	NA	1326	1164.98	197	182.3	179.8	208.6	211.3	226.3	198.2	254.8	209.4	231.9	207.3	270.3	310.2	301.5	322.3	289.8	297.3	267.5	266.5	207.2	235.2	316	326.4	321.4	323.1	180.1	159	156.5	184.7	182.9	177.2	99.1	174.5	132.3	118.8	134.8	102.2	115.6	154.6
HyS0093.38	Q6DIS2.1	1.05e-11	Xenopus tropicalis	Protein CDV3 homolog	XP_002160495.1 PREDICTED: protein CDV3 homolog B-like [Hydra vulgaris]	8.1e-21	NA	NA	639	477.977	197	176.2	180.2	189.4	185.9	199.8	194.3	209.3	194.7	218.7	196.3	274.3	303.4	254.9	254.1	254.6	280.3	258.5	258.6	160.7	188.8	129.1	121.3	70	97.1	126.2	128.3	129.3	98	128	128.2	123.6	121.4	136.9	91.1	102	89.9	107.3	104.1
HyS0011.216	Q6P926.1	7.59e-23	Mus musculus	Spermatogenesis-associated protein 24	KXJ14645.1 Spermatogenesis-associated protein 24 [Exaiptasia pallida]	3.3e-27	NA	NA	471	310.042	196.3	210	211.7	204.6	198.2	199.9	237.8	202.5	235.6	215	216.1	232.3	205.6	180.4	197.4	189.7	218.5	216.5	210.6	87.6	98.8	44.6	41.2	33.2	44.7	148.2	181	161.6	122.8	142	133.7	150.1	145.6	185.6	103.4	128	91.6	102.3	91
HyS0040.164	Q90WZ0.1	3.04e-59	Xenopus laevis	Intraflagellar transport protein 20 homolog A	XP_020914818.1 intraflagellar transport protein 20 homolog [Exaiptasia pallida]	1.3e-42	Intraflagellar transport protein 20	IFT20	390	229.327	196.2	241.3	231.5	202.3	196.9	198.4	288.5	216.5	276.8	235.9	287.3	255.3	269.2	224	251.1	279.1	246.6	260.9	267	79.2	82.5	79	102.1	82.7	90.3	170.3	193.9	172.6	135.8	158.6	143.3	203.6	148	199.6	113.4	174.5	138.2	134.5	132.6
HyS0016.244	Q5RGE4.2	8.11e-30	Danio rerio	Meiosis expressed gene 1 protein homolog	XP_002166591.1 PREDICTED: meiosis expressed gene 1 protein homolog [Hydra vulgaris]	1.5e-27	meiosis expressed gene 1 protein homolog	MEIG1	291	133.688	195.9	196.7	200.7	183.9	188.2	195.1	220.5	189.7	216.7	181.4	209.2	176	221.5	239.9	236.3	239.8	272.5	295.7	271.8	479.5	499.3	294.2	278.6	200.6	280.5	91.9	119	132.2	81.4	87.9	114.9	118	108.8	133.1	61.9	92	52.7	86.9	73.5
HyS0007.24	Q5ZI78.1	2.25e-52	Gallus gallus	Tumor necrosis factor alpha-induced protein 8	XP_002165766.2 PREDICTED: tumor necrosis factor alpha-induced protein 8-like protein isoform X1 [Hydra vulgaris]	4.5e-66	Tumor necrosis factor alpha-induced protein 8	NA	588	426.988	195.6	225.4	222.1	175.2	185.5	192.2	239.5	177.1	235.3	203.9	232.3	211.6	198	197	209.6	232.5	227.2	256	261.8	75.2	68.4	65.4	61.8	41.8	52.8	134.9	178.6	181.9	134.5	137.8	137.4	178.9	148.5	182.8	92.5	143.2	134.8	139.1	102.5
HyS0059.49	Q8K4G1.2	5.34e-47	Mus musculus	Latent-transforming growth factor beta-binding protein 4	XP_002166874.2 PREDICTED: fibrillin-2-like isoform X1 [Hydra vulgaris]	1.7e-13	Latent transforming growth factor beta binding protein 3	NID1	2466	2304.98	195.1	189.1	163.5	126.7	166.8	176.4	152.4	121.1	189.4	118.5	170.7	61.9	107.4	193.2	183.2	166.1	157.2	188.7	143.9	97.2	66.7	66.1	101.8	61.1	62.4	152.8	147.6	142.2	125.9	145.3	153.9	158.3	136.1	147.1	93.4	119.9	82.3	140.9	157.4
HyS0011.51	O75838.1	1.28e-55	Homo sapiens	Calcium and integrin-binding family member 2	XP_022780866.1 calcium and integrin-binding family member 2-like [Stylophora pistillata]	1.5e-79	Calcium and integrin binding protein CIB	NA	555	393.988	194.9	218.1	200.3	203.9	155.2	110.7	129.8	115.2	130.4	136.7	153	167.3	135.1	116.5	113.9	122.2	117	138.2	147.1	55.5	48.1	39.4	47.4	35.8	45.5	219.2	211.8	204.4	178.5	210	192.5	221.3	219.4	225	142.4	167.5	180.6	125	127.9
HyS0035.128	P0C1J5.1	5.36e-39	Rhizopus delemar RA 99-880	FK506-binding protein 2B	XP_012554339.1 PREDICTED: peptidyl-prolyl cis-trans isomerase FKBP14-like [Hydra vulgaris]	6.1e-47	Peptidyl-prolyl cis-trans isomerase	NA	768	606.977	194.8	165	181.3	192.2	199.3	197.1	190.6	191.5	174.5	217.2	181.3	173.2	238.3	304.9	306.9	283.9	308.6	264	250.2	191.3	151.8	142.5	138.8	57.4	106.7	154.8	140.8	140.9	140.1	156.5	147.9	136.9	154.9	144.1	105.2	122.7	83.4	126.8	141.4
HyS0091.11	Q9D7P6.1	1.51e-79	Mus musculus	Iron-sulfur cluster assembly enzyme ISCU	PFX34536.1 Iron-sulfur cluster assembly enzyme ISCU, mitochondrial [Stylophora pistillata]	4.6e-58	Iron-sulfur cluster assembly enzyme ISCU mitochondrial	ISCU	462	301.042	194.4	247.9	235.1	185.7	197.1	204.7	268.3	200.9	255.6	231.3	275.3	166.3	203.5	239	269.5	301.4	281.6	317.8	310.4	100.3	92.9	159.8	161.6	166.3	199.2	168.1	190.4	205.1	146.1	151.3	135.8	196.4	145.6	193.5	103.1	159.2	112.5	128.1	138.7
HyS0004.24	P15919.2	0.082	Mus musculus	V(D)J recombination-activating protein 1	NA	NA	NA	NA	903	741.977	194.1	200.1	199.2	206.1	171.1	176.6	219.3	226.7	248	261.5	269.7	296.2	624.5	561.1	598.9	501.5	494.4	166.7	164.3	48.8	51.1	46.7	54.7	34.3	43.4	191.6	209.6	215.5	207.7	205.3	185.4	200.5	196.3	225.4	166.1	179.2	180.8	375.1	367.9
HyS0059.48	Q9WUQ1.1	1.3e-10	Rattus norvegicus	A disintegrin and metalloproteinase with thrombospondin motifs 1	XP_002166874.2 PREDICTED: fibrillin-2-like isoform X1 [Hydra vulgaris]	1.1e-13	NA	NA	729	567.977	194.1	193.1	193.3	175.2	199.5	177.4	192.5	179.2	191.9	176.2	182.2	202.3	176.6	116.5	131.2	150.6	122.7	166.7	184.7	16.7	14.3	38.6	49.9	35.8	35.8	157.3	152.8	168.2	143.1	149	161.5	162.4	152.2	140.1	107.2	129.7	120.4	89.3	79.4
HyS0005.251	Q96K80.1	3.62e-28	Homo sapiens	Zinc finger CCCH domain-containing protein 10	XP_002167360.1 PREDICTED: zinc finger CCCH domain-containing protein 10-like [Hydra vulgaris]	1.7e-72	Parthenogenetic masculinizer	ZC3H10	708	546.977	193.3	151.8	152.5	194.3	184.3	193.3	160.9	197.2	175.3	184.1	182.6	253.4	349.8	330.5	329.6	332.3	390.4	230.6	233.7	122	125.3	111.3	120.6	109.1	95.5	207.1	141.7	147.6	179.2	196.5	178.5	138.7	195	143.3	138.7	125.3	131.7	150.4	175.3
HyS0064.21	Q9D1M0.3	1.81e-138	Mus musculus	Protein SEC13 homolog	XP_001631519.1 predicted protein [Nematostella vectensis]	2.9e-83	Suppressor of cytokine signaling 5	SEC13	948	786.977	193.1	176	188.3	213.1	197.3	185.9	178.1	199	181.6	197.5	182.2	204.3	229.8	190.2	236.7	233.6	234.2	253.1	256.5	267.6	254.7	105.2	129.2	79.7	89.6	148.5	121.1	131.1	145.3	146.3	145.5	122.3	127.3	114	95.9	101.2	81	114.4	102.6
HyS4470.1	O76021.3	5.32e-36	Homo sapiens	Ribosomal L1 domain-containing protein 1	XP_004207331.1 PREDICTED: ribosomal L1 domain-containing protein 1-like [Hydra vulgaris]	2.5e-73	NADPH-protochlorophyllide oxidoreductase	NA	1146	984.977	192.9	174.2	165	167.4	191.9	199.8	185.1	189.4	183.3	198.2	188.9	176.7	219.8	236	255.1	236	247.4	248.7	243.2	43.3	42.9	49.5	43.9	42	21.2	135.8	137.7	136.2	123.6	131.9	135.4	127.7	129.6	134.9	96.5	116.2	102.3	111	122.8
HyS0033.57	P20650.1	6.84e-130	Rattus norvegicus	Protein phosphatase 1A	XP_002161787.3 PREDICTED: protein phosphatase 1A-like [Hydra vulgaris]	4e-147	Neutral and basic amino acid transport rBAT	PPM1B	1314	1152.98	192.7	165.7	164.5	210.6	191.8	190.1	169.2	197.4	158.4	169.9	155.5	214.9	141.7	95.8	96.2	96.9	85.5	114.2	116.4	135.3	131.6	165.8	197.3	139.8	178.2	182	135	139.5	181	173	170.1	137.8	177.3	136.7	118.4	122.7	125.1	80.2	60.8
HyS0004.329	A0QZA1.1	1.5e-10	Mycolicibacterium smegmatis MC2 155	Universal stress protein MSMEG_3950/MSMEI_3859	RMX38970.1 hypothetical protein pdam_00008188 [Pocillopora damicornis]	4.1e-39	Universal stress protein YxiE	USP	885	723.977	192.4	185.6	189.7	210.8	198.6	190.1	198.3	195.9	194.5	196.2	191.3	192.3	154.5	120.3	143.4	144.4	146.3	176.1	186.7	77	61.1	118.7	122.7	84.5	115.5	159.8	142.6	143.3	154.6	175.4	173.5	164.1	168.1	153.3	115.4	118.8	89.5	76.9	73.1
HyS0059.95	Q95M18.1	0	Bos taurus	Endoplasmin	XP_002157524.1 PREDICTED: endoplasmin-like [Hydra vulgaris]	0	Heat shock protein 90 kDa beta member 1	NA	2490	2328.98	192.1	199.5	215.2	256.2	235.1	220.7	178.5	198.9	162	223.5	152	289.5	246.4	213.2	212.3	222.6	177.4	90	100.2	228.2	163.5	91	119.6	50.7	69.3	323	305.9	314.8	329.7	312.4	306.7	266.5	323.1	275.9	252.6	252.2	295.1	318.6	242.7
HyS0088.8	Q5RCS8.1	5.96e-114	Pongo abelii	V-type proton ATPase subunit D	XP_022807686.1 V-type proton ATPase subunit D-like [Stylophora pistillata]	3.7e-89	V-type proton ATPase subunit D	ATP6V1D	759	597.977	192	171.4	159.6	198.7	182.5	197.2	174.1	200.6	181.5	191.5	173.4	228.7	147.6	116.3	123.5	139.7	123.2	172.5	171.8	151.2	152.9	126.9	122.6	94.8	112.4	143.4	112.6	112.8	114.7	132.6	130.2	123.4	130.1	115.7	86.2	100.4	108.5	66.5	68.6
HyS0034.201	Q8K0H5.1	1.06e-47	Mus musculus	Transcription initiation factor TFIID subunit 10	XP_002165245.2 PREDICTED: transcription initiation factor TFIID subunit 10-like [Hydra vulgaris]	3.2e-51	Transcription initiation factor TFIID subunit 10	TAF10	471	310.042	192	173.9	183.4	180.6	192.3	204.5	219	210.7	210.3	204.1	212.1	176.6	221.9	242.4	255.1	261.4	271	285.2	260.6	132.1	124.5	92.7	97	74.8	84.3	130.1	136.9	153.9	144.2	128	142.3	168.8	133.2	157.7	86	145.4	106.8	93.3	122
HyS0053.68	O45379.1	4.02e-22	Caenorhabditis elegans	ADP-ribosylation factor-like protein 3	XP_012558231.1 PREDICTED: ADP-ribosylation factor-like protein 3 [Hydra vulgaris]	3.6e-25	Putative gtp-binding adp-ribosylation factor arf1	NA	951	789.977	191.9	176.2	167	217.2	170	110.2	126.4	112.1	113.6	118.4	113.2	190	132.6	114.6	92.3	98.3	89.2	95.9	107.1	44.4	55.2	26.1	32.1	20.2	26.6	171.1	141.1	133.9	168.3	181.5	163.4	140.9	164.9	139.8	119.7	109.3	105.9	85	69.4
HyS0095.31	Q4FK66.1	6.84e-109	Mus musculus	Pre-mRNA-splicing factor 38A	XP_023012476.1 pre-mRNA-splicing factor 38, partial [Leptinotarsa decemlineata]	4.3e-83	PRP38 pre-mRNA processing factor 38 domain containing A	PRPF38A	828	666.977	191.9	163.2	157.9	180	178.9	192.3	169.6	187.1	167.8	183.3	170.4	206.6	202	201.8	226.1	212.7	220	223.8	218.6	52.3	48.2	47.2	35.3	32.4	33.9	135.1	127.4	106.4	149.9	132.9	137.9	104.3	140.9	119.7	92.7	115	80.1	79.6	89
HyS0005.106	Q5U1W4.1	2.93e-17	Rattus norvegicus	Lysosomal-associated transmembrane protein 4B	XP_002170766.1 PREDICTED: lysosomal-associated transmembrane protein 4B-like [Hydra vulgaris]	9.7e-39	NA	NA	720	558.977	191.8	190.9	186.1	213.2	185.3	196.5	186.5	187.2	181.9	200.8	180.4	147.5	230	309.7	324.1	304.1	299.1	218	219.9	277.6	195.5	229.1	241.8	145.1	173.9	179.9	168.3	145.9	175.4	195.2	173.9	171.6	183.4	170.2	130.6	140.3	127.1	158.8	186.8
HyS0005.283	Q9H9L3.1	6.17e-54	Homo sapiens	Interferon-stimulated 20 kDa exonuclease-like 2	XP_002158045.1 PREDICTED: interferon-stimulated gene 20 kDa protein-like [Hydra vulgaris]	6.4e-59	Interferon stimulated exonuclease gene	NA	711	549.977	191.6	169.1	173.4	208	198	205.5	176.8	204.9	179.3	195.2	180.4	237.1	218.8	174.4	203.1	226.9	226.7	242.8	229.2	398.8	538.7	678.2	611	946.7	958.6	140.8	120.1	121.1	157	144.9	147.4	125	147.9	130.6	105.5	107.8	99.6	89.1	94.6
HyS0027.174	Q9DB20.1	6.2e-58	Mus musculus	ATP synthase subunit O, mitochondrial	XP_002167376.1 PREDICTED: ATP synthase subunit O, mitochondrial-like [Hydra vulgaris]	1.2e-69	Mitochondrial ATP synthase subunit OSCP subunit	NA	645	483.977	191.4	176.7	183.2	196.4	188.3	204.2	196.8	195.7	195.6	191.1	172.4	196	198.2	181.2	167.1	180.4	179.4	150.1	157.6	256.5	211.9	320.3	287.3	275.4	266.4	141.6	139.1	136.8	122.5	138.5	143.4	141.8	137.7	139.8	95.8	107.1	109.5	95.4	96.7
HyS0014.155	Q8LB88.1	7.5e-82	Arabidopsis thaliana	E3 ubiquitin-protein ligase RGLG5	XP_020622411.1 E3 ubiquitin-protein ligase RGLG1-like [Orbicella faveolata]	1.5e-82	Purple acid phosphatase	CPNA-2	756	594.977	191.3	246	255.8	190.7	182.2	170.4	249.9	171.5	233.3	173.3	229.7	172.4	127.5	123	144.3	145.3	119.4	148.7	149.2	44.3	55.1	45.7	53.2	56.9	48.6	156.6	213.7	204	145.7	171.8	139.1	208.3	159.7	210.3	108.7	147.7	115.2	142.8	121.2
HyS0006.382	Q4R8Z2.3	1.85e-83	Macaca fascicularis	60S ribosomal protein L13a	XP_002162037.1 PREDICTED: 60S ribosomal protein L13a-like [Hydra vulgaris]	9.2e-79	Epididymis secretory sperm binding protein	NA	1170	1008.98	191.3	200	194.4	169.1	210.3	207.9	220.4	208.1	224.5	247.6	219.6	146.6	218.5	328.4	305.3	297	303.1	272.6	288.9	596.1	754.1	1066.9	950.8	1423.4	1326.4	125.9	150.9	160.7	128.4	137.3	152.1	177.2	125.6	172.6	80	134.6	93.2	159.4	197
HyS0028.72	P02597.2	2.64e-20	Gallus gallus	Calmodulin, striated muscle	NA	NA	NA	NA	453	292.086	190.6	142	156.5	225.5	187.9	206.5	143.8	195.3	146.2	172	135.8	272.9	185.9	109.4	104.4	128.1	135.5	137.2	142.8	139.9	163.6	190.3	156.4	115.2	158.7	141.5	108.7	86	131.3	126.7	126.1	82.8	129.2	97	85.6	79.4	83.9	56.9	35.8
HyS0014.311	P46339.2	5.5	Bacillus subtilis subsp. subtilis str. 168	Probable ABC transporter permease protein YqgH	XP_002163153.1 PREDICTED: uncharacterized protein LOC100204915 [Hydra vulgaris]	3e-25	NA	NA	609	447.977	190.6	134.3	139.3	167.9	173.8	175.8	143.9	179.7	146.3	156.4	145.7	176.4	221.9	259.9	228.1	191	204.3	185.9	178.2	275.3	289.9	202.1	187.6	192.1	199.1	139.2	108.6	101.4	146.2	131.3	140.3	98.9	155.4	104	101	92.9	102.7	89.3	130.7
HyS0024.214	Q8BUJ9.2	1.1e-15	Mus musculus	Low-density lipoprotein receptor-related protein 12	XP_023930442.1 cubilin-like [Lingula anatina]	6.4e-16	Metalloendopeptidase	NA	678	516.977	190.6	234.6	240.7	144.8	177.7	153	165.9	91.6	130.7	95.3	99	56.9	57	76.2	65.5	71.9	56.9	67.4	70.5	26.7	23.6	41.4	51.4	36.8	45.4	138.1	204.7	197.7	134.9	149.5	167.1	218.6	131.9	219	92.5	158.5	92.3	100.6	81.3
HyS0004.317	P72745.1	9.75e-10	Synechocystis sp. PCC 6803 substr. Kazusa	Universal stress protein Slr1101	XP_002157873.1 PREDICTED: universal stress protein A-like protein [Hydra vulgaris]	8.5e-27	Stress response protein NhaX	USP	549	387.998	190.4	180.5	181.9	213.7	210.2	215	199.4	235.2	207.7	244	218.8	204.2	224	186.1	215.9	231.1	221.9	307.7	297.8	80.5	71.9	69.6	89	63.4	66.2	222.9	195	193.6	199.2	193.8	194.7	202.3	213	198.5	141.2	159	121.1	118.1	116.9
HyS0014.241	Q4V842.1	4.19e-42	Xenopus laevis	G patch domain-containing protein 4	XP_002162393.2 PREDICTED: G patch domain-containing protein 4-like, partial [Hydra vulgaris]	4.4e-56	G patch domain-containing protein 4	GPATCH4	804	642.977	190.1	159.3	171.6	197.9	186.9	197.2	191.8	208.1	161.3	189.6	158	245.1	193.1	154.7	163.6	168.9	177.4	163.3	183.6	146.9	207.7	430	365	383.5	544.6	118.6	106	97.8	123.5	111.4	113	77.5	111.9	94.4	75.6	81	86.5	47.3	70.2
HyS0049.19	Q62896.1	6.44e-29	Rattus norvegicus	BET1 homolog	XP_020903931.1 BET1 homolog [Exaiptasia pallida]	4.8e-25	Golgi vesicular membrane trafficking protein p18	NA	336	176.408	190.1	197.5	191.1	203	175.4	187.2	187	196.8	192.1	198.5	196.7	330.1	245.5	208.5	190	222.9	220.7	219.9	234	193.1	218.4	84.7	90	65.1	74.7	187.7	171	151.5	161.8	188.3	158.7	171.3	184.1	194.9	120.7	145.1	128.2	61.3	82.8
HyS0010.366	O75896.3	1.52e-18	Homo sapiens	Tumor suppressor candidate 2	XP_004207027.1 PREDICTED: tumor suppressor candidate 2-like [Hydra vulgaris]	1.1e-28	Tumor suppressor candidate	TUSC2	294	136.468	190.1	197.9	181.8	142.6	173.7	192.1	229.8	189.8	212.3	203.9	210.4	237.4	215.5	327.4	264.7	295	303.6	268.4	270.3	81.7	107	67.9	55.5	55.9	62	128.1	139.9	128.4	129.1	120.2	126.9	161.7	136	183.7	73.1	127.3	112.4	124.1	173.2
HyS0005.198	Q96T88.1	0	Homo sapiens	E3 ubiquitin-protein ligase UHRF1	XP_022806103.1 E3 ubiquitin-protein ligase UHRF1-like isoform X2 [Stylophora pistillata]	1.8e-243	Ubiquitin like with PHD and ring finger domains 1	UHRF1	2289	2127.98	189.7	160.3	149.1	188.3	193.8	203.7	163.9	191.9	172.8	160.5	158.7	159.2	152.5	106.3	123.9	125.6	110.5	177.9	169.6	27.9	29.7	9.5	10.5	4.5	5	166.7	121	115.5	166.8	167.4	169	98.1	155.4	106.4	108.2	104.5	96.2	77.6	75.1
HyS0007.199	P62312.1	8.13e-43	Homo sapiens	U6 snRNA-associated Sm-like protein LSm6	XP_002166122.1 PREDICTED: U6 snRNA-associated Sm-like protein LSm6 [Hydra vulgaris]	1.6e-34	LSM6 homolog, U6 small nuclear RNA and mRNA degradation-associated	LSM6	597	435.988	189.6	178.5	182.9	180.2	170.3	185	198.1	186.6	196.7	196.7	189.9	232.6	221.2	179	171.8	196.7	190.6	233.5	244.3	110.6	117.4	113.4	115.8	88.2	125	139.6	136.4	133.5	164	145.5	131	143.6	141	166.1	96.6	125.7	84.4	93.5	91
HyS0023.270	P62258.1	7.59e-127	Homo sapiens	14-3-3 protein epsilon	XP_017776766.1 PREDICTED: 14-3-3 protein epsilon [Nicrophorus vespilloides]	9e-94	Tyrosine 3-monooxygenase/tryptophan 5-monooxygenase activation protein epsilon	YWHAE	804	642.977	189.5	155.8	172.6	209.8	208.9	213	176.5	228.2	177.4	240.5	211.4	275.2	349.1	329.1	278.4	257	262.6	266.7	254.2	330.6	268.1	215.4	285.8	199	241.5	229	201.1	190.8	193.6	216.5	214.9	189.4	217.4	188.8	165	156.4	186.1	160.5	202.2
HyS0092.24	Q2KIQ8.1	5.4	Bos taurus	C-X-C motif chemokine 10	NA	NA	NA	NA	420	259.195	189.4	192.4	168.3	123.2	158.1	104.1	101.1	80	99.5	71.1	104.1	27.8	38.5	41.2	52	52.9	43.5	97.1	85.3	14.9	7.6	4.3	11.8	5.8	8.4	195.6	236.8	192.8	187.3	227.1	202.2	216.8	220.3	200.4	135.9	155.5	97.6	165.8	124
HyS0007.172	P09606.3	0	Rattus norvegicus	Glutamine synthetase	XP_012560752.1 PREDICTED: glutamine synthetase-like isoform X1 [Hydra vulgaris]	2.6e-184	Glutamine synthetase	NA	1110	948.977	188.9	178.2	184.2	184.7	195.5	204.3	197.4	214.1	218.1	230.5	219.8	176	245.2	301.7	278.4	255.9	273	285.6	269.5	93.5	65.6	42.2	56.7	34.7	51	180.6	165.1	164.4	192.1	175.4	189	173.9	170.9	170.3	117.6	135.4	111	151	174.8
HyS0004.210	Q68F64.1	5.69e-174	Xenopus laevis	Protein unc-45 homolog B	XP_002168747.2 PREDICTED: protein unc-45 homolog A-like [Hydra vulgaris]	0	Putative myosin assembly protein/sexual cycle protein (Fragment)	NA	2826	2664.98	188.6	184.6	166.4	188.6	178.1	138	134.9	151.3	143.3	114.1	141.1	105.1	83.2	60.6	55	59	48.5	62.6	64.3	11.8	8.7	6	7.4	4.4	6.2	278	228.5	223.8	266.4	272.2	271.7	219.4	264.3	203.8	175.6	183.1	172	94.1	80.7
HyS0012.293	Q5ZLY5.1	4.67e-114	Gallus gallus	Pleckstrin homology domain-containing family F member 2	XP_002156818.2 PREDICTED: pleckstrin homology domain-containing family F member 2-like isoform X1 [Hydra vulgaris]	3.8e-109	Pleckstrin homology and FYVE domain containing 2	PLEKHF2	903	741.977	188.4	172.4	161.5	166.5	182.2	197.6	171.4	192.7	177.1	181.1	178.8	162.3	207.1	202.6	246.3	220.6	234.1	235.4	217.5	136.9	133.5	53.8	59.7	46.3	52.2	146.8	123.3	126.9	162.2	137.8	143.7	133.7	143.9	124.3	107.2	110.7	96.4	101.2	123.1
HyS0002.535	P25116.2	1.4	Homo sapiens	Proteinase-activated receptor 1	NA	NA	NA	NA	312	153.343	188.3	224.6	246.5	173.7	196.3	183.7	235.8	187.6	236.9	240.9	303.2	243.1	217.3	173.2	196.6	202.1	196.1	285.9	303.4	115.2	157.3	88.4	86.7	74.1	60.1	215.6	254.8	334.3	227	208.8	219.3	302.5	214.6	246.1	113.7	201	159	144.7	121.2
HyS0023.207	Q7T312.1	1.45e-87	Danio rerio	Coiled-coil domain-containing protein 25	XP_012561125.1 PREDICTED: coiled-coil domain-containing protein 25-like [Hydra vulgaris]	1.2e-64	Coiled-coil domain-containing protein 25	NA	627	465.977	188.2	157.8	162.2	218.9	189.9	192.5	157.2	212.2	157.8	181.7	164.6	256.5	152.5	103.3	112.2	128.7	143.7	147.1	153.3	38.1	34.5	34.1	28.7	21.9	26.9	168.6	142.1	134.7	164.4	172.7	150	125	180.5	139.3	118.3	120.2	102.8	62.7	62.9
HyS0004.330	P72745.1	2.17e-08	Synechocystis sp. PCC 6803 substr. Kazusa	Universal stress protein Slr1101	XP_002157873.1 PREDICTED: universal stress protein A-like protein [Hydra vulgaris]	2e-10	Nucleotide-binding universal stress protein, UspA family	NA	255	101.988	188	300.8	296.6	172.5	207.4	204.3	304.3	178.6	299.6	251.5	321.4	162.7	220.2	216.5	259.6	280.8	301.9	344.8	323.1	47.9	87.7	83.6	71.9	95.9	82.6	201.3	295.5	264.6	148.6	140.3	143.9	309.1	143.4	273.1	79.9	208.6	108.2	174.2	194.7
HyS0001.402	P59708.1	3.85e-66	Mus musculus	Splicing factor 3B subunit 6	XP_002160322.1 PREDICTED: splicing factor 3B subunit 6-like [Hydra vulgaris]	2.2e-58	Pre-mRNA branch site protein p14	SF3B6	372	211.579	187.9	212.4	253.2	174.6	192.3	208.7	263.3	198.6	235	235.6	244.6	201.8	287.6	339.3	376.4	376.3	406.5	332.6	304.8	281.6	338.4	221.9	217.9	173.2	173.2	120.2	158.1	146.2	91.1	96	98.2	152.8	116.1	142.2	72.5	112.6	74.5	86.7	129.5
HyS0007.252	Q8WUQ7.3	0	Homo sapiens	Splicing factor Cactin	XP_012556651.1 PREDICTED: cactin-like [Hydra vulgaris]	2.1e-197	Cactin, spliceosome C complex subunit	CACTIN	1953	1791.98	187.7	162.8	163	208.3	184.7	192.7	155.2	187.3	141	156.6	132	181.4	128.1	91.1	93.1	94.8	90.8	105.3	110.8	29.3	33.3	23	20	13.4	12.2	137.7	110	106.1	130.5	128.6	135.6	78.4	128.6	93.2	85.3	87.3	79.7	55.3	46.4
HyS0043.72	A6NNX1.1	1.61e-21	Homo sapiens	RIIa domain-containing protein 1	XP_004210123.1 PREDICTED: RIIa domain-containing protein 1-like [Hydra vulgaris]	1.2e-22	Regulatory subunit of type II PKA R-subunit (RIIa) domain containing 1	RIIAD1	300	142.03	187.7	287.3	262	200.8	193.1	175.3	274.8	195.6	283.8	223.9	304.1	269.3	274.3	238.3	302.4	346.1	374.7	411	379.2	61.9	64.9	49.3	66.9	44.2	56.4	130	212.9	210	150.3	162.1	143.3	229.7	138.1	225.3	122	166	89.1	131	113.8
HyS0013.225	A6H6Z7.1	1.46e-42	Bos taurus	Targeting protein for Xklp2	XP_002162579.2 PREDICTED: targeting protein for Xklp2 homolog [Hydra vulgaris]	5.8e-141	Targeting protein for Xklp2 (Fragment)	NA	2334	2172.98	187.6	177.9	169.7	179.5	208.6	232.5	194	208.5	216.1	205.8	218.9	182	284.1	337.3	336	258.6	291.1	244.3	219.1	95.9	60.4	8.8	13.8	2.5	2.5	207.9	190.2	187.1	198.9	200.4	217.1	171.6	197.5	180.7	134.2	160.9	133.8	177.9	215.4
HyS0001.675	P49841.2	0	Homo sapiens	Glycogen synthase kinase-3 beta	ACB15467.1 glycogen synthase kinase 3 beta [Clytia hemisphaerica]	1.2e-196	Glycogen synthase kinase 3 beta	GSK3B	1278	1116.98	187.5	202.7	202.3	161.1	202.9	215.5	219.1	202.4	229.4	209.4	225.7	155.7	201	250.1	234.6	211.8	197.6	167.2	172.9	209.5	170.4	110.2	142.4	85.4	112.2	174.3	206.2	204.9	162.2	172.1	181.4	221.3	168.1	205.3	117.5	167.4	142	189	180.1
HyS0053.158	Q90W95.1	1.46e-43	Poecilia reticulata	6-pyruvoyl tetrahydrobiopterin synthase	XP_015187891.1 PREDICTED: 6-pyruvoyl tetrahydrobiopterin synthase [Polistes dominula]	9.1e-38	Queuosine biosynthesis protein QueD	NA	468	307.042	187.4	214.8	213	146.8	191.3	193.7	242.3	191.8	231.3	228	227.7	107.7	339	781.5	587.8	466	572.1	279.9	270.5	1197.1	1199.9	328.8	368.8	265.2	268.5	117.7	169.2	167.6	108.9	128.9	134.8	170.5	104.1	173.4	78.3	116.8	74	272.8	467
HyS0001.425	Q502K9.3	1.09e-22	Danio rerio	Selenoprotein T2	XP_027047674.1 LOW QUALITY PROTEIN: selenoprotein T2-like [Pocillopora damicornis]	4.7e-23	Selenoprotein T	NA	453	292.086	187.3	242.7	235.1	162	212	199.1	246.8	192.3	230.1	213.4	236.8	237.1	265.9	301.4	341.4	328.9	320.9	291.1	284.2	287.7	317.5	196	239.8	213	209	126.2	214.5	179.1	107.5	121.6	123.6	226.4	121.1	186.1	73.1	131.7	114.4	170.7	164.9
HyS0042.18	Q1RML7.1	2.28e-101	Bos taurus	Protein MAK16 homolog	XP_028391480.1 protein MAK16 homolog [Dendronephthya gigantea]	1.6e-88	Chromaffin granule amine transporter	NA	849	687.977	187.2	126.2	134.9	226.2	199.2	209.9	153.4	239.1	151.8	225.9	178.7	351.1	262.9	194.5	191.1	180	190.7	181.7	208.3	59.2	72.6	80	71.3	53.2	66.4	196.8	133	140.3	191.4	197.3	177.8	122.9	176.2	146.1	126.5	105.8	118.1	96.1	88
HyS0004.123	Q00534.1	2.41e-114	Homo sapiens	Cyclin-dependent kinase 6	XP_012554990.1 PREDICTED: cyclin-dependent kinase 6-like [Hydra vulgaris]	7.2e-128	Cyclin-dependent kinase	CDK6	1344	1182.98	187.1	215.9	199.3	182.1	190.7	199.4	221.2	189.3	226	220.9	223.1	201.4	290.7	474.1	440.1	398.4	425.3	283.3	281.7	42.8	45.7	22.8	24.3	17.9	21.7	146.1	163.8	165.5	145.8	153.8	156.3	180.9	159.9	160.8	108.7	130.6	125.3	228.1	301.4
HyS0049.108	Q3T100.1	1.57e-46	Bos taurus	Microsomal glutathione S-transferase 3	XP_002156920.3 PREDICTED: microsomal glutathione S-transferase 3-like [Hydra vulgaris]	8.7e-43	Micorsomal glutathione S-transferase	MGST3	435	274.129	187.1	202	198.4	169.5	185.1	182.6	212.8	177	187.6	184.9	196.1	174.8	199.8	224.9	229.9	208.6	213.7	232	209.7	281.8	272.7	194.7	224.4	266.3	217.3	154.6	184.3	186.3	152.8	146.5	132.9	175.9	151.9	170.6	99.4	140.8	116.8	127.8	146.2
HyS0018.296	Q6ZQ58.3	1.91e-146	Mus musculus	La-related protein 1	XP_002158522.3 PREDICTED: la-related protein 1B-like [Hydra vulgaris]	6.6e-175	HTH La-type RNA-binding domain-containing protein (Fragment)	NA	3303	3141.98	187	163.1	154	187.4	195	199.8	158.6	194.1	160.3	179.8	175.1	209.8	178.1	152.2	156.5	145.1	129.2	182.6	180.4	81.1	92.9	55.6	60.6	32.3	40	189.6	159.7	155.8	178.3	174.9	179.2	132.6	173.2	145.4	116.8	129.8	115	115.5	107.5
HyS0111.1	Q5BK63.2	4.76e-91	Rattus norvegicus	NADH dehydrogenase [ubiquinone] 1 alpha subcomplex subunit 9, mitochondrial	XP_012561909.1 PREDICTED: NADH dehydrogenase [ubiquinone] 1 alpha subcomplex subunit 9, mitochondrial-like [Hydra vulgaris]	7.4e-126	Mitochondrial NADH dehydrogenase 1 alpha subcomplex subunit 9	NDUFA9	1137	975.977	187	145.5	134.6	208.4	192.4	193.7	146.1	202.5	146.6	184.5	137.4	169.6	127	98.8	91.4	109.9	107.1	146.9	151.5	64.1	61.8	115.8	103	99.9	99.4	152.8	105.5	105.9	175.4	145.1	147.5	114.5	154	114.1	96.3	89.5	86.8	65.5	55.7
HyS0001.27	Q6DRC4.1	5.61e-112	Danio rerio	Eukaryotic translation initiation factor 3 subunit G	XP_002161908.1 PREDICTED: eukaryotic translation initiation factor 3 subunit G-like [Hydra vulgaris]	1.2e-128	Eukaryotic translation initiation factor 3 subunit G	EIF3G	882	720.977	186.9	164.4	172.3	220.8	192.6	190.4	177.5	195.9	169.8	169.9	160.2	184.3	193.7	135.3	177.3	195.2	194.7	210.3	212.1	221.7	225.9	420.5	406	596.5	574.6	156.5	120.8	128	165	153.3	153.9	119.8	161.5	122.6	104.6	95.3	105.9	75.6	84.7
HyS0100.5	Q561T9.1	8.64e-37	Danio rerio	Leptin receptor gene-related protein	XP_012558825.1 PREDICTED: leptin receptor gene-related protein-like [Hydra vulgaris]	6.9e-58	Leptin receptor overlapping transcript	NA	408	247.22	186.4	165.2	177	188.5	167.3	165.1	164.2	170.7	178	167.7	185.1	219	210.1	129.9	164.9	200.6	181.6	219.7	191.3	121.2	125.7	87.7	96.2	89.8	103.9	215.8	177.3	179.5	210	185.7	174.4	183.7	187.4	166.7	126.9	154	114.8	128.1	101.8
HyS0017.76	O49923.1	1.02e-138	Physcomitrium patens	Adenosine kinase	XP_012559322.1 PREDICTED: adenosine kinase-like [Hydra vulgaris]	3.2e-139	Adenosine kinase b	ADK (1 OF MANY)	1074	912.977	186.3	156	162.1	183.2	187.3	191.3	178.4	189.1	181.2	195.5	179.1	150.4	212.7	244.3	251.9	239	250	239.6	222.6	120.6	111.9	92	107.6	65.6	90.9	164	149.7	139.7	161.4	158	156	151.8	159.2	140	113.9	116.3	95	119.9	142.3
HyS0060.29	Q90YK3.1	1.11e-17	Scyliorhinus torazame	L-gulonolactone oxidase	XP_020625958.1 uncharacterized protein LOC110063325 [Orbicella faveolata]	1.1e-120	L-gulonolactone oxidase LGO	NA	1680	1518.98	186	144.4	148.2	203.6	170.2	132.5	95.7	104.5	73.8	82.6	67.6	126.8	67	30.8	30.6	40.7	27.5	49.4	55.1	0.2	0.2	0	0.1	0	0	180.2	123.5	129.4	189.3	170	176.1	119.8	174.6	118.6	108	103.2	107.2	51.2	29.2
HyS0015.120	P28049.1	4.76e-71	Xenopus laevis	Lupus La protein homolog B	XP_004212802.2 PREDICTED: lupus La protein homolog A-like [Hydra vulgaris]	2e-100	Sjogren syndrome antigen B	NA	1263	1101.98	186	130	134.6	190.5	173.3	191.5	141.2	200	139.4	162.1	145.7	248.1	236.8	150.6	172.3	172.7	176.1	185.9	181.8	60.6	68.1	83.4	78.7	50.4	54.1	138.8	104.5	104.4	130.9	142.8	136.6	71.4	130.3	100.5	94.4	99.4	76.5	71.9	81
HyS0028.105	Q922D8.4	6.7e-123	Mus musculus	C-1-tetrahydrofolate synthase, cytoplasmic	XP_012557792.1 PREDICTED: C-1-tetrahydrofolate synthase, cytoplasmic-like [Hydra vulgaris]	1.4e-119	Methylenetetrahydrofolate dehydrogenase, cyclohydrolase and formyltetrahydrofolate synthetase 1	MTHFD1	930	768.977	185.6	154.2	162.8	201.3	186.9	195.3	175.4	204.3	175.2	174.4	169.2	256	153	87.3	98	104.2	105.6	156	171.5	17.5	18.8	29.6	29	25.3	26.1	143.2	108.4	117.5	150.5	159.4	142.3	115.6	151.1	118	108.8	97.6	90.4	58.8	44.8
HyS0033.185	Q99PL5.2	4.29e-23	Mus musculus	Ribosome-binding protein 1	XP_002164044.3 PREDICTED: kinectin-like [Hydra vulgaris]	7.9e-24	NA	NA	3183	3021.98	185.5	215.9	199.6	210.9	203.7	203.8	207.7	181	193.9	167.9	178.5	175.1	178.7	186.3	161.2	140.9	131.6	132.3	134.6	105.8	108.5	89.5	79.8	103.3	36.8	228.5	216.7	220.3	232.5	214.5	218.4	189.5	216.7	218.4	155.1	180.1	156.3	172.3	179.3
HyS0074.30	Q5ZLN7.1	8.44e-05	Gallus gallus	P2R1A-PPP2R2A-interacting phosphatase regulator 1	XP_004207869.1 PREDICTED: uncharacterized protein LOC101239003 [Hydra vulgaris]	9.6e-73	NA	NA	1140	978.977	185.4	170	160.2	131.3	154.5	124.7	115.9	109	117.3	95.1	99.1	86.9	89	79.3	72.1	68	57.5	63.5	63.5	14.7	11.3	8.1	12.5	11.1	5.6	143.1	146.5	142.7	141.3	133.7	149.7	162.4	143.6	143.1	91.9	116.8	108.7	89.6	94.8
HyS0016.167	Q1L9A2.1	2.6e-26	Danio rerio	Optic atrophy 3 protein homolog	XP_002166468.1 PREDICTED: optic atrophy 3 protein homolog [Hydra vulgaris]	9.2e-30	OPA3, outer mitochondrial membrane lipid metabolism regulator	OPA3	474	313.042	185.4	170.2	188.6	204.6	157.5	134.2	145.6	129.8	131.6	112.8	113.5	151.1	139.5	72.9	97	88.5	80.4	77	76.1	59.2	68.6	60.5	54.6	54.2	59.5	133.2	133.1	150.3	136.5	143.8	132.1	148.9	156.6	143.3	100.7	115.5	112	66.3	65.9
HyS0024.108	Q66PG1.1	0	Danio rerio	Xylosyl- and glucuronyltransferase LARGE2s	XP_002154954.2 PREDICTED: glycosyltransferase-like protein LARGE2 [Hydra vulgaris]	5.9e-285	To like-glycosyltransferase	NA	3234	3072.98	185.3	147.2	142.5	157.1	174.9	175.2	143.1	158.5	138.5	149.3	132.7	131.8	187.7	195.9	167.4	155.3	159.8	152.9	147.6	78.4	90	65.3	76.6	57.9	64.4	131.8	104.9	110.7	133.5	127.7	132.6	84.6	133	99	95	89.6	76.9	95	113
HyS0052.98	P48738.2	1.84e-104	Oryctolagus cuniculus	Phosphatidylinositol transfer protein alpha isoform	XP_002162295.1 PREDICTED: phosphatidylinositol transfer protein alpha isoform-like [Hydra vulgaris]	9.7e-115	Phosphatidylinositol transfer protein beta	PITPNB	837	675.977	185.3	192.1	186.5	205.6	191.9	190.7	194.1	205.4	200.8	204.9	202.5	191.8	243.6	260.4	279.3	260	257.2	244.8	247.9	140.3	101.8	63	108.2	76.1	84.1	194.3	182.5	178.4	173.9	183.7	162.2	170.6	174.1	178.5	126.5	145	134.5	151.1	183
HyS0054.32	Q62737.3	1.53e-33	Rattus norvegicus	Cytochrome b-245 light chain	XP_013389064.1 cytochrome b-245 light chain-like [Lingula anatina]	1.3e-30	cytochrome b-245 light chain	CYBA	552	390.998	185.2	174.4	175.7	155.4	166.7	173.3	176.9	170.5	177.6	167.5	186.9	116.7	172.8	189.8	251.5	257.8	262	265.6	231.7	110.9	93.2	78.9	90.1	68.1	89.1	153	144.7	141.6	142.3	144.5	146.2	164.3	146.9	170.2	103.4	130.8	88.2	108.9	110.2
HyS0003.463	Q9WVL0.1	4.47e-82	Mus musculus	Maleylacetoacetate isomerase	XP_001632220.1 predicted protein [Nematostella vectensis]	2e-80	Maleylacetoacetate isomerase	GSTZ1	639	477.977	185.2	171.9	178.9	198.3	176.3	178.6	177.3	175.1	158.6	158.9	157	186.9	165.3	136.1	130	129.5	133	137.6	165.5	53.6	52.5	89.4	88	108.8	115	138.3	144	132	142.2	138	137.3	137.2	147.4	142.1	99.4	112	97.6	71.6	75.6
HyS0001.379	P20662.2	0.96	Mus musculus	Zinc finger Y-chromosomal protein 2	XP_002165148.1 PREDICTED: uncharacterized protein LOC100208428 [Hydra vulgaris]	1.9e-37	C2H2-type domain-containing protein	NA	561	399.988	185.2	211.9	212.3	210	185.8	142.9	145.7	146.6	150.6	136.1	164.2	132.4	133	129	125.1	95.6	106.6	38.2	57.3	82.9	72.1	49	69.3	56.5	63.5	356.6	376.5	370.3	373.4	373.8	344.4	406.9	380.2	388.4	233	288.7	257.3	165.6	136.5
HyS0055.67	P13619.2	1.74e-38	Bos taurus	ATP synthase F(0) complex subunit B1, mitochondrial	XP_012554280.1 PREDICTED: ATP synthase F(0) complex subunit B1, mitochondrial-like [Hydra vulgaris]	5.4e-53	ATP synthase peripheral stalk-membrane subunit b	NA	726	564.977	185.1	144.4	148.5	219.8	190.2	186.6	141	188.5	146.1	170.2	136.8	179	150.2	157.6	167.6	169.9	174.3	182.3	189.2	161.6	137.1	181.6	151.2	131.1	131.5	155.9	106.8	92.8	152.1	141.3	163.5	103.5	147.9	106.7	112.9	87.4	80.6	75.6	73.9
HyS0034.202	Q9CRB9.1	1.48e-09	Mus musculus	MICOS complex subunit Mic19	XP_002158792.2 PREDICTED: MICOS complex subunit MIC19-like [Hydra vulgaris]	6.7e-11	NA	NA	735	573.977	185.1	178.3	183.9	196.4	179	192.9	196	191.6	189.9	181.1	186.4	178.9	183.8	173	171.4	189	193.9	209	220.1	66.3	54.1	65.3	74.5	50.6	55.1	123.2	128.4	127.2	131.1	122.3	114.3	114	117.5	126.2	83	102.2	86.3	84	85.2
HyS0022.79	Q0P3X8.1	1.22e-26	Danio rerio	Ragulator complex protein LAMTOR4	XP_004207623.1 PREDICTED: ragulator complex protein LAMTOR4 homolog [Hydra vulgaris]	5.5e-25	Late endosomal/lysosomal adaptor, MAPK and MTOR activator 4	LAMTOR4	291	133.688	184.4	250.6	245.5	188.7	163	170	251	169.9	241.3	172.2	196.6	212.6	174	158.9	143.2	145	135.7	135.8	118.6	138.3	165.8	210.7	222.8	291.4	265.3	138.8	222.7	168.8	126.8	139.5	110.9	207.6	160.1	194.4	97.6	162	161.7	146.6	103.2
HyS0008.79	Q9BSF4.2	5.36e-22	Homo sapiens	Mitochondrial import inner membrane translocase subunit Tim29	XP_004209441.1 PREDICTED: uncharacterized protein C19orf52-like [Hydra vulgaris]	2.5e-53	NA	NA	570	408.988	184.4	213.3	208.1	171.3	167	168.2	214.4	155.1	192.9	149.8	180.7	130	92	65.7	67.4	95.2	84.7	100	110.3	17.9	15.5	16.5	14.5	20.7	18.7	126.1	171.9	179.6	157.4	136.8	136.8	181.7	141.5	190.8	91.5	133.1	90.2	87.1	60.7
HyS0041.106	Q29S14.1	1.39e-65	Bos taurus	Golgi apparatus membrane protein TVP23 homolog B	XP_002159892.2 PREDICTED: Golgi apparatus membrane protein TVP23 homolog B-like [Hydra vulgaris]	4.4e-69	Golgi apparatus membrane protein TVP23 homolog	TVP23A	603	441.977	184.4	174.3	176.8	198.4	164.1	178.7	168.9	176.3	184.1	179.6	169.7	208.1	173.8	162.7	158.9	195.3	193.6	187.1	197	105.9	131.9	79.4	74.1	72.4	77.1	129.3	113.5	112.8	137.6	137.3	126.1	124.4	137.7	124	91.3	110.3	109.1	70.4	87.5
HyS0005.204	P07602.2	1.34e-40	Homo sapiens	Prosaposin	XP_002160800.3 PREDICTED: prosaposin-like isoform X1 [Hydra vulgaris]	2.2e-155	Prosaposin	NA	2772	2610.98	184.1	177	199.7	203.3	209.3	204.2	157.7	175.4	157	170.1	150.4	157.7	144	167.6	170.4	170.1	152.2	182.6	175.7	48.2	35.1	63.1	78.1	56.2	37.8	193.4	151.9	177.6	202.4	197.2	193.5	159.5	187.6	147.9	126.1	127.3	131	139.4	152
HyS0034.42	A7SA47.1	8.7e-132	Nematostella vectensis	Eukaryotic translation initiation factor 3 subunit H	XP_012558705.1 PREDICTED: eukaryotic translation initiation factor 3 subunit H-like [Hydra vulgaris]	4.6e-108	Eukaryotic translation initiation factor 3 subunit H	EIF3H	981	819.977	184	187.3	187.7	164.1	187.4	197.1	190.2	181.8	202.3	191.8	189.9	137.4	192.5	261	244.2	250.6	245.2	240.9	237.3	179.5	166.5	188.3	177.3	166.6	104.8	123.7	136.2	133.5	118.6	129.1	131.6	140.6	127.2	139.5	92.2	106.5	89.7	126	144.1
HyS0025.154	P55344.2	0.026	Homo sapiens	Lens fiber membrane intrinsic protein	XP_012564141.1 PREDICTED: uncharacterized protein LOC100209915 [Hydra vulgaris]	7.9e-31	NA	NA	588	426.988	184	208.6	211.2	195.6	222.7	249	227.1	224	286.1	230.3	295.4	129.8	263.2	424.6	381.8	390.8	411.4	383.2	311	217.8	106.7	118	162.9	89.5	141.3	228.5	256.8	232.1	243.2	221.8	236	261.6	214.9	254.2	146.6	196.5	146.8	186.8	264.4
HyS0048.45	B2RC85.2	1.62e-08	Homo sapiens	Radial spoke head 10 homolog B2	NA	NA	NA	NA	588	426.988	183.8	139.2	152	194.3	170.5	177	149.7	188.2	143.9	178.6	158.8	301.6	198	113.2	130.5	137.9	132.5	144.1	147.1	38.1	56.6	44.8	35.6	29.1	37.7	173.7	153.9	147.7	179.1	171	166.8	113.8	161.4	117.6	119.3	118.9	119.3	49.9	62.3
HyS0062.9	Q02357.2	3.75e-17	Mus musculus	Ankyrin-1	XP_015769605.1 PREDICTED: uncharacterized protein LOC107348110 [Acropora digitifera]	2.4e-46	DNA-directed RNA polymerase subunit beta	NA	3936	3774.98	183.7	176.8	180.9	154.2	186.6	174.2	161.2	145	145	143.6	118.5	98.2	77.5	65.2	44.6	57.4	46.2	74.6	88.3	0.3	0.5	0.1	0	0	0	116	138.9	136.3	127.2	120.4	131.1	151.6	112.5	141.4	76.6	104.6	73.2	64.7	46.5
HyS0031.120	Q27968.1	1.17e-161	Bos taurus	DnaJ homolog subfamily C member 3	XP_002163923.2 PREDICTED: dnaJ homolog subfamily C member 3-like [Hydra vulgaris]	1.3e-167	rRNA methyltransferase	DNAJC3	1491	1329.98	183.5	168.6	165.5	164.9	164.4	170.3	174.6	159.8	176.3	164	181.2	160.9	190.6	203.2	185.7	185.1	168	164.6	158.9	45.3	31	19.9	27.7	18	20.4	149	152.9	140.5	158.4	148.4	153.9	146.8	142.8	148.8	112.4	115.2	125.1	153.3	140.7
HyS0620.2	Q148K5.1	0.005	Bos taurus	Peroxisomal membrane protein 11B	XP_012564933.1 PREDICTED: peroxisomal membrane protein 11B-like [Hydra vulgaris]	2.9e-06	NA	NA	252	99.3601	183.5	266.9	250.6	164.6	158.9	180.6	242.2	155.1	238.9	178.2	231.5	120.5	134.3	155.5	135	147.9	140.8	152.9	131.3	61	59.8	36.9	56.2	50.2	54.7	154.6	206.6	234.5	136.3	148.5	157.2	295.4	167.1	251.5	97.5	216.9	128.6	117.6	98.8
HyS1241.1	Q02379.2	0.000494	Bos taurus	NADH dehydrogenase [ubiquinone] iron-sulfur protein 5	XP_001634151.1 predicted protein [Nematostella vectensis]	2.9e-08	NA	NA	237	86.9659	183.4	175.9	199.1	193.6	182.3	187.8	232	177.9	223.8	187.8	210.5	301.4	236.3	216.5	178.4	181.1	215.9	226.6	239	245.5	315.5	274.1	311.4	241.5	315.9	91.5	97.4	113.4	71	80.4	72.9	84.5	60.1	101.2	35.9	86.9	39.9	45.5	64.7
HyS0055.79	Q6PZE0.2	0.031	Mus musculus	Mucin-19	KXJ29715.1 hypothetical protein AC249_AIPGENE20838 [Exaiptasia pallida]	3.7e-09	NA	NA	573	411.988	183.3	141.1	143.3	166.1	191.8	189.5	152	193.2	148.1	191.8	153.6	155.4	164.9	147.8	137.3	139.5	138.9	149.6	164.8	259.5	234	315.7	270.7	258	252	117.8	101.1	96.8	110.9	132.2	136.3	111.1	117	107.8	88.1	94.7	86.5	81.9	78.4
HyS0075.37	Q5RBM1.1	3.08e-105	Pongo abelii	Dolichyl-diphosphooligosaccharide--protein glycosyltransferase subunit 2	XP_002166212.2 PREDICTED: dolichyl-diphosphooligosaccharide--protein glycosyltransferase subunit 2-like isoform X1 [Hydra vulgaris]	3.9e-199	Dolichyl-diphosphooligosaccharide--protein glycosyltransferase subunit 2	RPN2	1932	1770.98	183.3	214.7	209.4	216.3	214.1	203	220.6	197.7	228.3	182.1	206	150.1	201.2	330.6	284	257	252.3	176.6	174.5	220.1	166.1	190.6	230.9	248.3	234.6	288.1	277.6	281.6	298.9	296.3	303.1	318.7	293.1	274.3	191.7	218.1	179.1	259.4	296.1
HyS0004.221	P51984.1	3.38e-106	Hydra viridissima	Cyclic AMP-responsive element-binding protein	XP_012555963.1 PREDICTED: cyclic AMP-responsive element-binding protein isoform X1 [Hydra vulgaris]	2e-76	cAMP response element-binding protein invertebrate	NA	720	558.977	183.1	206.8	193.5	171.8	154.9	129.8	166.5	156.8	177.2	186	182	214	362.7	414.3	410.8	380.4	379.4	53.5	59.4	89.6	80.7	79.2	82.4	79.6	89	171.4	197.7	185.1	192.2	180.8	170.5	222.8	171.5	214	139.7	178.4	179.4	297	317.2
HyS0011.256	Q2TLY2.1	3.52e-149	Danio rerio	Macoilin-1	XP_012558047.1 PREDICTED: macoilin-1-like [Hydra vulgaris]	4.2e-137	Macoilin	NA	1953	1791.98	183	198.6	190.1	182.3	173.2	153.9	168.9	140	166.5	138.6	152.3	145	106.1	89.2	87.9	88.8	77.3	90.5	101.6	48.9	46.2	33.2	34.9	29.7	32.2	180.7	177.8	178.4	190.7	181.3	176.7	184.4	183	183.3	128.7	148.8	128.2	107.6	83.5
HyS0329.1	Q9H8H3.1	3.79e-43	Homo sapiens	Putative methyltransferase-like protein 7A	XP_004429077.1 PREDICTED: methyltransferase-like protein 7A [Ceratotherium simum simum]	2.1e-31	SAM-dependent methyltransferase	NA	768	606.977	183	173.2	175.3	194.8	169.5	163.4	179	171.8	174.8	160.9	167.8	189.2	159.4	135.4	105.9	116.5	108.1	123	136.5	32.9	28.3	22.2	19	16.7	16.5	173.8	163.5	166.2	164.9	172.4	152.5	161.8	180.4	158.6	114.9	123.6	118.1	95.1	87
HyS0058.77	P38117.3	2.19e-117	Homo sapiens	Electron transfer flavoprotein subunit beta	XP_002156937.1 PREDICTED: electron transfer flavoprotein subunit beta-like [Hydra vulgaris]	2.1e-108	Electron-transfer-flavoprotein beta polypeptide	NA	771	609.977	182.8	173.9	184.1	197.5	182.6	189.5	176.2	197.9	167.6	179.3	160.6	230.7	199	165.3	156.8	176.5	179.1	173.5	183.5	121	121.5	102	103.9	80.3	90.8	148	146.3	133.3	138.4	144.3	136.5	134.2	146.4	129	105.6	117.5	116.2	84	100.9
HyS0004.130	Q8CHP5.2	8.8e-27	Mus musculus	Partner of Y14 and mago	XP_015767318.1 PREDICTED: partner of Y14 and mago-like [Acropora digitifera]	2.1e-14	PYM homolog 1, exon junction complex associated factor	NA	534	373.008	182.8	204.2	206.6	191.2	183.5	197.8	218.2	214.4	212.9	207.8	223.9	255.5	243.8	182.8	223.8	241.6	249.7	295.8	296.6	58.6	52.3	44.4	34	29.8	36.2	132	143.2	140.9	141.9	116.5	127.3	136.3	119.3	142.3	85.6	124.3	91.3	88.5	69
HyS0011.252	Q1KKS7.1	1.1e-19	Takifugu rubripes	Homeobox protein Hox-D3a	AAK63185.1 transcription factor Cnox4-Pc [Podocoryna carnea]	5.4e-118	Homeobox protein deformed	NA	1083	921.977	182.3	182.5	184	145.3	199.1	221.9	216.3	200.4	226.8	210.6	220.4	110.1	175.3	191.5	177.8	229.3	205	245.8	220.7	32.6	26	15.6	18.9	16.8	13.1	158.2	170.4	169.1	149.2	153.8	173.4	193.4	138.5	175.8	96.5	143.2	102.6	165.6	131.1
HyS0008.81	Q5ZMW3.1	2.8e-142	Gallus gallus	Apoptosis inhibitor 5	XP_002170358.1 PREDICTED: apoptosis inhibitor 5-like [Hydra vulgaris]	2.9e-187	Apoptosis inhibitor	API5	1632	1470.98	182	148.8	133.5	163.2	172.5	184.1	155.8	171.5	162.9	154.3	153.4	166.6	233.5	253.2	235.1	207.2	226.2	187.7	175.1	71.9	53	36.2	38.1	20.3	32.4	146.6	122.4	116.3	139.6	150.1	146.2	115.8	143.4	113.8	109.2	108.5	106.3	115.2	154.5
HyS0029.158	H2A0N9.1	1.51e-11	Pinctada margaritifera	BPTI/Kunitz domain-containing protein 4	XP_002166012.3 PREDICTED: BPTI/Kunitz domain-containing protein 4-like [Hydra vulgaris]	1.9e-10	NA	NA	1245	1083.98	181.8	147.9	156.3	164.3	193	196.1	137.3	176.9	147.5	178.6	150.4	115.7	108.7	110	110.4	130.4	117.4	159.3	163.2	0.9	1.2	0.8	0.4	0.6	0.3	148.1	130.6	139.7	158.7	143	159.7	158.4	140.4	134.9	90.2	107	92.6	86.9	82.2
HyS0057.119	Q9P0J0.3	7.31e-36	Homo sapiens	NADH dehydrogenase [ubiquinone] 1 alpha subcomplex subunit 13	XP_002155069.1 PREDICTED: NADH dehydrogenase [ubiquinone] 1 alpha subcomplex subunit 13-like [Hydra vulgaris]	5.9e-46	NADH-ubiquinone oxidoreductase subunit	NDUFA13	399	238.251	181.8	146.8	153	180.2	174	193.1	171.7	198.9	158.9	180.2	168.9	231.4	229.7	180.4	169.9	170.2	189.3	200	199.4	246.5	262	274.5	257.6	183.1	237.1	126.7	96.5	100.6	96.4	97.2	104.9	114	123.9	100.4	87.2	63.6	78.5	50.7	93.7
HyS0011.279	Q80VL0.1	2.8e-14	Rattus norvegicus	Interactor protein for cytohesin exchange factors 1	XP_012566698.1 PREDICTED: uncharacterized protein LOC100205121 [Hydra vulgaris]	1e-65	Connector enhancer of kinase suppressor of ras 2 (Fragment)	NA	2340	2178.98	181.5	165.5	162	203.3	205.3	223.5	182.5	241.1	189	218.1	197.5	232.7	234.5	162.7	208.8	190.4	192.9	210.5	207.4	53.3	55.7	47.4	42.4	23.1	21.8	183.5	147.4	151.1	186.8	161.8	178.2	92.9	161.7	122.4	115.9	120.5	88.3	95.3	99.5
HyS0021.265	Q9V3H2.1	0	Drosophila melanogaster	26S proteasome non-ATPase regulatory subunit 14	XP_002165871.1 PREDICTED: 26S proteasome non-ATPase regulatory subunit 14-like [Hydra vulgaris]	6e-158	26S proteasome non-ATPase regulatory subunit	PSMD14	933	771.977	181.3	156.3	148.6	173.8	178.7	177.8	158.5	178.8	163.9	150.7	152.9	154.7	177.2	182.4	191.8	186.2	196.1	209.4	202.3	124.5	107.5	106.9	107.8	110.9	108.2	154.3	118.8	111.4	162.1	144.5	140.9	120.5	145	121.1	96.9	109.1	92.9	78.6	94.6
HyS0010.105	Q9D0I8.1	5.68e-90	Mus musculus	mRNA turnover protein 4 homolog	XP_002154208.1 PREDICTED: mRNA turnover protein 4 homolog [Hydra vulgaris]	1.5e-86	mRNA turnover protein 4 homolog	MRTO4	675	513.977	180.9	169	176.4	194.2	175.9	176.4	181	152.9	166.2	132	144.7	146.7	142	129.3	104.8	100.5	112.1	77.9	91.8	50.3	36.3	53.5	57.3	41.4	51.2	163.8	151.6	153	200.2	168.6	168.5	155.3	161.2	149.4	98.1	106.4	96.6	76.9	84.1
HyS4819.1	Q811W1.1	0.23	Mus musculus	Alanine and arginine-rich domain-containing protein	NA	NA	NA	NA	315	156.214	180.8	225.5	234.3	189.8	172.7	142.5	197.2	130.8	175.6	167.2	192.7	266	187.6	151.7	131.2	128.6	134.8	171.9	153.5	54	61.4	29.3	48.5	24.1	41.7	232	269.5	273.3	212.6	234.8	199.3	258.1	241.6	261.6	174.3	192.1	146.4	105	85.6
HyS0089.22	Q8VDH1.1	8.02e-17	Mus musculus	F-box only protein 21	XP_002161928.1 PREDICTED: uncharacterized protein LOC100198489 [Hydra vulgaris]	2e-67	Heat shock protein HspQ	NA	639	477.977	180.4	164.5	166.7	170.4	176.8	188.5	164.8	190.4	167	177.8	155	193	187.4	147.5	122.7	131.9	125.3	131.6	134.8	105.2	144.4	72.7	70.6	64	63.9	120	97.8	106	122.6	120.1	124.8	115.2	122.9	103.6	80.2	87.4	104.7	89.7	80.2
HyS0053.23	Q2TBP7.3	7.79e-35	Bos taurus	c-Myc-binding protein	XP_004205986.1 PREDICTED: C-Myc-binding protein-like isoform X1 [Hydra vulgaris]	1.4e-23	C-myc binding protein (Fragment)	MYCBP	312	153.343	180.3	248.3	249.8	191.4	169.2	174.6	306.6	182.3	263.1	224.6	267.9	249.1	200.8	218.2	226.4	244.5	258.8	276.4	291.5	280.1	291	211.8	208	183.4	220.1	111.8	172	137	117.7	118	104.9	182.5	112.9	165.2	77.3	131.8	60.7	100.7	126.6
HyS0004.344	Q91VY9.1	1.66e-56	Mus musculus	Cytoplasmic 60S subunit biogenesis factor ZNF622	XP_002161600.1 PREDICTED: zinc finger protein 622-like [Hydra vulgaris]	1.1e-103	Cyclic nucleotide-binding domain-containing protein	ZNF622	1212	1050.98	180.3	137.1	145.6	155.7	175.1	171.7	142.6	167.9	153.9	161.4	144.8	186.4	195.3	159.3	152.7	152.6	147	142.7	146	28.2	23.9	28.6	31.3	27.2	20.9	211.2	185.3	186.4	191.3	197.1	206.1	182	216.3	177.7	140.7	162.1	140.9	115.9	123.5
HyS0043.67	Q5XJN2.1	2.08e-63	Danio rerio	Gamma-interferon-inducible lysosomal thiol reductase	XP_004209432.1 PREDICTED: gamma-interferon-inducible lysosomal thiol reductase-like [Hydra vulgaris]	9.4e-87	Gamma-interferon-inducible lysosomal thiol reductase	NA	924	762.977	180.2	175.6	187.4	184.6	182.4	175.6	160.3	147.3	144.6	140.4	125.8	153.5	110.1	103.1	94	92.8	77.1	86.9	92.5	55.7	43.9	111.5	125.8	116	162.6	175.6	157.2	167.3	145.9	149.9	166.7	170.1	179.7	159.9	112.5	120.3	133.3	100.1	86.4
HyS0039.133	Q9XT54.1	3.47e-87	Canis lupus familiaris	Retinal rod rhodopsin-sensitive cGMP 3',5'-cyclic phosphodiesterase subunit delta	XP_012566625.1 PREDICTED: retinal rod rhodopsin-sensitive cGMP 3',5'-cyclic phosphodiesterase subunit delta-like [Hydra vulgaris]	1.2e-63	Retinal rod rhodopsin-sensitive cGMP 3',5'-cyclic phosphodiesterase subunit delta	PDE6D	453	292.086	180.2	231.1	237.1	218.3	191.8	198.5	265.3	232.2	261.9	261.4	307.1	230	257.6	254.3	256	276	260.3	270.5	294.3	267.6	224.8	159.4	190.6	133.4	163.9	264.6	284.6	260.4	272.7	256.5	259.5	322.4	280.2	313.8	197.7	234.3	204.3	162.7	162.8
HyS0010.391	Q10142.1	5.66e-20	Schizosaccharomyces pombe 972h-	Inositol phosphorylceramide synthase catalytic subunit aur1	XP_002157325.1 PREDICTED: inositol phosphorylceramide synthase catalytic subunit aur1-like [Hydra vulgaris]	1.6e-151	Inositol phosphorylceramide synthase catalytic subunit aur1	NA	1011	849.977	179.8	252.4	263.5	200.1	212.2	220.8	310	242.9	314.9	289.1	351.8	254.4	279.9	433	433.7	419.3	394.8	370.7	385.5	258.9	355	273.7	317.9	467.5	359.4	181.4	242.7	232.1	172.8	178.7	171.4	266.4	183.7	249.2	124.7	197.3	131.2	229.7	248.1
HyS0020.268	P81601.1	0	Gadus morhua	Alcohol dehydrogenase class-3 chain L	XP_012563841.1 PREDICTED: alcohol dehydrogenase class-3-like [Hydra vulgaris]	3.7e-186	S-(hydroxymethyl)glutathione dehydrogenase	NA	1134	972.977	179.5	140.9	142.4	223.1	196.8	185.2	124.3	170.8	113.7	132	98.4	197.2	120.2	62.9	75.7	80.2	66.1	63.5	72.5	25	26.5	125.2	120.6	192.1	159.3	199.2	136.3	142.8	206.8	199.6	200.2	121.4	204.4	121.8	131.6	121	134.2	62.9	54.3
HyS0155.10	Q9Y2X3.1	0	Homo sapiens	Nucleolar protein 58	XP_004210509.2 PREDICTED: nucleolar protein 58-like [Hydra vulgaris]	4.4e-190	Ribosome biogenesis protein WDR12	NOP58	1539	1377.98	179.3	140.6	130.5	168.2	168.9	167.9	144.8	166.7	143.7	152.1	139.2	203.2	244.6	233.6	220.4	190.9	221.6	185.1	175.3	75	66.4	100.7	78	36.7	53.1	128.6	93.6	83.8	108.6	121.4	115.7	81.8	111	87.9	83.4	72.3	85.2	84.9	113.2
HyS0047.114	Q7ZW25.1	9.42e-108	Danio rerio	Charged multivesicular body protein 2a	XP_002161635.2 PREDICTED: charged multivesicular body protein 2a-like [Hydra vulgaris]	2.3e-79	Charged multivesicular body protein 2a	NA	666	504.977	179.1	179.7	162.9	194	173.4	179.1	177.1	180.7	178	161	172.7	231.4	209.3	131.1	152.3	150.3	156.6	178.3	179.3	105	99.3	84.8	85.2	56.4	87	127.1	115.3	116.6	122.1	108.3	113	114.6	112	117.4	84.6	89.1	80.6	57.2	60.7
HyS0061.54	Q61160.1	0.000332	Mus musculus	FAS-associated death domain protein	XP_002166467.1 PREDICTED: uncharacterized protein LOC100206003 [Hydra vulgaris]	1.8e-17	NA	NA	804	642.977	179	161.8	153	183.3	171.4	187.8	195.8	194.2	188.1	198.4	190.8	250.5	237.2	245.9	236.9	240.8	249.8	251.4	252.4	72.3	69	53.3	74.5	48	66.4	155	141.7	132.3	165.9	159.5	144.4	148.3	161.8	165.3	112.3	122.9	118.3	119.5	118.4
HyS0006.23	Q9DCS9.3	0.00012	Mus musculus	NADH dehydrogenase [ubiquinone] 1 beta subcomplex subunit 10	XP_002165183.1 PREDICTED: uncharacterized protein LOC100206530 [Hydra vulgaris]	4.2e-47	NA	NA	405	244.245	178.9	172.7	172.6	179.3	172.9	196.2	186.2	186.3	186.3	186.3	168.8	184.9	158.7	172.3	168	189.2	196.2	218.1	205.1	214.3	203.4	315.1	275.2	198.5	279.1	100.3	118.3	96.8	107.6	100.4	105.4	94.2	98.9	118.1	69.9	80.2	71.4	93.9	64.2
HyS0007.395	Q9ERE4.1	6.2e-149	Rattus norvegicus	Golgi phosphoprotein 3	XP_002157964.1 PREDICTED: Golgi phosphoprotein 3-like [Hydra vulgaris]	1.1e-137	Golgi phosphoprotein 3 sauron	NA	870	708.977	178.8	190.2	186.7	218.5	193	188	182.5	226.5	195.2	222.6	214.2	293.6	272.1	192.2	199.5	166.5	182.3	162.3	176.2	263.3	203.9	118.3	135.8	81.6	119.9	309.9	264.7	261.9	325.6	303	302.9	245.9	321.3	232.5	227.8	235.6	229	214.1	169
HyS0074.29	Q5PYH7.1	0	Danio rerio	Disks large homolog 2	XP_012556528.1 PREDICTED: disks large homolog 1-like [Hydra vulgaris]	8.8e-278	Putative calcium/calmodulin-dependent serine protein kinase/membrane-associated guanylate kinase	NA	2391	2229.98	178.8	171.4	158.7	174.6	184.3	197.3	185.2	199.6	194.2	196.9	193.8	180.2	257.3	288.4	272	242	270.2	243.2	225.5	129	93.8	48.9	67	38.8	31.5	165.4	140.8	134.7	158.3	165.2	164.2	126.5	152.9	129.1	105.8	115.2	97.9	131	144.7
HyS0033.59	O43663.2	4.86e-95	Homo sapiens	Protein regulator of cytokinesis 1	XP_012557964.1 PREDICTED: protein regulator of cytokinesis 1-like [Hydra vulgaris]	7e-237	Protein regulator of cytokinesis 1	PRC1	2217	2055.98	178.8	162.1	147.9	144.6	158.8	164.9	154.3	150.4	161	141.7	147.2	107.6	172.5	196.3	195.4	179.5	182.5	166.8	149.4	92.5	70.4	9.9	15.3	4.9	8.5	132.1	131.5	128	140.4	128.2	135.7	121.1	123.4	126.4	90.2	107.7	92.3	122.4	140.8
HyS0061.42	Q9D3D0.3	6.77e-66	Mus musculus	Alpha-tocopherol transfer protein-like	XP_012559190.1 PREDICTED: alpha-tocopherol transfer protein-like [Hydra vulgaris]	1.1e-91	NA	NA	819	657.977	178.5	171.4	162.8	194.9	177.3	178.5	170.1	175.7	159.1	174.5	160.8	232.3	193.5	144.7	155.2	159.5	159.3	156.6	161.3	66.8	56	15.8	17.4	10.4	13.7	164.6	149.4	147.2	187.7	163.8	157.3	136	161	133.4	110.3	123.8	113	96.1	85.2
HyS0014.13	Q5HZY0.1	8.58e-72	Rattus norvegicus	UBX domain-containing protein 4	XP_002162754.1 PREDICTED: UBX domain-containing protein 4-like [Hydra vulgaris]	1.8e-41	UBX domain-containing protein 4	NA	1374	1212.98	177.9	148.6	152.6	165.5	164.3	171.4	153	150.4	147.7	123.6	128	152.4	101.2	67.8	66.5	70.2	59.1	82	87.5	30.1	30.2	27.5	24.8	19.3	20	132.5	117.6	114.1	133.3	127.3	132.9	102	110.4	114.4	64.2	88.5	72.8	48.1	51.1
HyS3071.2	Q8SZA8.1	7.87e-35	Drosophila melanogaster	Adrenodoxin-like protein 2, mitochondrial	XP_012555233.1 PREDICTED: adrenodoxin-like isoform X2 [Hydra vulgaris]	4.3e-43	Cytochrome c oxidase assembly protein subunit 15	NA	369	208.642	177.9	84.5	70.7	185.9	158.3	161.8	97.1	171	67.3	122.3	80.4	302.6	154.2	60.3	70.5	65.3	70.8	85.2	92.1	26.4	42.6	20.7	13.5	22.4	12.6	113	1.7	20.8	81.6	105.8	97.2	30.2	93.2	40.2	59.9	46.9	82.3	0	0
HyS0042.94	A0MTA1.1	3.21e-112	Danio rerio	DNA-(apurinic or apyrimidinic site) endonuclease	AKQ00060.1 apurinic/apyrimidinic endonuclease 1 [Hydra vulgaris]	2.2e-102	Exodeoxyribonuclease ExoA	NA	951	789.977	177.8	147.2	141.7	184.7	174.8	170.1	151.6	169.1	143.8	143.2	129.6	138.7	157.5	154.5	164.1	169.1	173.7	171	160.7	29.4	30.6	32.6	29.6	16.2	19.9	129.3	97.8	86.7	106.4	130.7	117.5	84.8	109	98	79.8	82.1	81	62.1	68.4
HyS0025.48	Q5I0H5.2	1.02e-120	Rattus norvegicus	Cyclin-L2	XP_002169839.2 PREDICTED: cyclin-L1-like [Hydra vulgaris]	7.6e-110	Cyclin-L2 isoform A	NA	1512	1350.98	177.8	200.9	194.9	140.2	169.4	169.2	198.1	149.1	190.2	158.4	185.4	101.4	108.2	109.8	111.7	110.4	103.1	129.3	131.1	58.1	66	61.4	66.5	85.8	52.5	128.9	183.4	159.7	119.3	129.6	135.8	181.1	130.1	179.6	92.1	137.8	92.7	122.3	95.4
HyS0010.200	Q8QG64.2	1.49e-64	Salmo salar	RING-box protein 1	XP_002164267.1 PREDICTED: RING-box protein 1-like [Hydra vulgaris]	6.9e-56	RING-box protein like	RBX1	333	173.549	177.8	222.3	228.1	194.4	185.8	201	247	198.8	238.7	217.7	260.9	256.7	297.7	262.3	234.4	256.7	240.7	283.6	276.7	139.2	152.7	135.7	138	91.7	130.6	145.4	169.6	189.2	142	149.7	140.4	180.4	144.2	169.3	97.5	163.9	110.1	115.6	96.2
HyS0016.260	Q63430.3	8.74e-28	Rattus norvegicus	Cold shock domain-containing protein C2	XP_002163744.2 PREDICTED: cold shock domain-containing protein C2-like [Hydra vulgaris]	6.1e-44	Cold shock protein DNA binding	NA	441	280.122	177.7	164.8	153.1	162.7	194.5	208.4	201.1	211.8	209.7	235.5	226.9	242.4	309.6	268.3	319.5	312.1	335.2	273.6	276.3	174.3	126.8	102.8	115.9	78.3	101.2	143.4	176.9	136	120.2	134.7	156.4	168.1	143.5	171.4	102.7	137	111.5	132.4	142.2
HyS0017.66	Q9QYF1.2	3.83e-104	Mus musculus	Retinol dehydrogenase 11	XP_002108397.1 hypothetical protein TRIADDRAFT_19714 [Trichoplax adhaerens]	1.3e-94	Retinol dehydrogenase 13	NA	960	798.977	177.4	193.4	185.5	194.9	182	178.6	185	178	182.5	172.8	169	201.9	142.8	125.2	118.8	132.4	114.7	111.6	123.7	60.4	61.1	54.8	51.4	46.7	46.2	194.3	197.8	182.6	192.6	189	194.1	205.8	213.3	200.3	128.8	166.4	131.6	111.2	99.5
HyS0009.301	Q6GP98.2	6.67e-12	Xenopus laevis	Selenoprotein M	XP_023952398.1 selenoprotein M-like [Bicyclus anynana]	1.7e-07	NA	NA	366	205.684	177.4	187.2	228.8	180.2	161.7	159.6	188.1	165.7	170.4	124.7	154.3	229.9	127.8	107.1	144.7	153.9	152.4	171.9	154.7	269.9	312.5	262.4	324	277.8	325.5	148.5	136.7	152.1	146	144.2	130.6	146.7	146.7	144.6	91.9	115.7	113.3	61.5	44.4
HyS0004.238	P0CAP5.2	0.006	Arabidopsis thaliana	B3 domain-containing protein REM13	XP_027049713.1 uncharacterized protein LOC113677154 [Pocillopora damicornis]	4.8e-36	PHB domain-containing protein (Fragment)	NA	447	286.101	177.4	211.7	218.2	172.5	172.4	173.2	244	179.6	241.9	210.9	252.4	197.4	159.5	138.8	160.8	177	174.2	247.9	244.7	48	59.7	61.6	64.9	73.5	64	111.2	165.1	155.8	109.7	113.2	113	164.6	111.2	151.3	74.9	126.4	103	72.9	63.1
HyS0045.17	P58549.1	0.072	Homo sapiens	FXYD domain-containing ion transport regulator 7	NA	NA	NA	NA	276	120.179	177.1	299	315.1	140	165.1	175.6	309.7	143.4	312.8	269.7	364.8	280.9	273.5	472.9	394.9	399.4	478.8	527	410.3	94.8	88	49.1	61.6	46.3	64	149.4	332.1	401.2	132.5	117.1	131.2	348.3	173.8	342.1	91.1	253.7	106.6	276.9	311.6
HyS0031.123	Q8JFV8.1	2.95e-43	Danio rerio	Synaptic vesicle membrane protein VAT-1 homolog	XP_012558444.1 PREDICTED: synaptic vesicle membrane protein VAT-1 homolog [Hydra vulgaris]	1.5e-137	NADP-dependent oxidoreductase	VAT1	1197	1035.98	176.9	118.4	130.5	189.2	158.3	144.5	112.2	147	115.9	107.3	107.6	124.5	86.9	60.4	81.2	80.1	70.2	90.3	94.7	29.4	19.2	21.7	22.5	14.4	17.2	168.6	95.4	101.9	166.9	169.9	149.3	80.7	174.8	88.3	115	78.7	77.8	59	48.8
HyS0010.422	P09622.2	0	Homo sapiens	Dihydrolipoyl dehydrogenase, mitochondrial	XP_002166709.2 PREDICTED: dihydrolipoyl dehydrogenase, mitochondrial-like [Hydra vulgaris]	3.5e-227	Dihydrolipoyl dehydrogenase	DLD	1533	1371.98	176.8	151.3	150.1	174.4	170.3	175.9	152.3	167.4	166.8	147.8	146.2	152.2	150.7	142.1	150	156	155.9	172	181.1	82.6	76.4	104.6	108.1	117.6	92.8	130.3	100.5	107.8	120.2	119.4	125.1	103.6	126.4	97.4	83.1	88.2	81.7	72.4	72
HyS0011.184	Q66KH8.1	1.36e-06	Xenopus laevis	Proline-rich nuclear receptor coactivator 2 A	XP_004206102.1 PREDICTED: proline-rich nuclear receptor coactivator 2-like [Hydra vulgaris]	2.5e-11	NA	NA	354	193.979	176.6	210.5	207.2	161.5	178.1	194.1	248.6	222.2	292.3	295	384.5	377.6	383	237.6	278.9	299.2	294.9	466	413.9	24.2	64.5	49.4	31.5	179.3	38.9	1124.2	1493.6	1483	1006.1	993.3	1008.8	1569.8	1166.7	1448.8	850.4	1209.3	1541.7	1913.7	2413.3
HyS0028.118	P52819.3	3.8e-41	Caenorhabditis elegans	60S ribosomal protein L22	XP_012559481.1 PREDICTED: 60S ribosomal protein L22-like [Hydra vulgaris]	3.9e-47	Large subunit ribosomal protein L22e	NA	375	214.537	176.5	351.4	373.6	114	199.1	210.4	406.3	200.7	398.9	340.8	395.8	155.2	358.1	818.1	748.7	772.2	876.7	487.8	480.5	1601	1888	2824.9	2721.9	4307.8	3918.7	69.5	286	275.4	77.7	97.6	113.2	276	73.7	284.8	65.2	212.7	80.5	363.9	484.3
HyS0060.11	Q29099.2	1.1e-156	Sus scrofa	Polypyrimidine tract-binding protein 1	XP_002156158.1 PREDICTED: polypyrimidine tract-binding protein 1-like [Hydra vulgaris]	7.7e-219	Polypyrimidine tract-binding protein 1	NA	1533	1371.98	176.2	221.3	226.4	150.8	198.6	222	285	228	287.5	274.4	310.9	157.6	276.9	522.8	428.8	376.3	380.7	341.6	327.5	485	396.4	298.3	462.3	329.8	311.3	165	239	238.7	160	162.2	181.1	259.7	155.2	236.9	113.1	182.3	124.8	299.4	371.3
HyS0023.59	Q8KFC3.1	0.76	Chlorobaculum tepidum TLS	ATP-dependent Clp protease ATP-binding subunit ClpX	NA	NA	NA	NA	309	150.465	175.8	166.3	163.9	170.5	153.7	125.4	137.8	125.2	121.3	95.9	107.6	140.2	92.6	72.8	97.3	87.3	68.2	80.7	75.1	14.6	12	9.1	17.1	11.2	13	145.3	149.3	126.3	216	124.5	136.4	148.6	151.1	151	89.4	110.9	115.3	64.1	56.9
HyS0054.65	Q69BJ8.1	1.38e-95	Lagothrix lagotricha	Cytochrome b-c1 complex subunit Rieske, mitochondrial	XP_002158337.1 PREDICTED: cytochrome b-c1 complex subunit Rieske, mitochondrial-like [Hydra vulgaris]	1.6e-110	Cytochrome b-c1 complex subunit Rieske, mitochondrial	NA	933	771.977	175.7	148.6	146.2	148.2	169.9	172.3	162.9	168.5	153	167.1	150.1	156.2	151.2	169.8	137.6	145.2	137.3	140.4	139.9	132.4	121.2	153.2	145.2	150.1	131.4	113.7	107.8	108.8	105.3	110.1	111.8	119.3	111.5	115.8	73.8	83.4	80.1	85	101
HyS0017.159	O00560.1	4.87e-110	Homo sapiens	Syntenin-1	XP_012554918.1 PREDICTED: syntenin-1-like isoform X1 [Hydra vulgaris]	1.3e-112	Putative pdz domain containing protein found in a variety of eumetazoan signaling molecules	SDCBP	891	729.977	175.6	220.6	217.5	148.2	180.2	178.5	235.3	174.9	246.9	214.2	246.4	147.2	176	198	202.6	187.9	175.1	241.5	239.1	114.4	104.7	189.6	227.2	203.1	272.4	124.1	177.7	166.3	113.1	123.7	130.6	190.1	114.8	185	87.9	138.2	104.6	144.5	101.5
HyS0087.36	Q9Y6M1.2	3.08e-56	Homo sapiens	Insulin-like growth factor 2 mRNA-binding protein 2	XP_002157937.2 PREDICTED: insulin-like growth factor 2 mRNA-binding protein 2 [Hydra vulgaris]	1.1e-168	IGF-II mRNA-binding protein isoform D	NA	1728	1566.98	175.5	162.9	158.5	215	171.1	127	110.4	131.2	100.5	94.9	92.1	133.6	104.4	74.4	78.4	68.8	62.6	51.3	62.8	38.9	38.4	40.2	59.3	42.2	47.9	341.3	238.7	254.8	341.2	331	321.9	200.1	341.8	226.5	228.6	203.1	192.3	111.4	86.8
HyS0049.47	Q99068.2	2.08e-15	Rattus norvegicus	Alpha-2-macroglobulin receptor-associated protein	XP_020602184.1 alpha-2-macroglobulin receptor-associated protein-like [Orbicella faveolata]	4.6e-23	NA	NA	987	825.977	175.5	178.2	165.2	152.7	166.5	144.5	152.9	117	125.6	103.5	104.2	129.7	100.5	86.8	70.7	85	79.5	69.7	80.9	26.1	25.9	25.7	27.2	17.7	20.3	133.2	135.2	137.3	126.7	134	131	121.6	142.7	128	89.4	105.6	94.5	70.1	66
HyS0017.268	Q5ZIT5.1	1.16e-107	Gallus gallus	Ras-related protein Rab-10	XP_002157570.3 PREDICTED: ras-related protein Rab-10-like [Hydra vulgaris]	1.7e-100	Activated RNA polymerase II transcriptional coactivator p15-like	RAB10	618	456.977	175.5	177.5	185.3	207.4	185.1	201.6	202.4	216.2	212.6	232.2	234.4	255.9	309.6	295	293.7	303.4	336.4	305.5	285.2	201.8	205.7	122.8	132.5	77.3	114	185.1	186	162.5	201.2	176.5	168.6	157.4	174.9	178.2	125.7	139.3	147.7	122.7	161.2
HyS0053.91	Q6DIF4.1	0	Xenopus tropicalis	WD repeat-containing protein 1	XP_002158365.3 PREDICTED: WD repeat-containing protein 1-A-like isoform X1 [Hydra vulgaris]	3.9e-241	WD repeat-containing protein 1-A	WDR1	1869	1707.98	175.5	160.2	168.4	194.9	189.7	172.5	144.9	146.8	131.8	107.2	105.2	104.3	57.3	39.2	33.9	30.3	27.9	26.6	33.1	111.8	92.4	86.4	107.4	89.1	79.4	175.2	141.2	144.1	170.2	170.5	171.8	140.4	157.2	129.6	100.5	106.9	90.9	38.1	34.8
HyS3381.1	P05198.3	2.29e-153	Homo sapiens	Eukaryotic translation initiation factor 2 subunit 1	XP_002156465.2 PREDICTED: eukaryotic translation initiation factor 2 subunit 1-like [Hydra vulgaris]	5.9e-132	Eukaryotic translation initiation factor	NA	972	810.977	175.4	152.4	161.1	188.8	175.1	173.4	160.9	179.3	161.5	160.8	157.6	195.6	203.9	170.1	205	200.6	204.4	204.1	210.4	89.4	93.7	100.1	88.7	64.2	61.6	130.4	115.6	119.8	145.3	137	123.4	105.9	147.9	112.7	96.4	95.2	84.8	67.8	81.2
HyS0016.181	O60232.1	1.13e-20	Homo sapiens	Protein ZNRD2	XP_002162163.1 PREDICTED: Sjoegren syndrome/scleroderma autoantigen 1 homolog [Hydra vulgaris]	1.9e-20	Sjogren syndrome/scleroderma autoantigen 1	NA	504	343.017	175.3	184.7	173	180.1	177.4	171.3	173	172.7	167.4	164.9	162.6	253	169.7	131.7	109.3	119.7	117.7	140.1	132.9	56.3	51.5	46.8	43.2	32.2	38.8	141.4	142.2	160.6	148.1	122.9	131.2	123	133.1	151.3	81.4	124.9	95.4	55.4	50.4
HyS0003.529	Q9D554.2	0	Mus musculus	Splicing factor 3A subunit 3	XP_012556372.1 PREDICTED: splicing factor 3A subunit 3-like [Hydra vulgaris]	6.5e-210	Matrin-type domain-containing protein (Fragment)	SF3A3	1527	1365.98	175.3	136.1	144.1	172.5	170.4	173.9	145.7	171.1	146	151.1	149.7	140.1	180.3	161.3	176.5	164.2	158.4	190.2	169.6	61.6	46.5	46.3	42.1	35.5	23.5	142.3	112.3	111.6	142.3	141.2	139.2	91.5	128.7	111.2	96.6	100.4	76.7	78.5	87.4
HyS0016.114	A4QNG1.1	1.16e-13	Xenopus tropicalis	Coiled-coil domain-containing protein 167	XP_012556323.1 PREDICTED: coiled-coil domain-containing protein 167-like [Hydra vulgaris]	2.9e-15	coiled-coil domain-containing protein 167	CCDC167	276	120.179	175	176.6	195.1	177.8	168.1	184.1	190.1	173	198.6	212.3	210.9	173.6	97	181	200.5	235.3	220.4	267.1	265.2	99.2	113.8	129.5	141.6	145.5	139.7	124.5	179.3	167.2	177.6	123.3	123.3	162.8	139.5	183.2	73.9	141.7	71.1	111.2	101
HyS0006.313	Q503V0.3	9.56e-70	Danio rerio	Charged multivesicular body protein 6	XP_012556866.1 PREDICTED: charged multivesicular body protein 6-A-like [Hydra vulgaris]	6.1e-61	charged multivesicular body protein 6-B	CHMP6	639	477.977	174.7	151.4	148.4	179.7	168.9	168.9	157.6	163.6	146.8	146.6	129	224.8	137.4	107.8	98.4	115	109.3	122.3	132	88.3	88.9	72.3	60.2	49.9	56.6	138.1	114.7	112.7	123.3	122.8	131.4	104.6	144.2	124.8	89.2	88.1	104.2	53.9	44.1
HyS0053.72	Q8BK67.1	2.1e-105	Mus musculus	Protein RCC2	XP_012555481.1 PREDICTED: protein RCC2-like [Hydra vulgaris]	4.8e-175	Putative microtubule associated complex	NA	1416	1254.98	174.7	161.7	159	212	191.1	201.9	170.6	209.6	172.9	178.1	164	246.3	299	259.7	270.6	238.4	247.3	163.6	174.2	125.8	137.6	60.8	62	51.6	58.9	200	152.9	148.1	205.8	206.6	200	131.3	203	132	145	126.5	131.5	130.4	162.1
HyS0129.24	Q2KIV0.1	2.71e-09	Bos taurus	Nucleolar protein 12	XP_002156346.1 PREDICTED: nucleolar protein 12-like [Hydra vulgaris]	5.4e-12	NA	NA	498	337.034	174.3	191.5	193.5	186	169.7	182.1	212.6	189.6	197.5	208.2	195.7	266.8	182.1	127	142.8	133.1	126.3	170.1	158.2	78.3	99.3	79.6	67.5	56.7	75	151.5	156.1	162.1	142.4	150.5	132.2	152	140.2	165.1	108.4	123.5	121.6	104.4	92.8
HyS0015.54	P47750.2	0.51	Mus musculus	Thyrotropin receptor	XP_012560070.1 PREDICTED: uncharacterized protein LOC105846161 [Hydra vulgaris]	1.5e-44	NA	NA	546	384.998	174.1	181.4	192.9	223.7	208	225.7	211.3	251	260	220	251.2	233.4	149.9	109.8	111.6	107.8	109.2	146.7	151	72.1	58.1	92.5	107.6	101.4	115.4	325.1	238.9	235.1	271.7	306.4	278.6	248.6	284.6	265	214.8	197.2	198.4	143	109.4
HyS0049.32	Q6GCF1.1	0.005	Staphylococcus aureus subsp. aureus MSSA476	Lipase 2	XP_012558734.1 PREDICTED: uncharacterized protein LOC105845476 [Hydra vulgaris]	6.2e-67	NA	NA	1170	1008.98	174.1	163.4	179.1	215.6	204.7	226.3	220.4	241.3	230	225.8	240.1	230.3	93.6	53.6	51.3	70.2	54.8	116	129.2	23.8	25.4	16.6	15.7	14	15.8	203.5	181.6	178.3	196.8	206.5	182.8	184.5	191.6	182.3	132.1	147.9	133.8	49.2	31.2
HyS0018.89	Q9UKJ5.1	2.93e-51	Homo sapiens	Cysteine-rich hydrophobic domain-containing protein 2	XP_004206544.2 PREDICTED: cysteine-rich hydrophobic domain-containing protein 2-like [Hydra vulgaris]	2.3e-55	Cysteine-rich hydrophobic domain	NA	489	328.034	174.1	212.3	203.2	174.4	159.9	117.7	145.3	107.8	159.9	114.1	124.4	103.2	145.5	163.8	142.9	115.1	136.3	72	72.2	124.8	136.9	80.9	93.9	78.9	98.1	174	196	209.2	150.6	176	169.9	228.7	184	210.9	111.4	162.6	99.2	117.6	92
HyS0066.9	Q32P85.1	1.63e-58	Bos taurus	Dynein light chain roadblock-type 2	XP_002158182.2 PREDICTED: dynein light chain roadblock-type 2-like [Hydra vulgaris]	6.7e-42	Dynein light chain roadblock	DYNLRB2	303	144.845	173.9	242.1	260.9	148	171.7	165.4	251.3	158.8	231.8	227.8	295.7	145.7	183.9	271.1	221.8	282.8	298.8	379.5	329.9	313.8	284.7	257	324.2	221	313.6	108.6	224.6	171	113.1	94	98.3	258.9	107.9	253.2	83.5	160.3	98.9	170.1	155.7
HyS0094.14	Q91WV7.1	3.2e-41	Mus musculus	Neutral and basic amino acid transport protein rBAT	XP_004206870.2 PREDICTED: uncharacterized protein LOC101241549 [Hydra vulgaris]	5.3e-37	Trehalose-6-phosphate hydrolase	NA	1587	1425.98	173.8	149.7	145.7	151.1	166.2	139.4	124	112.6	121.7	94.4	106.3	98.4	61.3	43.7	47.2	51.8	44	67.1	67.5	42.3	24	27.2	36.6	15.8	26.7	170.8	126.9	125.7	162.5	167.2	161.8	131.3	163.6	122	108.3	104.8	99.2	55	38.2
HyS0051.171	P24043.4	0.003	Homo sapiens	Laminin subunit alpha-2	NA	NA	NA	NA	1470	1308.98	173.6	189.1	190.5	162.1	173.4	190.3	192.8	168.6	200.4	173.6	195.6	138.2	164.4	160.1	165.9	189.7	183.7	240	217.1	28.3	28.6	23.4	23.2	15.5	22.9	131.7	147.4	142.2	118.4	134.5	130.7	138.2	127.5	142.2	88.7	120	81.7	91.7	82.8
HyS0019.112	O54826.2	6.66e-95	Mus musculus	Protein AF-10	XP_002169065.3 PREDICTED: protein AF-17-like [Hydra vulgaris]	4.2e-137	Myeloid/lymphoid or mixed-lineage leukemia translocated to, 10, transcript variant X3	MLLT10	1917	1755.98	173.5	160.5	160.1	186.1	200.2	218.7	186.7	237	190.9	230.1	213.6	248.4	239.9	195	200.2	193.5	184.6	170.1	182.4	49.4	49.7	30.9	30.8	23	15.8	209.2	191.7	190.7	226.6	204	209.3	178.1	200.6	168.3	137.3	155.3	165.7	144.7	139.5
HyS0003.404	P0DN21.1	0.89	Emiliania huxleyi	Dimethylsulfonioproprionate lyase 1	XP_004209734.1 PREDICTED: uncharacterized protein LOC101236906 [Hydra vulgaris]	6.9e-15	NA	NA	507	346.017	173.5	266.5	273.5	172.2	123.3	97.1	195.5	171.8	296.4	296.3	417.9	231	206.4	259.9	289.2	239	260.9	124.5	126.8	135.9	151.1	81.3	119.4	81.9	107.4	328.9	565.2	507.5	374.4	379.4	347.5	589	333.5	530.5	202.6	388.7	255.8	259.2	226.4
HyS0045.72	Q6PFL6.1	2.44e-31	Danio rerio	Coiled-coil domain-containing protein 43	AAI55275.1 Coiled-coil domain containing 43 [Danio rerio]	1.2e-08	LOW QUALITY PROTEIN: coiled-coil domain-containing protein 43	CCDC43	621	459.977	173.4	151	154	199.6	157.5	146.8	136.4	134	122.4	98.7	89.5	121.4	78.6	51	43.9	52.6	54.1	49.9	50.6	63.5	82.4	63.1	61.9	40.4	56.1	159.1	129.2	110	154.9	148.5	143.1	100.3	160.2	128	111.8	91.4	129	52.1	52.4
HyS0011.189	J3S6Y1.1	5.76e-14	Mus musculus	Thrombospondin-type laminin G domain and EAR repeat-containing protein	XP_012566195.1 PREDICTED: uncharacterized protein LOC101238434 [Hydra vulgaris]	7.3e-251	NA	NA	5565	5403.98	173.4	190.8	176.8	121.5	150.5	124.6	141.7	97.4	142.8	97.2	132.4	83.7	70	73.1	72.6	77.8	53.4	95.3	105.3	0.8	0.6	0.2	0.2	0.1	0	372	424.6	439.3	354.8	374	410.7	457.7	342.8	400.1	226.3	332.9	265.6	319.4	277.5
HyS0091.34	Q6REY9.2	2.97e-87	Rattus norvegicus	Rho GTPase-activating protein 20	XP_012557182.1 PREDICTED: uncharacterized protein LOC100199718 isoform X2 [Hydra vulgaris]	1.9e-196	Rho GTPase-activating protein 20	NA	3495	3333.98	173	211.5	174.4	146.6	115	73.2	72.2	52.9	56.2	41.1	42.3	29.1	26.1	17.8	14.7	17	11.6	16.3	21	29.6	18.8	10.6	20.9	12.4	2.7	191.6	206	200.6	191.2	190.6	207.2	213.1	180	200.8	115.1	160.6	128.2	104	65.2
HyS0016.174	Q5HZM1.1	1.24e-45	Xenopus laevis	Probable RNA-binding protein EIF1AD	XP_020896801.1 probable RNA-binding protein EIF1AD [Exaiptasia pallida]	2.6e-38	Eukaryotic translation initiation factor 1A domain containing	EIF1AD	675	513.977	172.6	150.5	159.3	161.3	179.9	189.4	165	187.2	158.6	198	158.9	210.2	235	258	218.4	215.5	240.4	224.4	221.8	87.2	120.6	75	71.1	53	55.5	126.1	110.7	101.1	106.3	101.4	107.4	99.2	105.3	111.8	78.8	86.2	84.4	87.1	96.2
HyS0016.304	Q99KI0.1	0	Mus musculus	Aconitate hydratase, mitochondrial	XP_004212430.2 PREDICTED: probable aconitate hydratase, mitochondrial [Hydra vulgaris]	0	Aconitate hydratase, mitochondrial	NA	2340	2178.98	172.5	173.1	175.6	187.1	191.8	192	162.5	167.9	147.7	160.1	138.3	164	141.9	146.2	127.8	140.8	127.3	154.3	159.2	68.9	60.9	80.8	93.4	81.8	19.2	161.4	141.7	143.8	165.8	166.3	161.1	141.3	161.8	126.1	107.2	121.2	118	103.6	107.6
HyS0058.10	P17672.2	5.2	Drosophila melanogaster	Ecdysone-induced protein 75B, isoform A	NA	NA	NA	NA	741	579.977	172.5	146.8	152.5	204.7	178.3	187.9	165.6	193.5	149.2	185	157.8	279.5	220.9	143.7	151.2	146.1	163.8	149.9	155.3	38.8	40.4	39.2	37	26.7	37.6	127	96.5	101.6	127.4	117.1	110	98.8	103.4	110.9	85.6	83.6	80.8	59.3	51.6
HyS0013.334	Q0VFD6.1	2.44e-22	Xenopus tropicalis	Mitotic-spindle organizing protein 1	XP_009066880.1 hypothetical protein LOTGIDRAFT_223273 [Lottia gigantea]	8.7e-17	Mitotic-spindle organizing protein associated with a ring of gamma-tubulin 1	NA	207	64.0952	172.4	191.3	203	137.7	169.2	180.5	186.2	164.3	173.6	186.6	218.5	222.7	172.9	250.4	141.9	141.6	181.7	132	128.2	160.5	201.2	119.3	124.4	124.3	107.6	118.6	168	160.1	186.4	97.3	109.1	192	112.8	193.1	72.8	144.7	87.9	109.1	146.4
HyS0054.78	P28020.2	0	Xenopus laevis	Casein kinase II subunit alpha	XP_018616289.1 PREDICTED: casein kinase II subunit alpha isoform X1 [Scleropages formosus]	4.6e-170	Casein kinase II subunit alpha	NA	1065	903.977	171.9	198.8	195.1	192.6	177.1	180.7	188.1	182	188.9	195.4	198.2	156.4	208.3	235.9	229.9	211.3	202.8	226.1	225.2	134.5	113	58.5	73.8	46.1	51.7	196.9	200.2	185.9	193.7	197.9	195.3	207.4	191.1	203.1	139.6	161.8	151.2	164.6	165.4
HyS0014.276	Q32L19.1	2.77e-83	Bos taurus	Meiotic nuclear division protein 1 homolog	XP_012559566.1 PREDICTED: meiotic nuclear division protein 1 homolog [Hydra vulgaris]	6.8e-49	Meiotic nuclear divisions 1	MND1	621	459.977	171.7	166.6	177	174.6	151.2	141.4	135.8	115.6	130.4	98.6	99	122.1	82.4	85.7	53	52.7	62.1	40.1	50.9	37.2	44.6	39.1	32.5	40.2	40.6	126	137	137.2	128.7	121	126.8	139.1	131	142.9	84.2	101.4	92	55.6	51.6
HyS0016.97	P49715.3	4.38e-15	Homo sapiens	CCAAT/enhancer-binding protein alpha	AAQ96733.1 bzip transcription factor C/EBP [Podocoryna carnea]	6.9e-130	CCAAT enhancer binding protein alpha	NA	1569	1407.98	171.3	165.5	164.4	142.7	180.7	191.9	193.1	187.9	187.2	216.8	192.7	184.2	285.3	349	308.6	286.6	310.6	226.1	244.3	1491.6	1759.1	4055.6	4147.3	5247	2250.7	116.5	131.4	136.7	115.2	116.5	127.2	140.2	113.8	136.5	75.8	111.1	98.5	161.4	204.5
HyS0016.212	Q52KB5.1	8.74e-20	Danio rerio	Zinc finger and BTB domain-containing protein 24	XP_004206933.2 PREDICTED: myoneurin-like [Hydra vulgaris]	1.4e-38	Ubiquitin carboxyl-terminal hydrolase	PHO	1350	1188.98	171.1	126.7	119.1	161.1	140.9	131.1	108.1	122.5	99.1	89.4	87.3	141.3	97.4	61.6	60.5	58.5	55	50.8	56.3	10.3	11.8	6.8	7.3	5.8	6.4	142.8	101.5	100.2	146.3	140	135.4	93.7	154.2	94.5	98.9	86.5	102.4	58.3	52.4
HyS0003.97	Q27433.1	3e-125	Caenorhabditis elegans	Mechanosensory protein 2	XP_004210345.1 PREDICTED: mechanosensory protein 2-like [Hydra vulgaris]	5e-111	Proline and serine rich 1	NA	837	675.977	170.8	158.1	163.1	191.5	153.1	118.6	112.3	78.6	81.2	55.3	56.7	75.8	61	36.3	37.5	45.6	41	9.4	20	104.5	72.6	123.7	120.4	109.1	119.5	210.9	168.5	156.8	190.3	200.9	190.7	185.6	199.6	167.8	125	131.6	114.8	66.3	58
HyS0021.237	Q9D8I1.2	1.22e-35	Mus musculus	Marginal zone B- and B1-cell-specific protein	XP_020623315.1 marginal zone B- and B1-cell-specific protein-like [Orbicella faveolata]	1.2e-49	Plasma cell-induced resident endoplasmic reticulum protein (Fragment)	NA	522	361.017	170.8	128.6	135.9	184.4	163.6	168.8	137.1	171.9	139.8	171.6	134.2	239	271.4	204.5	221.1	199.8	228.7	169	161.1	101.7	76.8	100.4	101.7	58.6	89.4	157.7	112.7	101.1	135.4	136.3	135.6	85.7	142.5	104.4	114.6	87.5	102.7	89	88.9
HyS0013.176	Q60FC2.1	8.09e-31	Tragulus javanicus	Craniofacial development protein 1	XP_018415156.1 PREDICTED: craniofacial development protein 1 [Nanorana parkeri]	4e-23	NA	NA	1455	1293.98	170.7	138.5	136.4	182.5	167.5	181.6	151	183.3	142.2	161.4	140.9	241.9	168.7	92.2	100	108.3	105.2	120.2	135	49.9	55.3	46.1	40.9	24.8	28.1	135.6	115	109.2	146	144.1	133.4	92.2	142.1	105.7	99.1	96.4	92	63.8	50.2
HyS0013.80	Q9CR96.1	3.2e-39	Mus musculus	Transmembrane protein 208	XP_002167281.3 PREDICTED: transmembrane protein 208-like [Hydra vulgaris]	3.1e-41	Methylthioribulose-1-phosphate dehydratase	NA	480	319.034	170.5	152.3	164	185.5	151.1	114.5	124.7	124.9	119.7	137.1	120.2	179.8	146.2	106.4	108.8	109.8	115.5	86.8	96.6	64.5	56	25.9	33.1	25.3	29.6	150.5	133.5	114.5	120.5	134.8	129.1	130.2	138.5	122.7	99.2	96.2	114.5	96.3	85.1
HyS0011.55	Q01085.1	8.06e-69	Homo sapiens	Nucleolysin TIAR	XP_012556801.1 PREDICTED: nucleolysin TIAR-like [Hydra vulgaris]	8.7e-128	Blast:Nucleolysin TIAR	NA	1251	1089.98	170.1	155.1	157.2	130.8	159.1	162.5	170	147.8	167.3	149.8	167.6	100.7	194.4	282.8	274.6	248.8	257.3	212.9	205.9	318.1	344.7	191.4	213	159.7	151.2	127.9	125.6	121.3	116.8	123.2	118.1	120.2	120.4	129.8	86.4	103.8	78.5	125.9	146.4
HyS0001.546	Q6P5L7.1	3.22e-27	Danio rerio	Arginine and glutamate-rich protein 1-A	XP_012559732.1 PREDICTED: arginine and glutamate-rich protein 1-like [Hydra vulgaris]	1.3e-25	Arginine and glutamate-rich protein 1-A	NA	774	612.977	170.1	119.3	118.6	162.7	155.7	164.1	136	170.5	119.4	152.6	127.9	252.2	307.1	236.5	265.2	228.7	261.1	170.6	170.5	176	220.1	183.3	152.2	140.6	107.6	115.5	69.2	69.7	99.8	100.8	97.8	54.3	95.6	67.3	73	63.9	70.4	68.8	76.3
HyS0005.363	P82968.1	5.45e-24	Melithaea caledonica	Four-domain proteases inhibitor	XP_020900003.1 agrin-like [Exaiptasia pallida]	4.2e-12	Kazal-type proteinase inhibitor	NA	870	708.977	170	153.4	167	184.8	173.6	144.1	149.1	143.2	133.5	119.6	125.2	140.3	90.7	53.2	50.1	55.1	45.4	62.3	69.6	100.6	93	72.4	80.1	76.4	79.1	170.5	151.7	141.6	173.5	169.8	152	160.9	161.2	156.1	113.3	125.3	114.5	70	38.9
HyS0018.80	Q5HHH0.1	5.08e-27	Staphylococcus aureus subsp. aureus COL	Probable cysteine desulfurase	XP_019646573.1 PREDICTED: uncharacterized protein LOC109487062 [Branchiostoma belcheri]	1e-149	Aminotransferase class V-fold PLP-dependent enzyme	NA	2613	2451.98	169.8	145	135.2	128.2	159.5	163.5	147.9	145.4	156.5	137.8	148	96.9	122.9	128.1	141.6	141.3	128.7	185.1	151.6	28.2	21.1	12.7	18.6	14.8	11	162.7	130.9	144.8	161.8	151.1	162.3	127.2	152.5	119	99.5	115.3	96.6	101.1	95.2
HyS0020.162	Q9H0Z9.2	3.38e-26	Homo sapiens	RNA-binding protein 38	XP_017375998.1 PREDICTED: uncharacterized protein LOC108297801 [Cebus capucinus imitator]	4.5e-20	RNA binding motif protein 38	RBM38	1209	1047.98	169.5	165.7	151.3	114.7	162.8	171.8	168.8	141.8	182.6	170.7	178	93	373.8	762.6	582	458.7	495.7	208.9	187.3	297.7	229.5	112.4	186.8	127.5	81	120.2	131	128.8	123.1	123.5	134.8	140.4	114.2	136.1	81.3	113	91.6	361.3	482.4
HyS0009.238	Q24JV4.1	5.23e-08	Danio rerio	UPF0390 protein zgc136864	NA	NA	NA	NA	279	122.848	169.4	157.2	175.8	158.4	174.2	186	214.4	225.3	191.6	227.5	244.9	269.5	239.9	203.5	244.3	246.4	281.4	329.5	296.2	90.3	123.5	81.3	89.3	53.3	79.8	78.7	119.3	117.5	129.8	80.8	74.2	106.6	80.3	128.4	61.7	75.5	47	47.4	61.3
HyS0017.175	Q28CA1.1	7.39e-20	Xenopus tropicalis	Cytochrome c oxidase assembly factor 5	XP_004207023.1 PREDICTED: cytochrome c oxidase assembly factor 5-like [Hydra vulgaris]	1.1e-15	Cytochrome c oxidase assembly factor 5	COA5	240	89.3486	169.1	151.7	163.9	181.1	147.4	163.1	170.9	169	142.3	166.2	166.5	154.4	189.2	153.7	159.8	184	195	220.7	181	118.9	131.4	129.5	111.7	87.9	117.9	150.7	133.5	132.3	157.6	118.9	109.5	113.5	150.6	149	79.6	133.2	112	59.8	76.8
HyS0102.14	P08537.2	0	Xenopus laevis	Tubulin alpha chain	NP_001171794.1 alpha tubulin-like [Saccoglossus kowalevskii]	4.5e-255	Tubulin alpha chain	NA	1356	1194.98	169.1	121.5	127.2	170.4	170.4	173.7	118.9	173.6	128.6	177.7	119.3	151.2	217.5	250.8	219.6	196.5	205.2	160	170.5	278.7	377.7	245.9	264.4	176.1	146	135.5	85.7	90.1	127.3	127.3	139.5	93.5	115.5	81.9	88.3	68	83.5	129.2	147.9
HyS0029.134	G3V8T1.1	0.000111	Rattus norvegicus	M-phase phosphoprotein 8	XP_012558411.1 PREDICTED: histone-lysine N-methyltransferase, H3 lysine-9 specific-like isoform X2 [Hydra vulgaris]	3.1e-78	NA	NA	1047	885.977	168.9	240	230.2	139.2	209.5	220.2	302.3	217.6	304.3	259.6	324.1	142.1	225.2	369.4	352.3	295.4	292.1	313.9	280.4	60.8	49.6	19.5	35.9	22.9	16.7	180.4	305.9	290.8	166.3	176.7	206.2	310.4	163.7	292	116.3	216.5	135.2	286.1	326.5
HyS0011.159	Q6EE31.3	0	Gallus gallus	T-complex protein 1 subunit theta	XP_012555534.1 PREDICTED: T-complex protein 1 subunit theta-like [Hydra vulgaris]	1.1e-260	T-complex protein subunit theta	CCT8	1632	1470.98	168.7	154.3	157.8	197.9	175.9	179.4	149.1	173.9	152.8	155.4	149.2	195.8	194.5	162	192.6	186.9	176.2	180	185.3	95.5	89	97.4	103	80.2	50.4	177.3	125.1	126.8	168.9	175.7	166.4	121.2	179.1	121	115.7	115.8	114.6	85.5	97.1
HyS0022.211	P05552.2	0.000372	Drosophila melanogaster	Transcription factor Adf-1	XP_028396781.1 uncharacterized protein LOC114520659 [Dendronephthya gigantea]	3.1e-18	NA	NA	891	729.977	168.6	148.1	148.4	155.1	165.9	173.9	148.4	186	156.5	175.9	177.7	177.6	234.6	201.4	221.3	184.7	192.4	182.3	191	53	58.5	25.1	26.8	21.8	21.2	182.8	157.8	145.5	180.6	180.3	177.6	151.7	175.1	157.7	114.4	135.2	138.8	133.7	140.9
HyS0017.219	O18883.2	3.79e-67	Bos taurus	Thioredoxin domain-containing protein 9	XP_002166026.1 PREDICTED: thioredoxin domain-containing protein 9-like [Hydra vulgaris]	1.6e-85	Thioredoxin domain-containing protein 9	NA	654	492.977	168.6	164.1	175.6	192.3	176.1	185.6	191.4	215.1	199.2	216	211	256.2	333.7	327.9	326.9	316.8	339.8	268.7	266	140.4	138.3	76.7	86	61.8	73.8	156.9	130.8	136.2	141.3	155.7	136.7	135.9	136.4	145.8	105.3	110.4	108.3	118.2	157
[truncated: 21,103 more rows]
[truncated: 4 more columns]

## Sheet: Stringtie transcriptome
Geneid	Hsym_id	SwPr_Blast_hit	SwPr_E.value	SwPr_Species	SwPr_Description	Other_anno	Repeat_cluster	Repeat_prop	Length	egg_pa_A_TPM	egg_pa_C_TPM	egg_pa_D_TPM	30m_pa_A_TPM	1h_pa_A_TPM	2h_pa_A_TPM	2h_pa_C_TPM	3h_pa_A_TPM	3h_pa_C_TPM	4h_pa_A_TPM	4h_pa_C_TPM	5h_pa_B_TPM	6h_pa_B_TPM	7h_pa_B_TPM	7h_pa_D_TPM	7h_dmso_pa_D_TPM	7h_dmso_pa_G_TPM	7h_trip_pa_D_TPM	7h_trip_pa_G_TPM	24h_pa_E_TPM	24h_pa_F_TPM	48h_pa_E_TPM	48h_pa_F_TPM	72h_pa_E_TPM	72h_pa_F_TPM	egg_ribo_A_TPM	egg_ribo_C_TPM	egg_ribo_D_TPM	30m_ribo_A_TPM	1h_ribo_A_TPM	2h_ribo_A_TPM	2h_ribo_C_TPM	3h_ribo_A_TPM	3h_ribo_C_TPM	4h_ribo_A_TPM	4h_ribo_C_TPM	5h_ribo_B_TPM	6h_ribo_B_TPM	7h_ribo_B_TPM	7h_dmso_ribo_D_TPM
[truncated: 29,829 more rows]
[truncated: 3 more columns]

[truncated: 4 more sheets: Histones, KMT5A genes, Deadenylases, MiRNA biogen]
