# Supplementary material for: Parallels and contrasts between the cnidarian and bilaterian maternal-to-zygotic transition are revealed in Hydractinia embryos
Source: bioRxiv. 2023 May 10:2023.05.09.540083. Preprint. [Version 1] doi: 10.1101/2023.05.09.540083 (PMC10197650; doi:10.1101/2023.05.09.540083)
Supplement: Supplement 5 [file media-5.xlsx]

## Sheet: Novel genes
Gene_id	Transcript_id	Length	Exon_length	Num_exons	Max_ORF_len	Max_ATG_ORF_len	Coord	Strand	Low_complex_prop	ncRNA_Blast	ncRNA_Evalue	DFAM_id	DFAM_Evalue	DFAM_name	DFAM_descr	Swissprot_id	Swissprot_Evalue	Swissprot_species	Swissprot_descr	Refseq_id	Refseq_Evalue	Refseq_query_cov	Refseq_descr	Repeat_cluster	Repeat_prop
HyS_STRGp.10002	HyS_STRGp.10002.1	570	496	2	153	93	HyS0037:2569330-2569900	+	0							A5PKF5.1	6.51e-24	Bos taurus	THAP domain-containing protein 11	XM_012705751.2	7.67e-13	24	PREDICTED: Hydra vulgaris uncharacterized LOC105846729 (LOC105846729), mRNA	Cluster_220(12)	1
HyS_STRGp.10008	HyS_STRGp.10008.1	183	183	1	183	183	HyS0038:202910-203093	+	0															Cluster_241(4)	1
HyS_STRGp.10010	HyS_STRGp.10010.1	21255	1420	4	1131	1050	HyS0038:287666-308921	+	0.0352113											XM_004209263.1	1.03e-35	33	PREDICTED: Hydra vulgaris uncharacterized LOC101241600 (LOC101241600), mRNA	Cluster_838(2)	0.15
HyS_STRGp.10012	HyS_STRGp.10012.1	9030	2878	2	1728	1725	HyS0038:303685-312715	-	0.0274496							Q94K49.1	0.000649	Arabidopsis thaliana	Protein ANTAGONIST OF LIKE HETEROCHROMATIN PROTEIN 1	XM_012708354.2	1.21e-27	19	PREDICTED: Hydra vulgaris uncharacterized LOC105848303 (LOC105848303), mRNA	Cluster_45(66)	0.47
HyS_STRGp.10014	HyS_STRGp.10014.1	4733	792	2	318	198	HyS0038:348847-353580	+	0															Cluster_1585(2)	0.15
HyS_STRGp.1002	HyS_STRGp.1002.1	1373	1373	1	1020	999	HyS0002:7511228-7512601	+	0							P18130.1	9.41e-30	Bos taurus	Alpha-1A adrenergic receptor					Cluster_884(2)	0.25
HyS_STRGp.10029	HyS_STRGp.10029.1	3469	1976	2	762	732	HyS0038:701114-704583	-	0							A5PKF5.1	2.94e-20	Bos taurus	THAP domain-containing protein 11	XM_012708354.2	1.48e-20	23	PREDICTED: Hydra vulgaris uncharacterized LOC105848303 (LOC105848303), mRNA	Cluster_45(66)	0.62
HyS_STRGp.1004	HyS_STRGp.1004.1	1574	1170	2	219	126	HyS0002:7514331-7515905	+	0															Cluster_884(2)	0.31
HyS_STRGp.10047	HyS_STRGp.10047.1	152	152	1	111	39	HyS0038:1107450-1107602	-	0															Cluster_176(7)	1
HyS_STRGp.10048	HyS_STRGp.10048.1	994	994	1	147	132	HyS0038:1109820-1110814	-	0.0291751			DF0288840.2	1.1e-06	TE2385_SO2_FAM0447	Repetitive element found in rice weevil
HyS_STRGp.10050	HyS_STRGp.10050.1	854	854	1	474	324	HyS0038:1137996-1138850	-	0
HyS_STRGp.10057	HyS_STRGp.10057.1	268	268	1	177	51	HyS0038:1259730-1259998	+	0.268657			DF0002309.2	0.0002	EnSpm-10N1_DR	DNA transposon from zebrafish
HyS_STRGp.10059	HyS_STRGp.10059.1	511	511	1	321	228	HyS0038:1295119-1295630	+	0							Q8VCK5.2	1.95e-14	Mus musculus	Kelch-like protein 20
HyS_STRGp.10061	HyS_STRGp.10061.1	5042	802	2	264	144	HyS0038:1326852-1331894	-	0															Cluster_163(8)	0.91
HyS_STRGp.10064	HyS_STRGp.10064.1	3271	1592	4	414	375	HyS0038:1369722-1372993	+	0.0188442											XM_046483893.2	7.24e-08	5	PREDICTED: Haliotis rufescens mucin-17-like (LOC124120961), mRNA	Cluster_239(17)	1
HyS_STRGp.10072	HyS_STRGp.10072.1	1291	410	2	267	237	HyS0038:1554403-1555694	-	0							P31696.3	2.65e-07	Gallus gallus	Agrin
HyS_STRGp.10074	HyS_STRGp.10074.1	1674	238	2	123	51	HyS0038:1565743-1567417	-	0															Cluster_1417(68)	0.93
HyS_STRGp.10076	HyS_STRGp.10076.1	376	376	1	150	69	HyS0038:1589709-1590085	+	0
HyS_STRGp.10077	HyS_STRGp.10077.1	644	496	2	195	147	HyS0038:1625403-1626047	+	0
HyS_STRGp.10081	HyS_STRGp.10081.1	2827	1024	2	159	114	HyS0038:1714866-1717693	-	0.0175781															Cluster_987(40)	1
HyS_STRGp.10116	HyS_STRGp.10116.1	1674	1674	1	927	879	HyS0038:2311164-2312838	-	0.0107527							Q5QD10.1	1.6e-09	Mus musculus	Trace amine-associated receptor 7d
HyS_STRGp.10123	HyS_STRGp.10123.1	516	415	2	225	210	HyS0038:2485563-2486079	+	0.0819277															Cluster_1872(2)	0.73
HyS_STRGp.10128	HyS_STRGp.10128.1	638	392	3	144	108	HyS0039:77716-78354	+	0															Cluster_2472(11)	0.9
HyS_STRGp.10143	HyS_STRGp.10143.1	3327	1319	4	576	321	HyS0039:410326-413653	-	0											XM_004207002.3	9.92e-11	19	PREDICTED: Hydra vulgaris uncharacterized LOC101236484 (LOC101236484), transcript variant X1, mRNA	Cluster_893(3)	1
HyS_STRGp.10144	HyS_STRGp.10144.1	2993	985	4	576	321	HyS0039:428735-431728	-	0											XM_004207002.3	7.34e-11	26	PREDICTED: Hydra vulgaris uncharacterized LOC101236484 (LOC101236484), transcript variant X1, mRNA	Cluster_893(3)	1
HyS_STRGp.10151	HyS_STRGp.10151.2	1877	341	2	126	102	HyS0039:606892-608769	-	0															Cluster_1417(68)	0.62
HyS_STRGp.10152	HyS_STRGp.10152.1	1904	354	2	126	126	HyS0039:613291-615195	+	0															Cluster_1417(68)	0.97
HyS_STRGp.10155	HyS_STRGp.10155.1	11878	2215	4	1269	1248	HyS0039:681264-693142	+	0
HyS_STRGp.10158	HyS_STRGp.10158.1	597	350	3	135	108	HyS0039:758114-758711	+	0															Cluster_2472(11)	1
HyS_STRGp.10162	HyS_STRGp.10162.1	567	378	3	378	378	HyS0039:801599-802166	+	0							Q6TGZ4.2	8.27e-06	Danio rerio	THAP domain-containing protein 11					Cluster_838(2)	0.58
HyS_STRGp.10166	HyS_STRGp.10166.1	435	435	1	162	162	HyS0039:831272-831707	+	0															Cluster_48(16)	0.45
HyS_STRGp.10167	HyS_STRGp.10167.1	736	736	1	369	273	HyS0039:832049-832785	-	0															Cluster_1691(2)	0.38
HyS_STRGp.10171	HyS_STRGp.10171.1	3004	606	2	231	117	HyS0039:1072429-1075433	-	0
HyS_STRGp.10173	HyS_STRGp.10173.1	6917	6636	2	1011	795	HyS0039:1121590-1128507	-	0.00753466											XR_003688012.1	6.36e-34	6	PREDICTED: Dendronephthya gigantea uncharacterized LOC114532973 (LOC114532973), ncRNA	Cluster_71(7)	0.12
HyS_STRGp.10180	HyS_STRGp.10180.1	542	542	1	216	177	HyS0039:1198228-1198770	+	0															Cluster_106(30)	1
HyS_STRGp.10183	HyS_STRGp.10183.1	140	140	1	102	102	HyS0039:1299898-1300038	-	0															Cluster_264(28)	1
HyS_STRGp.10184	HyS_STRGp.10184.1	2422	1827	2	246	174	HyS0039:1300903-1303325	-	0.00437876															Cluster_3(26)	0.29
HyS_STRGp.10194	HyS_STRGp.10194.1	5911	1773	4	597	585	HyS0039:1534771-1540682	+	0.070502															Cluster_605(2)	0.87
HyS_STRGp.10196	HyS_STRGp.10196.1	1561	987	2	249	153	HyS0039:1573810-1575371	-	0.0101317
HyS_STRGp.10198	HyS_STRGp.10198.1	488	488	1	96	69	HyS0039:1617683-1618171	-	0.0184426
HyS_STRGp.10200	HyS_STRGp.10200.1	9339	735	5	579	552	HyS0039:1649093-1658432	-	0							Q90673.1	2.06e-47	Gallus gallus	PRELI domain-containing protein 1, mitochondrial	XM_028537585.1	2.52e-09	12	PREDICTED: Dendronephthya gigantea PRELI domain-containing protein 1, mitochondrial-like (LOC114517767), mRNA
HyS_STRGp.10218	HyS_STRGp.10218.1	1791	517	2	144	123	HyS0039:1892018-1893809	+	0															Cluster_741(14)	0.87
HyS_STRGp.10225	HyS_STRGp.10225.1	4951	312	3	291	138	HyS0039:2068959-2073910	+	0															Cluster_49(6)	0.48
HyS_STRGp.10227	HyS_STRGp.10227.1	217	217	1	216	216	HyS0039:2085541-2085758	+	0
HyS_STRGp.10228	HyS_STRGp.10228.1	1606	1606	1	795	657	HyS0039:2091950-2093556	-	0			DF0003335.2	1.4e-17	ISL2EU-1_DR	DNA transposon from zebrafish					XM_012708082.2	1.16e-40	33	PREDICTED: Hydra vulgaris uncharacterized LOC100198014 (LOC100198014), mRNA	Cluster_297(2)	0.24
HyS_STRGp.10229	HyS_STRGp.10229.1	1249	731	2	237	216	HyS0039:2096804-2098053	+	0															Cluster_102(22)	0.27
HyS_STRGp.10230	HyS_STRGp.10230.1	6554	1657	2	228	186	HyS0039:2101838-2108392	+	0.0838865															Cluster_612(39)	1
HyS_STRGp.10231	HyS_STRGp.10231.1	1868	1455	2	966	948	HyS0039:2107296-2109164	-	0.0597938															Cluster_612(39)	0.48
HyS_STRGp.10232	HyS_STRGp.10232.1	4413	920	3	378	153	HyS0039:2116691-2121104	-	0	uncharacterizedLOC105846439	1.15e-06					Q22795.2	3.03e-11	Caenorhabditis elegans	Histone-lysine N-methyltransferase set-1
HyS_STRGp.10240	HyS_STRGp.10240.1	166	166	1	87	87	HyS0039:2287112-2287278	-	0
HyS_STRGp.10252	HyS_STRGp.10252.1	1012	935	2	333	198	HyS0039:2559516-2560528	+	0			DF3440099.2	1.4e-10	ERV1-2_mMyo	Bat1K Transposable Element	P10394.1	1.6e-39	Drosophila melanogaster	Retrovirus-related Pol polyprotein from transposon 412
HyS_STRGp.10253	HyS_STRGp.10253.1	6608	2755	13	2556	2553	HyS0039:2572091-2578699	-	0.0693285											XM_047276083.1	2.66e-24	10	PREDICTED: Hydra vulgaris uncharacterized LOC124811030 (LOC124811030), transcript variant X3, mRNA	Cluster_190(9)	0.61
HyS_STRGp.10256	HyS_STRGp.10256.1	337	337	1	291	42	HyS0040:52910-53247	+	0															Cluster_1548(6)	1
HyS_STRGp.10258	HyS_STRGp.10258.1	4220	885	3	198	150	HyS0040:77035-81255	+	0.0463277															Cluster_102(22)	1
HyS_STRGp.10263	HyS_STRGp.10263.1	512	512	1	462	453	HyS0040:220301-220813	+	0															Cluster_505(2)	1
HyS_STRGp.10267	HyS_STRGp.10267.1	204	204	1	102	60	HyS0040:358235-358439	+	0
HyS_STRGp.10272	HyS_STRGp.10272.1	530	530	1	147	42	HyS0040:404202-404732	+	0.0339623
HyS_STRGp.10274	HyS_STRGp.10274.1	3603	3603	1	3018	2964	HyS0040:409070-412673	-	0.0169303			DF0289498.2	3.3e-15	TE3056_SO2_FAM163	Repetitive element found in rice weevil									Cluster_84(13)	0.71
HyS_STRGp.10276	HyS_STRGp.10276.2	5552	1049	2	924	837	HyS0040:418787-424339	-	0.0142993							Q6AYQ6.1	6.04e-61	Rattus norvegicus	Cobalamin trafficking protein CblD	XM_002164735.3	9.88e-25	31	PREDICTED: Hydra vulgaris cobalamin trafficking protein CblD (LOC100203003), mRNA
HyS_STRGp.10288	HyS_STRGp.10288.1	7126	1135	2	726	699	HyS0040:575032-582158	+	0.0185022							P97466.1	4.13e-20	Mus musculus	Noggin
HyS_STRGp.10296	HyS_STRGp.10296.1	950	950	1	237	150	HyS0040:677244-678194	+	0.0726316
HyS_STRGp.1030	HyS_STRGp.1030.1	1849	722	3	186	171	HyS0002:7913723-7915572	-	0							Q8NCR0.1	6.44e-09	Homo sapiens	UDP-GalNAc:beta-1,3-N-acetylgalactosaminyltransferase 2
HyS_STRGp.10306	HyS_STRGp.10306.1	1774	563	2	138	78	HyS0040:947715-949489	-	0.0248668
HyS_STRGp.10313	HyS_STRGp.10313.1	2397	2397	1	228	204	HyS0040:1020972-1023369	-	0.0550688															Cluster_253(4)	0.15
HyS_STRGp.10336	HyS_STRGp.10336.1	2493	1387	2	1035	1023	HyS0040:1348010-1350503	-	0
HyS_STRGp.10337	HyS_STRGp.10337.1	947	853	2	687	600	HyS0040:1378716-1379663	+	0.059789							P09027.4	3.21e-15	Mus musculus	Homeobox protein Hox-D3	XM_044154430.1	1.37e-07	6	PREDICTED: Aphidius gifuensis homeobox protein lin-39-like (LOC122854017), mRNA
HyS_STRGp.10338	HyS_STRGp.10338.1	380	380	1	297	201	HyS0040:1397482-1397862	-	0															Cluster_2153(4)	0.22
HyS_STRGp.10339	HyS_STRGp.10339.1	239	239	1	222	222	HyS0040:1409629-1409868	-	0							Q8IXT5.2	6.21e-07	Homo sapiens	RNA-binding protein 12B	XM_034216253.1	4.46e-07	62	PREDICTED: Gymnodraco acuticeps elongation factor RNA polymerase II (ell), mRNA	Cluster_999(3)	0.66
HyS_STRGp.10340	HyS_STRGp.10340.1	1119	1008	2	819	765	HyS0040:1412205-1413324	-	0.00793651							Q8IXT5.2	1.35e-29	Homo sapiens	RNA-binding protein 12B	XM_034081322.1	2.65e-25	32	PREDICTED: Pseudochaenichthys georgianus elongation factor RNA polymerase II (ell), mRNA	Cluster_999(3)	0.69
HyS_STRGp.10345	HyS_STRGp.10345.1	2390	1734	2	348	222	HyS0040:1516748-1519138	-	0.0230681
HyS_STRGp.10351	HyS_STRGp.10351.1	3446	1710	7	1296	1245	HyS0040:1584640-1588086	-	0.0105263							P56475.2	1.09e-42	Mus musculus	Gamma-aminobutyric acid receptor subunit rho-1
HyS_STRGp.10364	HyS_STRGp.10364.1	1771	1643	2	165	153	HyS0040:1757052-1758823	+	0.00547778
HyS_STRGp.10368	HyS_STRGp.10368.1	407	407	1	261	231	HyS0040:1826706-1827113	-	0.034398
HyS_STRGp.10384	HyS_STRGp.10384.1	491	491	1	192	111	HyS0040:2077527-2078018	+	0.120163
HyS_STRGp.10395	HyS_STRGp.10395.1	8338	823	4	429	402	HyS0040:2253210-2261548	+	0							Q06AU9.1	1.35e-13	Sus scrofa	Phenylethanolamine N-methyltransferase
HyS_STRGp.10400	HyS_STRGp.10400.1	261	261	1	189	156	HyS0040:2294396-2294657	+	0.183908															Cluster_3108(3)	0.27
HyS_STRGp.10402	HyS_STRGp.10402.1	1301	1301	1	309	306	HyS0040:2322906-2324207	-	0.0130669							A1X159.1	0.000155	Perna viridis	Foot protein 1 variant 2					Cluster_796(21)	0.59
HyS_STRGp.10408	HyS_STRGp.10408.1	12952	828	3	519	510	HyS0041:46690-59642	+	0.00966184
HyS_STRGp.10411	HyS_STRGp.10411.1	1520	1520	1	603	579	HyS0041:131101-132621	+	0.0368421															Cluster_755(2)	0.06
HyS_STRGp.10414	HyS_STRGp.10414.1	5295	1354	7	705	699	HyS0041:172014-177309	+	0							P04047.1	1.96e-75	Gallus gallus	Thymidine kinase, cytosolic	XM_002157864.4	9.9e-31	40	PREDICTED: Hydra vulgaris thymidine kinase, cytosolic (LOC100202298), transcript variant X1, mRNA
HyS_STRGp.10418	HyS_STRGp.10418.1	100	100	1	102	102	HyS0041:209175-209275	-	0
HyS_STRGp.10421	HyS_STRGp.10421.1	3261	1345	3	483	480	HyS0041:296991-300252	-	0.0327138
HyS_STRGp.10434	HyS_STRGp.10434.1	1077	1077	1	582	552	HyS0041:760266-761343	-	0
HyS_STRGp.10442	HyS_STRGp.10442.1	2090	2090	1	189	165	HyS0041:892663-894753	-	0.0401914
HyS_STRGp.10443	HyS_STRGp.10443.1	473	473	1	294	282	HyS0041:895118-895591	-	0
HyS_STRGp.10444	HyS_STRGp.10444.1	110	110	1	63	45	HyS0041:895805-895915	-	0															Cluster_214(5)	0.98
HyS_STRGp.1045	HyS_STRGp.1045.1	1496	1496	1	1113	1104	HyS0002:8064999-8066495	+	0.0528075							Q502K3.1	9.62e-21	Danio rerio	Serine/threonine-protein phosphatase 6 regulatory ankyrin repeat subunit C
HyS_STRGp.10453	HyS_STRGp.10453.1	606	606	1	399	354	HyS0041:1024550-1025156	-	0							P62958.2	2.24e-55	Bos taurus	Adenosine 5'-monophosphoramidase HINT1	XM_049937021.1	1.22e-16	22	PREDICTED: Schistocerca nitens uncharacterized HIT-like protein Synpcc7942_1390 (LOC126202928), transcript variant X1, mRNA
HyS_STRGp.10458	HyS_STRGp.10458.1	1492	980	2	525	483	HyS0041:1072257-1073749	-	0.0602041															Cluster_1286(2)	0.89
HyS_STRGp.10459	HyS_STRGp.10459.1	1352	612	2	228	192	HyS0041:1095530-1096882	-	0.117647							Q9NFZ3.1	4.35e-12	Drosophila melanogaster	Guanine nucleotide-binding protein subunit gamma-e	XM_004211788.3	9.6e-13	30	PREDICTED: Hydra vulgaris guanine nucleotide-binding protein subunit gamma-e (LOC101237521), mRNA
HyS_STRGp.10469	HyS_STRGp.10469.1	3664	1536	6	816	756	HyS0041:1143495-1147159	-	0.00976562							Q6DDL7.1	2.61e-75	Xenopus laevis	Protein unc-93 homolog A	XM_047285953.1	2.51e-07	7	PREDICTED: Hydra vulgaris protein unc-93 homolog A-like (LOC124816493), partial mRNA
HyS_STRGp.10472	HyS_STRGp.10472.1	4355	551	2	300	297	HyS0041:1189810-1194165	-	0							Q6DDL7.1	1.33e-09	Xenopus laevis	Protein unc-93 homolog A
HyS_STRGp.10481	HyS_STRGp.10481.1	526	281	2	84	42	HyS0041:1341501-1342027	-	0															Cluster_419(14)	0.67
HyS_STRGp.10485	HyS_STRGp.10485.1	791	791	1	243	144	HyS0041:1396358-1397149	+	0.0670038															Cluster_1589(2)	0.08
HyS_STRGp.10490	HyS_STRGp.10490.1	3422	940	3	225	156	HyS0041:1439102-1442524	-	0.0234043															Cluster_247(14)	0.28
HyS_STRGp.10504	HyS_STRGp.10504.1	1518	1518	1	471	462	HyS0041:1674773-1676291	-	0.0111989
HyS_STRGp.10532	HyS_STRGp.10532.1	1809	1809	1	402	333	HyS0041:2285449-2287258	-	0.0840243
HyS_STRGp.10535	HyS_STRGp.10535.1	592	592	1	219	207	HyS0041:2321375-2321967	-	0.148649															Cluster_105(20)	0.16
HyS_STRGp.10539	HyS_STRGp.10539.1	2946	2330	2	552	525	HyS0041:2374628-2377574	-	0.0180258
HyS_STRGp.1054	HyS_STRGp.1054.1	1853	1235	2	879	837	HyS0002:8201215-8203068	+	0.0259109							Q8N6M3.1	2.02e-31	Homo sapiens	Acyl-coenzyme A diphosphatase FITM2	XM_012706519.2	7.22e-07	7	PREDICTED: Hydra vulgaris acyl-coenzyme A diphosphatase FITM2 (LOC105847150), transcript variant X1, mRNA	Cluster_570(2)	0.85
HyS_STRGp.10542	HyS_STRGp.10542.1	3741	166	2	165	165	HyS0042:0-3741	-	0
HyS_STRGp.1055	HyS_STRGp.1055.1	523	523	1	177	114	HyS0002:8251370-8251893	+	0.286807															Cluster_330(10)	0.58
HyS_STRGp.10557	HyS_STRGp.10557.1	2779	961	3	198	150	HyS0042:154319-157098	+	0.0426639															Cluster_102(22)	1
HyS_STRGp.1056	HyS_STRGp.1056.1	482	482	1	159	93	HyS0002:8256669-8257151	+	0															Cluster_2294(2)	0.18
HyS_STRGp.10567	HyS_STRGp.10567.1	1015	1015	1	270	267	HyS0042:275780-276795	-	0.00788177
HyS_STRGp.10576	HyS_STRGp.10576.1	1776	284	2	114	51	HyS0042:358733-360509	-	0															Cluster_1417(68)	0.46
HyS_STRGp.10579	HyS_STRGp.10579.1	120	120	1	99	30	HyS0042:413895-414015	-	0.258333															Cluster_377(8)	0.99
HyS_STRGp.1059	HyS_STRGp.1059.1	2109	2109	1	282	159	HyS0002:8278754-8280863	+	0.0350877							Q6AZB8.1	2.15e-20	Danio rerio	Putative nuclease HARBI1	XM_015897188.1	2.66e-13	10	PREDICTED: Acropora digitifera putative nuclease HARBI1 (LOC107332454), mRNA	Cluster_466(6)	0.58
HyS_STRGp.10593	HyS_STRGp.10593.1	2649	461	2	150	138	HyS0042:567737-570386	-	0							O15067.4	3.4e-18	Homo sapiens	Phosphoribosylformylglycinamidine synthase
HyS_STRGp.10599	HyS_STRGp.10599.1	2440	2239	2	1056	720	HyS0042:647580-650020	-	0															Cluster_183(6)	0.34
HyS_STRGp.1060	HyS_STRGp.1060.1	517	422	2	423	414	HyS0002:8279840-8280357	-	0.0189573															Cluster_466(6)	0.5
HyS_STRGp.10605	HyS_STRGp.10605.1	587	587	1	153	150	HyS0042:718894-719481	+	0.0988075
HyS_STRGp.10611	HyS_STRGp.10611.1	252	252	1	108	84	HyS0042:761337-761589	+	0
HyS_STRGp.10614	HyS_STRGp.10614.1	153	153	1	114	45	HyS0042:778329-778482	+	0
HyS_STRGp.10626	HyS_STRGp.10626.1	822	750	2	198	102	HyS0042:918498-919320	+	0.0106667															Cluster_467(5)	0.39
HyS_STRGp.10628	HyS_STRGp.10628.1	6559	1660	2	228	186	HyS0042:935990-942549	+	0.108434															Cluster_612(39)	1
HyS_STRGp.1065	HyS_STRGp.1065.1	1297	894	2	486	471	HyS0002:8348180-8349477	-	0.114094
HyS_STRGp.10659	HyS_STRGp.10659.1	2697	2697	1	1704	1686	HyS0042:1247150-1249847	-	0.034112							Q94K49.1	0.000643	Arabidopsis thaliana	Protein ANTAGONIST OF LIKE HETEROCHROMATIN PROTEIN 1	XM_012708354.2	1.2e-27	19	PREDICTED: Hydra vulgaris uncharacterized LOC105848303 (LOC105848303), mRNA	Cluster_45(66)	0.48
HyS_STRGp.10666	HyS_STRGp.10666.1	1373	526	4	291	279	HyS0042:1389334-1390707	+	0.0171103															Cluster_2076(6)	0.99
HyS_STRGp.10667	HyS_STRGp.10667.1	1289	442	4	291	279	HyS0042:1398957-1400246	+	0.020362															Cluster_2076(6)	1
HyS_STRGp.10683	HyS_STRGp.10683.1	570	201	2	189	180	HyS0042:1915693-1916263	-	0.144279															Cluster_2472(11)	0.48
HyS_STRGp.10707	HyS_STRGp.10707.1	1630	1630	1	420	312	HyS0043:36458-38088	-	0.0245399															Cluster_105(20)	0.25
HyS_STRGp.10710	HyS_STRGp.10710.1	302	182	2	183	183	HyS0043:172563-172865	+	0															Cluster_528(6)	1
HyS_STRGp.10725	HyS_STRGp.10725.1	2045	418	3	363	291	HyS0043:797088-799133	-	0.0191388
HyS_STRGp.1073	HyS_STRGp.1073.1	261	261	1	132	66	HyS0003:193976-194237	+	0
HyS_STRGp.10734	HyS_STRGp.10734.1	2007	1781	2	324	312	HyS0043:909457-911464	+	0.0263897
HyS_STRGp.10737	HyS_STRGp.10737.1	1045	1045	1	372	231	HyS0043:933515-934560	+	0.0708134							O23968.1	1.12e-56	Helianthus annuus	Probable phospholipid hydroperoxide glutathione peroxidase	NM_001309772.1	1.62e-37	38	Hydra vulgaris phospholipid hydroperoxide glutathione peroxidase, mitochondrial-like (LOC100215761), mRNA; nuclear gene for mitochondrial product	Cluster_1210(2)	0.07
HyS_STRGp.10748	HyS_STRGp.10748.1	738	403	3	135	114	HyS0043:1117962-1118700	+	0															Cluster_2087(2)	0.89
HyS_STRGp.10764	HyS_STRGp.10764.1	12025	1267	3	219	129	HyS0043:1413302-1425327	+	0															Cluster_876(5)	1
HyS_STRGp.10765	HyS_STRGp.10765.2	2438	2378	2	309	306	HyS0043:1431996-1434434	+	0.0138772			DF0276667.1	0.00012	EleEdw-1.3	Mammalian family identified by the Zoonomia project.	A1X159.1	5.95e-05	Perna viridis	Foot protein 1 variant 2					Cluster_48(16)	0.1
HyS_STRGp.10768	HyS_STRGp.10768.1	6646	1746	2	186	129	HyS0043:1474103-1480749	+	0.10252															Cluster_612(39)	1
HyS_STRGp.10771	HyS_STRGp.10771.1	6474	1575	2	228	186	HyS0043:1541793-1548267	-	0.110476															Cluster_612(39)	1
HyS_STRGp.10782	HyS_STRGp.10782.1	1043	936	2	279	273	HyS0043:1724659-1725702	-	0
HyS_STRGp.10806	HyS_STRGp.10806.1	2034	1705	2	174	171	HyS0043:2070329-2072363	+	0.0140762															Cluster_580(7)	0.27
HyS_STRGp.10814	HyS_STRGp.10814.1	1598	1598	1	834	612	HyS0043:2266301-2267899	+	0.00563204							P08483.1	0.000782	Rattus norvegicus	Muscarinic acetylcholine receptor M3					Cluster_494(2)	0.67
HyS_STRGp.10816	HyS_STRGp.10816.1	1081	1021	2	288	240	HyS0044:12221-13302	+	0.0166503															Cluster_48(16)	0.22
HyS_STRGp.10823	HyS_STRGp.10823.1	1151	902	3	336	279	HyS0044:117849-119000	-	0											XM_028540904.1	1.11e-13	28	PREDICTED: Dendronephthya gigantea uncharacterized LOC114520599 (LOC114520599), mRNA	Cluster_913(2)	0.25
HyS_STRGp.10826	HyS_STRGp.10826.1	1772	220	2	114	42	HyS0044:215539-217311	+	0															Cluster_1475(9)	1
HyS_STRGp.10827	HyS_STRGp.10827.1	9456	1913	3	189	171	HyS0044:306641-316097	-	0															Cluster_493(3)	0.53
HyS_STRGp.10829	HyS_STRGp.10829.1	9340	2058	3	246	171	HyS0044:362892-372232	+	0.00388727															Cluster_493(3)	0.91
HyS_STRGp.10831	HyS_STRGp.10831.1	248	248	1	237	201	HyS0044:481805-482053	-	0
HyS_STRGp.10835	HyS_STRGp.10835.1	2598	532	4	252	57	HyS0044:519246-521844	+	0							Q9CQ86.1	6.87e-16	Mus musculus	Migration and invasion enhancer 1
HyS_STRGp.10838	HyS_STRGp.10838.1	115	115	1	96	75	HyS0044:591773-591888	+	0															Cluster_2140(3)	0.56
HyS_STRGp.1084	HyS_STRGp.1084.1	1609	709	2	459	357	HyS0003:443373-444982	-	0.117066
HyS_STRGp.1085	HyS_STRGp.1085.1	1698	534	2	153	87	HyS0003:450251-451949	+	0.0805243															Cluster_987(40)	0.85
HyS_STRGp.10856	HyS_STRGp.10856.1	1734	649	2	195	171	HyS0044:819997-821731	+	0.0708783							Q6P268.1	0.0002	Danio rerio	Phosducin-like protein 3
HyS_STRGp.1086	HyS_STRGp.1086.1	180	180	1	144	81	HyS0003:486267-486447	.	0
HyS_STRGp.10861	HyS_STRGp.10861.1	1641	1641	1	969	969	HyS0044:905015-906656	+	0							Q7T3Q7.1	3.21e-22	Rutilus rutilus	Opsin-VA
HyS_STRGp.10862	HyS_STRGp.10862.1	1232	789	2	438	417	HyS0044:914951-916183	+	0							Q24799.1	4.53e-22	Echinococcus granulosus	Myophilin
HyS_STRGp.10882	HyS_STRGp.10882.1	2076	800	3	513	504	HyS0044:1104493-1106569	+	0							Q9JKP8.1	3.18e-17	Mus musculus	Chromatin accessibility complex protein 1
HyS_STRGp.10892	HyS_STRGp.10892.1	1667	1499	2	264	246	HyS0044:1244892-1246559	-	0
HyS_STRGp.10899	HyS_STRGp.10899.1	1295	1295	1	201	177	HyS0044:1449995-1451290	+	0
HyS_STRGp.10900	HyS_STRGp.10900.1	737	385	2	147	81	HyS0044:1506154-1506891	+	0.0207792
HyS_STRGp.10905	HyS_STRGp.10905.1	954	954	1	363	216	HyS0044:1583471-1584425	-	0.0618449
HyS_STRGp.10907	HyS_STRGp.10907.1	427	427	1	183	87	HyS0044:1628023-1628450	+	0
HyS_STRGp.1091	HyS_STRGp.1091.1	2466	782	6	561	477	HyS0003:517821-520287	+	0							Q9ULT8.4	4.34e-89	Homo sapiens	E3 ubiquitin-protein ligase HECTD1	XM_047277413.1	1.19e-42	90	PREDICTED: Hydra vulgaris E3 ubiquitin-protein ligase HECTD1 (LOC101239940), transcript variant X1, mRNA
HyS_STRGp.10918	HyS_STRGp.10918.1	5686	655	3	636	420	HyS0044:1819856-1825542	+	0.0458015							P31580.1	9.81e-19	Oryzias latipes	High choriolytic enzyme 1
HyS_STRGp.10925	HyS_STRGp.10925.1	1025	1025	1	948	939	HyS0044:2042587-2043612	-	0.00780488							Q8VGD6.1	6.76e-06	Mus musculus	Olfactory receptor 56
HyS_STRGp.10927	HyS_STRGp.10927.1	359	359	1	174	147	HyS0044:2082410-2082769	+	0.13649
HyS_STRGp.1093	HyS_STRGp.1093.1	3238	399	2	126	105	HyS0003:553068-556306	+	0															Cluster_423(8)	0.71
HyS_STRGp.10947	HyS_STRGp.10947.1	239	239	1	105	60	HyS0045:42869-43108	-	0.196653															Cluster_973(2)	0.21
HyS_STRGp.10959	HyS_STRGp.10959.1	9269	1275	3	891	843	HyS0045:222533-231802	+	0							Q91W61.2	2.39e-42	Mus musculus	F-box/LRR-repeat protein 15
HyS_STRGp.10963	HyS_STRGp.10963.1	171	171	1	96	21	HyS0045:248845-249016	+	0
HyS_STRGp.10970	HyS_STRGp.10970.1	6573	3014	12	2073	2073	HyS0045:368501-375074	-	0.0371599											XM_047276083.1	2.91e-24	9	PREDICTED: Hydra vulgaris uncharacterized LOC124811030 (LOC124811030), transcript variant X3, mRNA	Cluster_190(9)	0.59
HyS_STRGp.10975	HyS_STRGp.10975.1	1482	304	2	123	72	HyS0045:453130-454612	+	0															Cluster_256(7)	0.38
HyS_STRGp.10977	HyS_STRGp.10977.1	1256	1087	2	189	153	HyS0045:497580-498836	+	0.0349586															Cluster_1156(2)	0.25
HyS_STRGp.10980	HyS_STRGp.10980.1	323	323	1	210	207	HyS0045:573880-574203	+	0															Cluster_1156(2)	0.84
HyS_STRGp.10987	HyS_STRGp.10987.1	603	603	1	270	234	HyS0045:844614-845217	-	0
HyS_STRGp.10999	HyS_STRGp.10999.1	1325	352	3	138	78	HyS0045:1218173-1219498	+	0.0227273
HyS_STRGp.110	HyS_STRGp.110.1	2357	102	2	102	102	HyS0001:2214519-2216876	+	0
HyS_STRGp.11003	HyS_STRGp.11003.1	1371	1295	2	396	267	HyS0045:1285234-1286605	+	0			DF0002770.2	2.3e-12	Gypsy-208_DR-I	LTR retrotransposon from zebrafish: internal sequence									Cluster_581(7)	0.47
HyS_STRGp.11005	HyS_STRGp.11005.1	4511	2447	8	2274	2118	HyS0045:1425902-1430413	+	0.0351451											XM_047276083.1	2.36e-24	11	PREDICTED: Hydra vulgaris uncharacterized LOC124811030 (LOC124811030), transcript variant X3, mRNA	Cluster_190(9)	0.68
HyS_STRGp.11006	HyS_STRGp.11006.1	191	191	1	108	42	HyS0045:1430986-1431177	+	0
HyS_STRGp.11008	HyS_STRGp.11008.1	1122	597	2	393	372	HyS0045:1467914-1469036	-	0.0938023															Cluster_1998(2)	0.14
HyS_STRGp.11017	HyS_STRGp.11017.1	1553	1553	1	246	216	HyS0045:1642907-1644460	+	0															Cluster_597(19)	0.5
HyS_STRGp.11024	HyS_STRGp.11024.1	796	796	1	192	126	HyS0045:1744940-1745736	+	0.0288945
HyS_STRGp.11027	HyS_STRGp.11027.1	2340	818	3	501	462	HyS0045:1777811-1780151	-	0
HyS_STRGp.11034	HyS_STRGp.11034.1	376	376	1	222	60	HyS0045:1872790-1873166	-	0											XM_012708354.2	9.47e-16	85	PREDICTED: Hydra vulgaris uncharacterized LOC105848303 (LOC105848303), mRNA	Cluster_45(66)	1
HyS_STRGp.11051	HyS_STRGp.11051.1	1719	720	2	360	213	HyS0046:116826-118545	+	0.0111111															Cluster_262(6)	0.49
HyS_STRGp.11052	HyS_STRGp.11052.1	27317	284	4	102	99	HyS0046:238186-265503	-	0.0492958															Cluster_2045(2)	0.54
HyS_STRGp.11054	HyS_STRGp.11054.1	5092	179	3	96	66	HyS0046:295102-300194	-	0			DF0286600.2	3.3e-05	TE0123_SO2_FAM1121	Repetitive element found in rice weevil					XM_006825200.1	2.46e-08	37	PREDICTED: Saccoglossus kowalevskii uncharacterized LOC102800581 (LOC102800581), partial mRNA	Cluster_3326(2)	0.81
HyS_STRGp.11055	HyS_STRGp.11055.1	127	127	1	69	24	HyS0046:303212-303339	-	0															Cluster_234(4)	0.99
HyS_STRGp.11073	HyS_STRGp.11073.1	1357	1357	1	1251	1209	HyS0046:712693-714050	+	0.00957996
HyS_STRGp.11080	HyS_STRGp.11080.1	9502	2077	3	915	867	HyS0046:808947-818449	-	0.0558498															Cluster_485(3)	0.27
HyS_STRGp.11094	HyS_STRGp.11094.1	672	672	1	321	243	HyS0046:971198-971870	+	0
HyS_STRGp.111	HyS_STRGp.111.1	6793	110	2	78	30	HyS0001:2216958-2223751	-	0
HyS_STRGp.11104	HyS_STRGp.11104.1	1935	1404	3	270	270	HyS0046:1092650-1094585	-	0.0541311															Cluster_653(2)	0.18
HyS_STRGp.11122	HyS_STRGp.11122.1	739	739	1	315	291	HyS0046:1329085-1329824	-	0.0189445															Cluster_29(27)	0.19
HyS_STRGp.11124	HyS_STRGp.11124.1	1013	1013	1	270	171	HyS0046:1368164-1369177	-	0.144126
HyS_STRGp.11128	HyS_STRGp.11128.1	181	143	2	96	84	HyS0046:1512182-1512363	+	0															Cluster_1294(2)	0.5
HyS_STRGp.11138	HyS_STRGp.11138.1	4809	4632	2	285	270	HyS0046:1634070-1638879	-	0.025475															Cluster_13(32)	0.35
HyS_STRGp.11148	HyS_STRGp.11148.1	6417	283	2	141	39	HyS0046:1758664-1765081	+	0
HyS_STRGp.1115	HyS_STRGp.1115.1	578	578	1	258	246	HyS0003:732359-732937	-	0.105536							Q20591.2	1.66e-14	Caenorhabditis elegans	V-type proton ATPase subunit e					Cluster_2035(3)	0.12
HyS_STRGp.11155	HyS_STRGp.11155.1	1832	1832	1	246	198	HyS0046:1872090-1873922	+	0.0605895															Cluster_554(2)	1
HyS_STRGp.11156	HyS_STRGp.11156.1	2049	672	3	531	513	HyS0046:1874539-1876588	+	0.0193452							Q13084.4	6.06e-15	Homo sapiens	39S ribosomal protein L28, mitochondrial	XM_002156801.4	2.86e-33	62	PREDICTED: Hydra vulgaris 39S ribosomal protein L28, mitochondrial (LOC100210800), transcript variant X1, mRNA	Cluster_407(2)	0.95
HyS_STRGp.11162	HyS_STRGp.11162.1	3261	2287	2	537	513	HyS0046:1914960-1918221	-	0.0327941							Q13084.4	2.46e-13	Homo sapiens	39S ribosomal protein L28, mitochondrial	XM_002156801.4	4.7e-31	18	PREDICTED: Hydra vulgaris 39S ribosomal protein L28, mitochondrial (LOC100210800), transcript variant X1, mRNA	Cluster_407(2)	0.28
HyS_STRGp.11163	HyS_STRGp.11163.1	1892	1892	1	246	198	HyS0046:1919191-1921083	-	0.0586681															Cluster_554(2)	0.97
HyS_STRGp.11181	HyS_STRGp.11181.1	388	152	2	153	153	HyS0046:2170672-2171060	+	0
HyS_STRGp.11184	HyS_STRGp.11184.1	1449	1449	1	1182	1167	HyS0046:2201342-2202791	+	0.0296756							P19327.1	8.25e-07	Rattus norvegicus	5-hydroxytryptamine receptor 1A
HyS_STRGp.11187	HyS_STRGp.11187.1	13932	487	3	246	231	HyS0046:2246597-2260529	-	0							Q8TB37.3	3.3e-21	Homo sapiens	Iron-sulfur protein NUBPL
HyS_STRGp.1119	HyS_STRGp.1119.1	968	968	1	240	147	HyS0003:767841-768809	-	0
HyS_STRGp.11190	HyS_STRGp.11190.1	2444	1220	3	390	195	HyS0046:2268690-2271134	+	0											XM_001351824.1	5.32e-33	15	Plasmodium falciparum 3D7 XAP-5 DNA binding protein, putative (PF3D7_0530600), partial mRNA
HyS_STRGp.11194	HyS_STRGp.11194.1	1535	1535	1	609	603	HyS0047:113429-114964	+	0.00586319							Q5BK13.1	2.26e-08	Rattus norvegicus	Transmembrane protein 199
HyS_STRGp.11195	HyS_STRGp.11195.1	1872	643	3	222	195	HyS0047:115392-117264	+	0.0217729
HyS_STRGp.11201	HyS_STRGp.11201.1	163	163	1	156	132	HyS0047:220575-220738	-	0.214724
HyS_STRGp.11203	HyS_STRGp.11203.1	101	101	1	102	102	HyS0047:280688-280789	-	0
HyS_STRGp.11204	HyS_STRGp.11204.1	2893	194	2	195	195	HyS0047:285255-288148	+	0
HyS_STRGp.11211	HyS_STRGp.11211.1	2934	2934	1	1452	1437	HyS0047:389909-392843	-	0.0160191							Q6GPQ3.1	1.25e-12	Xenopus laevis	Major facilitator superfamily domain-containing protein 8					Cluster_274(2)	0.02
HyS_STRGp.11212	HyS_STRGp.11212.1	285	285	1	114	66	HyS0047:405173-405458	+	0															Cluster_871(5)	1
HyS_STRGp.11222	HyS_STRGp.11222.1	901	901	1	183	90	HyS0047:544613-545514	+	0
HyS_STRGp.11227	HyS_STRGp.11227.1	1363	1206	2	189	120	HyS0047:676047-677410	-	0.0248756															Cluster_47(9)	0.18
HyS_STRGp.11237	HyS_STRGp.11237.1	592	189	3	189	135	HyS0047:772662-773254	+	0.322751
HyS_STRGp.11247	HyS_STRGp.11247.1	1536	1536	1	381	249	HyS0047:914865-916401	+	0.078125															Cluster_739(2)	0.08
HyS_STRGp.11286	HyS_STRGp.11286.1	1398	487	2	312	261	HyS0047:1444930-1446328	+	0
HyS_STRGp.11296	HyS_STRGp.11296.1	332	332	1	210	96	HyS0047:1535697-1536029	+	0
HyS_STRGp.113	HyS_STRGp.113.2	3976	1286	3	753	750	HyS0001:2290878-2294854	-	0.0412131							Q9D8B1.2	2.36e-14	Mus musculus	Androgen-induced gene 1 protein
HyS_STRGp.11305	HyS_STRGp.11305.1	248	248	1	72	54	HyS0047:1724946-1725194	+	0
HyS_STRGp.11343	HyS_STRGp.11343.1	1718	1718	1	234	195	HyS0047:2189076-2190794	+	0.0360885															Cluster_46(16)	0.46
HyS_STRGp.11353	HyS_STRGp.11353.1	1035	1035	1	201	189	HyS0048:132853-133888	-	0.0792271
HyS_STRGp.11365	HyS_STRGp.11365.1	4163	4163	1	570	507	HyS0048:307022-311185	-	0.0530867							Q8BGI1.1	5.05e-09	Mus musculus	RING finger protein 24					Cluster_167(4)	0.34
HyS_STRGp.11366	HyS_STRGp.11366.1	789	789	1	225	180	HyS0048:312062-312851	+	0															Cluster_46(16)	0.23
HyS_STRGp.11380	HyS_STRGp.11380.1	5815	5815	1	5337	5283	HyS0048:521227-527042	-	0.0120378			DF2407821.2	0.00066	Acol_Pao_Bel_Ele17	Curated TE family	P27401.2	2.38e-13	Simian foamy virus (TYPE 3 / STRAIN LK3)	Pro-Pol polyprotein	XM_047276465.1	7.41e-13	4	PREDICTED: Hydra vulgaris uncharacterized LOC124811158 (LOC124811158), mRNA	Cluster_84(13)	0.83
HyS_STRGp.11385	HyS_STRGp.11385.1	1792	240	2	123	51	HyS0048:578050-579842	+	0															Cluster_1417(68)	0.93
HyS_STRGp.1140	HyS_STRGp.1140.1	17761	1340	6	720	636	HyS0003:1015843-1033604	-	0							Q5BJV9.1	3.56e-58	Rattus norvegicus	Protein N-terminal glutamine amidohydrolase	XM_002156844.4	5.82e-38	37	PREDICTED: Hydra vulgaris protein N-terminal glutamine amidohydrolase (LOC100198031), mRNA
HyS_STRGp.11400	HyS_STRGp.11400.1	1683	1104	2	282	243	HyS0048:808411-810094	-	0.0144928
HyS_STRGp.11423	HyS_STRGp.11423.1	5888	1521	2	279	216	HyS0048:1146674-1152562	+	0.0328731															Cluster_754(4)	0.81
HyS_STRGp.11424	HyS_STRGp.11424.1	211	211	1	159	93	HyS0048:1163764-1163975	+	0
HyS_STRGp.1143	HyS_STRGp.1143.1	133	133	1	93	81	HyS0003:1056994-1057127	+	0
HyS_STRGp.11431	HyS_STRGp.11431.1	2150	2150	1	1074	1062	HyS0048:1222503-1224653	-	0.0302326							Q61121.2	4.98e-23	Mus musculus	Probable G-protein coupled receptor 19
HyS_STRGp.11437	HyS_STRGp.11437.1	1160	1160	1	189	129	HyS0048:1289405-1290565	+	0.0224138
HyS_STRGp.11438	HyS_STRGp.11438.1	512	512	1	147	78	HyS0048:1320828-1321340	+	0.0527344
HyS_STRGp.1145	HyS_STRGp.1145.1	2244	378	2	90	78	HyS0003:1090120-1092364	+	0.047619															Cluster_221(17)	0.27
HyS_STRGp.11452	HyS_STRGp.11452.1	303	303	1	153	117	HyS0048:1647345-1647648	+	0
HyS_STRGp.11458	HyS_STRGp.11458.1	2321	2321	1	261	231	HyS0048:1748957-1751278	+	0.028436							Q4U2R1.3	4.01e-10	Mus musculus	E3 ubiquitin-protein ligase HERC2
HyS_STRGp.11463	HyS_STRGp.11463.1	1932	1449	3	255	168	HyS0048:1880940-1882872	-	0															Cluster_774(7)	1
HyS_STRGp.1147	HyS_STRGp.1147.1	2947	1535	3	195	138	HyS0003:1097466-1100413	-	0.0234528															Cluster_741(14)	0.64
HyS_STRGp.11478	HyS_STRGp.11478.1	1467	1467	1	174	174	HyS0049:167727-169194	-	0.0490798
HyS_STRGp.11484	HyS_STRGp.11484.1	1774	1774	1	933	930	HyS0049:237150-238924	+	0.0304397															Cluster_604(2)	0.34
HyS_STRGp.11502	HyS_STRGp.11502.1	703	703	1	237	237	HyS0049:524206-524909	+	0
HyS_STRGp.11525	HyS_STRGp.11525.1	2308	1509	2	1293	1278	HyS0049:811095-813403	-	0
HyS_STRGp.11537	HyS_STRGp.11537.1	3635	3635	1	1728	1686	HyS0049:1150556-1154191	-	0.0217331							A5PKF5.1	1.07e-19	Bos taurus	THAP domain-containing protein 11	XM_012708354.2	5.77e-37	16	PREDICTED: Hydra vulgaris uncharacterized LOC105848303 (LOC105848303), mRNA	Cluster_45(66)	0.39
HyS_STRGp.11538	HyS_STRGp.11538.1	1384	1384	1	1143	1002	HyS0049:1178915-1180299	+	0.00578035			DF0003338.1	5.6e-11	Harbinger-2_DR	DNA transposon from zebrafish	Q6AZB8.1	3.69e-20	Danio rerio	Putative nuclease HARBI1	XM_015897188.1	8.06e-12	15	PREDICTED: Acropora digitifera putative nuclease HARBI1 (LOC107332454), mRNA	Cluster_466(6)	0.89
HyS_STRGp.11544	HyS_STRGp.11544.1	4348	212	2	183	54	HyS0049:1268803-1273151	-	0.0424528			DF2407798.2	0.00035	Acol_otherMITEs_Eles29	Curated TE family
HyS_STRGp.1157	HyS_STRGp.1157.1	122	122	1	105	75	HyS0003:1217364-1217486	+	0
HyS_STRGp.11570	HyS_STRGp.11570.1	1285	653	2	156	138	HyS0049:1778415-1779700	-	0.0122511															Cluster_756(7)	0.59
HyS_STRGp.11583	HyS_STRGp.11583.1	4417	754	2	249	246	HyS0049:2121564-2125981	+	0.0371353															Cluster_1392(5)	0.52
HyS_STRGp.11590	HyS_STRGp.11590.1	2189	1030	2	147	78	HyS0050:111657-113846	-	0.0825243			DF0278915.1	0.00017	MusAve-1.71	Mammalian family identified by the Zoonomia project.									Cluster_987(40)	0.68
HyS_STRGp.11600	HyS_STRGp.11600.1	2989	1124	2	168	168	HyS0050:543211-546200	-	0.0346975															Cluster_987(40)	0.83
HyS_STRGp.11606	HyS_STRGp.11606.1	4179	364	3	183	132	HyS0050:699211-703390	+	0															Cluster_2653(6)	0.97
HyS_STRGp.11612	HyS_STRGp.11612.1	2298	2298	1	369	261	HyS0050:900916-903214	+	0.0826806
HyS_STRGp.11613	HyS_STRGp.11613.1	777	777	1	177	165	HyS0050:910803-911580	-	0.0579151															Cluster_4(6)	0.26
HyS_STRGp.11616	HyS_STRGp.11616.1	1397	1194	2	615	585	HyS0050:937708-939105	+	0.0469012															Cluster_1048(2)	0.45
HyS_STRGp.11618	HyS_STRGp.11618.1	587	368	2	183	132	HyS0050:986409-986996	-	0															Cluster_2653(6)	1
HyS_STRGp.11623	HyS_STRGp.11623.1	5990	1871	3	594	459	HyS0050:1209403-1215393	+	0.0331374			DF0289895.2	9.2e-27	Hydra-1_Amil	Penelope element									Cluster_545(5)	0.18
HyS_STRGp.11624	HyS_STRGp.11624.1	3682	2661	8	2226	2184	HyS0050:1209821-1213503	-	0.0184141											XM_047275943.1	4.3e-22	7	PREDICTED: Hydra vulgaris uncharacterized LOC124810952 (LOC124810952), mRNA
HyS_STRGp.11632	HyS_STRGp.11632.1	4577	860	2	249	246	HyS0050:1504894-1509471	-	0.0325581															Cluster_1392(5)	0.3
HyS_STRGp.11633	HyS_STRGp.11633.1	4118	626	2	255	132	HyS0050:1520329-1524447	-	0															Cluster_163(8)	0.91
HyS_STRGp.11636	HyS_STRGp.11636.1	2410	1854	2	465	414	HyS0050:1665482-1667892	-	0.0458468							Q2XWK0.1	1.21e-34	Xenopus laevis	Synaptic vesicle 2-related protein					Cluster_460(2)	0.66
HyS_STRGp.11637	HyS_STRGp.11637.1	2130	2130	1	312	300	HyS0050:1665788-1667918	+	0.00751174							Q2XWK0.1	9.02e-37	Xenopus laevis	Synaptic vesicle 2-related protein					Cluster_460(2)	0.58
HyS_STRGp.11640	HyS_STRGp.11640.1	1508	1508	1	318	216	HyS0050:1703239-1704747	-	0.0437666
HyS_STRGp.11644	HyS_STRGp.11644.1	551	187	2	189	177	HyS0050:1776802-1777353	-	0.0962567															Cluster_3177(2)	0.78
HyS_STRGp.11645	HyS_STRGp.11645.1	388	277	2	126	120	HyS0050:1785072-1785460	-	0
HyS_STRGp.11652	HyS_STRGp.11652.1	376	288	2	198	156	HyS0050:1984740-1985116	+	0							Q91819.3	3.21e-32	Xenopus laevis	Aurora kinase A-B	XM_033269482.1	1.49e-27	45	PREDICTED: Anneissia japonica aurora kinase A-A-like (LOC117123526), mRNA
HyS_STRGp.1169	HyS_STRGp.1169.1	806	806	1	345	267	HyS0003:1406059-1406865	+	0.0843672															Cluster_1545(2)	0.08
HyS_STRGp.11691	HyS_STRGp.11691.1	387	387	1	141	84	HyS0051:315194-315581	-	0															Cluster_597(19)	1
HyS_STRGp.11698	HyS_STRGp.11698.2	2375	1202	2	441	423	HyS0051:378923-381298	+	0.062396
HyS_STRGp.11707	HyS_STRGp.11707.1	3799	1686	6	1419	1371	HyS0051:461311-465110	-	0.00474496							P22739.2	2.92e-10	Xenopus laevis	Potassium voltage-gated channel subfamily A member 2
HyS_STRGp.11719	HyS_STRGp.11719.1	1407	1407	1	594	573	HyS0051:708738-710145	-	0.0589908							Q96PM5.1	1.58e-45	Homo sapiens	RING finger and CHY zinc finger domain-containing protein 1	XM_047277382.1	2.93e-16	26	PREDICTED: Hydra vulgaris RING finger and CHY zinc finger domain-containing protein 1-like (LOC100196996), mRNA	Cluster_850(2)	1
HyS_STRGp.11724	HyS_STRGp.11724.1	684	684	1	126	87	HyS0051:742419-743103	-	0															Cluster_720(6)	0.53
HyS_STRGp.11726	HyS_STRGp.11726.1	507	507	1	228	207	HyS0051:784547-785054	+	0.0315582
HyS_STRGp.11727	HyS_STRGp.11727.1	459	459	1	261	249	HyS0051:786832-787291	+	0															Cluster_53(8)	0.97
HyS_STRGp.11729	HyS_STRGp.11729.1	651	504	2	249	225	HyS0051:798415-799066	+	0
HyS_STRGp.11744	HyS_STRGp.11744.1	1147	1147	1	171	105	HyS0051:978384-979531	+	0.0671316
HyS_STRGp.1175	HyS_STRGp.1175.1	1914	364	2	108	96	HyS0003:1489908-1491822	-	0.0934066															Cluster_1335(26)	0.16
HyS_STRGp.11763	HyS_STRGp.11763.1	745	745	1	411	393	HyS0051:1310797-1311542	+	0							Q8QZX5.1	2.13e-17	Mus musculus	U7 snRNA-associated Sm-like protein LSm10	XM_012701215.2	3.31e-08	21	PREDICTED: Hydra vulgaris U7 snRNA-associated Sm-like protein LSm10 (LOC105844511), transcript variant X1, mRNA
HyS_STRGp.11770	HyS_STRGp.11770.1	1769	641	2	483	450	HyS0051:1418760-1420529	-	0							Q9PWB0.1	4.26e-06	Gallus gallus	Cerberus
HyS_STRGp.11772	HyS_STRGp.11772.1	807	807	1	141	93	HyS0051:1546320-1547127	+	0.138786
HyS_STRGp.11776	HyS_STRGp.11776.1	963	650	2	333	324	HyS0051:1629638-1630601	+	0.06
HyS_STRGp.11778	HyS_STRGp.11778.1	473	473	1	279	246	HyS0051:1644132-1644605	-	0
HyS_STRGp.11786	HyS_STRGp.11786.1	1324	1324	1	264	195	HyS0051:1829893-1831217	+	0.0060423															Cluster_935(2)	0.29
HyS_STRGp.1179	HyS_STRGp.1179.1	13019	287	2	174	165	HyS0003:1566228-1579247	-	0															Cluster_2976(2)	0.18
HyS_STRGp.11790	HyS_STRGp.11790.1	2373	1188	2	243	240	HyS0051:1860064-1862437	+	0															Cluster_106(30)	1
HyS_STRGp.11805	HyS_STRGp.11805.1	786	786	1	195	186	HyS0052:5868-6654	+	0.0966921															Cluster_1479(2)	1
HyS_STRGp.11812	HyS_STRGp.11812.1	147	147	1	147	147	HyS0052:124593-124740	-	0							Q08364.1	8.06e-26	Podocoryna carnea	40S ribosomal protein S5	XM_050538700.1	5.2e-29	85	PREDICTED: Patella vulgata 40S ribosomal protein S5-like (LOC126812340), mRNA
HyS_STRGp.11822	HyS_STRGp.11822.1	13662	1038	2	762	717	HyS0052:256784-270446	-	0.100193			DF2407540.2	0.00052	Acol_CR1_Ele9	Curated TE family
HyS_STRGp.11824	HyS_STRGp.11824.1	24831	5386	9	1635	1587	HyS0052:292855-317686	-	0.0254363							Q29RP8.1	8.03e-74	Bos taurus	Histone-lysine N-methyltransferase KMT5B	XM_002166205.4	2.22e-44	17	PREDICTED: Hydra vulgaris histone-lysine N-methyltransferase KMT5B (LOC100207998), mRNA	Cluster_102(22)	0.46
HyS_STRGp.11836	HyS_STRGp.11836.1	1666	279	2	108	57	HyS0052:485798-487464	-	0															Cluster_1417(68)	0.96
HyS_STRGp.11837	HyS_STRGp.11837.1	4292	957	8	657	297	HyS0052:492524-496816	+	0.061651							A6PWD2.1	4.61e-10	Mus musculus	Forkhead-associated domain-containing protein 1					Cluster_1322(2)	0.06
HyS_STRGp.11842	HyS_STRGp.11842.1	179	179	1	111	99	HyS0052:556363-556542	+	0
HyS_STRGp.11846	HyS_STRGp.11846.1	1085	831	2	402	255	HyS0052:644686-645771	+	0.0649819							Q6R2W3.1	8.05e-13	Homo sapiens	SCAN domain-containing protein 3					Cluster_499(11)	0.33
HyS_STRGp.11850	HyS_STRGp.11850.1	21585	3614	18	2544	2472	HyS0052:714753-736338	+	0.0265634							A9X1A0.2	0	Papio anubis	Phosphatidylinositol 4-kinase beta	XM_047278670.1	1.79e-136	29	PREDICTED: Hydra vulgaris phosphatidylinositol 4-kinase beta (LOC100204814), mRNA
HyS_STRGp.11859	HyS_STRGp.11859.1	280	280	1	162	144	HyS0052:1043210-1043490	-	0															Cluster_2166(2)	1
HyS_STRGp.11875	HyS_STRGp.11875.1	613	511	2	177	177	HyS0052:1290842-1291455	-	0
HyS_STRGp.11899	HyS_STRGp.11899.1	1363	895	3	618	567	HyS0052:1590376-1591739	-	0.00893855							O54839.3	2.1e-16	Mus musculus	Eomesodermin homolog	XM_002427447.1	6.6e-16	11	Pediculus humanus corporis T-box-containing protein TBX6L, putative, mRNA
HyS_STRGp.11909	HyS_STRGp.11909.1	868	868	1	231	135	HyS0052:1825226-1826094	+	0
HyS_STRGp.11913	HyS_STRGp.11913.1	3134	631	4	216	186	HyS0052:1905901-1909035	-	0							M0R2J8.1	0.000499	Homo sapiens	Doublecortin domain-containing protein 1
HyS_STRGp.11914	HyS_STRGp.11914.1	106	106	1	105	90	HyS0052:1910963-1911069	-	0
HyS_STRGp.11915	HyS_STRGp.11915.1	886	538	3	363	357	HyS0052:1913327-1914213	-	0
HyS_STRGp.11926	HyS_STRGp.11926.1	2601	638	5	453	435	HyS0053:15429-18030	-	0.0266458							Q4VC31.1	3.02e-35	Homo sapiens	Protein MIX23
HyS_STRGp.11933	HyS_STRGp.11933.1	151	151	1	150	150	HyS0053:68901-69052	-	0.410596															Cluster_1912(2)	0.6
HyS_STRGp.11949	HyS_STRGp.11949.1	388	388	1	195	81	HyS0053:194919-195307	+	0															Cluster_2067(5)	0.89
HyS_STRGp.11951	HyS_STRGp.11951.1	925	610	2	195	195	HyS0053:202882-203807	+	0
HyS_STRGp.11955	HyS_STRGp.11955.1	1692	1381	2	222	171	HyS0053:242958-244650	+	0															Cluster_877(2)	0.1
HyS_STRGp.11956	HyS_STRGp.11956.1	821	195	2	186	81	HyS0053:244284-245105	-	0															Cluster_877(2)	0.73
HyS_STRGp.11969	HyS_STRGp.11969.1	451	451	1	120	87	HyS0053:397623-398074	+	0.097561
HyS_STRGp.11981	HyS_STRGp.11981.1	3486	910	5	297	294	HyS0053:495842-499328	+	0							Q8I030.1	1.42e-27	Pan troglodytes	Cystatin-B
HyS_STRGp.11989	HyS_STRGp.11989.1	5205	775	4	168	117	HyS0053:647099-652304	+	0
HyS_STRGp.11993	HyS_STRGp.11993.1	519	519	1	96	78	HyS0053:672581-673100	+	0.171484															Cluster_861(2)	0.19
HyS_STRGp.12004	HyS_STRGp.12004.1	3108	3108	1	333	273	HyS0053:971539-974647	+	0.0521236															Cluster_2(47)	1
HyS_STRGp.12016	HyS_STRGp.12016.1	10982	1213	4	309	123	HyS0053:1109680-1120662	+	0
HyS_STRGp.12018	HyS_STRGp.12018.1	1237	669	2	405	402	HyS0053:1152347-1153584	-	0
HyS_STRGp.1202	HyS_STRGp.1202.1	2615	738	2	180	180	HyS0003:1864530-1867145	+	0															Cluster_987(40)	0.98
HyS_STRGp.12022	HyS_STRGp.12022.1	2282	2282	1	843	831	HyS0053:1193950-1196232	+	0.00920245							P97953.1	5.13e-05	Mus musculus	Vascular endothelial growth factor C
HyS_STRGp.12028	HyS_STRGp.12028.1	1931	1931	1	912	738	HyS0053:1262801-1264732	+	0
HyS_STRGp.12029	HyS_STRGp.12029.1	1837	1837	1	885	873	HyS0053:1268504-1270341	+	0.0239521
HyS_STRGp.12036	HyS_STRGp.12036.1	8083	458	2	135	102	HyS0053:1410314-1418397	-	0
HyS_STRGp.12037	HyS_STRGp.12037.2	5019	361	2	165	111	HyS0053:1418741-1423760	+	0.166205
HyS_STRGp.12041	HyS_STRGp.12041.1	3917	3917	1	1719	1686	HyS0053:1482309-1486226	+	0.0252744							A5PKF5.1	1.09e-19	Bos taurus	THAP domain-containing protein 11	XM_012708354.2	6.22e-37	15	PREDICTED: Hydra vulgaris uncharacterized LOC105848303 (LOC105848303), mRNA	Cluster_45(66)	0.43
HyS_STRGp.12042	HyS_STRGp.12042.1	1785	1785	1	900	837	HyS0053:1508141-1509926	-	0.0358543
HyS_STRGp.12049	HyS_STRGp.12049.1	1161	861	2	405	255	HyS0053:1671843-1673004	-	0															Cluster_420(14)	0.6
HyS_STRGp.12053	HyS_STRGp.12053.1	2345	1896	3	474	444	HyS0053:1759659-1762004	+	0.0274262							P14649.1	1.19e-31	Homo sapiens	Myosin light chain 6B	XM_004206197.3	2.36e-23	20	PREDICTED: Hydra vulgaris myosin light chain 6B (LOC100206886), mRNA
HyS_STRGp.12060	HyS_STRGp.12060.1	697	697	1	444	432	HyS0053:1828625-1829322	-	0							Q962X9.1	3.08e-94	Branchiostoma belcheri	Protein BUD31 homolog	XM_002155509.4	9.9e-88	63	PREDICTED: Hydra vulgaris protein BUD31 homolog (LOC100212922), mRNA
HyS_STRGp.12063	HyS_STRGp.12063.2	2246	384	3	150	117	HyS0053:1855026-1857272	+	0.09375			DF0003731.2	1.4e-05	HAT1_DR	Autonomous hAT DNA transposon from zebrafish
HyS_STRGp.12080	HyS_STRGp.12080.1	5431	1051	4	174	171	HyS0054:137340-142771	+	0.0076118															Cluster_580(7)	0.51
HyS_STRGp.12084	HyS_STRGp.12084.1	355	355	1	129	93	HyS0054:232146-232501	+	0.0253521															Cluster_2623(3)	0.99
HyS_STRGp.12085	HyS_STRGp.12085.1	367	367	1	288	282	HyS0054:235987-236354	-	0
HyS_STRGp.12086	HyS_STRGp.12086.1	3320	1311	3	552	549	HyS0054:370987-374307	-	0.0114416
HyS_STRGp.12091	HyS_STRGp.12091.1	1840	844	3	702	681	HyS0054:445950-447790	+	0							Q5AF03.1	1.88e-27	Candida albicans SC5314	Glyoxalase 3
HyS_STRGp.12095	HyS_STRGp.12095.1	1292	1292	1	876	834	HyS0054:527419-528711	-	0											XM_012708354.2	5.68e-28	40	PREDICTED: Hydra vulgaris uncharacterized LOC105848303 (LOC105848303), mRNA	Cluster_45(66)	0.54
HyS_STRGp.12097	HyS_STRGp.12097.1	180	180	1	132	132	HyS0054:595199-595379	+	0															Cluster_906(3)	0.38
HyS_STRGp.1210	HyS_STRGp.1210.1	885	885	1	543	525	HyS0003:1983177-1984062	+	0.0903955
HyS_STRGp.12109	HyS_STRGp.12109.1	5210	5210	1	1047	939	HyS0054:724729-729939	-	0.0149712											XM_052974850.1	3.11e-06	1	PREDICTED: Octopus bimaculoides uncharacterized LOC106871771 (LOC106871771), transcript variant X4, mRNA	Cluster_110(6)	0.05
HyS_STRGp.12112	HyS_STRGp.12112.1	4123	633	2	255	132	HyS0054:785157-789280	-	0															Cluster_163(8)	0.9
HyS_STRGp.12113	HyS_STRGp.12113.1	2703	2703	1	465	447	HyS0054:797940-800643	+	0			DF0004830.1	1.9e-05	Halyomorpha_halys-1_family-494	I-Jockey LINE element									Cluster_284(2)	1
HyS_STRGp.1212	HyS_STRGp.1212.1	253	253	1	114	84	HyS0003:1992188-1992441	+	0
HyS_STRGp.12122	HyS_STRGp.12122.1	478	337	2	147	78	HyS0054:906582-907060	-	0.204748															Cluster_2776(2)	0.23
HyS_STRGp.1213	HyS_STRGp.1213.1	1233	1014	2	792	774	HyS0003:2004626-2005859	-	0															Cluster_1246(2)	0.97
HyS_STRGp.1214	HyS_STRGp.1214.2	20239	2005	3	1086	1041	HyS0003:2021610-2041849	-	0.0518703							Q28044.2	3.22e-05	Bos taurus	Beta-2 adrenergic receptor					Cluster_513(2)	0.92
HyS_STRGp.12141	HyS_STRGp.12141.1	520	520	1	399	378	HyS0054:1361911-1362431	+	0			DF0279016.1	4.8e-06	MusSpr-1.225	Mammalian family identified by the Zoonomia project.	P08016.1	0.000194	Schistosoma mansoni	Putative eggshell protein	XR_004341751.1	2.15e-43	71	PREDICTED: Xiphophorus hellerii CST complex subunit CTC1-like (LOC116732266), transcript variant X1, misc_RNA
HyS_STRGp.12143	HyS_STRGp.12143.1	1168	1168	1	273	183	HyS0054:1375057-1376225	+	0.125856															Cluster_1072(2)	0.05
HyS_STRGp.12147	HyS_STRGp.12147.1	6771	832	2	225	201	HyS0054:1434099-1440870	+	0.00961538															Cluster_1509(2)	0.76
HyS_STRGp.12151	HyS_STRGp.12151.1	1033	888	3	888	870	HyS0054:1777203-1778236	-	0.0101351
HyS_STRGp.12153	HyS_STRGp.12153.1	1090	1090	1	369	288	HyS0054:1809852-1810942	-	0.0559633															Cluster_1029(4)	1
HyS_STRGp.12158	HyS_STRGp.12158.1	883	296	2	240	207	HyS0054:1876862-1877745	-	0							Q6P1E7.1	4.47e-14	Mus musculus	DNA-directed primase/polymerase protein
HyS_STRGp.12159	HyS_STRGp.12159.1	1052	502	2	396	192	HyS0054:1878298-1879350	-	0.0159363															Cluster_1909(5)	0.62
HyS_STRGp.12162	HyS_STRGp.12162.1	1210	1210	1	369	288	HyS0054:1903697-1904907	+	0.0958678															Cluster_1029(4)	0.9
HyS_STRGp.12167	HyS_STRGp.12167.1	4898	4805	2	402	324	HyS0055:72071-76969	-	0.0441207															Cluster_125(5)	0.04
HyS_STRGp.12178	HyS_STRGp.12178.1	886	886	1	354	237	HyS0055:244387-245273	-	0.00902935							P31795.1	9.7e-06	Radiation murine leukemia virus (strain Kaplan)	Pol polyprotein
HyS_STRGp.1218	HyS_STRGp.1218.1	1894	385	2	150	150	HyS0003:2070903-2072797	+	0															Cluster_1417(68)	0.95
HyS_STRGp.12180	HyS_STRGp.12180.1	602	602	1	210	141	HyS0055:261680-262282	+	0
HyS_STRGp.12182	HyS_STRGp.12182.1	843	452	3	192	180	HyS0055:297593-298436	+	0.141593
HyS_STRGp.12183	HyS_STRGp.12183.1	484	484	1	258	96	HyS0055:349933-350417	-	0.190083			DF0003525.2	4.8e-05	L1-10_DR	L1-like non-LTR retrotransposon from zebrafish									Cluster_959(2)	0.24
HyS_STRGp.12185	HyS_STRGp.12185.1	197	197	1	81	60	HyS0055:469538-469735	+	0
HyS_STRGp.12189	HyS_STRGp.12189.1	9502	579	2	222	189	HyS0055:502259-511761	+	0.107081
HyS_STRGp.12194	HyS_STRGp.12194.1	736	536	2	213	105	HyS0055:542860-543596	-	0.136194
HyS_STRGp.12198	HyS_STRGp.12198.1	398	322	2	315	294	HyS0055:589997-590395	-	0.0807453
HyS_STRGp.12213	HyS_STRGp.12213.1	11221	578	2	231	108	HyS0055:788602-799823	+	0.0605536
HyS_STRGp.12223	HyS_STRGp.12223.1	1804	349	2	108	72	HyS0055:964951-966755	-	0.0974212															Cluster_1335(26)	0.17
HyS_STRGp.12229	HyS_STRGp.12229.1	3389	3389	1	1653	1260	HyS0055:1147125-1150514	-	0.00265565							Q7Z3K3.2	0.000242	Homo sapiens	Pogo transposable element with ZNF domain	XM_030150571.1	7.25e-06	1	PREDICTED: Sphaeramia orbicularis zinc finger FYVE domain-containing protein 16-like (LOC115430511), transcript variant X1, mRNA	Cluster_212(7)	1
HyS_STRGp.12231	HyS_STRGp.12231.1	202	202	1	123	117	HyS0055:1320845-1321047	-	0
HyS_STRGp.12238	HyS_STRGp.12238.1	39908	1363	4	405	405	HyS0055:1605120-1645028	+	0.104182															Cluster_890(2)	0.06
HyS_STRGp.12242	HyS_STRGp.12242.1	2716	1487	2	228	144	HyS0055:1678730-1681446	+	0.00537996											XM_047276219.1	3.14e-06	5	PREDICTED: Hydra vulgaris uncharacterized LOC105848800 (LOC105848800), transcript variant X2, mRNA
HyS_STRGp.1225	HyS_STRGp.1225.1	3464	1971	2	753	732	HyS0003:2155459-2158923	-	0							A5PKF5.1	4.31e-20	Bos taurus	THAP domain-containing protein 11	XM_012708354.2	5.27e-25	24	PREDICTED: Hydra vulgaris uncharacterized LOC105848303 (LOC105848303), mRNA	Cluster_45(66)	0.62
HyS_STRGp.12252	HyS_STRGp.12252.1	185	185	1	105	54	HyS0055:1868874-1869059	+	0.4															Cluster_564(2)	0.61
HyS_STRGp.12255	HyS_STRGp.12255.1	390	390	1	384	378	HyS0055:1922750-1923140	-	0															Cluster_702(2)	0.98
HyS_STRGp.12266	HyS_STRGp.12266.1	7829	150	2	87	87	HyS0056:99413-107242	+	0
HyS_STRGp.12280	HyS_STRGp.12280.1	2144	1059	3	219	144	HyS0056:248498-250642	-	0.0151086
HyS_STRGp.12282	HyS_STRGp.12282.1	816	323	2	216	192	HyS0056:266756-267572	+	0	uncharacterizedLOC100202704	3.87e-07
HyS_STRGp.12293	HyS_STRGp.12293.1	2017	1479	2	915	849	HyS0056:448781-450798	-	0							P21333.4	2.1e-06	Homo sapiens	Filamin-A
HyS_STRGp.12308	HyS_STRGp.12308.1	1210	1210	1	921	894	HyS0056:680361-681571	+	0.0140496
HyS_STRGp.1231	HyS_STRGp.1231.1	526	344	2	207	192	HyS0003:2233957-2234483	-	0
HyS_STRGp.12310	HyS_STRGp.12310.1	2153	1371	2	912	873	HyS0056:700975-703128	-	0.0371991
HyS_STRGp.12318	HyS_STRGp.12318.1	2107	2107	1	2043	1992	HyS0056:822415-824522	-	0.013289							D4A1R8.1	4.39e-56	Rattus norvegicus	Copine-1
HyS_STRGp.1232	HyS_STRGp.1232.1	862	862	1	177	69	HyS0003:2265443-2266305	+	0.0452436
HyS_STRGp.12330	HyS_STRGp.12330.1	1211	515	2	138	123	HyS0056:1017480-1018691	+	0															Cluster_39(13)	0.16
HyS_STRGp.12338	HyS_STRGp.12338.1	3578	973	3	177	126	HyS0056:1142982-1146560	-	0															Cluster_741(14)	0.94
HyS_STRGp.12341	HyS_STRGp.12341.1	207	207	1	159	150	HyS0056:1199833-1200040	-	0
HyS_STRGp.12343	HyS_STRGp.12343.1	2649	2133	2	351	324	HyS0056:1203709-1206358	-	0.03985							Q9CR23.1	0.000588	Mus musculus	Proton-transporting V-type ATPase complex assembly regulator TMEM9
HyS_STRGp.12344	HyS_STRGp.12344.1	1642	363	2	147	96	HyS0056:1207833-1209475	+	0															Cluster_741(14)	0.58
HyS_STRGp.12354	HyS_STRGp.12354.1	357	357	1	111	39	HyS0056:1370657-1371014	+	0.022409
HyS_STRGp.12364	HyS_STRGp.12364.1	599	599	1	417	186	HyS0056:1755766-1756365	+	0							Q7Z2Y8.2	0.000134	Homo sapiens	Interferon-induced very large GTPase 1
HyS_STRGp.12371	HyS_STRGp.12371.1	603	523	2	186	120	HyS0057:90906-91509	+	0
HyS_STRGp.12375	HyS_STRGp.12375.1	3123	2862	2	1323	1293	HyS0057:176468-179591	+	0.0290007							Q13231.1	6.86e-108	Homo sapiens	Chitotriosidase-1	XM_002163909.4	1.68e-16	6	PREDICTED: Hydra vulgaris acidic mammalian chitinase (LOC100203513), mRNA
HyS_STRGp.12381	HyS_STRGp.12381.1	1769	1678	2	435	369	HyS0057:232314-234083	-	0.0417163
HyS_STRGp.12387	HyS_STRGp.12387.1	345	345	1	120	117	HyS0057:327111-327456	.	0.214493
HyS_STRGp.12391	HyS_STRGp.12391.1	4534	611	5	438	405	HyS0057:363968-368502	+	0.0310966							P08636.3	8.76e-74	Gallus gallus	40S ribosomal protein S17	XM_012703319.2	8.87e-68	63	PREDICTED: Hydra vulgaris 40S ribosomal protein S17 (LOC100199472), mRNA
HyS_STRGp.12401	HyS_STRGp.12401.1	2474	288	2	99	81	HyS0057:486689-489163	-	0.0972222
HyS_STRGp.12409	HyS_STRGp.12409.1	1921	233	4	201	180	HyS0057:568758-570679	+	0							P41239.1	3.36e-12	Gallus gallus	Tyrosine-protein kinase CSK
HyS_STRGp.12412	HyS_STRGp.12412.1	3628	654	2	177	93	HyS0057:607444-611072	+	0															Cluster_70(8)	0.51
HyS_STRGp.12444	HyS_STRGp.12444.1	7196	2971	2	1017	993	HyS0057:1166626-1173822	-	0.0100976															Cluster_265(5)	0.54
HyS_STRGp.12462	HyS_STRGp.12462.1	5065	758	3	141	123	HyS0057:1514291-1519356	-	0															Cluster_1571(4)	1
HyS_STRGp.1247	HyS_STRGp.1247.1	1327	1327	1	219	210	HyS0003:2473581-2474908	-	0
HyS_STRGp.1248	HyS_STRGp.1248.1	1865	1657	2	228	141	HyS0003:2476613-2478478	-	0.0054315							Q9H0J9.1	1.63e-12	Homo sapiens	Protein mono-ADP-ribosyltransferase PARP12	XM_047276323.1	7.23e-38	25	PREDICTED: Hydra vulgaris uncharacterized LOC101235770 (LOC101235770), transcript variant X1, mRNA
HyS_STRGp.12485	HyS_STRGp.12485.1	279	279	1	279	213	HyS0058:225321-225600	+	0.0286738
HyS_STRGp.12490	HyS_STRGp.12490.1	1721	705	2	447	414	HyS0058:277976-279697	+	0							A0A5C1ZXT8.1	1.05e-07	Conus purpurascens	Conodipine-P2
HyS_STRGp.12494	HyS_STRGp.12494.1	702	702	1	198	156	HyS0058:383119-383821	-	0															Cluster_597(19)	1
HyS_STRGp.12499	HyS_STRGp.12499.1	2826	541	5	384	381	HyS0058:448186-451012	-	0							F1QMY1.1	2.97e-52	Danio rerio	Dynein light chain Tctex-type protein 2B	XM_002730433.2	1.38e-25	65	PREDICTED: Saccoglossus kowalevskii tctex1 domain-containing protein 2-like (LOC100372751), transcript variant X1, mRNA
HyS_STRGp.12508	HyS_STRGp.12508.1	11209	2597	9	909	873	HyS0058:718241-729450	+	0.03196
HyS_STRGp.12514	HyS_STRGp.12514.1	2511	731	2	159	114	HyS0058:801703-804214	+	0.0136799															Cluster_987(40)	1
HyS_STRGp.1252	HyS_STRGp.1252.1	6300	2965	3	348	345	HyS0003:2581201-2587501	+	0.0229342							P15919.2	5.78e-05	Mus musculus	V(D)J recombination-activating protein 1					Cluster_102(22)	0.82
HyS_STRGp.12523	HyS_STRGp.12523.1	2245	1446	5	1428	1407	HyS0058:894433-896678	-	0
HyS_STRGp.12534	HyS_STRGp.12534.1	1180	1180	1	429	171	HyS0058:1181168-1182348	-	0.123729
HyS_STRGp.12535	HyS_STRGp.12535.1	3915	2341	2	717	696	HyS0058:1183867-1187782	-	0.010252							Q1LXV8.1	6e-47	Danio rerio	TLC domain-containing protein 5
HyS_STRGp.12543	HyS_STRGp.12543.1	814	767	2	207	201	HyS0058:1376347-1377161	-	0
HyS_STRGp.12550	HyS_STRGp.12550.1	9501	2505	3	918	894	HyS0058:1530468-1539969	+	0.00638723
HyS_STRGp.12556	HyS_STRGp.12556.1	100	100	1	75	75	HyS0058:1631348-1631448	+	0															Cluster_1674(2)	0.53
HyS_STRGp.12558	HyS_STRGp.12558.1	351	351	1	243	240	HyS0058:1635378-1635729	-	0.131054
HyS_STRGp.12561	HyS_STRGp.12561.1	390	390	1	237	141	HyS0058:1691626-1692016	+	0.115385
HyS_STRGp.12562	HyS_STRGp.12562.1	1323	361	2	309	264	HyS0058:1719705-1721028	+	0
HyS_STRGp.12565	HyS_STRGp.12565.1	2057	2057	1	942	882	HyS0058:1757362-1759419	+	0.0145843															Cluster_494(2)	0.52
HyS_STRGp.12569	HyS_STRGp.12569.1	1616	639	2	240	240	HyS0058:1783951-1785567	-	0															Cluster_420(14)	0.69
HyS_STRGp.12590	HyS_STRGp.12590.1	1937	1064	2	987	876	HyS0059:379204-381141	+	0.0075188
HyS_STRGp.12630	HyS_STRGp.12630.1	719	719	1	222	78	HyS0059:1310436-1311155	-	0															Cluster_1725(2)	0.07
HyS_STRGp.12632	HyS_STRGp.12632.1	4884	2201	2	1050	1017	HyS0059:1385230-1390114	-	0.00363471							P51490.1	4.05e-12	Bos taurus	Short-wave-sensitive opsin 1
HyS_STRGp.12652	HyS_STRGp.12652.1	2309	451	3	234	198	HyS0060:234108-236417	-	0							Q6J3Q7.3	6.21e-18	Canis lupus familiaris	Cytochrome c oxidase copper chaperone	XR_001568551.2	2.46e-22	31	PREDICTED: Tetranychus urticae uncharacterized LOC107361697 (LOC107361697), ncRNA
HyS_STRGp.12654	HyS_STRGp.12654.1	1850	1850	1	267	264	HyS0060:298554-300404	-	0															Cluster_499(11)	0.29
HyS_STRGp.12656	HyS_STRGp.12656.1	3340	1978	2	1062	1038	HyS0060:318193-321533	-	0.00707786							Q8BZ39.1	4.48e-11	Mus musculus	Neuromedin-U receptor 2
HyS_STRGp.12671	HyS_STRGp.12671.1	1973	1973	1	1104	1083	HyS0060:560804-562777	+	0							Q94K49.1	0.000479	Arabidopsis thaliana	Protein ANTAGONIST OF LIKE HETEROCHROMATIN PROTEIN 1	XM_012708354.2	5.23e-30	28	PREDICTED: Hydra vulgaris uncharacterized LOC105848303 (LOC105848303), mRNA	Cluster_45(66)	0.53
HyS_STRGp.12691	HyS_STRGp.12691.2	6313	2958	2	1299	1266	HyS0060:928599-934912	-	0.0442867			DF0001947.1	1.7e-54	MMSAT4	Satellite from mouse.	A8MXY4.3	1.02e-60	Homo sapiens	Zinc finger protein 99	XM_032510132.1	4.88e-07	5	PREDICTED: Etheostoma spectabile zinc finger protein 665-like (LOC116684613), mRNA
HyS_STRGp.12699	HyS_STRGp.12699.1	1068	1068	1	414	402	HyS0060:1064110-1065178	+	0.149813
HyS_STRGp.12700	HyS_STRGp.12700.1	316	316	1	99	72	HyS0060:1124265-1124581	-	0
HyS_STRGp.12722	HyS_STRGp.12722.1	246	246	1	153	102	HyS0060:1414106-1414352	+	0.0325203
HyS_STRGp.12727	HyS_STRGp.12727.1	943	943	1	180	129	HyS0060:1481201-1482144	+	0.00848356
HyS_STRGp.12730	HyS_STRGp.12730.1	186	186	1	78	72	HyS0060:1561225-1561411	-	0
HyS_STRGp.1276	HyS_STRGp.1276.1	1721	1208	3	1065	987	HyS0003:3195317-3197038	+	0															Cluster_921(2)	1
HyS_STRGp.12761	HyS_STRGp.12761.1	7383	7177	2	261	243	HyS0061:543306-550689	-	0.0183921			DF0276833.1	0.00028	EriEur-1.152	Mammalian family identified by the Zoonomia project.	Q95SX7.1	2.22e-24	Drosophila melanogaster	Probable RNA-directed DNA polymerase from transposon BS					Cluster_44(6)	0.17
HyS_STRGp.12766	HyS_STRGp.12766.1	2764	520	4	294	270	HyS0061:583787-586551	+	0							Q6GQ73.1	8.29e-10	Xenopus laevis	Protein Hook homolog 3	XM_034904944.1	8.13e-08	14	PREDICTED: Acipenser ruthenus protein Hook homolog 3 (LOC117409342), transcript variant X1, mRNA
HyS_STRGp.12771	HyS_STRGp.12771.4	19443	3580	12	1092	1059	HyS0061:647430-666873	+	0.0469274							Q9PTS2.1	8.12e-145	Danio rerio	Uroporphyrinogen decarboxylase	XM_026622337.1	7.13e-34	21	PREDICTED: Ctenocephalides felis uroporphyrinogen decarboxylase (LOC113384596), mRNA	Cluster_208(2)	0.86
HyS_STRGp.12772	HyS_STRGp.12772.1	464	464	1	315	291	HyS0061:668147-668611	-	0.0172414							Q9CQH8.1	8e-06	Mus musculus	Ribonuclease P protein subunit p14
HyS_STRGp.12775	HyS_STRGp.12775.1	1270	962	3	747	660	HyS0061:697107-698377	+	0															Cluster_707(28)	0.7
HyS_STRGp.1279	HyS_STRGp.1279.1	2399	1110	3	873	849	HyS0003:3233834-3236233	+	0.0864865
HyS_STRGp.12790	HyS_STRGp.12790.1	1545	1545	1	441	384	HyS0061:995489-997034	+	0.0485437			DF0003703.2	0.00091	DNA-1-2_DR	Non-autonomous Harbinger DNA transposon from zebrafish									Cluster_734(3)	0.83
HyS_STRGp.12796	HyS_STRGp.12796.1	5544	3657	7	1068	1041	HyS0061:1068719-1074263	-	0.0355483															Cluster_184(17)	0.55
HyS_STRGp.12807	HyS_STRGp.12807.1	1294	1173	2	216	120	HyS0061:1287767-1289061	-	0.0400682
HyS_STRGp.12820	HyS_STRGp.12820.2	3890	785	4	210	162	HyS0061:1481992-1485882	-	0.056051
HyS_STRGp.12821	HyS_STRGp.12821.1	1332	1332	1	990	981	HyS0062:1357-2689	+	0.00600601							Q9PUI7.1	0.000746	Taricha granulosa	Cannabinoid receptor 1
HyS_STRGp.12823	HyS_STRGp.12823.1	1431	1311	2	234	165	HyS0062:58556-59987	+	0							P10394.1	6.83e-26	Drosophila melanogaster	Retrovirus-related Pol polyprotein from transposon 412	XM_029831771.1	7.67e-07	11	PREDICTED: Takifugu rubripes uncharacterized LOC115248149 (LOC115248149), mRNA	Cluster_528(6)	1
HyS_STRGp.12834	HyS_STRGp.12834.1	2134	2134	1	1827	1806	HyS0062:246031-248165	+	0							Q6PDC8.2	1.61e-51	Mus musculus	Major facilitator superfamily domain-containing protein 4A	XM_002156557.3	4.14e-71	24	PREDICTED: Hydra vulgaris major facilitator superfamily domain-containing protein 4A (LOC100197366), mRNA
HyS_STRGp.12839	HyS_STRGp.12839.1	1041	593	2	270	252	HyS0062:369655-370696	+	0
HyS_STRGp.1285	HyS_STRGp.1285.1	1426	1426	1	1110	1089	HyS0003:3288907-3290333	-	0															Cluster_45(66)	0.77
HyS_STRGp.12852	HyS_STRGp.12852.1	1194	1194	1	618	564	HyS0062:591077-592271	+	0.10469
HyS_STRGp.1286	HyS_STRGp.1286.1	875	704	2	390	339	HyS0003:3298805-3299680	-	0.0696023
HyS_STRGp.12862	HyS_STRGp.12862.1	1163	909	2	234	123	HyS0062:714059-715222	+	0.108911															Cluster_419(14)	0.64
HyS_STRGp.12864	HyS_STRGp.12864.1	19625	472	3	393	366	HyS0062:722298-741923	-	0							P0CG11.1	3.2e-24	Bos taurus	Chromosome transmission fidelity protein 8 homolog	XM_012701696.2	4.38e-10	22	PREDICTED: Hydra vulgaris chromosome transmission fidelity protein 8 homolog (LOC101238545), mRNA
HyS_STRGp.12873	HyS_STRGp.12873.1	1104	1104	1	1029	975	HyS0062:857003-858107	-	0.0516304
HyS_STRGp.12875	HyS_STRGp.12875.1	1784	230	2	123	51	HyS0062:880868-882652	+	0															Cluster_1417(68)	0.95
HyS_STRGp.12878	HyS_STRGp.12878.1	416	416	1	189	102	HyS0062:996677-997093	-	0.0240385															Cluster_2487(2)	0.28
HyS_STRGp.1288	HyS_STRGp.1288.2	4069	647	3	294	243	HyS0003:3304359-3308428	-	0.0200927							Q9NRP2.1	2.32e-14	Homo sapiens	COX assembly mitochondrial protein 2 homolog					Cluster_184(17)	0.08
HyS_STRGp.12898	HyS_STRGp.12898.1	984	984	1	222	147	HyS0062:1584970-1585954	+	0.0650407
HyS_STRGp.1290	HyS_STRGp.1290.1	5711	1467	8	729	711	HyS0003:3340678-3346389	+	0.062713							O61573.1	1.88e-92	Ostertagia ostertagi	GTP cyclohydrolase 1	XM_047282069.1	1.05e-50	32	PREDICTED: Hydra vulgaris GTP cyclohydrolase 1 (LOC100215739), transcript variant X1, mRNA
HyS_STRGp.1291	HyS_STRGp.1291.1	6838	337	2	291	222	HyS0003:3366176-3373014	+	0.0267062
HyS_STRGp.12910	HyS_STRGp.12910.1	1783	306	2	183	183	HyS0063:215534-217317	-	0															Cluster_2896(2)	0.24
HyS_STRGp.12916	HyS_STRGp.12916.1	1084	1084	1	213	168	HyS0063:383193-384277	+	0
HyS_STRGp.12919	HyS_STRGp.12919.1	2183	942	2	183	84	HyS0063:422239-424422	-	0.0106157															Cluster_987(40)	0.97
HyS_STRGp.1292	HyS_STRGp.1292.1	260	260	1	159	45	HyS0003:3376178-3376438	-	0															Cluster_106(30)	1
HyS_STRGp.12924	HyS_STRGp.12924.1	1532	1125	2	885	783	HyS0063:529827-531359	-	0.100444
HyS_STRGp.12939	HyS_STRGp.12939.1	1483	1483	1	1035	960	HyS0063:980446-981929	+	0.0445044															Cluster_45(66)	0.68
HyS_STRGp.12946	HyS_STRGp.12946.1	975	160	3	87	30	HyS0063:1110736-1111711	-	0															Cluster_3715(2)	0.45
HyS_STRGp.12948	HyS_STRGp.12948.1	346	346	1	180	81	HyS0063:1155347-1155693	+	0															Cluster_895(5)	0.73
HyS_STRGp.12958	HyS_STRGp.12958.1	206	206	1	99	60	HyS0063:1659679-1659885	+	0
HyS_STRGp.12959	HyS_STRGp.12959.1	286	286	1	174	108	HyS0064:32060-32346	-	0
HyS_STRGp.12960	HyS_STRGp.12960.1	2871	2729	2	234	213	HyS0064:144309-147180	-	0															Cluster_309(8)	0.29
HyS_STRGp.12963	HyS_STRGp.12963.1	441	441	1	162	96	HyS0064:189100-189541	+	0															Cluster_21(9)	0.23
HyS_STRGp.12966	HyS_STRGp.12966.1	473	442	2	231	75	HyS0064:267801-268274	-	0.0180995															Cluster_309(8)	0.6
HyS_STRGp.12967	HyS_STRGp.12967.1	543	493	2	141	87	HyS0064:272990-273533	-	0.133874															Cluster_2258(2)	0.17
HyS_STRGp.12968	HyS_STRGp.12968.1	1140	347	3	219	129	HyS0064:273977-275117	-	0.0230548															Cluster_2450(2)	0.43
HyS_STRGp.12969	HyS_STRGp.12969.1	1438	482	3	195	102	HyS0064:296374-297812	+	0.120332															Cluster_504(5)	0.52
HyS_STRGp.12976	HyS_STRGp.12976.1	453	453	1	198	153	HyS0064:402387-402840	+	0.0816777
HyS_STRGp.12977	HyS_STRGp.12977.2	6939	1877	8	951	942	HyS0064:403284-410223	+	0.072456
HyS_STRGp.13008	HyS_STRGp.13008.1	2709	2709	1	1035	993	HyS0064:986204-988913	-	0.00996678							A5PKF5.1	9.81e-20	Bos taurus	THAP domain-containing protein 11	XM_047268171.1	9.54e-14	6	PREDICTED: Hydra vulgaris uncharacterized LOC105845508 (LOC105845508), mRNA	Cluster_45(66)	0.46
HyS_STRGp.1301	HyS_STRGp.1301.1	23401	6130	4	318	231	HyS0003:3512917-3536318	-	0.0115824
HyS_STRGp.13013	HyS_STRGp.13013.1	756	756	1	756	465	HyS0064:1088317-1089073	+	0			DF0287751.2	5.5e-07	TE1285_SO2_FAM0225	Repetitive element found in rice weevil									Cluster_308(3)	1
HyS_STRGp.13014	HyS_STRGp.13014.1	283	283	1	165	165	HyS0064:1089567-1089850	+	0															Cluster_308(3)	1
HyS_STRGp.13020	HyS_STRGp.13020.1	1197	1164	2	270	225	HyS0064:1269722-1270919	+	0.109966															Cluster_419(14)	0.34
HyS_STRGp.13031	HyS_STRGp.13031.1	9495	2285	3	2082	2046	HyS0064:1601862-1611357	+	0.00350109											XM_047270102.1	4.83e-11	6	PREDICTED: Hydra vulgaris uncharacterized LOC124807762 (LOC124807762), mRNA	Cluster_166(13)	0.84
HyS_STRGp.13032	HyS_STRGp.13032.1	559	559	1	561	492	HyS0064:1605629-1606188	-	0							Q9H5L6.2	2.69e-06	Homo sapiens	DNA transposase THAP9					Cluster_166(13)	1
HyS_STRGp.13033	HyS_STRGp.13033.1	7338	566	2	564	501	HyS0064:1612390-1619728	-	0							Q9H5L6.2	3.32e-06	Homo sapiens	DNA transposase THAP9					Cluster_166(13)	1
HyS_STRGp.13034	HyS_STRGp.13034.1	2756	2318	3	2082	2046	HyS0064:1615442-1618198	+	0.00345125											XM_047270102.1	4.9e-11	6	PREDICTED: Hydra vulgaris uncharacterized LOC124807762 (LOC124807762), mRNA	Cluster_166(13)	0.85
HyS_STRGp.13035	HyS_STRGp.13035.1	159	159	1	159	99	HyS0064:1640183-1640342	-	0															Cluster_419(14)	0.44
HyS_STRGp.13038	HyS_STRGp.13038.1	530	530	1	531	459	HyS0065:79472-80002	-	0															Cluster_2123(2)	1
HyS_STRGp.13039	HyS_STRGp.13039.1	5134	361	2	195	165	HyS0065:84043-89177	+	0															Cluster_1040(12)	0.44
HyS_STRGp.13056	HyS_STRGp.13056.1	2160	2160	1	1230	1161	HyS0065:434907-437067	-	0.00972222
HyS_STRGp.13065	HyS_STRGp.13065.1	2597	1009	2	150	114	HyS0065:706152-708749	-	0.0168484															Cluster_987(40)	1
HyS_STRGp.13066	HyS_STRGp.13066.1	3294	1654	2	240	111	HyS0065:718423-721717	-	0.0368803															Cluster_668(5)	0.69
HyS_STRGp.13077	HyS_STRGp.13077.1	4177	659	2	255	132	HyS0065:1051897-1056074	-	0															Cluster_163(8)	0.9
HyS_STRGp.13080	HyS_STRGp.13080.1	621	621	1	321	282	HyS0065:1120373-1120994	-	0.125604			DF0289899.2	1.4e-11	Hydra-2_Amil	Penelope element									Cluster_1936(2)	0.14
HyS_STRGp.13083	HyS_STRGp.13083.1	1833	308	2	108	51	HyS0065:1229602-1231435	+	0.11039															Cluster_1335(26)	0.41
HyS_STRGp.131	HyS_STRGp.131.1	1712	329	2	171	117	HyS0001:2687809-2689521	+	0															Cluster_2024(2)	0.23
HyS_STRGp.13101	HyS_STRGp.13101.1	6559	1660	2	228	186	HyS0065:1600543-1607102	+	0.108434															Cluster_612(39)	1
HyS_STRGp.13102	HyS_STRGp.13102.1	1853	1440	2	951	933	HyS0065:1606021-1607874	-	0.0604167															Cluster_612(39)	0.48
HyS_STRGp.13104	HyS_STRGp.13104.1	1938	1129	2	771	753	HyS0066:14316-16254	+	0
HyS_STRGp.13119	HyS_STRGp.13119.1	215	215	1	111	66	HyS0066:235425-235640	+	0
HyS_STRGp.1313	HyS_STRGp.1313.1	1621	638	2	390	390	HyS0003:3626286-3627907	-	0
HyS_STRGp.13133	HyS_STRGp.13133.1	231	231	1	57	42	HyS0066:472687-472918	+	0.246753			DF0003709.1	1.6e-06	ACROBAT1	Non-autonomous DNA transposon from zebrafish									Cluster_1345(2)	0.28
HyS_STRGp.13135	HyS_STRGp.13135.1	1894	730	2	147	81	HyS0066:477480-479374	+	0.0232877															Cluster_213(4)	0.31
HyS_STRGp.13136	HyS_STRGp.13136.1	709	323	2	288	273	HyS0066:544273-544982	-	0.0464396															Cluster_2820(3)	0.35
HyS_STRGp.13146	HyS_STRGp.13146.1	392	392	1	306	204	HyS0066:981768-982160	+	0			DF0004052.2	6e-06	Gypsy95-I_DR	LTR retrotransposon from zebrafish: internal sequence									Cluster_2568(3)	0.21
HyS_STRGp.13148	HyS_STRGp.13148.1	8068	1249	4	258	180	HyS0066:985833-993901	+	0.00640512
HyS_STRGp.13151	HyS_STRGp.13151.1	378	174	2	87	57	HyS0066:1056940-1057318	-	0.229885
HyS_STRGp.13153	HyS_STRGp.13153.1	842	589	2	222	141	HyS0066:1264788-1265630	-	0															Cluster_2012(2)	0.66
HyS_STRGp.13158	HyS_STRGp.13158.1	350	350	1	228	174	HyS0066:1446671-1447021	+	0
HyS_STRGp.13159	HyS_STRGp.13159.1	702	534	2	180	180	HyS0067:11225-11927	-	0															Cluster_2152(2)	0.14
HyS_STRGp.13160	HyS_STRGp.13160.1	459	459	1	192	87	HyS0067:12179-12638	-	0.0413943
HyS_STRGp.13162	HyS_STRGp.13162.1	163	163	1	162	135	HyS0067:194368-194531	-	0
HyS_STRGp.13170	HyS_STRGp.13170.1	5073	1518	6	1251	1215	HyS0067:337741-342814	+	0.0217391							Q8BSM5.1	1.01e-06	Mus musculus	GRB2-associated-binding protein 3
HyS_STRGp.13188	HyS_STRGp.13188.1	6012	2170	9	1347	1323	HyS0067:601408-607420	-	0.0221198							Q9BXW7.1	3e-79	Homo sapiens	Haloacid dehalogenase-like hydrolase domain-containing 5	XM_047284095.1	4.55e-16	15	PREDICTED: Hydra vulgaris haloacid dehalogenase-like hydrolase domain-containing 5 (LOC100206116), mRNA
HyS_STRGp.1319	HyS_STRGp.1319.1	1718	657	2	177	162	HyS0003:3695454-3697172	-	0															Cluster_1850(4)	0.39
HyS_STRGp.13194	HyS_STRGp.13194.1	3494	1539	2	225	216	HyS0067:724271-727765	-	0.0220923
HyS_STRGp.1320	HyS_STRGp.1320.1	248	248	1	87	33	HyS0003:3698532-3698780	-	0.0322581															Cluster_280(17)	0.38
HyS_STRGp.13202	HyS_STRGp.13202.1	1332	1158	3	231	210	HyS0067:900455-901787	-	0.00690846															Cluster_454(3)	0.76
HyS_STRGp.13205	HyS_STRGp.13205.1	2316	2140	3	267	168	HyS0067:1030413-1032729	-	0.0607477															Cluster_454(3)	0.41
HyS_STRGp.13208	HyS_STRGp.13208.1	391	391	1	318	111	HyS0067:1039285-1039676	-	0
HyS_STRGp.13209	HyS_STRGp.13209.1	108	108	1	108	108	HyS0067:1087570-1087678	+	0															Cluster_21(9)	1
HyS_STRGp.13210	HyS_STRGp.13210.1	753	600	3	255	252	HyS0067:1170207-1170960	+	0.0783333															Cluster_432(8)	0.18
HyS_STRGp.13219	HyS_STRGp.13219.1	2011	2011	1	246	237	HyS0067:1439601-1441612	+	0.0238687											XM_028680867.1	2.53e-13	5	Plasmodium sp. gorilla clade G2 ribonuclease, putative (PADL01_0613700), partial mRNA
HyS_STRGp.13221	HyS_STRGp.13221.1	1276	1276	1	327	315	HyS0067:1491441-1492717	-	0.0203762
HyS_STRGp.13241	HyS_STRGp.13241.1	1341	907	2	177	132	HyS0068:315963-317304	-	0															Cluster_1392(5)	1
HyS_STRGp.13248	HyS_STRGp.13248.1	3117	693	4	222	192	HyS0068:458835-461952	-	0	uncharacterizedLOC100200746	1.05e-40									XR_007019100.1	4.92e-36	28	PREDICTED: Hydra vulgaris uncharacterized LOC100200746 (LOC100200746), ncRNA
HyS_STRGp.13253	HyS_STRGp.13253.1	990	348	2	147	69	HyS0068:479600-480590	-	0															Cluster_2732(7)	1
HyS_STRGp.13269	HyS_STRGp.13269.1	2706	415	4	174	165	HyS0068:662688-665394	-	0	uncharacterizedLOC101235985	8.22e-25					Q58DW3.3	1.6e-17	Bos taurus	60S ribosomal protein L29	XR_002335043.2	1.76e-13	37	PREDICTED: Exaiptasia pallida uncharacterized LOC110246819 (LOC110246819), ncRNA
HyS_STRGp.1327	HyS_STRGp.1327.1	9625	763	3	306	285	HyS0003:3789350-3798975	+	0
HyS_STRGp.13281	HyS_STRGp.13281.1	304	304	1	255	198	HyS0068:1031873-1032177	+	0							P31691.1	1.68e-21	Oryza sativa Japonica Group	ADP,ATP carrier protein, mitochondrial	XM_050547001.1	1.56e-37	71	PREDICTED: Patella vulgata uncharacterized LOC126819122 (LOC126819122), mRNA
HyS_STRGp.13292	HyS_STRGp.13292.1	2397	2397	1	582	495	HyS0068:1227660-1230057	+	0.108886															Cluster_383(2)	0.03
HyS_STRGp.1330	HyS_STRGp.1330.1	477	403	2	231	72	HyS0003:3823527-3824004	-	0.225806															Cluster_479(4)	0.25
HyS_STRGp.13302	HyS_STRGp.13302.1	186	186	1	186	63	HyS0068:1408105-1408291	+	0			DF0287773.2	3.3e-11	TE1307_SO2_FAM0227	Repetitive element found in rice weevil									Cluster_3531(3)	0.87
HyS_STRGp.13303	HyS_STRGp.13303.1	330	219	2	96	90	HyS0069:11631-11961	-	0															Cluster_3326(2)	0.66
HyS_STRGp.13305	HyS_STRGp.13305.1	2362	2049	2	1962	1914	HyS0069:78944-81306	+	0.00390434											XM_047270102.1	4.32e-11	7	PREDICTED: Hydra vulgaris uncharacterized LOC124807762 (LOC124807762), mRNA	Cluster_166(13)	0.93
HyS_STRGp.13308	HyS_STRGp.13308.1	2799	559	4	111	93	HyS0069:285302-288101	-	0.039356															Cluster_2075(2)	0.16
HyS_STRGp.13310	HyS_STRGp.13310.1	6993	1137	3	246	174	HyS0069:423760-430753	-	0.0501319															Cluster_723(10)	0.95
HyS_STRGp.13315	HyS_STRGp.13315.1	234	234	1	90	51	HyS0069:484569-484803	-	0															Cluster_871(5)	1
HyS_STRGp.13316	HyS_STRGp.13316.1	160	160	1	114	24	HyS0069:685042-685202	+	0
HyS_STRGp.13317	HyS_STRGp.13317.1	277	277	1	183	183	HyS0069:746915-747192	+	0.187726															Cluster_114(3)	0.22
HyS_STRGp.13320	HyS_STRGp.13320.1	12682	1693	4	207	144	HyS0069:1132063-1144745	-	0															Cluster_101(3)	0.35
HyS_STRGp.13321	HyS_STRGp.13321.1	9160	2147	7	261	243	HyS0069:1134318-1143478	+	0.035864															Cluster_101(3)	0.18
HyS_STRGp.13322	HyS_STRGp.13322.1	1614	1614	1	426	381	HyS0069:1237572-1239186	+	0.0148699			DF0287751.2	3.3e-08	TE1285_SO2_FAM0225	Repetitive element found in rice weevil
HyS_STRGp.13324	HyS_STRGp.13324.1	958	348	2	180	96	HyS0069:1368045-1369003	-	0			DF0280995.1	0.00072	TolMat-1.33	Mammalian family identified by the Zoonomia project.									Cluster_2568(3)	0.24
HyS_STRGp.13325	HyS_STRGp.13325.1	1338	1243	2	561	543	HyS0069:1369106-1370444	+	0.00643604															Cluster_466(6)	0.36
HyS_STRGp.13351	HyS_STRGp.13351.1	2428	1084	4	237	186	HyS0070:243236-245664	-	0.111624			DF0003632.2	5.7e-06	KenoDr1	L1-like non-LTR retrotransposon from zebrafish
HyS_STRGp.13356	HyS_STRGp.13356.1	193	193	1	135	111	HyS0070:289312-289505	+	0.186528
HyS_STRGp.13362	HyS_STRGp.13362.1	2361	2032	2	219	171	HyS0070:334071-336432	+	0.00787402															Cluster_499(11)	0.97
HyS_STRGp.13366	HyS_STRGp.13366.1	820	820	1	207	159	HyS0070:380631-381451	+	0.0134146
HyS_STRGp.1337	HyS_STRGp.1337.1	257	257	1	72	48	HyS0003:3908674-3908931	+	0															Cluster_1850(4)	1
HyS_STRGp.13376	HyS_STRGp.13376.1	497	497	1	183	171	HyS0070:489229-489726	+	0
HyS_STRGp.1338	HyS_STRGp.1338.1	179	179	1	63	30	HyS0003:3910632-3910811	+	0															Cluster_1850(4)	1
HyS_STRGp.13381	HyS_STRGp.13381.1	1367	636	2	138	78	HyS0070:540211-541578	-	0
HyS_STRGp.13389	HyS_STRGp.13389.1	451	213	2	168	54	HyS0070:686767-687218	+	0
HyS_STRGp.1339	HyS_STRGp.1339.1	179	179	1	63	30	HyS0003:3917325-3917504	+	0															Cluster_1850(4)	1
HyS_STRGp.13390	HyS_STRGp.13390.1	507	507	1	273	222	HyS0070:688680-689187	+	0
HyS_STRGp.13393	HyS_STRGp.13393.1	1148	1148	1	1038	966	HyS0070:698553-699701	-	0.0470383							Q60614.2	1.22e-15	Mus musculus	Adenosine receptor A2b
HyS_STRGp.13394	HyS_STRGp.13394.3	6520	5155	2	240	204	HyS0070:712416-718936	-	0.0217265															Cluster_13(32)	0.52
HyS_STRGp.13397	HyS_STRGp.13397.1	4282	947	3	198	150	HyS0070:745941-750223	+	0.0665259															Cluster_102(22)	1
HyS_STRGp.13409	HyS_STRGp.13409.1	248	248	1	96	75	HyS0070:970253-970501	-	0															Cluster_1952(7)	1
HyS_STRGp.13411	HyS_STRGp.13411.1	4373	1348	3	279	174	HyS0070:1105243-1109616	-	0.0430267															Cluster_723(10)	0.79
HyS_STRGp.13414	HyS_STRGp.13414.1	590	590	1	135	105	HyS0070:1228198-1228788	-	0.0237288															Cluster_1952(7)	0.97
HyS_STRGp.13415	HyS_STRGp.13415.1	181	181	1	144	144	HyS0070:1240591-1240772	+	0															Cluster_220(12)	1
HyS_STRGp.13418	HyS_STRGp.13418.1	2869	1023	2	675	426	HyS0071:39018-41887	-	0.0488759															Cluster_1234(3)	0.27
HyS_STRGp.13422	HyS_STRGp.13422.1	303	303	1	222	78	HyS0071:237558-237861	-	0															Cluster_99(27)	0.42
HyS_STRGp.13433	HyS_STRGp.13433.1	2527	1872	2	1335	1317	HyS0071:457637-460164	-	0.0128205							P49003.1	5.79e-51	Mus musculus	Bone morphogenetic protein 5
HyS_STRGp.13440	HyS_STRGp.13440.1	2779	1592	4	309	207	HyS0071:572550-575329	-	0.0659548							Q6GLA2.1	1.01e-14	Xenopus tropicalis	S-adenosylmethionine mitochondrial carrier protein
HyS_STRGp.13442	HyS_STRGp.13442.1	3037	1153	3	459	417	HyS0071:584054-587091	+	0							A5PKF5.1	9.73e-08	Bos taurus	THAP domain-containing protein 11					Cluster_45(66)	0.56
HyS_STRGp.13444	HyS_STRGp.13444.1	3840	1778	3	225	204	HyS0071:613323-617163	+	0
HyS_STRGp.13445	HyS_STRGp.13445.1	2606	1018	2	159	114	HyS0071:624800-627406	-	0.0166994															Cluster_987(40)	1
HyS_STRGp.13450	HyS_STRGp.13450.1	166	166	1	102	84	HyS0071:722724-722890	+	0.0481928															Cluster_1029(4)	0.43
HyS_STRGp.13454	HyS_STRGp.13454.1	1663	1663	1	948	924	HyS0071:795940-797603	+	0.0156344							P0C7U4.1	3.11e-06	Danio rerio	C3a anaphylatoxin chemotactic receptor
HyS_STRGp.13455	HyS_STRGp.13455.1	151	151	1	153	120	HyS0071:908500-908651	-	0.0529801															Cluster_1040(12)	0.95
HyS_STRGp.13458	HyS_STRGp.13458.1	3951	1584	4	564	543	HyS0071:1078719-1082670	+	0							Q62371.2	9.38e-16	Mus musculus	Discoidin domain-containing receptor 2	XM_002155456.4	1.53e-19	20	PREDICTED: Hydra vulgaris discoidin domain-containing receptor 2 (LOC100205355), mRNA
HyS_STRGp.13460	HyS_STRGp.13460.1	2175	786	4	480	474	HyS0071:1101835-1104010	-	0							P84875.1	3.75e-29	Sabellastarte magnifica	Carboxypeptidase inhibitor SmCI
HyS_STRGp.13468	HyS_STRGp.13468.1	15255	5412	4	279	153	HyS0071:1229333-1244588	-	0.014782															Cluster_101(3)	0.11
HyS_STRGp.13469	HyS_STRGp.13469.1	11846	1242	4	153	153	HyS0071:1279844-1291690	+	0
HyS_STRGp.13471	HyS_STRGp.13471.1	3923	740	2	312	267	HyS0072:87292-91215	-	0							Q28EM2.1	1.48e-12	Xenopus tropicalis	Small integral membrane protein 12
HyS_STRGp.13472	HyS_STRGp.13472.1	934	934	1	639	531	HyS0072:103092-104026	+	0			DF0005445.2	2.7e-08	Halyomorpha_halys-5_family-450	TcMar-Tc1 DNA Transposon	P03934.1	7.7e-19	Caenorhabditis elegans	Transposable element Tc1 transposase					Cluster_35(6)	0.3
HyS_STRGp.13474	HyS_STRGp.13474.1	12862	440	2	147	120	HyS0072:152934-165796	-	0			DF0278058.1	0.00027	MarMar-1.244	Mammalian family identified by the Zoonomia project.
HyS_STRGp.13475	HyS_STRGp.13475.1	1950	1950	1	837	813	HyS0072:160258-162208	+	0.00820513							Q94K49.1	0.000425	Arabidopsis thaliana	Protein ANTAGONIST OF LIKE HETEROCHROMATIN PROTEIN 1	XM_012708354.2	8.65e-28	26	PREDICTED: Hydra vulgaris uncharacterized LOC105848303 (LOC105848303), mRNA	Cluster_45(66)	0.47
HyS_STRGp.13485	HyS_STRGp.13485.1	2327	183	2	174	174	HyS0072:271771-274098	+	0.0491803
HyS_STRGp.13486	HyS_STRGp.13486.1	4350	825	2	423	411	HyS0072:292143-296493	+	0.030303							Q6B860.1	2.02e-20	Bos taurus	28S ribosomal protein S14, mitochondrial	XM_047283009.1	5.94e-31	38	PREDICTED: Hydra vulgaris 30S ribosomal protein S14-like (LOC124814905), mRNA
HyS_STRGp.13490	HyS_STRGp.13490.1	2719	2645	2	321	258	HyS0072:342498-345217	+	0.0529301															Cluster_323(3)	0.04
HyS_STRGp.13492	HyS_STRGp.13492.1	1052	1052	1	270	213	HyS0072:365771-366823	+	0
HyS_STRGp.13494	HyS_STRGp.13494.1	2730	2107	2	1056	1023	HyS0072:445615-448345	-	0.0237304			DF0288840.2	4e-07	TE2385_SO2_FAM0447	Repetitive element found in rice weevil	Q95SX7.1	7.16e-06	Drosophila melanogaster	Probable RNA-directed DNA polymerase from transposon BS					Cluster_442(5)	0.43
HyS_STRGp.13496	HyS_STRGp.13496.1	493	493	1	189	114	HyS0072:486420-486913	+	0.15213
HyS_STRGp.1350	HyS_STRGp.1350.1	12647	1061	2	480	465	HyS0003:4171921-4184568	+	0.0678605
HyS_STRGp.13510	HyS_STRGp.13510.1	649	649	1	258	126	HyS0072:764914-765563	+	0
HyS_STRGp.13517	HyS_STRGp.13517.1	1361	1054	2	501	492	HyS0072:1025106-1026467	+	0.0180266							O30511.1	5.34e-06	Helicobacter pylori	Alpha-(1,3)-fucosyltransferase FucT	XM_041082522.1	7.93e-06	6	PREDICTED: Gossypium hirsutum cold-regulated 413 plasma membrane protein 1 (LOC107932245), transcript variant X1, mRNA	Cluster_1202(2)	0.05
HyS_STRGp.1353	HyS_STRGp.1353.1	1143	1143	1	528	483	HyS0003:4186071-4187214	+	0.0489939
HyS_STRGp.13537	HyS_STRGp.13537.1	2843	652	3	396	336	HyS0073:216617-219460	+	0.0920245
HyS_STRGp.13539	HyS_STRGp.13539.1	1254	979	3	417	408	HyS0073:296333-297587	-	0.0163432
HyS_STRGp.1354	HyS_STRGp.1354.1	637	637	1	516	501	HyS0003:4188004-4188641	+	0
HyS_STRGp.13542	HyS_STRGp.13542.1	633	396	2	132	75	HyS0073:480894-481527	+	0
HyS_STRGp.13546	HyS_STRGp.13546.1	4879	1612	2	1062	1056	HyS0073:494682-499561	-	0.0241935							P29274.2	5.96e-17	Homo sapiens	Adenosine receptor A2a
HyS_STRGp.13548	HyS_STRGp.13548.1	143	143	1	99	99	HyS0073:570681-570824	+	0
HyS_STRGp.13557	HyS_STRGp.13557.1	1452	1452	1	1329	1311	HyS0073:776735-778187	+	0.00550964							Q6GPQ3.1	9.47e-05	Xenopus laevis	Major facilitator superfamily domain-containing protein 8
HyS_STRGp.13565	HyS_STRGp.13565.1	1759	570	2	234	177	HyS0073:964333-966092	+	0															Cluster_106(30)	0.98
HyS_STRGp.13566	HyS_STRGp.13566.1	3085	2776	2	1110	1104	HyS0073:970603-973688	+	0.00936599															Cluster_302(2)	0.02
HyS_STRGp.13573	HyS_STRGp.13573.1	1943	1943	1	663	657	HyS0073:1004930-1006873	-	0.0730829
HyS_STRGp.13593	HyS_STRGp.13593.1	13122	897	2	687	654	HyS0073:1277761-1290883	-	0
HyS_STRGp.13607	HyS_STRGp.13607.1	1926	413	2	153	153	HyS0074:377903-379829	+	0.062954															Cluster_1335(26)	0.14
HyS_STRGp.13608	HyS_STRGp.13608.1	4488	421	2	138	39	HyS0074:397767-402255	-	0.0190024															Cluster_1087(6)	0.46
HyS_STRGp.13612	HyS_STRGp.13612.1	634	634	1	159	69	HyS0074:463841-464475	+	0.0268139
HyS_STRGp.13615	HyS_STRGp.13615.2	1882	333	2	108	78	HyS0074:654476-656358	+	0															Cluster_1417(68)	0.87
HyS_STRGp.13616	HyS_STRGp.13616.1	1870	808	2	213	54	HyS0074:666497-668367	-	0.0408416															Cluster_1347(12)	0.45
HyS_STRGp.13617	HyS_STRGp.13617.1	1870	808	2	213	54	HyS0074:672717-674587	-	0.0408416															Cluster_1347(12)	0.45
HyS_STRGp.13618	HyS_STRGp.13618.2	3218	3128	2	252	195	HyS0074:676812-680030	+	0.0345269															Cluster_248(15)	0.15
HyS_STRGp.1362	HyS_STRGp.1362.1	642	642	1	255	231	HyS0003:4275427-4276069	+	0.0264798
HyS_STRGp.13627	HyS_STRGp.13627.1	680	436	2	153	72	HyS0074:858899-859579	-	0															Cluster_419(14)	0.82
HyS_STRGp.13630	HyS_STRGp.13630.1	2375	536	3	198	174	HyS0074:938182-940557	-	0															Cluster_413(15)	0.57
HyS_STRGp.13636	HyS_STRGp.13636.1	159	159	1	120	99	HyS0074:1099796-1099955	-	0.289308															Cluster_2698(4)	0.53
HyS_STRGp.13648	HyS_STRGp.13648.1	547	368	2	354	327	HyS0075:652819-653366	+	0.0217391															Cluster_2372(2)	0.94
HyS_STRGp.13649	HyS_STRGp.13649.1	1985	452	2	351	327	HyS0075:655468-657453	+	0.0176991															Cluster_2372(2)	0.76
HyS_STRGp.13658	HyS_STRGp.13658.1	1353	594	2	219	207	HyS0075:936565-937918	-	0											XR_003828491.2	1.2e-11	19	PREDICTED: Acropora millepora uncharacterized LOC114976969 (LOC114976969), ncRNA
HyS_STRGp.13661	HyS_STRGp.13661.1	805	805	1	741	735	HyS0075:965337-966142	+	0			DF0004335.2	6.4e-05	Halyomorpha_halys-1_family-138	L2 LINE element									Cluster_1548(6)	0.43
HyS_STRGp.1367	HyS_STRGp.1367.1	3111	448	2	228	201	HyS0003:4313351-4316462	-	0
HyS_STRGp.13682	HyS_STRGp.13682.1	1727	346	3	348	231	HyS0076:346349-348076	-	0							Q6GLR7.1	5.98e-68	Xenopus laevis	Calcium-dependent secretion activator 1	XM_023360122.1	2.98e-45	88	PREDICTED: Centruroides sculpturatus calcium-dependent secretion activator 1-like (LOC111618562), mRNA
HyS_STRGp.13695	HyS_STRGp.13695.1	978	978	1	468	462	HyS0076:511573-512551	-	0.0828221							Q5TM57.1	5.47e-15	Macaca mulatta	Ribonuclease P protein subunit p21
HyS_STRGp.13697	HyS_STRGp.13697.1	2094	1155	2	201	129	HyS0076:536556-538650	+	0.0320346															Cluster_1085(5)	0.94
HyS_STRGp.13703	HyS_STRGp.13703.1	209	209	1	135	48	HyS0076:636295-636504	+	0
HyS_STRGp.13714	HyS_STRGp.13714.1	1244	1244	1	204	105	HyS0076:776814-778058	-	0.0257235
HyS_STRGp.1372	HyS_STRGp.1372.1	2701	2701	1	1710	1686	HyS0003:4453491-4456192	+	0.0351722							Q94K49.1	0.000644	Arabidopsis thaliana	Protein ANTAGONIST OF LIKE HETEROCHROMATIN PROTEIN 1	XM_012708354.2	1.2e-27	19	PREDICTED: Hydra vulgaris uncharacterized LOC105848303 (LOC105848303), mRNA	Cluster_45(66)	0.49
HyS_STRGp.13723	HyS_STRGp.13723.1	790	402	2	213	192	HyS0076:1012644-1013434	-	0
HyS_STRGp.13726	HyS_STRGp.13726.1	2194	1526	2	576	567	HyS0076:1043879-1046073	-	0.0111402
HyS_STRGp.1373	HyS_STRGp.1373.1	4569	1622	3	981	912	HyS0003:4493248-4497817	+	0.0228113															Cluster_485(3)	0.35
HyS_STRGp.13735	HyS_STRGp.13735.1	2193	837	2	309	282	HyS0077:47379-49572	-	0															Cluster_155(11)	0.19
HyS_STRGp.13738	HyS_STRGp.13738.1	553	553	1	213	174	HyS0077:136870-137423	+	0
HyS_STRGp.13739	HyS_STRGp.13739.1	760	525	4	453	393	HyS0077:199521-200281	+	0.190476															Cluster_315(4)	0.23
HyS_STRGp.1374	HyS_STRGp.1374.1	6608	1521	3	882	804	HyS0003:4539632-4546240	-	0.0276134															Cluster_753(4)	0.14
HyS_STRGp.13741	HyS_STRGp.13741.1	824	438	2	228	201	HyS0077:229217-230041	+	0.155251															Cluster_755(2)	0.19
HyS_STRGp.13744	HyS_STRGp.13744.1	1819	357	2	168	162	HyS0077:317529-319348	-	0															Cluster_1335(26)	0.86
HyS_STRGp.13748	HyS_STRGp.13748.1	1797	834	2	744	660	HyS0077:404995-406792	+	0															Cluster_935(2)	0.48
HyS_STRGp.13755	HyS_STRGp.13755.1	680	680	1	213	210	HyS0077:503064-503744	+	0.0602941
HyS_STRGp.13759	HyS_STRGp.13759.1	7384	658	3	408	375	HyS0077:564052-571436	+	0
HyS_STRGp.13764	HyS_STRGp.13764.1	484	484	1	195	174	HyS0077:629495-629979	-	0							Q6ZPL9.2	3.49e-24	Mus musculus	ATP-dependent RNA helicase DDX55	XM_033270793.1	4.5e-10	44	PREDICTED: Anneissia japonica ATP-dependent RNA helicase DDX55-like (LOC117124537), transcript variant X1, mRNA
HyS_STRGp.13765	HyS_STRGp.13765.1	199	199	1	198	177	HyS0077:630375-630574	-	0
HyS_STRGp.13771	HyS_STRGp.13771.1	216	216	1	111	75	HyS0077:766313-766529	+	0
HyS_STRGp.13775	HyS_STRGp.13775.1	1516	1516	1	1158	1140	HyS0077:833269-834785	-	0.00725594							P70031.1	5.92e-06	Xenopus laevis	Cholecystokinin receptor
HyS_STRGp.1378	HyS_STRGp.1378.1	619	619	1	270	243	HyS0003:4601022-4601641	-	0															Cluster_724(2)	0.65
HyS_STRGp.13785	HyS_STRGp.13785.1	6110	1272	5	468	387	HyS0077:998118-1004228	+	0.139151			DF2407586.2	4.3e-14	Acol_gypsy_Ele46	Curated TE family					XM_008285994.1	2.68e-06	7	PREDICTED: Stegastes partitus calsequestrin-1-like (LOC103360297), mRNA
HyS_STRGp.13789	HyS_STRGp.13789.1	1450	1385	2	180	129	HyS0077:1063383-1064833	+	0.0187726											XM_004037571.1	1.71e-23	19	Ichthyophthirius multifiliis zinc carboxypeptidase family protein, putative (IMG5_047420) mRNA, complete cds
HyS_STRGp.13800	HyS_STRGp.13800.1	3393	2851	5	2676	2667	HyS0078:114105-117498	+	0.0224483							Q7M3K2.2	1.94e-14	Drosophila melanogaster	Transposable element P transposase	XM_047286705.1	2.81e-09	3	PREDICTED: Hydra vulgaris uncharacterized LOC124816953 (LOC124816953), mRNA	Cluster_151(28)	1
HyS_STRGp.13802	HyS_STRGp.13802.1	446	446	1	348	270	HyS0078:129898-130344	+	0							Q6C9W0.1	1.37e-08	Yarrowia lipolytica CLIB122	NEDD8-conjugating enzyme UBC12
HyS_STRGp.13804	HyS_STRGp.13804.1	3095	1107	2	195	114	HyS0078:178197-181292	-	0.0225836															Cluster_987(40)	0.97
HyS_STRGp.13806	HyS_STRGp.13806.1	1264	848	2	303	270	HyS0078:218258-219522	-	0.107311
HyS_STRGp.13808	HyS_STRGp.13808.1	1598	486	2	225	198	HyS0078:225301-226899	+	0
HyS_STRGp.13831	HyS_STRGp.13831.1	4007	1525	3	291	276	HyS0078:615896-619903	+	0.0144262															Cluster_247(14)	0.57
HyS_STRGp.13833	HyS_STRGp.13833.1	2948	1145	2	198	114	HyS0078:621020-623968	-	0.0139738															Cluster_987(40)	0.97
HyS_STRGp.13835	HyS_STRGp.13835.1	780	780	1	189	105	HyS0078:632761-633541	+	0.0115385
HyS_STRGp.13844	HyS_STRGp.13844.1	787	787	1	363	357	HyS0078:757017-757804	+	0.0991105							Q5REY4.1	1.37e-27	Pongo abelii	28S ribosomal protein S16, mitochondrial	XM_004208817.3	1.87e-25	36	PREDICTED: Hydra vulgaris 28S ribosomal protein S16, mitochondrial (LOC100208143), mRNA	Cluster_1598(2)	0.8
HyS_STRGp.13849	HyS_STRGp.13849.1	2039	2039	1	1218	1134	HyS0078:817340-819379	-	0.0259931							Q8BZA7.1	7.57e-35	Mus musculus	G-protein coupled receptor 26
HyS_STRGp.13856	HyS_STRGp.13856.1	3425	984	5	897	888	HyS0078:956667-960092	-	0							Q9QYZ9.2	1.15e-15	Mus musculus	Serine protease 30					Cluster_452(2)	0.48
HyS_STRGp.13862	HyS_STRGp.13862.1	7462	3802	19	3405	3390	HyS0078:1094586-1102048	-	0.0184114							P46013.2	0.00021	Homo sapiens	Proliferation marker protein Ki-67					Cluster_184(17)	0.53
HyS_STRGp.13869	HyS_STRGp.13869.1	714	714	1	330	300	HyS0079:88649-89363	-	0.0644258
HyS_STRGp.13872	HyS_STRGp.13872.2	1194	1107	2	270	267	HyS0079:170633-171827	+	0											XM_032568859.1	6.1e-07	5	PREDICTED: Xiphophorus hellerii calsequestrin-2-like (LOC116723744), mRNA
HyS_STRGp.13882	HyS_STRGp.13882.2	5486	2542	7	1050	870	HyS0079:430563-436049	-	0.00983478			DF0003080.2	1.9e-10	DIRS-4_DR	DIRS-type LTR retrotransposon from zebrafish
HyS_STRGp.13885	HyS_STRGp.13885.1	769	469	2	291	252	HyS0079:704752-705521	+	0
HyS_STRGp.13889	HyS_STRGp.13889.1	1121	462	3	264	243	HyS0079:742151-743272	+	0.0194805
HyS_STRGp.13890	HyS_STRGp.13890.1	691	453	2	282	216	HyS0079:748907-749598	-	0															Cluster_2369(2)	1
HyS_STRGp.13891	HyS_STRGp.13891.1	691	453	2	282	216	HyS0079:807691-808382	+	0															Cluster_2369(2)	1
HyS_STRGp.13893	HyS_STRGp.13893.1	12893	424	3	117	57	HyS0079:839419-852312	-	0.0188679
HyS_STRGp.13899	HyS_STRGp.13899.1	2678	1401	2	198	135	HyS0079:966544-969222	-	0.0606709			DF0278915.1	0.00017	MusAve-1.71	Mammalian family identified by the Zoonomia project.									Cluster_19(9)	0.27
HyS_STRGp.13906	HyS_STRGp.13906.3	8572	8389	2	849	714	HyS0079:1092133-1100705	-	0.0305162			DF2407540.2	0.00022	Acol_CR1_Ele9	Curated TE family					XM_036502099.1	1.31e-06	0	PREDICTED: Octopus sinensis uncharacterized LOC115210815 (LOC115210815), transcript variant X2, mRNA	Cluster_41(25)	0.94
HyS_STRGp.13910	HyS_STRGp.13910.1	3500	1481	3	201	150	HyS0079:1108776-1112276	-	0.0594193															Cluster_102(22)	0.23
HyS_STRGp.13912	HyS_STRGp.13912.1	2623	580	2	294	183	HyS0080:49007-51630	+	0															Cluster_202(3)	0.24
HyS_STRGp.13914	HyS_STRGp.13914.1	5312	412	3	150	60	HyS0080:79399-84711	+	0
HyS_STRGp.13916	HyS_STRGp.13916.1	346	346	1	102	54	HyS0080:125991-126337	+	0.210983															Cluster_725(3)	0.35
HyS_STRGp.13919	HyS_STRGp.13919.1	1494	1393	2	270	237	HyS0080:174524-176018	-	0.005743
HyS_STRGp.13927	HyS_STRGp.13927.1	2113	2113	1	1392	1380	HyS0080:525920-528033	-	0.0269759															Cluster_189(3)	0.38
HyS_STRGp.13929	HyS_STRGp.13929.1	3034	1161	2	198	198	HyS0080:566592-569626	+	0.0404823															Cluster_987(40)	0.8
HyS_STRGp.13931	HyS_STRGp.13931.1	982	757	2	120	57	HyS0080:579452-580434	-	0															Cluster_162(11)	0.68
HyS_STRGp.13932	HyS_STRGp.13932.3	1784	1664	2	324	309	HyS0080:582919-584703	+	0.0198317							A1X159.1	2.42e-05	Perna viridis	Foot protein 1 variant 2					Cluster_48(16)	0.14
HyS_STRGp.13933	HyS_STRGp.13933.1	2636	324	2	135	48	HyS0080:584835-587471	+	0															Cluster_1335(26)	0.99
HyS_STRGp.13941	HyS_STRGp.13941.1	1706	712	2	195	186	HyS0080:729676-731382	-	0															Cluster_63(4)	0.25
HyS_STRGp.13947	HyS_STRGp.13947.1	8588	600	2	378	168	HyS0080:858821-867409	-	0
HyS_STRGp.13951	HyS_STRGp.13951.1	1552	479	2	150	150	HyS0080:951596-953148	-	0.0981211			DF0280415.1	2e-05	RhiPru-1.60a	Mammalian family identified by the Zoonomia project.									Cluster_873(2)	0.9
HyS_STRGp.13953	HyS_STRGp.13953.1	1213	275	2	108	108	HyS0080:980827-982040	-	0							Q12746.1	1.52e-14	Saccharomyces cerevisiae S288C	Plasma membrane-associated coenzyme Q6 reductase PGA3
HyS_STRGp.13958	HyS_STRGp.13958.1	1673	696	2	357	210	HyS0081:304594-306267	+	0.0114943															Cluster_262(6)	0.51
HyS_STRGp.13959	HyS_STRGp.13959.1	1643	1643	1	375	264	HyS0081:328357-330000	-	0.0292149															Cluster_678(2)	0.21
HyS_STRGp.13962	HyS_STRGp.13962.1	1029	1029	1	288	237	HyS0081:450659-451688	-	0.0864917							Q9HAZ2.3	0.000278	Homo sapiens	Histone-lysine N-methyltransferase PRDM16
HyS_STRGp.13964	HyS_STRGp.13964.1	1004	1004	1	180	117	HyS0081:463257-464261	+	0.0139442
HyS_STRGp.13965	HyS_STRGp.13965.1	3368	3368	1	519	423	HyS0081:475847-479215	+	0.0359264															Cluster_225(2)	0.03
HyS_STRGp.13967	HyS_STRGp.13967.1	660	660	1	156	102	HyS0081:504332-504992	+	0															Cluster_597(19)	0.82
HyS_STRGp.13970	HyS_STRGp.13970.1	8628	1501	5	297	153	HyS0081:615379-624007	+	0															Cluster_776(4)	0.46
HyS_STRGp.13971	HyS_STRGp.13971.1	1079	1006	2	438	336	HyS0081:632390-633469	+	0															Cluster_332(11)	0.4
HyS_STRGp.13972	HyS_STRGp.13972.1	1892	1892	1	339	303	HyS0081:634401-636293	+	0.0269556
HyS_STRGp.13974	HyS_STRGp.13974.1	1268	1208	2	246	198	HyS0081:761356-762624	-	0.00662252															Cluster_796(21)	0.64
HyS_STRGp.13978	HyS_STRGp.13978.1	770	770	1	291	282	HyS0081:844944-845714	-	0.0103896
HyS_STRGp.13979	HyS_STRGp.13979.1	975	334	2	147	69	HyS0082:2827-3802	+	0															Cluster_2732(7)	1
HyS_STRGp.1398	HyS_STRGp.1398.2	3159	3039	2	309	306	HyS0003:4833415-4836574	-	0.0138203			DF0276667.1	0.00018	EleEdw-1.3	Mammalian family identified by the Zoonomia project.	A1X159.1	0.000246	Perna viridis	Foot protein 1 variant 2					Cluster_106(30)	0.23
HyS_STRGp.13981	HyS_STRGp.13981.1	2030	2030	1	1221	1194	HyS0082:107112-109142	+	0.00394089
HyS_STRGp.13983	HyS_STRGp.13983.1	6932	245	3	180	102	HyS0082:165089-172021	+	0
HyS_STRGp.13984	HyS_STRGp.13984.1	1457	1457	1	228	186	HyS0082:192292-193749	+	0.120796															Cluster_612(39)	1
HyS_STRGp.13987	HyS_STRGp.13987.1	13642	377	4	168	135	HyS0082:242454-256096	-	0															Cluster_37(3)	0.53
HyS_STRGp.13988	HyS_STRGp.13988.1	2844	2406	3	2082	2046	HyS0082:251331-254175	+	0.00332502											XM_047270102.1	5.09e-11	6	PREDICTED: Hydra vulgaris uncharacterized LOC124807762 (LOC124807762), mRNA	Cluster_166(13)	0.79
HyS_STRGp.13990	HyS_STRGp.13990.1	1481	1385	2	1263	1191	HyS0082:298968-300449	-	0			DF0003338.1	2.8e-11	Harbinger-2_DR	DNA transposon from zebrafish	B0BN95.1	1.27e-17	Rattus norvegicus	Putative nuclease HARBI1	XM_044308953.1	6.28e-08	10	PREDICTED: Acropora millepora uncharacterized LOC122948857 (LOC122948857), mRNA	Cluster_466(6)	0.53
HyS_STRGp.13992	HyS_STRGp.13992.1	792	792	1	225	222	HyS0082:329546-330338	+	0.0366162
HyS_STRGp.13998	HyS_STRGp.13998.1	187	187	1	126	78	HyS0082:516999-517186	-	0															Cluster_2029(6)	0.96
HyS_STRGp.14000	HyS_STRGp.14000.1	579	360	2	183	132	HyS0082:553891-554470	-	0															Cluster_2653(6)	1
HyS_STRGp.14001	HyS_STRGp.14001.1	1601	800	4	549	543	HyS0082:558524-560125	-	0															Cluster_1565(2)	0.51
HyS_STRGp.14002	HyS_STRGp.14002.1	1712	534	3	141	114	HyS0082:579700-581412	-	0.0187266															Cluster_2153(4)	0.36
HyS_STRGp.14006	HyS_STRGp.14006.1	2896	2896	1	1008	951	HyS0082:686632-689528	-	0			DF2407581.2	3.7e-25	Acol_gypsy_Ele40	Curated TE family	P04323.1	5.04e-45	Drosophila melanogaster	Retrovirus-related Pol polyprotein from transposon 17.6					Cluster_281(2)	0.03
HyS_STRGp.14008	HyS_STRGp.14008.1	859	859	1	189	123	HyS0082:731131-731990	-	0.0197905															Cluster_420(14)	0.53
HyS_STRGp.1402	HyS_STRGp.1402.1	616	616	1	276	123	HyS0003:4935275-4935891	-	0.160714
HyS_STRGp.14020	HyS_STRGp.14020.1	628	628	1	216	102	HyS0083:189091-189719	+	0.0127389
HyS_STRGp.14031	HyS_STRGp.14031.1	240	177	2	177	177	HyS0083:336285-336525	+	0
HyS_STRGp.14032	HyS_STRGp.14032.1	3310	1555	2	1005	960	HyS0083:343398-346708	-	0							Q864I8.1	0.000791	Semnopithecus entellus	Melanocyte-stimulating hormone receptor
HyS_STRGp.14036	HyS_STRGp.14036.1	1122	972	2	225	177	HyS0083:438994-440116	+	0.0133745															Cluster_13(32)	0.52
HyS_STRGp.14042	HyS_STRGp.14042.1	562	385	2	132	90	HyS0083:554079-554641	+	0															Cluster_13(32)	1
HyS_STRGp.1405	HyS_STRGp.1405.1	710	710	1	411	306	HyS0003:4978709-4979419	+	0.0352113
HyS_STRGp.14054	HyS_STRGp.14054.1	2837	2837	1	672	666	HyS0083:710165-713002	+	0							Q91FR3.1	1.59e-06	Invertebrate iridescent virus 6	Uncharacterized protein 259R					Cluster_48(16)	0.23
HyS_STRGp.14055	HyS_STRGp.14055.1	3863	501	5	459	384	HyS0083:720949-724812	-	0	uncharacterizedLOC100210903	4.62e-28					P18101.2	4.07e-89	Drosophila melanogaster	Ubiquitin-60S ribosomal protein L40	XM_006817641.1	1.94e-88	76	PREDICTED: Saccoglossus kowalevskii ubiquitin-60S ribosomal protein L40-like (LOC100376269), mRNA
HyS_STRGp.1406	HyS_STRGp.1406.1	855	855	1	243	216	HyS0003:4979737-4980592	-	0.125146			DF2407931.2	4.6e-05	Acol_R1_Ele1	Curated TE family
HyS_STRGp.14063	HyS_STRGp.14063.1	323	323	1	198	93	HyS0083:852059-852382	+	0
HyS_STRGp.1407	HyS_STRGp.1407.1	1098	1098	1	240	228	HyS0003:4983569-4984667	-	0.0582878
HyS_STRGp.14076	HyS_STRGp.14076.1	1789	868	2	474	468	HyS0084:130327-132116	+	0.0599078							P54850.1	0.000251	Oryctolagus cuniculus	Epithelial membrane protein 1
HyS_STRGp.14085	HyS_STRGp.14085.1	21768	436	3	243	105	HyS0084:346339-368107	+	0
HyS_STRGp.14086	HyS_STRGp.14086.1	193	193	1	183	147	HyS0084:380054-380247	-	0
HyS_STRGp.14106	HyS_STRGp.14106.1	1073	1073	1	489	390	HyS0084:775663-776736	-	0.00745573							Q8C9A2.2	1.14e-39	Mus musculus	Endonuclease V	XM_002162403.3	1.04e-09	13	PREDICTED: Hydra vulgaris endonuclease V (LOC100212622), mRNA
HyS_STRGp.14112	HyS_STRGp.14112.1	1556	418	2	120	90	HyS0084:947554-949110	+	0															Cluster_741(14)	0.87
HyS_STRGp.14131	HyS_STRGp.14131.1	919	630	2	366	336	HyS0085:460539-461458	-	0.0777778
HyS_STRGp.14132	HyS_STRGp.14132.1	633	413	2	306	222	HyS0085:463235-463868	+	0.0217918
HyS_STRGp.14144	HyS_STRGp.14144.1	873	873	1	222	207	HyS0085:694113-694986	+	0.0183276
HyS_STRGp.14151	HyS_STRGp.14151.1	8308	1602	4	258	249	HyS0085:831783-840091	+	0.0474407							Q9XVZ8.1	2.13e-37	Caenorhabditis elegans	Transcription elongation factor 1 homolog	XM_047266375.1	1.5e-39	15	PREDICTED: Hydra vulgaris transcription elongation factor 1 homolog (LOC100213097), mRNA
HyS_STRGp.14153	HyS_STRGp.14153.1	185	185	1	114	102	HyS0086:7689-7874	-	0.0432432
HyS_STRGp.14155	HyS_STRGp.14155.1	4097	1073	2	165	135	HyS0086:41619-45716	-	0			DF0289018.2	6.9e-16	TE2566_SO2_FAM0628	Repetitive element found in rice weevil	P21328.1	1e-08	Drosophila melanogaster	RNA-directed DNA polymerase from mobile element jockey					Cluster_1176(2)	0.81
HyS_STRGp.14156	HyS_STRGp.14156.1	3888	864	2	348	342	HyS0086:41820-45708	+	0			DF2407531.2	4.2e-06	Acol_CR1_Ele2	Curated TE family	P21328.1	9.5e-09	Drosophila melanogaster	RNA-directed DNA polymerase from mobile element jockey					Cluster_1176(2)	1
HyS_STRGp.14157	HyS_STRGp.14157.1	1905	374	2	108	93	HyS0086:43255-45160	+	0.0909091															Cluster_1335(26)	0.16
HyS_STRGp.14161	HyS_STRGp.14161.1	9577	4462	2	1830	1800	HyS0086:254194-263771	+	0			DF0003070.2	8.2e-29	DIRS-14_DR	DIRS-type LTR retrotransposon from zebrafish	P0CT36.1	1.31e-08	Schizosaccharomyces pombe 972h-	Transposon Tf2-3 polyprotein					Cluster_70(8)	0.68
HyS_STRGp.14163	HyS_STRGp.14163.1	5712	1180	5	321	285	HyS0086:281207-286919	-	0															Cluster_185(30)	0.57
HyS_STRGp.14165	HyS_STRGp.14165.1	2062	1523	2	267	162	HyS0086:372453-374515	-	0.0781353							Q96L50.2	2.5e-17	Homo sapiens	Leucine-rich repeat protein 1
HyS_STRGp.14166	HyS_STRGp.14166.1	471	471	1	105	63	HyS0086:394005-394476	+	0.0721868															Cluster_987(40)	0.59
HyS_STRGp.14181	HyS_STRGp.14181.1	1207	377	2	141	84	HyS0086:927188-928395	-	0															Cluster_288(3)	0.23
HyS_STRGp.14185	HyS_STRGp.14185.1	125	125	1	57	33	HyS0087:210104-210229	+	0															Cluster_3383(2)	0.46
HyS_STRGp.1419	HyS_STRGp.1419.1	1225	1190	2	336	267	HyS0003:5155857-5157082	-	0.00672269															Cluster_1053(3)	0.05
HyS_STRGp.14192	HyS_STRGp.14192.1	1960	406	2	123	117	HyS0087:372775-374735	-	0.0837438															Cluster_1335(26)	0.14
HyS_STRGp.14206	HyS_STRGp.14206.1	203	203	1	153	153	HyS0087:606321-606524	+	0
HyS_STRGp.14209	HyS_STRGp.14209.1	5456	188	2	132	105	HyS0087:633965-639421	+	0
HyS_STRGp.14221	HyS_STRGp.14221.1	2125	1565	2	666	618	HyS0087:789051-791176	-	0.0913738	uncharacterizedLOC100213617	7.04e-06													Cluster_725(3)	0.08
HyS_STRGp.14234	HyS_STRGp.14234.1	9491	1670	2	1377	1374	HyS0088:85473-94964	-	0
HyS_STRGp.14263	HyS_STRGp.14263.1	764	532	2	159	135	HyS0089:275204-275968	-	0.0902256
HyS_STRGp.14265	HyS_STRGp.14265.1	473	473	1	453	171	HyS0089:318456-318929	+	0
HyS_STRGp.14266	HyS_STRGp.14266.1	878	878	1	564	561	HyS0089:322278-323156	+	0.0182232
HyS_STRGp.14277	HyS_STRGp.14277.1	1859	306	2	108	102	HyS0089:434577-436436	-	0															Cluster_1417(68)	0.97
HyS_STRGp.14281	HyS_STRGp.14281.1	1386	1386	1	912	840	HyS0089:518600-519986	+	0.0505051
HyS_STRGp.14292	HyS_STRGp.14292.1	1810	1810	1	639	609	HyS0089:670329-672139	+	0.0331492															Cluster_409(8)	0.33
HyS_STRGp.14319	HyS_STRGp.14319.1	8084	746	2	150	150	HyS0090:187864-195948	+	0															Cluster_248(15)	0.44
HyS_STRGp.14333	HyS_STRGp.14333.1	585	585	1	132	126	HyS0090:337049-337634	+	0.0495726
HyS_STRGp.14336	HyS_STRGp.14336.1	2418	2031	2	423	393	HyS0090:389802-392220	-	0.0157558							Q5EA55.1	3.84e-41	Bos taurus	Golgin subfamily A member 7	XM_012699204.2	8.67e-22	22	PREDICTED: Hydra vulgaris golgin subfamily A member 7 (LOC100209431), transcript variant X2, mRNA	Cluster_501(3)	0.71
HyS_STRGp.14337	HyS_STRGp.14337.1	3060	1489	2	1047	1020	HyS0090:392431-395491	+	0.00537273							Q60612.4	5.8e-15	Mus musculus	Adenosine receptor A1					Cluster_789(2)	0.89
HyS_STRGp.14346	HyS_STRGp.14346.1	1073	1073	1	288	108	HyS0090:528554-529627	+	0.00745573															Cluster_1087(6)	0.21
HyS_STRGp.14347	HyS_STRGp.14347.1	10475	146	2	75	75	HyS0090:559746-570221	+	0.349315															Cluster_377(8)	0.85
HyS_STRGp.14353	HyS_STRGp.14353.1	916	916	1	183	183	HyS0090:698296-699212	+	0.00873362															Cluster_171(6)	1
HyS_STRGp.14357	HyS_STRGp.14357.1	2413	899	3	339	297	HyS0090:768613-771026	+	0.100111							Q9UDY8.1	2.63e-05	Homo sapiens	Mucosa-associated lymphoid tissue lymphoma translocation protein 1
HyS_STRGp.14359	HyS_STRGp.14359.1	1461	1461	1	1056	1020	HyS0090:796638-798099	-	0.0054757							P18130.1	3.26e-14	Bos taurus	Alpha-1A adrenergic receptor					Cluster_789(2)	0.86
HyS_STRGp.14363	HyS_STRGp.14363.1	175	175	1	153	81	HyS0091:659-834	-	0
HyS_STRGp.14365	HyS_STRGp.14365.1	6170	1756	3	228	186	HyS0091:47988-54158	-	0.100797															Cluster_612(39)	0.99
HyS_STRGp.14370	HyS_STRGp.14370.1	4851	813	4	180	144	HyS0091:242986-247837	-	0															Cluster_185(30)	0.39
HyS_STRGp.14374	HyS_STRGp.14374.1	6003	1661	2	228	186	HyS0091:347484-353487	+	0.0824804															Cluster_612(39)	1
HyS_STRGp.14375	HyS_STRGp.14375.1	1924	1511	2	966	948	HyS0091:352391-354315	-	0.0701522															Cluster_612(39)	0.46
HyS_STRGp.14377	HyS_STRGp.14377.1	20727	1777	18	1587	1557	HyS0091:418002-438729	+	0							Q8RWN2.2	9.81e-33	Arabidopsis thaliana	Protein ZINC INDUCED FACILITATOR 1
HyS_STRGp.14401	HyS_STRGp.14401.1	1877	626	7	624	603	HyS0091:777784-779661	+	0							F1RQM2.2	1.97e-60	Sus scrofa	Phosphoacetylglucosamine mutase	XM_047272990.1	5.79e-25	32	PREDICTED: Hydra vulgaris phosphoacetylglucosamine mutase (LOC100213529), transcript variant X1, mRNA
HyS_STRGp.14409	HyS_STRGp.14409.1	14565	493	2	177	93	HyS0092:203116-217681	+	0															Cluster_423(8)	0.37
HyS_STRGp.14413	HyS_STRGp.14413.1	6146	2619	3	450	450	HyS0092:256004-262150	+	0.00840015															Cluster_331(2)	0.11
HyS_STRGp.14417	HyS_STRGp.14417.1	3146	3146	1	360	195	HyS0092:341707-344853	+	0.0123967															Cluster_246(4)	0.12
HyS_STRGp.14419	HyS_STRGp.14419.2	2017	592	2	195	159	HyS0092:388526-390543	+	0.126689															Cluster_1347(12)	0.55
HyS_STRGp.14422	HyS_STRGp.14422.1	3632	3343	2	531	516	HyS0092:470819-474451	-	0.00239306			DF0003335.2	1.5e-38	ISL2EU-1_DR	DNA transposon from zebrafish					XM_031716869.1	2.54e-15	6	PREDICTED: Actinia tenebrosa uncharacterized LOC116306777 (LOC116306777), mRNA
HyS_STRGp.14423	HyS_STRGp.14423.1	385	385	1	204	45	HyS0092:483199-483584	+	0															Cluster_1087(6)	0.23
HyS_STRGp.14428	HyS_STRGp.14428.1	2992	2916	2	240	240	HyS0092:681688-684680	+	0.0360082
HyS_STRGp.14432	HyS_STRGp.14432.1	1523	1370	2	810	786	HyS0093:215039-216562	+	0							A5PKF5.1	4.73e-20	Bos taurus	THAP domain-containing protein 11					Cluster_45(66)	0.4
HyS_STRGp.14434	HyS_STRGp.14434.1	281	281	1	198	96	HyS0093:224491-224772	-	0.135231
HyS_STRGp.14446	HyS_STRGp.14446.1	563	563	1	201	117	HyS0093:436992-437555	-	0.0142096
HyS_STRGp.14451	HyS_STRGp.14451.1	5841	1353	5	918	906	HyS0093:477419-483260	-	0
HyS_STRGp.14456	HyS_STRGp.14456.1	4029	1547	3	291	276	HyS0093:573464-577493	-	0.0142211															Cluster_247(14)	0.58
HyS_STRGp.14457	HyS_STRGp.14457.1	2750	980	5	834	828	HyS0093:578064-580814	+	0							Q9DER7.1	2.02e-50	Gallus gallus	Tolloid-like protein 1	XM_028546533.1	2.03e-11	25	PREDICTED: Dendronephthya gigantea zinc metalloproteinase nas-15-like (LOC114525285), mRNA
HyS_STRGp.14465	HyS_STRGp.14465.1	3918	960	6	783	741	HyS0093:683269-687187	+	0.0354167	uncharacterizedLOC101240920	1.2e-06					Q2L6K8.1	5.95e-21	Danio rerio	Protein canopy 4	XM_047280425.1	7e-26	60	PREDICTED: Hydra vulgaris protein canopy 4-like (LOC100211618), mRNA	Cluster_1315(2)	0.87
HyS_STRGp.14466	HyS_STRGp.14466.1	3531	801	4	579	537	HyS0093:692210-695741	+	0.00998752							Q8HXX6.2	3.51e-05	Macaca fascicularis	Ganglioside GM2 activator
HyS_STRGp.14468	HyS_STRGp.14468.1	2733	1685	2	1242	1218	HyS0093:709321-712054	-	0							P42290.1	5.44e-13	Xenopus laevis	D(1B) dopamine receptor					Cluster_642(2)	0.97
HyS_STRGp.14470	HyS_STRGp.14470.1	8207	1911	13	1761	1761	HyS0093:724746-732953	-	0							Q8BP00.2	1.17e-71	Mus musculus	IQ calmodulin-binding motif-containing protein 1					Cluster_369(3)	1
HyS_STRGp.14471	HyS_STRGp.14471.1	2686	2582	2	627	627	HyS0093:733921-736607	-	0.0333075							A6NM10.1	0.000825	Homo sapiens	Aquaporin-12B					Cluster_352(3)	0.99
HyS_STRGp.14474	HyS_STRGp.14474.1	3926	954	6	783	741	HyS0093:766099-770025	+	0.0964361	uncharacterizedLOC101240920	1.19e-06					Q2L6K8.1	1.31e-21	Danio rerio	Protein canopy 4	XM_047280425.1	1.49e-27	61	PREDICTED: Hydra vulgaris protein canopy 4-like (LOC100211618), mRNA	Cluster_1315(2)	0.87
HyS_STRGp.14476	HyS_STRGp.14476.1	4214	2389	7	1824	1755	HyS0094:2712-6926	+	0.0380913											XM_047276084.1	8.28e-24	11	PREDICTED: Hydra vulgaris uncharacterized LOC124811030 (LOC124811030), transcript variant X4, mRNA	Cluster_190(9)	0.68
HyS_STRGp.14479	HyS_STRGp.14479.1	3854	3458	2	321	165	HyS0094:49514-53368	-	0.045402	uncharacterizedLOC105850584	3.36e-07									XR_007021026.1	1.59e-07	1	PREDICTED: Hydra vulgaris uncharacterized LOC124810398 (LOC124810398), transcript variant X6, misc_RNA	Cluster_124(11)	0.96
HyS_STRGp.14485	HyS_STRGp.14485.1	6337	1158	3	288	246	HyS0094:306193-312530	-	0.0146805															Cluster_796(21)	0.67
HyS_STRGp.1449	HyS_STRGp.1449.1	2361	1176	2	243	240	HyS0003:5664788-5667149	+	0															Cluster_106(30)	0.98
HyS_STRGp.14498	HyS_STRGp.14498.1	427	427	1	198	120	HyS0094:649216-649643	+	0															Cluster_539(2)	0.15
HyS_STRGp.14501	HyS_STRGp.14501.1	253	253	1	186	186	HyS0094:714935-715188	-	0
HyS_STRGp.14502	HyS_STRGp.14502.1	3222	563	2	207	63	HyS0094:716602-719824	-	0
HyS_STRGp.14516	HyS_STRGp.14516.1	4662	2595	2	297	195	HyS0095:225024-229686	+	0.105202															Cluster_344(4)	0.06
HyS_STRGp.14518	HyS_STRGp.14518.1	127	127	1	129	129	HyS0095:254002-254129	-	0.133858
HyS_STRGp.14522	HyS_STRGp.14522.1	1507	1507	1	210	171	HyS0095:384350-385857	+	0.0318514
HyS_STRGp.14525	HyS_STRGp.14525.1	243	243	1	129	84	HyS0095:552101-552344	+	0.0329218
HyS_STRGp.1453	HyS_STRGp.1453.1	2626	2626	1	639	225	HyS0003:5783934-5786560	-	0.0742574															Cluster_330(10)	0.29
HyS_STRGp.14537	HyS_STRGp.14537.1	3954	410	3	252	96	HyS0095:692479-696433	-	0															Cluster_1995(15)	0.56
HyS_STRGp.14538	HyS_STRGp.14538.1	2551	692	2	126	114	HyS0095:697284-699835	-	0															Cluster_987(40)	1
HyS_STRGp.14542	HyS_STRGp.14542.1	4031	483	3	252	129	HyS0095:772378-776409	-	0															Cluster_1995(15)	0.47
HyS_STRGp.14543	HyS_STRGp.14543.1	12171	1450	3	801	795	HyS0096:31348-43519	+	0							Q13467.2	5.73e-26	Homo sapiens	Frizzled-5					Cluster_812(2)	0.72
HyS_STRGp.14544	HyS_STRGp.14544.1	4159	1036	2	801	795	HyS0096:46713-50872	+	0							Q13467.2	5.41e-26	Homo sapiens	Frizzled-5					Cluster_812(2)	1
HyS_STRGp.1455	HyS_STRGp.1455.1	2461	1920	2	747	726	HyS0003:5823852-5826313	+	0.00416667															Cluster_540(2)	0.03
HyS_STRGp.14550	HyS_STRGp.14550.1	441	441	1	141	39	HyS0096:230847-231288	-	0.0702948
HyS_STRGp.14551	HyS_STRGp.14551.1	368	368	1	174	108	HyS0096:254527-254895	+	0															Cluster_2127(2)	0.99
HyS_STRGp.14556	HyS_STRGp.14556.1	1379	1379	1	216	159	HyS0096:443655-445034	-	0															Cluster_330(10)	0.52
HyS_STRGp.14560	HyS_STRGp.14560.1	2183	1288	2	180	147	HyS0096:585151-587334	-	0.0869565															Cluster_924(4)	0.47
HyS_STRGp.14563	HyS_STRGp.14563.1	165	165	1	123	84	HyS0096:706649-706814	-	0.0484848															Cluster_796(21)	1
HyS_STRGp.14564	HyS_STRGp.14564.1	674	449	2	123	108	HyS0096:711350-712024	+	0															Cluster_1716(4)	1
HyS_STRGp.14566	HyS_STRGp.14566.1	3334	1245	2	243	111	HyS0097:7015-10349	+	0
HyS_STRGp.14572	HyS_STRGp.14572.1	1528	1528	1	1095	1005	HyS0097:167324-168852	-	0
HyS_STRGp.14588	HyS_STRGp.14588.1	1740	1173	3	582	501	HyS0097:544850-546590	+	0.0792839							Q9ET38.3	1.3e-07	Mus musculus	Claudin-19
HyS_STRGp.14596	HyS_STRGp.14596.1	337	337	1	291	42	HyS0097:704693-705030	+	0															Cluster_1548(6)	1
HyS_STRGp.14599	HyS_STRGp.14599.1	1365	1076	2	222	87	HyS0098:43749-45114	+	0.104089							Q9VVY3.1	2.8e-10	Drosophila melanogaster	Glycogen-binding subunit 76A					Cluster_1171(2)	0.07
HyS_STRGp.14603	HyS_STRGp.14603.1	1842	266	2	108	51	HyS0098:126802-128644	-	0															Cluster_1417(68)	0.99
HyS_STRGp.14609	HyS_STRGp.14609.1	1162	1162	1	894	882	HyS0098:218237-219399	-	0.0593804
HyS_STRGp.14613	HyS_STRGp.14613.1	308	308	1	249	102	HyS0098:255809-256117	-	0
HyS_STRGp.14635	HyS_STRGp.14635.1	743	743	1	660	642	HyS0098:502893-503636	-	0.0121131							A4IGU3.1	2.97e-43	Xenopus tropicalis	Protein N-lysine methyltransferase METTL21A					Cluster_1674(2)	0.07
HyS_STRGp.14645	HyS_STRGp.14645.1	283	283	1	102	42	HyS0098:615907-616190	+	0.113074			DF0001513.1	7.4e-05	CERP2	Caenorhabditis elegans cosmid F40F12.
HyS_STRGp.14650	HyS_STRGp.14650.1	1820	279	2	123	57	HyS0098:680043-681863	-	0															Cluster_1417(68)	0.96
HyS_STRGp.14667	HyS_STRGp.14667.1	6809	6645	2	1830	1800	HyS0099:215171-221980	-	0.00376223			DF0003070.2	1.3e-29	DIRS-14_DR	DIRS-type LTR retrotransposon from zebrafish	P0CT36.1	3.7e-09	Schizosaccharomyces pombe 972h-	Transposon Tf2-3 polyprotein					Cluster_70(8)	0.92
HyS_STRGp.14678	HyS_STRGp.14678.1	648	648	1	162	150	HyS0099:537620-538268	-	0
HyS_STRGp.14679	HyS_STRGp.14679.1	2104	2104	1	1689	1659	HyS0099:548316-550420	-	0.0237643															Cluster_45(66)	0.63
HyS_STRGp.14680	HyS_STRGp.14680.1	924	924	1	279	96	HyS0099:566287-567211	+	0.0822511
HyS_STRGp.14690	HyS_STRGp.14690.1	7771	1996	6	1485	1416	HyS0099:724430-732201	-	0.0480962			DF2407931.2	5e-07	Acol_R1_Ele1	Curated TE family	O14593.2	1.11e-07	Homo sapiens	DNA-binding protein RFXANK					Cluster_515(6)	0.59
HyS_STRGp.14693	HyS_STRGp.14693.2	11858	949	13	789	789	HyS0100:67468-79326	+	0.0990516															Cluster_1334(3)	0.91
HyS_STRGp.14694	HyS_STRGp.14694.1	316	316	1	117	114	HyS0100:79994-80310	+	0															Cluster_682(2)	1
HyS_STRGp.14696	HyS_STRGp.14696.1	1901	1592	3	1497	1479	HyS0100:104061-105962	+	0															Cluster_707(28)	1
HyS_STRGp.14697	HyS_STRGp.14697.1	3901	3359	5	2142	2019	HyS0100:107221-111122	-	0.024412							Q9H5L6.2	1.6e-10	Homo sapiens	DNA transposase THAP9	XM_047286705.1	3.32e-09	2	PREDICTED: Hydra vulgaris uncharacterized LOC124816953 (LOC124816953), mRNA	Cluster_151(28)	1
HyS_STRGp.14707	HyS_STRGp.14707.1	4249	1120	3	255	219	HyS0100:277313-281562	+	0.00803571
HyS_STRGp.14708	HyS_STRGp.14708.1	4597	3710	5	2790	2667	HyS0100:371516-376113	-	0.0218329							Q7M3K2.2	2.83e-14	Drosophila melanogaster	Transposable element P transposase	XM_047286705.1	3.67e-09	2	PREDICTED: Hydra vulgaris uncharacterized LOC124816953 (LOC124816953), mRNA	Cluster_151(28)	1
HyS_STRGp.14711	HyS_STRGp.14711.1	1368	274	2	201	75	HyS0100:472420-473788	-	0															Cluster_1085(5)	1
HyS_STRGp.14725	HyS_STRGp.14725.1	1477	1237	2	276	267	HyS0101:142614-144091	-	0.118836							Q9DCU9.1	1.77e-07	Mus musculus	4-hydroxy-2-oxoglutarate aldolase, mitochondrial					Cluster_1005(2)	0.12
HyS_STRGp.14727	HyS_STRGp.14727.1	2182	949	2	210	114	HyS0101:153611-155793	-	0															Cluster_1335(26)	0.47
HyS_STRGp.14729	HyS_STRGp.14729.1	1663	1663	1	1146	1119	HyS0101:189105-190768	+	0.0234516							E7F7V7.1	1.4e-07	Danio rerio	Galanin receptor 2b
HyS_STRGp.14730	HyS_STRGp.14730.1	1295	1295	1	1200	1194	HyS0101:198528-199823	-	0							P97292.2	2.11e-05	Mus musculus	Histamine H2 receptor
HyS_STRGp.1474	HyS_STRGp.1474.1	877	877	1	315	312	HyS0003:5966037-5966914	+	0.0706956			DF0003080.2	8.2e-05	DIRS-4_DR	DIRS-type LTR retrotransposon from zebrafish
HyS_STRGp.14740	HyS_STRGp.14740.1	2979	991	2	153	114	HyS0101:364391-367370	-	0.025227															Cluster_987(40)	1
HyS_STRGp.14790	HyS_STRGp.14790.1	761	761	1	585	579	HyS0103:43537-44298	-	0.0105125															Cluster_1647(2)	0.95
HyS_STRGp.14793	HyS_STRGp.14793.1	735	735	1	591	585	HyS0103:95019-95754	-	0															Cluster_1647(2)	0.99
HyS_STRGp.14796	HyS_STRGp.14796.1	1899	1899	1	1269	1236	HyS0103:116373-118272	-	0
HyS_STRGp.14797	HyS_STRGp.14797.1	1026	989	2	261	231	HyS0103:120210-121236	+	0
HyS_STRGp.14799	HyS_STRGp.14799.1	2335	2003	2	1032	1032	HyS0103:139200-141535	+	0.0474289
HyS_STRGp.14804	HyS_STRGp.14804.1	248	248	1	120	75	HyS0103:255464-255712	+	0.0322581															Cluster_3159(2)	0.25
HyS_STRGp.14806	HyS_STRGp.14806.1	2291	2291	1	507	504	HyS0103:418570-420861	-	0.0410301
HyS_STRGp.14808	HyS_STRGp.14808.1	2067	607	3	384	375	HyS0103:429795-431862	-	0.0131796
HyS_STRGp.14809	HyS_STRGp.14809.1	2982	2982	1	780	303	HyS0103:466996-469978	-	0.0482897															Cluster_262(6)	0.12
HyS_STRGp.14810	HyS_STRGp.14810.1	1555	1555	1	297	240	HyS0103:476516-478071	-	0											XM_012699458.2	6.73e-43	46	PREDICTED: Hydra vulgaris uncharacterized LOC105843736 (LOC105843736), mRNA
HyS_STRGp.14813	HyS_STRGp.14813.1	3467	1380	4	495	438	HyS0104:228366-231833	+	0.0311594
HyS_STRGp.14817	HyS_STRGp.14817.1	1488	1488	1	294	291	HyS0104:320546-322034	-	0.0430108															Cluster_754(4)	0.75
HyS_STRGp.14823	HyS_STRGp.14823.1	1305	1305	1	1101	1065	HyS0104:411559-412864	-	0							Q95154.1	1.85e-09	Canis lupus familiaris	Olfactory receptor-like protein OLF1
HyS_STRGp.14825	HyS_STRGp.14825.1	798	798	1	162	81	HyS0105:9622-10420	-	0.0300752															Cluster_142(6)	0.07
HyS_STRGp.14826	HyS_STRGp.14826.1	2864	555	2	231	150	HyS0105:37815-40679	+	0.0144144															Cluster_26(15)	0.28
HyS_STRGp.14836	HyS_STRGp.14836.1	1731	179	2	108	27	HyS0105:245441-247172	+	0															Cluster_1417(68)	1
HyS_STRGp.14853	HyS_STRGp.14853.1	10414	931	7	375	240	HyS0106:21381-31795	-	0.167562															Cluster_1334(3)	0.43
HyS_STRGp.14855	HyS_STRGp.14855.1	7776	115	2	117	117	HyS0106:33563-41339	+	0															Cluster_360(2)	0.5
HyS_STRGp.14856	HyS_STRGp.14856.1	8658	1074	5	426	366	HyS0106:33786-42444	-	0.0223464							Q8WXA9.1	4.23e-07	Homo sapiens	Splicing regulatory glutamine/lysine-rich protein 1	XM_047266848.1	1.34e-08	11	PREDICTED: Hydra vulgaris probable splicing factor, arginine/serine-rich 7 (LOC100212876), transcript variant X5, mRNA	Cluster_630(5)	0.25
HyS_STRGp.14859	HyS_STRGp.14859.1	1635	1635	1	306	249	HyS0106:145963-147598	-	0.00550459															Cluster_682(2)	0.19
HyS_STRGp.14876	HyS_STRGp.14876.1	1448	1326	2	336	126	HyS0106:469158-470606	+	0.0271493
HyS_STRGp.14878	HyS_STRGp.14878.1	190	190	1	156	126	HyS0106:482430-482620	+	0
HyS_STRGp.14879	HyS_STRGp.14879.1	211	211	1	192	129	HyS0106:483442-483653	+	0
HyS_STRGp.14881	HyS_STRGp.14881.1	517	517	1	195	96	HyS0106:490068-490585	+	0.11412
HyS_STRGp.14884	HyS_STRGp.14884.1	263	263	1	111	39	HyS0106:533877-534140	+	0															Cluster_3098(3)	0.88
HyS_STRGp.14885	HyS_STRGp.14885.1	238	238	1	132	45	HyS0106:560346-560584	+	0.0336134			DF0005658.2	0.00033	Halyomorpha_halys-5_family-602	RTE-BovB LINE element
HyS_STRGp.14886	HyS_STRGp.14886.1	232	232	1	111	69	HyS0106:560801-561033	+	0															Cluster_3098(3)	1
HyS_STRGp.14888	HyS_STRGp.14888.1	122	122	1	99	78	HyS0107:186843-186965	+	0
HyS_STRGp.14894	HyS_STRGp.14894.1	1578	893	3	162	135	HyS0107:428148-429726	-	0.031355															Cluster_19(9)	0.26
HyS_STRGp.14895	HyS_STRGp.14895.1	784	784	1	783	768	HyS0107:476593-477377	+	0															Cluster_1605(3)	0.98
HyS_STRGp.14897	HyS_STRGp.14897.1	767	767	1	765	750	HyS0107:503542-504309	+	0															Cluster_1605(3)	1
HyS_STRGp.14898	HyS_STRGp.14898.1	4920	4920	1	1359	1326	HyS0107:525633-530553	-	0.0203252															Cluster_29(27)	0.17
HyS_STRGp.14899	HyS_STRGp.14899.1	434	434	1	432	417	HyS0107:541361-541795	-	0															Cluster_1605(3)	1
HyS_STRGp.14900	HyS_STRGp.14900.1	341	341	1	141	33	HyS0107:566060-566401	+	0															Cluster_1961(2)	0.99
HyS_STRGp.14902	HyS_STRGp.14902.1	2569	1299	2	198	123	HyS0108:162519-165088	-	0.0585065			DF0281900.1	0.00082	EchTel-1.398_LTR	Mammalian family identified by the Zoonomia project.									Cluster_19(9)	0.33
HyS_STRGp.14904	HyS_STRGp.14904.1	125	125	1	72	72	HyS0108:276269-276394	+	0															Cluster_264(28)	0.99
HyS_STRGp.14907	HyS_STRGp.14907.1	3585	2685	9	528	420	HyS0108:396884-400469	+	0.0271881											XM_047271094.1	9.52e-09	4	PREDICTED: Hydra vulgaris uncharacterized LOC105844598 (LOC105844598), mRNA
HyS_STRGp.14909	HyS_STRGp.14909.1	2934	1382	2	393	168	HyS0108:468933-471867	-	0.0586107															Cluster_873(2)	0.31
HyS_STRGp.1491	HyS_STRGp.1491.1	457	457	1	240	234	HyS0003:6194177-6194634	+	0							Q8BGD8.1	4.39e-13	Mus musculus	Cytochrome c oxidase assembly factor 6 homolog
HyS_STRGp.14912	HyS_STRGp.14912.1	2348	565	2	114	78	HyS0108:560889-563237	+	0.0353982															Cluster_117(5)	0.47
HyS_STRGp.14914	HyS_STRGp.14914.1	13243	1117	2	249	117	HyS0109:32097-45340	+	0.177261			DF0003595.2	0.00016	Gypsy-210_DR-I	LTR retrotransposon from zebrafish: internal sequence									Cluster_1040(12)	1
HyS_STRGp.14918	HyS_STRGp.14918.1	1859	1631	2	1347	1281	HyS0109:155461-157320	-	0			DF0002393.2	2.3e-20	IS4EU-1_DR	Autonomous IS4EU DNA transposon from zebrafish					XM_047276624.1	2.03e-18	24	PREDICTED: Hydra vulgaris uncharacterized LOC101235272 (LOC101235272), mRNA	Cluster_686(4)	0.33
HyS_STRGp.14919	HyS_STRGp.14919.1	2146	1252	3	861	825	HyS0109:232514-234660	+	0
HyS_STRGp.14920	HyS_STRGp.14920.1	4943	3682	3	249	159	HyS0109:246574-251517	+	0.01195															Cluster_197(9)	0.78
HyS_STRGp.14921	HyS_STRGp.14921.1	733	733	1	264	261	HyS0109:256397-257130	+	0.110505															Cluster_1428(2)	0.81
HyS_STRGp.14942	HyS_STRGp.14942.1	1594	1594	1	465	465	HyS0109:526314-527908	+	0.0156838															Cluster_705(2)	0.09
HyS_STRGp.14945	HyS_STRGp.14945.1	789	789	1	234	111	HyS0110:77343-78132	-	0.0240811															Cluster_1594(2)	0.06
HyS_STRGp.14946	HyS_STRGp.14946.1	1543	1543	1	696	684	HyS0110:83920-85463	-	0.00518471							P24081.1	0.00026	Orgyia pseudotsugata multiple nucleopolyhedrovirus	Alkaline nuclease					Cluster_735(2)	0.93
HyS_STRGp.14948	HyS_STRGp.14948.1	666	596	2	267	186	HyS0110:90239-90905	-	0															Cluster_36(6)	0.21
HyS_STRGp.14949	HyS_STRGp.14949.1	271	190	2	147	138	HyS0110:92509-92780	+	0.0736842							O55013.1	3.1e-13	Mus musculus	Trafficking protein particle complex subunit 3	XM_002158351.4	1.21e-16	70	PREDICTED: Hydra vulgaris trafficking protein particle complex subunit 3 (LOC100215867), mRNA	Cluster_1322(2)	0.28
HyS_STRGp.14950	HyS_STRGp.14950.1	1883	324	2	111	111	HyS0110:100023-101906	+	0															Cluster_1417(68)	0.99
HyS_STRGp.14953	HyS_STRGp.14953.1	804	734	2	279	198	HyS0110:142980-143784	-	0															Cluster_36(6)	0.34
HyS_STRGp.14956	HyS_STRGp.14956.1	311	311	1	108	57	HyS0110:217683-217994	-	0.118971			DF0006316.1	0.00016	TguLTRL4b-a_Ucy	Long Terminal Repeat for an ERVL endogenous retrovirus
HyS_STRGp.14957	HyS_STRGp.14957.1	1618	369	2	195	114	HyS0110:276664-278282	-	0															Cluster_184(17)	0.74
HyS_STRGp.14958	HyS_STRGp.14958.1	1556	1408	2	321	156	HyS0110:283495-285051	-	0.00568182															Cluster_184(17)	0.28
HyS_STRGp.14960	HyS_STRGp.14960.1	1814	1814	1	180	174	HyS0110:381674-383488	+	0.0352811															Cluster_10(9)	0.26
HyS_STRGp.14961	HyS_STRGp.14961.1	1711	1711	1	234	153	HyS0110:385309-387020	-	0.00467563
HyS_STRGp.14964	HyS_STRGp.14964.1	1602	351	2	189	111	HyS0110:528596-530198	+	0															Cluster_1335(26)	1
HyS_STRGp.14967	HyS_STRGp.14967.1	1577	1430	2	318	273	HyS0111:176168-177745	+	0.0622378															Cluster_831(2)	0.12
HyS_STRGp.14972	HyS_STRGp.14972.1	1674	1674	1	141	111	HyS0111:537719-539393	+	0															Cluster_10(9)	0.19
HyS_STRGp.14974	HyS_STRGp.14974.1	163	163	1	105	105	HyS0112:15476-15639	+	0															Cluster_264(28)	1
HyS_STRGp.14975	HyS_STRGp.14975.1	144	144	1	105	60	HyS0112:16146-16290	+	0
HyS_STRGp.14977	HyS_STRGp.14977.1	1737	1408	2	207	204	HyS0112:67437-69174	+	0.0113636															Cluster_580(7)	0.23
HyS_STRGp.1498	HyS_STRGp.1498.1	9387	885	2	687	657	HyS0003:6295048-6304435	+	0.00903955															Cluster_634(5)	0.12
HyS_STRGp.14987	HyS_STRGp.14987.1	2079	1137	3	282	153	HyS0112:305744-307823	+	0.0659631
HyS_STRGp.14992	HyS_STRGp.14992.1	4794	263	2	183	54	HyS0113:74825-79619	-	0															Cluster_21(9)	0.4
HyS_STRGp.14999	HyS_STRGp.14999.1	351	351	1	213	120	HyS0113:159825-160176	+	0															Cluster_967(3)	0.96
HyS_STRGp.15003	HyS_STRGp.15003.1	724	580	2	381	339	HyS0113:265860-266584	-	0
HyS_STRGp.15008	HyS_STRGp.15008.1	236	236	1	219	174	HyS0113:318276-318512	+	0															Cluster_420(14)	1
HyS_STRGp.15018	HyS_STRGp.15018.1	691	691	1	168	126	HyS0113:515427-516118	+	0															Cluster_1780(2)	0.24
HyS_STRGp.15023	HyS_STRGp.15023.1	1154	1154	1	195	186	HyS0114:102211-103365	-	0.042461											XM_050829836.1	2.42e-06	8	PREDICTED: Eriocheir sinensis low-density lipoprotein receptor-like (LOC126980202), mRNA	Cluster_1087(6)	0.21
HyS_STRGp.15025	HyS_STRGp.15025.1	939	879	2	288	246	HyS0114:113294-114233	-	0															Cluster_796(21)	0.65
HyS_STRGp.15026	HyS_STRGp.15026.1	3041	239	2	219	213	HyS0114:125836-128877	+	0															Cluster_332(11)	1
HyS_STRGp.15031	HyS_STRGp.15031.1	669	422	3	156	105	HyS0114:294920-295589	-	0.0616114															Cluster_2472(11)	0.91
HyS_STRGp.15037	HyS_STRGp.15037.2	6781	343	2	123	117	HyS0114:405333-412114	+	0															Cluster_1417(68)	0.97
HyS_STRGp.1504	HyS_STRGp.1504.1	396	396	1	174	114	HyS0003:6342560-6342956	+	0
HyS_STRGp.15041	HyS_STRGp.15041.1	698	698	1	630	360	HyS0114:441440-442138	-	0.0873926
HyS_STRGp.15042	HyS_STRGp.15042.2	112995	8965	5	270	210	HyS0115:52869-165864	-	0.017401															Cluster_32(2)	0.45
HyS_STRGp.15044	HyS_STRGp.15044.1	8365	459	11	312	276	HyS0115:106259-114624	-	0
HyS_STRGp.15045	HyS_STRGp.15045.1	626	427	3	216	210	HyS0115:137783-138409	-	0															Cluster_2450(2)	0.37
HyS_STRGp.15048	HyS_STRGp.15048.1	1996	335	2	132	108	HyS0115:223308-225304	-	0
HyS_STRGp.1505	HyS_STRGp.1505.1	424	424	1	129	66	HyS0003:6343275-6343699	+	0.0377358
HyS_STRGp.15051	HyS_STRGp.15051.1	12084	1520	4	390	210	HyS0116:206621-218705	+	0.0151316							Q9BZY9.2	5.47e-05	Homo sapiens	E3 ubiquitin-protein ligase TRIM31					Cluster_756(7)	0.68
HyS_STRGp.15058	HyS_STRGp.15058.1	634	634	1	186	93	HyS0116:305656-306290	+	0															Cluster_106(30)	0.77
HyS_STRGp.15063	HyS_STRGp.15063.1	4815	1709	5	729	684	HyS0116:492828-497643	+	0.0590989							P61371.1	1.55e-53	Homo sapiens	Insulin gene enhancer protein ISL-1
HyS_STRGp.15069	HyS_STRGp.15069.1	2594	893	2	231	186	HyS0117:280692-283286	-	0.0907055															Cluster_1428(2)	0.67
HyS_STRGp.15070	HyS_STRGp.15070.1	1269	1209	2	288	246	HyS0117:281182-282451	+	0.0140612															Cluster_796(21)	0.64
HyS_STRGp.15071	HyS_STRGp.15071.1	1607	1259	3	348	327	HyS0117:284526-286133	+	0.105639															Cluster_513(2)	0.44
HyS_STRGp.15072	HyS_STRGp.15072.1	2118	856	3	192	129	HyS0117:289467-291585	-	0															Cluster_197(9)	1
HyS_STRGp.15074	HyS_STRGp.15074.1	3632	3632	1	531	492	HyS0117:323806-327438	+	0.0165198							Q6DRM0.1	5.98e-18	Danio rerio	Guided entry of tail-anchored proteins factor 1	XM_046063257.1	1.66e-12	3	PREDICTED: Micropterus dolomieu MAM domain-containing glycosylphosphatidylinositol anchor protein 2-like (LOC123979353), mRNA	Cluster_202(3)	0.04
HyS_STRGp.15076	HyS_STRGp.15076.1	516	333	2	261	66	HyS0117:522226-522742	-	0
HyS_STRGp.15079	HyS_STRGp.15079.1	1904	374	2	129	129	HyS0118:87548-89452	-	0															Cluster_1417(68)	0.62
HyS_STRGp.1508	HyS_STRGp.1508.2	12836	1916	4	1578	1566	HyS0003:6387851-6400687	+	0.0182672							O22943.1	9.86e-69	Arabidopsis thaliana	Probable glycosyltransferase STELLO1	XM_047277774.1	9.8e-17	17	PREDICTED: Hydra vulgaris probable glycosyltransferase STELLO1 (LOC100197693), mRNA	Cluster_446(3)	0.63
HyS_STRGp.15088	HyS_STRGp.15088.1	10485	828	5	468	423	HyS0118:262355-272840	-	0							Q9D7A6.1	1.6e-32	Mus musculus	Signal recognition particle 19 kDa protein	XM_002156575.4	7.77e-25	34	PREDICTED: Hydra vulgaris signal recognition particle 19 kDa protein (LOC100201860), mRNA
HyS_STRGp.1509	HyS_STRGp.1509.1	3689	348	2	183	135	HyS0003:6456154-6459843	-	0
HyS_STRGp.15093	HyS_STRGp.15093.1	2891	479	2	324	294	HyS0118:352242-355133	+	0
HyS_STRGp.15118	HyS_STRGp.15118.1	330	330	1	234	210	HyS0119:387303-387633	-	0							Q02365.2	0.000348	Bos taurus	NADH dehydrogenase [ubiquinone] 1 beta subcomplex subunit 3
HyS_STRGp.15121	HyS_STRGp.15121.1	764	531	2	333	156	HyS0120:8089-8853	+	0															Cluster_184(17)	0.83
HyS_STRGp.15122	HyS_STRGp.15122.1	673	438	4	438	378	HyS0120:88365-89038	+	0.111872															Cluster_1010(2)	1
HyS_STRGp.15126	HyS_STRGp.15126.1	1497	344	3	108	72	HyS0120:162476-163973	+	0															Cluster_214(5)	0.63
HyS_STRGp.15127	HyS_STRGp.15127.1	2612	2119	2	417	249	HyS0120:164737-167349	+	0.0504955			DF0287751.2	3e-07	TE1285_SO2_FAM0225	Repetitive element found in rice weevil									Cluster_214(5)	0.66
HyS_STRGp.1513	HyS_STRGp.1513.1	411	411	1	150	96	HyS0003:6524359-6524770	+	0
HyS_STRGp.15130	HyS_STRGp.15130.1	493	493	1	105	63	HyS0120:223358-223851	+	0.0466531															Cluster_168(2)	0.21
HyS_STRGp.15140	HyS_STRGp.15140.1	1849	1520	2	243	219	HyS0121:203471-205320	+	0.0203947															Cluster_499(11)	0.29
HyS_STRGp.15141	HyS_STRGp.15141.1	1315	902	4	246	126	HyS0121:234431-235746	-	0															Cluster_776(4)	0.76
HyS_STRGp.15143	HyS_STRGp.15143.1	2312	2078	2	342	303	HyS0121:278296-280608	+	0.00384986
HyS_STRGp.15144	HyS_STRGp.15144.1	1477	1218	2	339	288	HyS0121:301862-303339	+	0.00821018
HyS_STRGp.15145	HyS_STRGp.15145.1	4074	4074	1	957	915	HyS0121:328551-332625	-	0.0169367															Cluster_170(9)	0.06
HyS_STRGp.15147	HyS_STRGp.15147.1	2279	494	2	120	78	HyS0121:434087-436366	-	0.0404858															Cluster_117(5)	0.54
HyS_STRGp.15148	HyS_STRGp.15148.1	264	242	2	147	114	HyS0121:449999-450263	-	0															Cluster_3210(2)	0.97
HyS_STRGp.1515	HyS_STRGp.1515.1	2846	2846	1	639	546	HyS0003:6561613-6564459	-	0.0130007							A7SAZ1.1	6.25e-36	Nematostella vectensis	UPF0669 protein v1g209471					Cluster_289(2)	0.45
HyS_STRGp.15153	HyS_STRGp.15153.1	258	236	2	147	117	HyS0121:482324-482582	+	0															Cluster_3210(2)	1
HyS_STRGp.15155	HyS_STRGp.15155.1	2513	1902	2	402	297	HyS0122:51902-54415	-	0.0084122											XM_041953948.1	4.04e-06	2	PREDICTED: Chelmon rostratus Sec23 homolog A, coat complex II component (sec23a), transcript variant X1, mRNA	Cluster_547(2)	0.03
HyS_STRGp.15156	HyS_STRGp.15156.1	1526	537	4	450	363	HyS0122:59724-61250	+	0
HyS_STRGp.15159	HyS_STRGp.15159.1	987	987	1	273	108	HyS0122:97520-98507	+	0.0597771															Cluster_1280(2)	0.08
HyS_STRGp.1516	HyS_STRGp.1516.1	970	970	1	252	201	HyS0003:6568513-6569483	-	0															Cluster_1299(2)	0.96
HyS_STRGp.15160	HyS_STRGp.15160.1	728	728	1	159	99	HyS0122:135762-136490	-	0															Cluster_1456(6)	1
HyS_STRGp.15168	HyS_STRGp.15168.1	1938	395	2	135	72	HyS0123:39346-41284	-	0															Cluster_2556(2)	0.99
HyS_STRGp.1517	HyS_STRGp.1517.1	2661	2661	1	612	546	HyS0003:6610873-6613534	-	0.0165351							A7SAZ1.1	5.22e-36	Nematostella vectensis	UPF0669 protein v1g209471					Cluster_289(2)	0.48
HyS_STRGp.15176	HyS_STRGp.15176.1	1028	1028	1	471	468	HyS0123:189321-190349	+	0
HyS_STRGp.15179	HyS_STRGp.15179.1	1955	524	2	135	51	HyS0123:257221-259176	-	0.169847															Cluster_1417(68)	0.51
HyS_STRGp.1518	HyS_STRGp.1518.1	929	929	1	228	201	HyS0003:6617674-6618603	-	0															Cluster_1299(2)	0.99
HyS_STRGp.15183	HyS_STRGp.15183.1	18714	13940	6	1290	1101	HyS0123:312676-331390	-	0.00989957			DF0003649.2	2.6e-291	Copia5-I_DR	LTR retrotransposon from zebrafish: internal sequence	Q94HW2.1	1.85e-25	Arabidopsis thaliana	Retrovirus-related Pol polyprotein from transposon RE1	XM_015954784.1	8.35e-06	1	PREDICTED: Nothobranchius furzeri uncharacterized LOC107382580 (LOC107382580), mRNA	Cluster_11(11)	0.09
HyS_STRGp.15185	HyS_STRGp.15185.1	442	371	2	261	252	HyS0123:331278-331720	+	0.0215633															Cluster_2180(2)	0.26
HyS_STRGp.15188	HyS_STRGp.15188.1	326	326	1	171	45	HyS0123:390533-390859	-	0							Q9BWD1.2	0.000272	Homo sapiens	Acetyl-CoA acetyltransferase, cytosolic	XM_022940121.1	3.79e-09	19	PREDICTED: Stylophora pistillata acetyl-CoA acetyltransferase, cytosolic-like (LOC111334398), mRNA
HyS_STRGp.1519	HyS_STRGp.1519.1	1837	1837	1	198	108	HyS0003:6619880-6621717	+	0.0375612
HyS_STRGp.15191	HyS_STRGp.15191.1	1745	1538	2	216	210	HyS0123:398642-400387	-	0															Cluster_332(11)	0.55
HyS_STRGp.15199	HyS_STRGp.15199.1	8460	491	2	177	123	HyS0124:181161-189621	-	0															Cluster_162(11)	0.89
HyS_STRGp.15207	HyS_STRGp.15207.1	1066	969	2	645	495	HyS0124:366580-367646	+	0
HyS_STRGp.15215	HyS_STRGp.15215.1	573	204	2	189	180	HyS0125:10863-11436	+	0.142157															Cluster_2472(11)	0.47
HyS_STRGp.15218	HyS_STRGp.15218.1	3786	2293	2	774	732	HyS0125:106968-110754	+	0							A5PKF5.1	5.32e-20	Bos taurus	THAP domain-containing protein 11	XM_012708354.2	6.14e-25	20	PREDICTED: Hydra vulgaris uncharacterized LOC105848303 (LOC105848303), mRNA	Cluster_45(66)	0.53
HyS_STRGp.15226	HyS_STRGp.15226.1	3164	251	2	102	84	HyS0125:266326-269490	-	0															Cluster_264(28)	0.41
HyS_STRGp.15230	HyS_STRGp.15230.1	3374	309	3	159	159	HyS0126:356867-360241	+	0.0776699															Cluster_1298(2)	0.25
HyS_STRGp.15233	HyS_STRGp.15233.1	4037	4037	1	270	240	HyS0128:78717-82754	-	0.00990835															Cluster_106(30)	0.31
HyS_STRGp.15235	HyS_STRGp.15235.1	610	610	1	153	147	HyS0128:86164-86774	-	0															Cluster_1961(2)	0.55
HyS_STRGp.15239	HyS_STRGp.15239.1	4291	2739	5	741	741	HyS0128:218659-222950	-	0.0237313							Q28DB0.1	1.22e-36	Xenopus tropicalis	Tetratricopeptide repeat protein 39B	XM_047267998.1	1.61e-11	5	PREDICTED: Hydra vulgaris tetratricopeptide repeat protein 39B (LOC101240322), mRNA	Cluster_306(2)	0.03
HyS_STRGp.15241	HyS_STRGp.15241.1	2015	2015	1	399	324	HyS0128:290324-292339	-	0
HyS_STRGp.15244	HyS_STRGp.15244.1	21911	1501	2	612	273	HyS0129:32744-54655	+	0.0433045
HyS_STRGp.15252	HyS_STRGp.15252.1	2553	1314	3	339	99	HyS0129:188495-191048	-	0.0159817											XM_047276861.1	2.77e-06	3	PREDICTED: Hydra vulgaris uncharacterized LOC105850372 (LOC105850372), mRNA	Cluster_124(11)	0.48
HyS_STRGp.15253	HyS_STRGp.15253.1	2121	381	3	126	51	HyS0129:203298-205419	+	0
HyS_STRGp.15254	HyS_STRGp.15254.1	1685	1685	1	1686	1665	HyS0129:302064-303749	+	0.0451039															Cluster_45(66)	0.78
HyS_STRGp.15267	HyS_STRGp.15267.1	4884	876	3	501	501	HyS0130:197756-202640	+	0
HyS_STRGp.15279	HyS_STRGp.15279.1	6287	1431	2	291	291	HyS0131:43459-49746	+	0.037037															Cluster_754(4)	0.86
HyS_STRGp.15280	HyS_STRGp.15280.1	464	219	2	84	36	HyS0131:51358-51822	+	0															Cluster_419(14)	0.99
HyS_STRGp.15307	HyS_STRGp.15307.1	2754	2754	1	1365	1311	HyS0132:176896-179650	+	0.0123457
HyS_STRGp.15308	HyS_STRGp.15308.1	2852	967	3	807	654	HyS0132:204874-207726	-	0
HyS_STRGp.15309	HyS_STRGp.15309.2	17425	769	2	486	429	HyS0132:329432-346857	+	0							Q9PWB0.1	0.000137	Gallus gallus	Cerberus
HyS_STRGp.15313	HyS_STRGp.15313.1	1318	1318	1	645	558	HyS0133:163739-165057	+	0															Cluster_939(2)	0.12
HyS_STRGp.15317	HyS_STRGp.15317.1	1623	389	2	246	111	HyS0134:13778-15401	+	0															Cluster_1335(26)	1
HyS_STRGp.15322	HyS_STRGp.15322.1	3518	1382	2	1038	885	HyS0134:219575-223093	+	0.0101302							Q97W73.1	0.000121	Saccharolobus solfataricus P2	Single-stranded DNA binding protein Ssb					Cluster_874(4)	0.61
HyS_STRGp.15328	HyS_STRGp.15328.1	1017	1017	1	393	375	HyS0134:343543-344560	+	0							O73755.1	7.81e-05	Gallus gallus	Gremlin-1					Cluster_1242(2)	0.99
HyS_STRGp.15329	HyS_STRGp.15329.1	1403	1403	1	141	87	HyS0135:149789-151192	+	0.00570207															Cluster_597(19)	0.75
HyS_STRGp.15333	HyS_STRGp.15333.1	2790	1140	2	312	153	HyS0135:330626-333416	+	0.0754386															Cluster_668(5)	1
HyS_STRGp.15335	HyS_STRGp.15335.1	5144	1113	2	201	126	HyS0136:103252-108396	-	0.0143756															Cluster_1085(5)	0.97
HyS_STRGp.15337	HyS_STRGp.15337.1	3885	3104	2	1239	1002	HyS0136:208524-212409	+	0.0132088			DF2407826.2	3.2e-08	Acol_Pao_Bel_Ele22	Curated TE family	O93209.1	1.22e-09	Feline foamy virus	Pro-Pol polyprotein					Cluster_251(4)	0.04
HyS_STRGp.15342	HyS_STRGp.15342.1	2564	1751	3	726	699	HyS0137:69520-72084	-	0.0251285							P27165.2	6.58e-24	Phytophthora infestans	Calmodulin
HyS_STRGp.15352	HyS_STRGp.15352.1	234	234	1	96	33	HyS0137:248919-249153	+	0
HyS_STRGp.15357	HyS_STRGp.15357.1	362	362	1	150	105	HyS0138:6737-7099	-	0.0303867
HyS_STRGp.15358	HyS_STRGp.15358.1	208	208	1	144	99	HyS0138:19206-19414	-	0															Cluster_876(5)	1
HyS_STRGp.15360	HyS_STRGp.15360.1	6525	1626	2	228	186	HyS0138:74879-81404	-	0.0854859															Cluster_612(39)	1
HyS_STRGp.15371	HyS_STRGp.15371.1	704	704	1	369	336	HyS0138:255232-255936	-	0															Cluster_1548(6)	0.48
HyS_STRGp.15378	HyS_STRGp.15378.1	2848	1890	4	282	162	HyS0139:88622-91470	+	0															Cluster_504(5)	0.39
HyS_STRGp.15379	HyS_STRGp.15379.1	936	763	2	171	141	HyS0139:92958-93894	+	0															Cluster_309(8)	0.59
HyS_STRGp.15380	HyS_STRGp.15380.1	837	794	2	243	117	HyS0139:94280-95117	+	0															Cluster_1581(2)	0.5
HyS_STRGp.15381	HyS_STRGp.15381.1	241	241	1	165	9	HyS0139:181209-181450	+	0.195021															Cluster_1677(2)	0.21
HyS_STRGp.15384	HyS_STRGp.15384.1	559	419	2	204	198	HyS0140:55916-56475	+	0
HyS_STRGp.15389	HyS_STRGp.15389.1	1623	461	2	132	57	HyS0140:274898-276521	+	0.110629
HyS_STRGp.15391	HyS_STRGp.15391.1	1123	541	2	174	108	HyS0141:57000-58123	-	0															Cluster_2127(2)	0.68
HyS_STRGp.15392	HyS_STRGp.15392.1	16321	766	3	309	300	HyS0141:82660-98981	-	0.0874674															Cluster_1638(3)	0.14
HyS_STRGp.154	HyS_STRGp.154.1	378	378	1	123	96	HyS0001:3189598-3189976	+	0															Cluster_162(11)	0.4
HyS_STRGp.15400	HyS_STRGp.15400.1	7337	245	3	201	165	HyS0142:66837-74174	-	0															Cluster_14(27)	0.54
HyS_STRGp.15401	HyS_STRGp.15401.1	248	248	1	87	33	HyS0142:93036-93284	-	0.0322581															Cluster_280(17)	0.38
HyS_STRGp.15404	HyS_STRGp.15404.1	1634	1562	2	219	129	HyS0142:158748-160382	-	0.0307298															Cluster_436(2)	0.2
HyS_STRGp.15408	HyS_STRGp.15408.1	5296	1041	3	507	447	HyS0142:222130-227426	-	0
HyS_STRGp.15411	HyS_STRGp.15411.1	824	704	2	234	201	HyS0142:239488-240312	+	0							O93209.1	1.42e-09	Feline foamy virus	Pro-Pol polyprotein	XM_051131285.1	5.21e-06	16	PREDICTED: Labeo rohita uncharacterized LOC127178419 (LOC127178419), mRNA	Cluster_528(6)	1
HyS_STRGp.15415	HyS_STRGp.15415.1	1549	995	4	297	240	HyS0143:80123-81672	-	0
HyS_STRGp.15416	HyS_STRGp.15416.1	304	304	1	144	105	HyS0143:183565-183869	+	0															Cluster_21(9)	0.35
HyS_STRGp.15417	HyS_STRGp.15417.1	634	587	2	588	486	HyS0143:193382-194016	+	0			DF2407905.2	4.9e-13	Acol_PIF_Ele1	Curated TE family	Q94K49.1	3.44e-10	Arabidopsis thaliana	Protein ANTAGONIST OF LIKE HETEROCHROMATIN PROTEIN 1	XM_023055265.1	7.15e-09	17	PREDICTED: Onthophagus taurus uncharacterized LOC111422060 (LOC111422060), mRNA	Cluster_332(11)	1
HyS_STRGp.15419	HyS_STRGp.15419.1	1326	1326	1	303	174	HyS0143:216037-217363	+	0.0105581
HyS_STRGp.15420	HyS_STRGp.15420.1	775	704	2	201	117	HyS0143:259535-260310	+	0.046875
HyS_STRGp.15423	HyS_STRGp.15423.1	1102	879	2	207	189	HyS0143:271616-272718	+	0.0307167
HyS_STRGp.15424	HyS_STRGp.15424.1	6485	1586	2	228	186	HyS0144:82444-88929	-	0.1343															Cluster_612(39)	1
HyS_STRGp.15434	HyS_STRGp.15434.2	9076	3438	2	1428	1383	HyS0146:249498-258574	-	0.00756254			DF0003649.2	4.9e-116	Copia5-I_DR	LTR retrotransposon from zebrafish: internal sequence	A1X159.1	7.91e-05	Perna viridis	Foot protein 1 variant 2					Cluster_4(6)	0.41
HyS_STRGp.15435	HyS_STRGp.15435.1	1196	971	2	141	108	HyS0146:253602-254798	+	0															Cluster_162(11)	0.53
HyS_STRGp.15439	HyS_STRGp.15439.1	390	390	1	141	138	HyS0147:104910-105300	-	0.0205128															Cluster_756(7)	1
HyS_STRGp.15442	HyS_STRGp.15442.1	4330	691	3	141	117	HyS0148:32531-36861	+	0															Cluster_983(5)	0.79
HyS_STRGp.15444	HyS_STRGp.15444.1	2443	634	4	474	312	HyS0148:209699-212142	+	0.0930599															Cluster_1898(2)	0.22
HyS_STRGp.15445	HyS_STRGp.15445.1	293	293	1	153	75	HyS0148:217788-218081	+	0															Cluster_1417(68)	0.31
HyS_STRGp.15446	HyS_STRGp.15446.1	580	361	2	183	132	HyS0149:92687-93267	-	0															Cluster_2653(6)	1
HyS_STRGp.15452	HyS_STRGp.15452.1	4205	3663	5	2790	2667	HyS0150:49084-53289	+	0.022113							Q7M3K2.2	2.79e-14	Drosophila melanogaster	Transposable element P transposase	XM_047286705.1	3.62e-09	2	PREDICTED: Hydra vulgaris uncharacterized LOC124816953 (LOC124816953), mRNA	Cluster_151(28)	1
HyS_STRGp.15454	HyS_STRGp.15454.1	791	731	2	186	162	HyS0150:108071-108862	-	0															Cluster_983(5)	0.64
HyS_STRGp.15457	HyS_STRGp.15457.1	557	557	1	159	150	HyS0151:36278-36835	+	0
HyS_STRGp.15460	HyS_STRGp.15460.1	105	105	1	105	87	HyS0151:80325-80430	.	0
HyS_STRGp.15469	HyS_STRGp.15469.1	152	152	1	153	48	HyS0151:226652-226804	+	0
HyS_STRGp.15470	HyS_STRGp.15470.1	1171	1171	1	201	117	HyS0151:228040-229211	.	0.145175															Cluster_1068(2)	0.7
HyS_STRGp.15473	HyS_STRGp.15473.1	1578	328	2	246	111	HyS0152:119091-120669	+	0															Cluster_1335(26)	1
HyS_STRGp.15479	HyS_STRGp.15479.1	2666	325	2	108	108	HyS0153:71564-74230	+	0															Cluster_1417(68)	0.97
HyS_STRGp.15490	HyS_STRGp.15490.1	4713	1824	5	1089	1014	HyS0153:152711-157424	-	0.00548246							Q98894.1	6.22e-09	Takifugu rubripes	Cannabinoid receptor type 1A					Cluster_582(3)	0.61
HyS_STRGp.15491	HyS_STRGp.15491.1	1619	1619	1	1284	1218	HyS0153:203450-205069	-	0															Cluster_692(3)	0.88
HyS_STRGp.15492	HyS_STRGp.15492.1	2195	911	2	192	189	HyS0153:207990-210185	+	0.0548847															Cluster_741(14)	1
HyS_STRGp.155	HyS_STRGp.155.1	814	814	1	243	240	HyS0001:3192423-3193237	+	0															Cluster_106(30)	0.98
HyS_STRGp.15502	HyS_STRGp.15502.1	1355	802	2	441	420	HyS0155:95517-96872	-	0
HyS_STRGp.15508	HyS_STRGp.15508.1	163	163	1	150	81	HyS0156:192441-192604	-	0															Cluster_1040(12)	1
HyS_STRGp.15509	HyS_STRGp.15509.1	106	106	1	105	105	HyS0156:197672-197778	-	0.0754717															Cluster_1040(12)	0.92
HyS_STRGp.15510	HyS_STRGp.15510.1	3906	1536	4	1383	1347	HyS0158:156444-160350	-	0.0716146							Q96DY2.2	2.43e-52	Homo sapiens	Dynein regulatory complex protein 10	XM_046690620.1	2.47e-17	12	PREDICTED: Haliotis rubra dynein regulatory complex protein 10-like (LOC124256645), mRNA
HyS_STRGp.15514	HyS_STRGp.15514.1	1469	939	4	162	102	HyS0159:130900-132369	+	0.0436635															Cluster_504(5)	0.54
HyS_STRGp.15515	HyS_STRGp.15515.1	2065	2065	1	210	171	HyS0159:136353-138418	+	0.00871671															Cluster_309(8)	0.38
HyS_STRGp.15516	HyS_STRGp.15516.1	1872	327	2	108	60	HyS0160:39614-41486	-	0.103976															Cluster_1335(26)	0.18
HyS_STRGp.15520	HyS_STRGp.15520.1	602	602	1	231	159	HyS0161:103368-103970	+	0.013289															Cluster_1985(2)	0.47
HyS_STRGp.15521	HyS_STRGp.15521.1	12220	1733	15	1506	1497	HyS0161:137791-150011	+	0							Q3EAQ5.2	4.39e-42	Arabidopsis thaliana	Probable peptide/nitrate transporter At3g43790					Cluster_620(4)	0.23
HyS_STRGp.15525	HyS_STRGp.15525.1	1515	1515	1	360	216	HyS0162:122214-123729	+	0.0732673															Cluster_409(8)	0.4
HyS_STRGp.15532	HyS_STRGp.15532.1	2756	2133	2	1056	1023	HyS0163:138555-141311	+	0.0234412			DF0288840.2	5e-07	TE2385_SO2_FAM0447	Repetitive element found in rice weevil	Q95SX7.1	7.29e-06	Drosophila melanogaster	Probable RNA-directed DNA polymerase from transposon BS					Cluster_442(5)	0.42
HyS_STRGp.15533	HyS_STRGp.15533.1	2171	779	2	489	459	HyS0163:164650-166821	+	0
HyS_STRGp.15540	HyS_STRGp.15540.1	2234	705	2	144	108	HyS0164:92328-94562	-	0.0680851															Cluster_1753(2)	0.43
HyS_STRGp.15543	HyS_STRGp.15543.1	1562	793	3	486	408	HyS0164:134516-136078	+	0							Q6PFX9.1	1.96e-11	Mus musculus	Poly [ADP-ribose] polymerase tankyrase-1					Cluster_515(6)	0.73
HyS_STRGp.15545	HyS_STRGp.15545.1	3137	398	3	177	177	HyS0164:165547-168684	+	0															Cluster_1995(15)	0.53
HyS_STRGp.15547	HyS_STRGp.15547.1	610	498	2	279	222	HyS0165:119814-120424	-	0
HyS_STRGp.15549	HyS_STRGp.15549.1	1939	393	2	135	72	HyS0165:139116-141055	-	0															Cluster_2556(2)	1
HyS_STRGp.1555	HyS_STRGp.1555.1	416	416	1	315	243	HyS0003:7225402-7225818	+	0.0793269
HyS_STRGp.15552	HyS_STRGp.15552.1	2838	2375	2	1164	1149	HyS0165:167343-170181	-	0.0416842			DF0003876.2	1.7e-17	IS3EU-5_DR	Autonomous IS3EU DNA transposon from zebrafish					XM_031704032.1	1.4e-11	8	PREDICTED: Actinia tenebrosa uncharacterized LOC116296078 (LOC116296078), mRNA	Cluster_197(9)	0.16
HyS_STRGp.15557	HyS_STRGp.15557.1	1226	374	2	306	171	HyS0168:8970-10196	+	0.0240642															Cluster_220(12)	0.57
HyS_STRGp.15565	HyS_STRGp.15565.1	582	582	1	240	60	HyS0168:96422-97004	+	0.0429553															Cluster_1983(2)	0.51
HyS_STRGp.15567	HyS_STRGp.15567.1	2206	739	2	375	315	HyS0168:119047-121253	-	0.052774															Cluster_1329(2)	0.94
HyS_STRGp.15568	HyS_STRGp.15568.1	1907	693	2	213	123	HyS0168:139623-141530	-	0.037518			DF0282445.1	0.00024	OtoGar-1.239_LTR	Mammalian family identified by the Zoonomia project.									Cluster_1347(12)	0.3
HyS_STRGp.15574	HyS_STRGp.15574.1	1325	1191	2	642	600	HyS0171:23770-25095	+	0.0428212
HyS_STRGp.15575	HyS_STRGp.15575.1	154	154	1	102	102	HyS0171:38942-39096	-	0															Cluster_264(28)	1
HyS_STRGp.15577	HyS_STRGp.15577.1	1471	1166	2	714	666	HyS0171:64298-65769	+	0							Q9I931.1	0.000205	Anguilla japonica	Fucolectin-1					Cluster_1073(3)	0.98
HyS_STRGp.15578	HyS_STRGp.15578.1	8408	2459	3	744	675	HyS0171:72940-81348	+	0.00325336															Cluster_372(4)	0.55
HyS_STRGp.15581	HyS_STRGp.15581.1	4221	1360	2	744	675	HyS0171:109583-113804	+	0															Cluster_372(4)	1
HyS_STRGp.15582	HyS_STRGp.15582.1	321	321	1	111	63	HyS0171:130536-130857	+	0
HyS_STRGp.15585	HyS_STRGp.15585.1	1463	1133	2	714	666	HyS0171:165602-167065	+	0															Cluster_1073(3)	1
HyS_STRGp.15586	HyS_STRGp.15586.1	2599	669	2	345	324	HyS0171:172132-174731	+	0															Cluster_372(4)	1
HyS_STRGp.15587	HyS_STRGp.15587.1	2303	578	3	201	141	HyS0173:166708-169011	-	0.0363322															Cluster_983(5)	0.35
HyS_STRGp.15595	HyS_STRGp.15595.1	1768	238	2	174	153	HyS0176:42790-44558	+	0															Cluster_13(32)	0.89
HyS_STRGp.1560	HyS_STRGp.1560.1	1371	1371	1	1119	1071	HyS0003:7285841-7287212	-	0.0386579							P53355.6	3.23e-16	Homo sapiens	Death-associated protein kinase 1
HyS_STRGp.15601	HyS_STRGp.15601.1	1489	1489	1	366	318	HyS0176:110466-111955	-	0.0705171															Cluster_734(3)	0.86
HyS_STRGp.15602	HyS_STRGp.15602.1	966	966	1	393	345	HyS0176:119771-120737	-	0															Cluster_734(3)	1
HyS_STRGp.15607	HyS_STRGp.15607.1	181	181	1	135	135	HyS0177:29817-29998	+	0															Cluster_1243(2)	0.77
HyS_STRGp.15608	HyS_STRGp.15608.1	754	754	1	141	111	HyS0177:44817-45571	-	0															Cluster_597(19)	1
HyS_STRGp.15609	HyS_STRGp.15609.1	602	602	1	435	417	HyS0177:126961-127563	-	0							Q800X4.1	2.77e-09	Xenopus laevis	DAN domain family member 5
HyS_STRGp.15611	HyS_STRGp.15611.1	1384	1384	1	255	234	HyS0178:13288-14672	+	0															Cluster_106(30)	0.42
HyS_STRGp.15612	HyS_STRGp.15612.1	477	477	1	204	114	HyS0178:43398-43875	+	0															Cluster_106(30)	0.83
HyS_STRGp.15629	HyS_STRGp.15629.1	12044	1300	3	219	102	HyS0187:275-12319	+	0															Cluster_876(5)	1
HyS_STRGp.15644	HyS_STRGp.15644.1	17746	579	4	303	303	HyS0196:39408-57154	-	0.0690846											XM_012706985.1	9.05e-13	27	PREDICTED: Hydra vulgaris uncharacterized LOC105847414 (LOC105847414), mRNA	Cluster_45(66)	0.31
HyS_STRGp.15649	HyS_STRGp.15649.1	899	426	3	126	72	HyS0197:62060-62959	-	0.0892019															Cluster_2448(4)	0.24
HyS_STRGp.15650	HyS_STRGp.15650.1	372	372	1	231	225	HyS0199:34092-34464	+	0
HyS_STRGp.15651	HyS_STRGp.15651.1	7454	7454	1	5367	5331	HyS0199:34920-42374	+	0.00456131			DF2407826.2	3.9e-14	Acol_Pao_Bel_Ele22	Curated TE family	O93209.1	2.1e-08	Feline foamy virus	Pro-Pol polyprotein	XM_028552418.1	9.58e-08	2	PREDICTED: Dendronephthya gigantea uncharacterized LOC114530797 (LOC114530797), mRNA	Cluster_53(8)	0.86
HyS_STRGp.1566	HyS_STRGp.1566.1	518	518	1	225	114	HyS0003:7337601-7338119	+	0.208494
HyS_STRGp.15663	HyS_STRGp.15663.1	16598	621	2	390	330	HyS0207:42571-59169	+	0							Q8IY51.2	8.11e-12	Homo sapiens	Tigger transposable element-derived protein 4
HyS_STRGp.15664	HyS_STRGp.15664.1	653	653	1	159	87	HyS0214:53-706	+	0
HyS_STRGp.15665	HyS_STRGp.15665.1	150	150	1	87	42	HyS0214:40000-40150	-	0
HyS_STRGp.15668	HyS_STRGp.15668.1	2357	1304	2	264	147	HyS0215:81729-84086	+	0	uncharacterizedLOC105850584	2.1e-10									XM_047267441.1	3.53e-10	10	PREDICTED: Hydra vulgaris uncharacterized LOC124806476 (LOC124806476), transcript variant X1, mRNA	Cluster_930(5)	1
HyS_STRGp.15679	HyS_STRGp.15679.1	884	884	1	765	747	HyS0222:62334-63218	+	0			DF2407829.2	2.6e-08	Acol_Pao_Bel_Ele25	Curated TE family
HyS_STRGp.15681	HyS_STRGp.15681.1	6568	1670	2	228	186	HyS0223:32852-39420	-	0.11497															Cluster_612(39)	0.99
HyS_STRGp.15682	HyS_STRGp.15682.1	811	406	2	144	117	HyS0223:39596-40407	+	0.044335															Cluster_2357(27)	0.9
HyS_STRGp.15684	HyS_STRGp.15684.1	929	768	2	183	156	HyS0223:88921-89850	-	0.0104167															Cluster_961(3)	0.29
HyS_STRGp.15685	HyS_STRGp.15685.1	577	171	2	153	105	HyS0223:94049-94626	+	0.0994152															Cluster_2357(27)	0.99
HyS_STRGp.15702	HyS_STRGp.15702.1	20927	2463	3	570	507	HyS0230:55605-76532	-	0.0353228							Q8BGI1.1	2.82e-09	Mus musculus	RING finger protein 24					Cluster_167(4)	0.57
HyS_STRGp.15714	HyS_STRGp.15714.1	4826	1548	5	585	552	HyS0231:99839-104665	-	0.0316537							Q6NUA7.1	1.73e-10	Xenopus laevis	Nucleotide exchange factor SIL1	XM_033266483.1	5.13e-09	7	PREDICTED: Anneissia japonica nucleotide exchange factor SIL1-like (LOC117121332), mRNA
HyS_STRGp.15716	HyS_STRGp.15716.1	633	469	2	339	93	HyS0232:9946-10579	-	0															Cluster_1542(2)	1
HyS_STRGp.15717	HyS_STRGp.15717.1	700	700	1	159	99	HyS0232:11926-12626	+	0															Cluster_1456(6)	1
HyS_STRGp.15724	HyS_STRGp.15724.1	129	129	1	129	120	HyS0233:27691-27820	-	0
HyS_STRGp.15725	HyS_STRGp.15725.1	268	268	1	153	132	HyS0233:87056-87324	+	0															Cluster_2653(6)	1
HyS_STRGp.15728	HyS_STRGp.15728.1	9089	304	3	303	168	HyS0235:1077-10166	-	0							Q8TB37.3	1.24e-11	Homo sapiens	Iron-sulfur protein NUBPL	XM_002425137.1	1.62e-12	37	Pediculus humanus corporis conserved hypothetical protein, mRNA	Cluster_1244(2)	0.69
HyS_STRGp.15729	HyS_STRGp.15729.1	856	856	1	195	186	HyS0235:6976-7832	+	0.088785															Cluster_1479(2)	0.92
HyS_STRGp.1574	HyS_STRGp.1574.1	2848	827	3	258	240	HyS0003:7447704-7450552	+	0.0217654							A6NFY7.1	1.82e-19	Homo sapiens	Succinate dehydrogenase assembly factor 1, mitochondrial					Cluster_193(4)	0.7
HyS_STRGp.15753	HyS_STRGp.15753.1	6901	1958	14	1260	1233	HyS0244:4286-11187	+	0.0040858							H2A0N9.1	1.5e-16	Pinctada margaritifera	BPTI/Kunitz domain-containing protein 4
HyS_STRGp.15756	HyS_STRGp.15756.1	2089	2089	1	252	210	HyS0244:68460-70549	+	0.0780278											XM_012710701.2	5.7e-10	19	PREDICTED: Hydra vulgaris uncharacterized LOC105850220 (LOC105850220), mRNA	Cluster_477(3)	0.29
HyS_STRGp.15759	HyS_STRGp.15759.1	4971	1666	2	228	186	HyS0247:12217-17188	-	0.127851															Cluster_612(39)	0.99
HyS_STRGp.15760	HyS_STRGp.15760.1	1832	1832	1	261	225	HyS0247:30058-31890	+	0															Cluster_541(3)	0.84
HyS_STRGp.15761	HyS_STRGp.15761.1	4374	1289	5	318	261	HyS0247:47621-51995	+	0.0705974															Cluster_967(3)	0.76
HyS_STRGp.1577	HyS_STRGp.1577.1	5916	1660	2	144	105	HyS0004:51292-57208	-	0.00963855															Cluster_597(19)	0.91
HyS_STRGp.15770	HyS_STRGp.15770.1	220	220	1	117	90	HyS0250:70142-70362	+	0															Cluster_22(44)	1
HyS_STRGp.15779	HyS_STRGp.15779.1	543	543	1	231	90	HyS0254:5402-5945	-	0															Cluster_1952(7)	1
HyS_STRGp.15780	HyS_STRGp.15780.1	4014	1532	3	291	276	HyS0255:16348-20362	-	0.0541775															Cluster_247(14)	0.57
HyS_STRGp.15782	HyS_STRGp.15782.1	623	478	2	126	102	HyS0255:46888-47511	-	0
HyS_STRGp.15784	HyS_STRGp.15784.1	862	602	2	339	300	HyS0255:76873-77735	+	0.0215947
HyS_STRGp.15786	HyS_STRGp.15786.1	6594	1002	5	789	612	HyS0260:10539-17133	-	0							A6NC57.4	1.28e-09	Homo sapiens	Ankyrin repeat domain-containing protein 62					Cluster_515(6)	1
HyS_STRGp.1579	HyS_STRGp.1579.1	2306	566	2	210	117	HyS0004:59375-61681	-	0.0865724															Cluster_236(8)	0.16
HyS_STRGp.15794	HyS_STRGp.15794.1	2215	1168	2	369	147	HyS0264:81357-83572	-	0	uncharacterizedLOC105850584	1.88e-10									XM_047267923.1	1.13e-09	7	PREDICTED: Hydra vulgaris uncharacterized LOC124806783 (LOC124806783), mRNA	Cluster_930(5)	0.9
HyS_STRGp.15795	HyS_STRGp.15795.1	4069	2244	9	1596	1476	HyS0265:17403-21472	-	0.0191622											XM_047276083.1	2.16e-24	12	PREDICTED: Hydra vulgaris uncharacterized LOC124811030 (LOC124811030), transcript variant X3, mRNA	Cluster_190(9)	0.75
HyS_STRGp.15796	HyS_STRGp.15796.1	250	250	1	87	33	HyS0268:8477-8727	+	0.032															Cluster_12(27)	0.7
HyS_STRGp.15799	HyS_STRGp.15799.1	477	349	2	144	135	HyS0268:84413-84890	+	0
HyS_STRGp.15800	HyS_STRGp.15800.1	225	225	1	129	63	HyS0269:68038-68263	+	0															Cluster_612(39)	0.79
HyS_STRGp.15801	HyS_STRGp.15801.1	1457	1457	1	228	186	HyS0269:76469-77926	+	0.121482															Cluster_612(39)	1
HyS_STRGp.15805	HyS_STRGp.15805.1	2396	751	2	297	156	HyS0270:64039-66435	-	0.13715															Cluster_668(5)	1
HyS_STRGp.15807	HyS_STRGp.15807.1	9713	2089	3	639	636	HyS0273:21340-31053	+	0.041168							Q0II22.1	9.36e-07	Bos taurus	E3 ubiquitin-protein ligase RNF126					Cluster_478(2)	0.06
HyS_STRGp.15809	HyS_STRGp.15809.1	2026	2026	1	1002	993	HyS0274:67349-69375	+	0.0350444															Cluster_505(2)	0.25
HyS_STRGp.1581	HyS_STRGp.1581.1	322	322	1	177	156	HyS0004:359669-359991	+	0.329193															Cluster_27(28)	0.58
HyS_STRGp.15810	HyS_STRGp.15810.1	703	623	2	264	141	HyS0274:76468-77171	+	0.146067
HyS_STRGp.15813	HyS_STRGp.15813.1	741	741	1	198	195	HyS0279:20640-21381	+	0.0904184
HyS_STRGp.1582	HyS_STRGp.1582.1	3838	720	2	366	291	HyS0004:385386-389224	-	0
HyS_STRGp.15850	HyS_STRGp.15850.1	3613	705	5	255	189	HyS0309:5825-9438	-	0															Cluster_1475(9)	1
HyS_STRGp.15851	HyS_STRGp.15851.1	6306	1202	3	249	165	HyS0309:21447-27753	-	0.159734			DF0003595.2	0.00035	Gypsy-210_DR-I	LTR retrotransposon from zebrafish: internal sequence									Cluster_1040(12)	1
HyS_STRGp.15857	HyS_STRGp.15857.1	1798	241	2	108	51	HyS0313:7607-9405	+	0															Cluster_1417(68)	0.98
HyS_STRGp.15858	HyS_STRGp.15858.2	7803	356	2	102	51	HyS0313:31196-38999	-	0.0955056															Cluster_1417(68)	0.73
HyS_STRGp.15859	HyS_STRGp.15859.1	327	167	2	78	66	HyS0313:43300-43627	-	0															Cluster_1417(68)	0.67
HyS_STRGp.15860	HyS_STRGp.15860.1	2279	392	2	153	51	HyS0313:74926-77205	-	0															Cluster_1417(68)	0.95
HyS_STRGp.15896	HyS_STRGp.15896.1	4546	1268	3	186	162	HyS0328:61698-66244	+	0.00709779															Cluster_983(5)	0.52
HyS_STRGp.15897	HyS_STRGp.15897.1	1553	221	2	120	81	HyS0329:1370-2923	-	0															Cluster_3313(2)	0.4
HyS_STRGp.15902	HyS_STRGp.15902.1	2871	1462	2	222	126	HyS0329:48391-51262	+	0.0506156															Cluster_804(2)	0.11
HyS_STRGp.15903	HyS_STRGp.15903.1	458	378	2	168	126	HyS0329:67589-68047	-	0.026455															Cluster_2609(2)	0.63
HyS_STRGp.15906	HyS_STRGp.15906.1	1391	354	3	279	135	HyS0330:326-1717	+	0							B5DFN2.2	2.37e-39	Rattus norvegicus	S-adenosylhomocysteine hydrolase-like protein 1	XM_002162810.4	5.04e-53	78	PREDICTED: Hydra vulgaris S-adenosylhomocysteine hydrolase-like protein 1 (LOC100198914), mRNA
HyS_STRGp.15913	HyS_STRGp.15913.1	1297	1297	1	258	213	HyS0330:70592-71889	-	0.00616808							Q9NQG1.1	0.000438	Homo sapiens	Protein MANBAL					Cluster_938(2)	1
HyS_STRGp.15914	HyS_STRGp.15914.1	1089	1089	1	294	288	HyS0330:75215-76304	-	0
HyS_STRGp.15915	HyS_STRGp.15915.1	136	136	1	135	123	HyS0331:2034-2170	+	0							Q863J2.1	5.95e-06	Canis lupus familiaris	Trefoil factor 2
HyS_STRGp.15917	HyS_STRGp.15917.1	111	111	1	69	33	HyS0331:75569-75680	+	0
HyS_STRGp.15928	HyS_STRGp.15928.1	265	265	1	93	75	HyS0341:69714-69979	+	0
HyS_STRGp.15929	HyS_STRGp.15929.1	1815	229	2	228	198	HyS0341:71257-73072	+	0
HyS_STRGp.1593	HyS_STRGp.1593.1	1161	984	2	234	204	HyS0004:763883-765044	-	0.00813008															Cluster_273(10)	0.41
HyS_STRGp.15930	HyS_STRGp.15930.1	2106	570	4	174	165	HyS0342:68547-70653	-	0.0140351															Cluster_2045(2)	0.27
HyS_STRGp.15932	HyS_STRGp.15932.1	934	934	1	855	840	HyS0345:96-1030	+	0							A6NM10.1	0.000227	Homo sapiens	Aquaporin-12B					Cluster_352(3)	0.64
HyS_STRGp.15933	HyS_STRGp.15933.1	9017	2471	13	1761	1761	HyS0345:3756-12773	+	0.00607042							Q8BP00.2	1.74e-68	Mus musculus	IQ calmodulin-binding motif-containing protein 1					Cluster_369(3)	0.77
HyS_STRGp.15934	HyS_STRGp.15934.1	10874	2585	2	906	669	HyS0345:13814-24688	-	0.0402321							Q4P983.1	2.46e-07	Ustilago maydis 521	Presequence translocated-associated motor subunit PAM17, mitochondrial	XM_002161242.4	1.53e-06	6	PREDICTED: Hydra vulgaris presequence translocated-associated motor subunit pam17, mitochondrial (LOC100212861), mRNA
HyS_STRGp.15936	HyS_STRGp.15936.1	2724	1682	2	1242	1218	HyS0345:29612-32336	+	0							P42290.1	6.3e-13	Xenopus laevis	D(1B) dopamine receptor					Cluster_642(2)	0.97
HyS_STRGp.15937	HyS_STRGp.15937.1	4272	1184	6	324	195	HyS0346:44234-48506	-	0.00675676							Q7RTY7.2	4.08e-23	Homo sapiens	Ovochymase-1	XM_002164180.3	6.91e-07	12	PREDICTED: Hydra vulgaris elastase-1 (LOC100202420), mRNA
HyS_STRGp.15944	HyS_STRGp.15944.1	3822	854	5	378	375	HyS0348:34953-38775	-	0.0163934							Q9JHS3.1	8e-47	Mus musculus	Ragulator complex protein LAMTOR2	XM_047287867.1	7.91e-35	31	PREDICTED: Hydra vulgaris ragulator complex protein LAMTOR2-like (LOC100203620), mRNA
HyS_STRGp.15946	HyS_STRGp.15946.1	170	170	1	132	60	HyS0355:52023-52193	+	0															Cluster_612(39)	1
HyS_STRGp.15947	HyS_STRGp.15947.1	1281	1281	1	243	147	HyS0355:57131-58412	+	0.123341															Cluster_612(39)	1
HyS_STRGp.1595	HyS_STRGp.1595.1	3672	1038	7	678	648	HyS0004:788595-792267	-	0.0857418											XM_047280599.1	4.63e-13	15	PREDICTED: Hydra vulgaris uncharacterized LOC105846392 (LOC105846392), transcript variant X1, mRNA
HyS_STRGp.15952	HyS_STRGp.15952.1	2077	1957	2	360	210	HyS0358:39412-41489	-	0			DF2407668.2	1.5e-06	Acol_Jockey_Ele1	Curated TE family	P10394.1	2.3e-22	Drosophila melanogaster	Retrovirus-related Pol polyprotein from transposon 412	XM_029831771.1	1.16e-06	7	PREDICTED: Takifugu rubripes uncharacterized LOC115248149 (LOC115248149), mRNA	Cluster_528(6)	0.67
HyS_STRGp.15959	HyS_STRGp.15959.2	1324	1204	2	702	684	HyS0361:35705-37029	+	0.0531561
HyS_STRGp.15962	HyS_STRGp.15962.1	675	471	3	396	375	HyS0363:5238-5913	-	0.0169851											XM_046483893.2	2.03e-08	17	PREDICTED: Haliotis rufescens mucin-17-like (LOC124120961), mRNA	Cluster_239(17)	1
HyS_STRGp.15963	HyS_STRGp.15963.1	6419	1584	2	228	186	HyS0366:46422-52841	-	0.133838															Cluster_612(39)	1
HyS_STRGp.15964	HyS_STRGp.15964.1	2308	2161	2	270	225	HyS0367:5666-7974	-	0.0462749															Cluster_419(14)	0.18
HyS_STRGp.15967	HyS_STRGp.15967.1	7393	7309	2	2871	2709	HyS0372:9610-17003	-	0.0077986			DF2407576.2	3.2e-10	Acol_gypsy_Ele36	Curated TE family	P04323.1	1.79e-74	Drosophila melanogaster	Retrovirus-related Pol polyprotein from transposon 17.6	XM_008433458.2	1.56e-10	1	PREDICTED: Poecilia reticulata phosphoinositide-3-kinase regulatory subunit 2 (pik3r2), transcript variant X1, mRNA	Cluster_30(3)	0.94
HyS_STRGp.15968	HyS_STRGp.15968.1	1294	1294	1	672	660	HyS0372:18536-19830	+	0.061051															Cluster_964(2)	0.53
HyS_STRGp.15979	HyS_STRGp.15979.1	4054	603	5	576	576	HyS0377:296-4350	-	0							Q15051.1	1.3e-13	Homo sapiens	IQ calmodulin-binding motif-containing protein 1					Cluster_369(3)	1
HyS_STRGp.15980	HyS_STRGp.15980.1	2651	2547	2	627	627	HyS0377:5352-8003	-	0.0337652															Cluster_352(3)	1
HyS_STRGp.15984	HyS_STRGp.15984.1	215	215	1	174	159	HyS0385:2805-3020	+	0							P35067.1	3.19e-07	Acropora formosa	Histone H2B	XM_047274305.1	1.38e-26	88	PREDICTED: Hydra vulgaris histone H2B, gonadal-like (LOC124810087), mRNA	Cluster_1380(17)	0.69
HyS_STRGp.15986	HyS_STRGp.15986.1	195	195	1	162	162	HyS0385:5225-5420	-	0.271795															Cluster_114(3)	0.28
HyS_STRGp.1599	HyS_STRGp.1599.1	382	262	2	138	126	HyS0004:841201-841583	+	0.0305344															Cluster_796(21)	0.99
HyS_STRGp.16	HyS_STRGp.16.1	1159	929	2	117	90	HyS0001:464031-465190	-	0															Cluster_162(11)	0.55
HyS_STRGp.1600	HyS_STRGp.1600.1	950	950	1	249	249	HyS0004:848285-849235	+	0.0105263															Cluster_720(6)	0.3
HyS_STRGp.16033	HyS_STRGp.16033.1	335	335	1	174	174	HyS0396:23225-23560	+	0			DF0287774.2	0.00015	TE1308_SO2_FAM2270	Repetitive element found in rice weevil									Cluster_906(3)	0.16
HyS_STRGp.1604	HyS_STRGp.1604.1	1133	567	2	171	87	HyS0004:902940-904073	-	0.0652557															Cluster_14(27)	0.28
HyS_STRGp.16042	HyS_STRGp.16042.1	651	450	2	204	156	HyS0408:41777-42428	+	0															Cluster_723(10)	0.44
HyS_STRGp.16044	HyS_STRGp.16044.1	204	204	1	204	204	HyS0408:46367-46571	+	0															Cluster_723(10)	1
HyS_STRGp.16048	HyS_STRGp.16048.1	4105	949	3	198	150	HyS0410:11790-15895	-	0.0663857															Cluster_102(22)	1
HyS_STRGp.16054	HyS_STRGp.16054.1	2305	2305	1	1005	981	HyS0411:32548-34853	-	0.0121475							O08890.1	0.000115	Cavia porcellus	5-hydroxytryptamine receptor 1F					Cluster_343(3)	0.6
HyS_STRGp.16059	HyS_STRGp.16059.1	319	319	1	120	42	HyS0415:50176-50495	+	0
HyS_STRGp.1606	HyS_STRGp.1606.2	469	238	2	156	147	HyS0004:936185-936654	+	0
HyS_STRGp.16064	HyS_STRGp.16064.1	5482	628	2	213	201	HyS0417:49827-55309	+	0															Cluster_1509(2)	1
HyS_STRGp.16079	HyS_STRGp.16079.1	2607	1059	4	369	351	HyS0430:42514-45121	-	0.0604344							B0JZ89.1	2.01e-19	Xenopus tropicalis	Protein FAM32A	XM_047267641.1	1.01e-19	16	PREDICTED: Hydra vulgaris protein FAM32A-like (LOC124806588), mRNA
HyS_STRGp.16084	HyS_STRGp.16084.1	1255	1255	1	312	303	HyS0435:51736-52991	+	0.111554							Q8JHF0.1	1.28e-34	Danio rerio	Gamma-secretase subunit PEN-2					Cluster_425(6)	1
HyS_STRGp.16089	HyS_STRGp.16089.1	230	230	1	90	51	HyS0439:8572-8802	-	0															Cluster_871(5)	1
HyS_STRGp.1609	HyS_STRGp.1609.1	1172	1172	1	624	267	HyS0004:958280-959452	+	0.0460751															Cluster_99(27)	0.32
HyS_STRGp.16093	HyS_STRGp.16093.1	3677	3179	2	1728	1686	HyS0443:12953-16630	+	0.0229632							A5PKF5.1	4.4e-20	Bos taurus	THAP domain-containing protein 11	XM_012708354.2	5.31e-25	23	PREDICTED: Hydra vulgaris uncharacterized LOC105848303 (LOC105848303), mRNA	Cluster_45(66)	0.48
HyS_STRGp.16098	HyS_STRGp.16098.1	207	126	2	126	72	HyS0446:48914-49121	-	0											XM_050495153.1	7.32e-07	37	PREDICTED: Nymphalis io growth hormone-regulated TBC protein 1-A (LOC126773900), mRNA
HyS_STRGp.16099	HyS_STRGp.16099.1	275	275	1	216	141	HyS0446:51748-52023	-	0							Q6NRC7.1	7e-12	Xenopus laevis	TBC1 domain family member 23	XM_047274042.1	3.04e-29	95	PREDICTED: Hydra vulgaris TBC1 domain family member 23 (LOC100206717), mRNA
HyS_STRGp.16106	HyS_STRGp.16106.1	826	826	1	342	321	HyS0459:19518-20344	.	0.156174											XM_052835320.1	4.76e-07	8	PREDICTED: Crassostrea angulata uncharacterized LOC128169156 (LOC128169156), mRNA
HyS_STRGp.16113	HyS_STRGp.16113.1	3367	1359	4	909	828	HyS0466:2924-6291	-	0											XM_004207002.3	1.02e-10	19	PREDICTED: Hydra vulgaris uncharacterized LOC101236484 (LOC101236484), transcript variant X1, mRNA	Cluster_893(3)	0.97
HyS_STRGp.16115	HyS_STRGp.16115.1	1630	1630	1	243	222	HyS0467:2205-3835	+	0.0349693							O66677.1	7.36e-06	Aquifex aeolicus VF5	Peptidyl-tRNA hydrolase
HyS_STRGp.16127	HyS_STRGp.16127.1	1114	1114	1	234	120	HyS0479:2281-3395	-	0.0475763															Cluster_1000(3)	0.32
HyS_STRGp.16128	HyS_STRGp.16128.1	1059	1059	1	279	234	HyS0479:4772-5831	-	0.147309															Cluster_1193(3)	0.87
HyS_STRGp.16133	HyS_STRGp.16133.1	158	158	1	159	60	HyS0484:4555-4713	+	0			DF0287773.2	2.2e-06	TE1307_SO2_FAM0227	Repetitive element found in rice weevil									Cluster_3531(3)	1
HyS_STRGp.16140	HyS_STRGp.16140.1	2710	2410	2	1719	1686	HyS0491:14237-16947	-	0.0273859											XM_012708354.2	1.07e-27	21	PREDICTED: Hydra vulgaris uncharacterized LOC105848303 (LOC105848303), mRNA	Cluster_45(66)	0.55
HyS_STRGp.16141	HyS_STRGp.16141.1	1545	1545	1	1293	1269	HyS0491:17414-18959	+	0.0453074											XM_012708354.2	1.95e-08	20	PREDICTED: Hydra vulgaris uncharacterized LOC105848303 (LOC105848303), mRNA	Cluster_45(66)	0.82
HyS_STRGp.16143	HyS_STRGp.16143.1	1457	1457	1	228	186	HyS0495:26178-27635	+	0.120796															Cluster_612(39)	1
HyS_STRGp.16145	HyS_STRGp.16145.1	626	626	1	264	255	HyS0498:1544-2170	+	0.0495208
HyS_STRGp.1615	HyS_STRGp.1615.1	2356	1765	2	537	510	HyS0004:1021343-1023699	-	0.0186969							Q9CUX1.2	4.99e-05	Mus musculus	52 kDa repressor of the inhibitor of the protein kinase					Cluster_166(13)	0.31
HyS_STRGp.16150	HyS_STRGp.16150.1	1407	1407	1	594	573	HyS0501:3168-4575	-	0.0589908							Q96PM5.1	1.58e-45	Homo sapiens	RING finger and CHY zinc finger domain-containing protein 1	XM_047277382.1	2.93e-16	26	PREDICTED: Hydra vulgaris RING finger and CHY zinc finger domain-containing protein 1-like (LOC100196996), mRNA	Cluster_850(2)	1
HyS_STRGp.16155	HyS_STRGp.16155.1	3148	451	2	198	162	HyS0501:40069-43217	+	0
HyS_STRGp.16156	HyS_STRGp.16156.1	1839	328	2	111	111	HyS0506:25512-27351	+	0															Cluster_1417(68)	0.98
HyS_STRGp.16157	HyS_STRGp.16157.1	1508	1508	1	174	138	HyS0506:43943-45451	-	0.122679															Cluster_612(39)	1
HyS_STRGp.16158	HyS_STRGp.16158.1	194	194	1	123	102	HyS0506:50331-50525	-	0															Cluster_612(39)	0.71
HyS_STRGp.16162	HyS_STRGp.16162.1	6556	1657	2	228	186	HyS0511:9882-16438	-	0.10863															Cluster_612(39)	1
HyS_STRGp.16163	HyS_STRGp.16163.1	1867	1867	1	873	831	HyS0514:36808-38675	+	0.00964114							Q94K49.1	0.000401	Arabidopsis thaliana	Protein ANTAGONIST OF LIKE HETEROCHROMATIN PROTEIN 1	XM_012708354.2	8.28e-28	27	PREDICTED: Hydra vulgaris uncharacterized LOC105848303 (LOC105848303), mRNA	Cluster_45(66)	0.49
HyS_STRGp.16164	HyS_STRGp.16164.1	3987	868	4	273	261	HyS0521:6220-10207	-	0															Cluster_1461(3)	1
HyS_STRGp.16169	HyS_STRGp.16169.2	4135	737	3	273	240	HyS0526:20035-24170	+	0.0434193															Cluster_163(8)	0.8
HyS_STRGp.16172	HyS_STRGp.16172.1	535	535	1	165	120	HyS0540:49183-49718	-	0
HyS_STRGp.16177	HyS_STRGp.16177.1	869	869	1	489	354	HyS0550:345-1214	+	0.0828539															Cluster_1286(2)	1
HyS_STRGp.16180	HyS_STRGp.16180.1	138	138	1	123	39	HyS0550:21355-21493	.	0.130435
HyS_STRGp.16186	HyS_STRGp.16186.1	5300	1114	3	279	174	HyS0554:29053-34353	+	0.0520646															Cluster_723(10)	0.97
HyS_STRGp.16188	HyS_STRGp.16188.1	5337	183	2	168	66	HyS0555:39731-45068	+	0.0437158															Cluster_1040(12)	0.53
HyS_STRGp.16189	HyS_STRGp.16189.1	2701	1205	2	753	732	HyS0563:6041-8742	+	0											XM_012708354.2	8.97e-16	31	PREDICTED: Hydra vulgaris uncharacterized LOC105848303 (LOC105848303), mRNA	Cluster_45(66)	0.62
HyS_STRGp.16191	HyS_STRGp.16191.1	1357	1357	1	225	183	HyS0568:27289-28646	-	0.0154753															Cluster_895(5)	0.24
HyS_STRGp.16193	HyS_STRGp.16193.1	1046	869	2	183	120	HyS0573:31297-32343	-	0															Cluster_13(32)	0.78
HyS_STRGp.16202	HyS_STRGp.16202.1	118	118	1	69	57	HyS0581:30509-30627	-	0.169492															Cluster_1187(62)	1
HyS_STRGp.16203	HyS_STRGp.16203.1	120	120	1	72	63	HyS0581:41727-41847	-	0.166667															Cluster_1187(62)	1
HyS_STRGp.16210	HyS_STRGp.16210.1	1705	1267	3	744	708	HyS0590:12114-13819	+	0.00631413															Cluster_166(13)	0.43
HyS_STRGp.16211	HyS_STRGp.16211.1	2485	631	3	192	174	HyS0590:30179-32664	+	0.0475436			DF0279869.1	0.00024	PanHod-6.824	Mammalian family identified by the Zoonomia project.									Cluster_1845(4)	1
HyS_STRGp.16223	HyS_STRGp.16223.1	1917	395	2	267	255	HyS0610:43079-44996	+	0							Q9D8V0.1	2.45e-11	Mus musculus	Minor histocompatibility antigen H13	XM_047286001.1	7.7e-17	45	PREDICTED: Hydra vulgaris minor histocompatibility antigen H13 (LOC100201126), mRNA
HyS_STRGp.16224	HyS_STRGp.16224.1	2818	1315	3	1197	1170	HyS0611:24680-27498	+	0			DF0003891.1	1e-11	DNA6-2_DR	DNA transposon from zebrafish					XR_004227522.1	1.27e-14	12	PREDICTED: Nasonia vitripennis uncharacterized LOC116417220 (LOC116417220), ncRNA
HyS_STRGp.16226	HyS_STRGp.16226.1	7466	458	2	219	102	HyS0611:28368-35834	+	0.19214															Cluster_2354(2)	0.2
HyS_STRGp.16231	HyS_STRGp.16231.1	2687	2389	2	234	198	HyS0620:7446-10133	-	0.0368355															Cluster_386(7)	0.24
HyS_STRGp.16232	HyS_STRGp.16232.1	1376	1376	1	153	117	HyS0620:10773-12149	+	0															Cluster_70(8)	0.56
HyS_STRGp.16233	HyS_STRGp.16233.1	833	833	1	243	132	HyS0620:12959-13792	+	0.00960384															Cluster_386(7)	0.58
HyS_STRGp.16234	HyS_STRGp.16234.1	2665	2665	1	252	249	HyS0620:29107-31772	+	0.0499062															Cluster_316(6)	0.08
HyS_STRGp.16238	HyS_STRGp.16238.1	672	672	1	135	114	HyS0621:24767-25439	+	0.0238095
HyS_STRGp.16239	HyS_STRGp.16239.1	2159	517	2	228	210	HyS0621:42165-44324	-	0.0154739
HyS_STRGp.1625	HyS_STRGp.1625.1	1163	1080	2	978	945	HyS0004:1129853-1131016	+	0			DF0001947.1	7.7e-24	MMSAT4	Satellite from mouse.	O43623.1	6.83e-63	Homo sapiens	Zinc finger protein SNAI2	XM_016057646.3	2.8e-35	23	PREDICTED: Parasteatoda tepidariorum protein snail homolog Sna (LOC107443696), mRNA
HyS_STRGp.16254	HyS_STRGp.16254.1	1795	385	2	144	135	HyS0665:12479-14274	-	0															Cluster_248(15)	0.85
HyS_STRGp.16258	HyS_STRGp.16258.1	796	659	2	309	99	HyS0671:21998-22794	-	0.0121396
HyS_STRGp.16259	HyS_STRGp.16259.1	3958	2914	3	270	216	HyS0671:24852-28810	-	0.0298559															Cluster_277(3)	0.15
HyS_STRGp.1626	HyS_STRGp.1626.1	1813	1813	1	1458	1434	HyS0004:1150120-1151933	+	0.00441258
HyS_STRGp.16261	HyS_STRGp.16261.1	606	491	2	393	297	HyS0672:40094-40700	+	0.0162933											XM_046483893.2	2.13e-08	16	PREDICTED: Haliotis rufescens mucin-17-like (LOC124120961), mRNA	Cluster_239(17)	0.86
HyS_STRGp.16266	HyS_STRGp.16266.1	3763	340	3	318	300	HyS0675:1581-5344	-	0.147059															Cluster_2448(4)	0.25
HyS_STRGp.16271	HyS_STRGp.16271.1	310	310	1	291	126	HyS0675:41019-41329	-	0
HyS_STRGp.16272	HyS_STRGp.16272.1	309	309	1	117	63	HyS0676:40408-40717	+	0.0291262															Cluster_987(40)	1
HyS_STRGp.16273	HyS_STRGp.16273.1	6544	1652	2	165	138	HyS0677:26329-32873	-	0.110775															Cluster_612(39)	0.99
HyS_STRGp.16283	HyS_STRGp.16283.1	1321	197	3	198	126	HyS0706:38920-40241	+	0
HyS_STRGp.16286	HyS_STRGp.16286.1	527	159	2	150	141	HyS0723:1981-2508	+	0.18239															Cluster_2472(11)	0.6
HyS_STRGp.16288	HyS_STRGp.16288.1	9048	4426	3	270	240	HyS0741:25308-34356	-	0.0126525															Cluster_106(30)	0.27
HyS_STRGp.16302	HyS_STRGp.16302.1	1650	1106	2	1017	978	HyS0778:0-1650	-	0							Q9PVY8.2	2.69e-56	Xenopus laevis	Forkhead box protein C2-B	XM_002167947.4	1.29e-58	29	PREDICTED: Hydra vulgaris forkhead box protein C1-B (LOC100202271), transcript variant X4, mRNA
HyS_STRGp.16306	HyS_STRGp.16306.1	549	549	1	246	144	HyS0786:22232-22781	+	0.0145719
HyS_STRGp.16309	HyS_STRGp.16309.1	6481	1582	2	228	186	HyS0788:20662-27143	-	0.121997															Cluster_612(39)	1
HyS_STRGp.16310	HyS_STRGp.16310.1	2103	272	2	108	60	HyS0797:14282-16385	+	0															Cluster_1417(68)	1
HyS_STRGp.16311	HyS_STRGp.16311.1	1953	399	2	108	108	HyS0802:18960-20913	-	0.085213															Cluster_1335(26)	0.15
HyS_STRGp.16313	HyS_STRGp.16313.1	1199	348	2	153	138	HyS0816:16163-17362	-	0			DF2407948.2	0.00065	Acol_Tc1_Ele19	Curated TE family									Cluster_895(5)	0.61
HyS_STRGp.16314	HyS_STRGp.16314.1	2580	2285	2	360	216	HyS0819:17345-19925	-	0.0634573															Cluster_409(8)	0.59
HyS_STRGp.16326	HyS_STRGp.16326.1	2701	2701	1	1710	1686	HyS0834:18502-21203	-	0.0348019							Q94K49.1	0.000644	Arabidopsis thaliana	Protein ANTAGONIST OF LIKE HETEROCHROMATIN PROTEIN 1	XM_012708354.2	1.2e-27	19	PREDICTED: Hydra vulgaris uncharacterized LOC105848303 (LOC105848303), mRNA	Cluster_45(66)	0.49
HyS_STRGp.16339	HyS_STRGp.16339.1	11579	796	2	357	228	HyS0853:12859-24438	+	0
HyS_STRGp.16340	HyS_STRGp.16340.1	209	209	1	123	114	HyS0853:34107-34316	+	0															Cluster_2119(2)	1
HyS_STRGp.16341	HyS_STRGp.16341.1	1501	441	2	114	99	HyS0855:24612-26113	+	0															Cluster_930(5)	0.75
HyS_STRGp.16342	HyS_STRGp.16342.1	225	142	2	141	141	HyS0855:26803-27028	-	0	uncharacterizedLOC105850584	5.65e-07									XM_047270682.1	1.84e-08	35	PREDICTED: Hydra vulgaris postreplication repair E3 ubiquitin-protein ligase RAD18-like (LOC124807924), mRNA	Cluster_930(5)	0.59
HyS_STRGp.16343	HyS_STRGp.16343.1	2381	1328	2	264	147	HyS0856:19940-22321	+	0	uncharacterizedLOC105850584	2.14e-10									XM_047267441.1	3.59e-10	10	PREDICTED: Hydra vulgaris uncharacterized LOC124806476 (LOC124806476), transcript variant X1, mRNA	Cluster_930(5)	0.98
HyS_STRGp.16347	HyS_STRGp.16347.1	12949	843	2	201	201	HyS0870:5262-18211	+	0.00948992															Cluster_16(14)	0.66
HyS_STRGp.16351	HyS_STRGp.16351.1	106	106	1	105	105	HyS0886:20-126	-	0
HyS_STRGp.16353	HyS_STRGp.16353.1	1486	1486	1	228	186	HyS0893:28155-29641	-	0.121131															Cluster_612(39)	1
HyS_STRGp.16355	HyS_STRGp.16355.1	8270	371	2	279	114	HyS0898:9808-18078	-	0															Cluster_337(19)	0.73
HyS_STRGp.16356	HyS_STRGp.16356.2	11403	1943	3	1578	1566	HyS0899:3677-15080	+	0.0174987							O22943.1	9.2e-69	Arabidopsis thaliana	Probable glycosyltransferase STELLO1	XM_047277774.1	4.7e-15	17	PREDICTED: Hydra vulgaris probable glycosyltransferase STELLO1 (LOC100197693), mRNA	Cluster_446(3)	0.62
HyS_STRGp.16360	HyS_STRGp.16360.1	6568	1662	2	228	186	HyS0907:5354-11922	+	0.0836342															Cluster_612(39)	1
HyS_STRGp.16363	HyS_STRGp.16363.1	1210	262	2	222	186	HyS0920:37-1247	+	0
HyS_STRGp.16366	HyS_STRGp.16366.1	14935	2699	2	1707	1686	HyS0927:1993-16928	+	0.0351982											XM_012708354.2	1.03e-27	22	PREDICTED: Hydra vulgaris uncharacterized LOC105848303 (LOC105848303), mRNA	Cluster_45(66)	0.49
HyS_STRGp.16367	HyS_STRGp.16367.1	599	337	2	276	258	HyS0927:6250-6849	-	0															Cluster_2076(6)	1
HyS_STRGp.16368	HyS_STRGp.16368.1	1397	559	4	291	279	HyS0927:18389-19786	-	0															Cluster_2076(6)	0.93
HyS_STRGp.16372	HyS_STRGp.16372.1	774	774	1	693	630	HyS0931:31831-32605	+	0
HyS_STRGp.16373	HyS_STRGp.16373.1	119	119	1	87	72	HyS0945:14020-14139	-	0.151261															Cluster_2357(27)	1
HyS_STRGp.16377	HyS_STRGp.16377.1	1249	1249	1	882	720	HyS0952:14072-15321	-	0.00640512															Cluster_646(2)	1
HyS_STRGp.16381	HyS_STRGp.16381.1	152	152	1	108	87	HyS0965:28582-28734	+	0															Cluster_1117(2)	1
HyS_STRGp.16382	HyS_STRGp.16382.2	597	350	3	207	168	HyS0968:17577-18174	-	0															Cluster_2472(11)	1
HyS_STRGp.16384	HyS_STRGp.16384.1	2655	2655	1	273	258	HyS0969:10685-13340	-	0.0252354			DF0277927.1	0.00065	LycPic-1.2	Mammalian family identified by the Zoonomia project.									Cluster_118(7)	0.34
HyS_STRGp.16391	HyS_STRGp.16391.1	1733	1733	1	147	114	HyS0974:29950-31683	+	0.121177
HyS_STRGp.16401	HyS_STRGp.16401.1	4616	288	4	153	129	HyS0993:25376-29992	+	0			DF0005334.2	8.7e-06	Halyomorpha_halys-4_family-773	Repetitive element of unknown type
HyS_STRGp.16406	HyS_STRGp.16406.1	2677	2677	1	1707	1686	HyS1018:10839-13516	-	0.0343668							A5PKF5.1	6.57e-20	Bos taurus	THAP domain-containing protein 11	XM_012708354.2	7.28e-15	5	PREDICTED: Hydra vulgaris uncharacterized LOC105848303 (LOC105848303), mRNA	Cluster_45(66)	0.49
HyS_STRGp.16409	HyS_STRGp.16409.1	1157	928	2	117	90	HyS1023:27298-28455	-	0															Cluster_162(11)	0.55
HyS_STRGp.1641	HyS_STRGp.1641.1	293	293	1	123	90	HyS0004:1390019-1390312	+	0
HyS_STRGp.16412	HyS_STRGp.16412.1	375	375	1	258	138	HyS1028:869-1244	+	0							P35068.2	7.88e-38	Tigriopus californicus	Histone H2B.1/H2B.2	XM_047274305.1	1.48e-58	86	PREDICTED: Hydra vulgaris histone H2B, gonadal-like (LOC124810087), mRNA	Cluster_1380(17)	0.77
HyS_STRGp.16429	HyS_STRGp.16429.1	2724	1914	2	1494	1452	HyS1037:9072-11796	+	0.0282132											XM_012708354.2	8.49e-28	27	PREDICTED: Hydra vulgaris uncharacterized LOC105848303 (LOC105848303), mRNA	Cluster_45(66)	0.68
HyS_STRGp.16437	HyS_STRGp.16437.1	1866	312	2	111	111	HyS1045:17734-19600	+	0															Cluster_1417(68)	1
HyS_STRGp.16442	HyS_STRGp.16442.1	1396	730	3	564	426	HyS1063:0-1396	+	0.0109589
HyS_STRGp.16444	HyS_STRGp.16444.1	1840	1840	1	879	837	HyS1063:22061-23901	+	0.025							Q8N6M3.1	1.77e-30	Homo sapiens	Acyl-coenzyme A diphosphatase FITM2	XM_012706519.2	1.09e-06	5	PREDICTED: Hydra vulgaris acyl-coenzyme A diphosphatase FITM2 (LOC105847150), transcript variant X1, mRNA	Cluster_570(2)	0.57
HyS_STRGp.16448	HyS_STRGp.16448.2	2706	2085	2	1704	1677	HyS1066:7750-10456	+	0.0239808											XM_012708354.2	8.41e-28	27	PREDICTED: Hydra vulgaris uncharacterized LOC105848303 (LOC105848303), mRNA	Cluster_45(66)	0.63
HyS_STRGp.16450	HyS_STRGp.16450.1	3928	813	4	273	261	HyS1068:15656-19584	+	0															Cluster_1461(3)	0.99
HyS_STRGp.16452	HyS_STRGp.16452.1	401	315	2	261	204	HyS1069:9498-9899	+	0							Q5XG48.1	6.8e-06	Xenopus laevis	Mediator of RNA polymerase II transcription subunit 4
HyS_STRGp.16455	HyS_STRGp.16455.1	859	859	1	243	234	HyS1076:8803-9662	-	0.0919674															Cluster_1476(2)	0.78
HyS_STRGp.16458	HyS_STRGp.16458.2	3991	2133	4	261	243	HyS1079:9854-13845	-	0.0281294	uncharacterizedLOC105850584	2.06e-12									XR_007023021.1	2.09e-09	3	PREDICTED: Hydra vulgaris uncharacterized LOC124813232 (LOC124813232), transcript variant X1, ncRNA	Cluster_459(2)	0.03
HyS_STRGp.16461	HyS_STRGp.16461.1	429	346	2	312	249	HyS1080:6106-6535	+	0											XM_047279147.1	4.05e-09	19	PREDICTED: Hydra vulgaris uncharacterized LOC124812446 (LOC124812446), mRNA
HyS_STRGp.16465	HyS_STRGp.16465.1	4569	1526	2	228	186	HyS1083:14941-19510	-	0.108126															Cluster_612(39)	1
HyS_STRGp.16467	HyS_STRGp.16467.1	432	231	2	123	60	HyS1088:19465-19897	+	0															Cluster_723(10)	0.84
HyS_STRGp.16469	HyS_STRGp.16469.1	3356	2814	5	2640	2460	HyS1092:7532-10888	+	0.00284293							Q7M3K2.2	1.9e-14	Drosophila melanogaster	Transposable element P transposase	XM_047286705.1	2.77e-09	3	PREDICTED: Hydra vulgaris uncharacterized LOC124816953 (LOC124816953), mRNA	Cluster_151(28)	1
HyS_STRGp.16470	HyS_STRGp.16470.1	133	133	1	114	75	HyS1094:26226-26359	-	0.12782															Cluster_2164(18)	0.98
HyS_STRGp.16477	HyS_STRGp.16477.1	2836	2836	1	2433	2256	HyS1152:2465-5301	+	0.0130465			DF2407531.2	3.4e-06	Acol_CR1_Ele2	Curated TE family	P21328.1	4.13e-34	Drosophila melanogaster	RNA-directed DNA polymerase from mobile element jockey					Cluster_176(7)	1
HyS_STRGp.16478	HyS_STRGp.16478.1	126	126	1	87	60	HyS1158:28199-28325	+	0.246032															Cluster_1187(62)	1
HyS_STRGp.16485	HyS_STRGp.16485.1	666	462	3	390	375	HyS1169:14082-14748	+	0.017316											XM_046483893.2	1.99e-08	17	PREDICTED: Haliotis rufescens mucin-17-like (LOC124120961), mRNA	Cluster_239(17)	1
HyS_STRGp.16486	HyS_STRGp.16486.1	608	361	3	144	108	HyS1169:17319-17927	+	0															Cluster_2472(11)	1
HyS_STRGp.16487	HyS_STRGp.16487.1	2232	1944	2	966	939	HyS1173:5373-7605	+	0.0555556							Q3UME2.2	6.23e-25	Mus musculus	Transmembrane protein 241					Cluster_532(2)	0.71
HyS_STRGp.16489	HyS_STRGp.16489.1	3524	3150	2	1107	1065	HyS1173:13431-16955	-	0.0180952							A5PKF5.1	8.34e-20	Bos taurus	THAP domain-containing protein 11	XM_012708354.2	3.05e-24	13	PREDICTED: Hydra vulgaris uncharacterized LOC105848303 (LOC105848303), mRNA	Cluster_45(66)	0.49
HyS_STRGp.16493	HyS_STRGp.16493.1	1278	1278	1	198	111	HyS1178:17583-18861	-	0															Cluster_597(19)	1
HyS_STRGp.16501	HyS_STRGp.16501.1	4068	4068	1	243	186	HyS1191:3150-7218	+	0.0356441											XM_047273973.1	6.74e-07	2	PREDICTED: Hydra vulgaris uncharacterized LOC105845473 (LOC105845473), transcript variant X3, mRNA	Cluster_171(6)	0.45
HyS_STRGp.16503	HyS_STRGp.16503.1	4025	483	4	252	222	HyS1200:5645-9670	-	0															Cluster_2029(6)	1
HyS_STRGp.16504	HyS_STRGp.16504.1	129	129	1	105	39	HyS1200:9909-10038	+	0															Cluster_2029(6)	0.99
HyS_STRGp.16505	HyS_STRGp.16505.1	1023	335	3	231	201	HyS1200:12895-13918	+	0															Cluster_2029(6)	1
HyS_STRGp.16506	HyS_STRGp.16506.1	515	388	2	246	48	HyS1202:2097-2612	+	0							Q5UR88.1	8.68e-07	Acanthamoeba polyphaga mimivirus	Phosphatidylethanolamine-binding protein homolog R644
HyS_STRGp.16512	HyS_STRGp.16512.1	1389	1389	1	1158	1122	HyS1214:8362-9751	-	0			DF2407830.2	4.9e-15	Acol_Pao_Bel_Ele26	Curated TE family					XM_028552418.1	1.75e-08	10	PREDICTED: Dendronephthya gigantea uncharacterized LOC114530797 (LOC114530797), mRNA	Cluster_53(8)	0.96
HyS_STRGp.16513	HyS_STRGp.16513.1	6162	5943	2	4281	4245	HyS1214:11128-17290	-	0.00420663			DF2407826.2	3e-07	Acol_Pao_Bel_Ele22	Curated TE family	P34565.1	0.000697	Caenorhabditis elegans	Uncharacterized protein T16H12.2	XM_047283115.1	9.87e-07	1	PREDICTED: Hydra vulgaris uncharacterized LOC100199492 (LOC100199492), mRNA	Cluster_53(8)	0.83
HyS_STRGp.16515	HyS_STRGp.16515.1	2750	2750	1	816	438	HyS1220:12856-15606	-	0.0403636											XM_047276586.1	1.56e-36	21	PREDICTED: Hydra vulgaris uncharacterized LOC100203226 (LOC100203226), mRNA	Cluster_220(12)	0.53
HyS_STRGp.16522	HyS_STRGp.16522.1	802	802	1	225	114	HyS1238:1000-1802	+	0.0561097
HyS_STRGp.16525	HyS_STRGp.16525.1	195	195	1	147	144	HyS1247:730-925	-	0.112821
HyS_STRGp.16527	HyS_STRGp.16527.1	729	729	1	150	144	HyS1249:110-839	+	0.0973937															Cluster_1706(2)	0.1
HyS_STRGp.16528	HyS_STRGp.16528.1	6964	944	4	471	462	HyS1249:6017-12981	-	0							P63081.1	2.01e-68	Rattus norvegicus	V-type proton ATPase 16 kDa proteolipid subunit c	XM_002165711.4	1.74e-91	48	PREDICTED: Hydra vulgaris V-type proton ATPase 16 kDa proteolipid subunit c (LOC100215378), mRNA
HyS_STRGp.16532	HyS_STRGp.16532.1	9359	468	5	378	357	HyS1252:12702-22061	+	0							Q8BJ51.1	7.25e-27	Mus musculus	UNC93-like protein MFSD11	XM_050538522.1	5.61e-09	19	PREDICTED: Patella vulgata UNC93-like protein MFSD11 (LOC126812237), mRNA
HyS_STRGp.16534	HyS_STRGp.16534.1	1888	341	2	120	120	HyS1265:19741-21629	-	0															Cluster_1417(68)	0.99
HyS_STRGp.16535	HyS_STRGp.16535.1	230	230	1	141	105	HyS1267:1286-1516	+	0															Cluster_987(40)	1
HyS_STRGp.16536	HyS_STRGp.16536.1	1941	512	2	150	129	HyS1267:9169-11110	-	0.0351562															Cluster_153(20)	0.68
HyS_STRGp.16537	HyS_STRGp.16537.1	1794	379	2	120	81	HyS1267:15412-17206	-	0.0237467															Cluster_221(17)	0.58
HyS_STRGp.16539	HyS_STRGp.16539.1	1320	760	2	249	156	HyS1267:19135-20455	-	0.0289474															Cluster_247(14)	0.35
HyS_STRGp.16542	HyS_STRGp.16542.1	8846	649	3	591	486	HyS1272:17563-26409	+	0
HyS_STRGp.1655	HyS_STRGp.1655.1	171	171	1	129	129	HyS0004:1533222-1533393	+	0															Cluster_2958(7)	1
HyS_STRGp.16551	HyS_STRGp.16551.1	498	498	1	153	105	HyS1292:13476-13974	-	0.0160643															Cluster_2245(2)	0.29
HyS_STRGp.16559	HyS_STRGp.16559.1	829	601	2	498	486	HyS1323:11597-12426	-	0.0133111															Cluster_686(4)	0.91
HyS_STRGp.16566	HyS_STRGp.16566.1	5500	601	2	165	93	HyS1334:10065-15565	+	0															Cluster_612(39)	0.93
HyS_STRGp.16568	HyS_STRGp.16568.1	974	974	1	228	186	HyS1334:22039-23013	+	0.24538															Cluster_612(39)	1
HyS_STRGp.16569	HyS_STRGp.16569.1	2061	1385	3	285	285	HyS1347:3080-5141	+	0.0303249															Cluster_869(2)	0.05
HyS_STRGp.16575	HyS_STRGp.16575.1	417	417	1	141	117	HyS1356:12617-13034	-	0.088729															Cluster_2357(27)	0.95
HyS_STRGp.16576	HyS_STRGp.16576.1	130	130	1	84	63	HyS1356:23919-24049	-	0.146154															Cluster_1187(62)	1
HyS_STRGp.16582	HyS_STRGp.16582.1	1832	811	2	423	186	HyS1366:16982-18814	-	0															Cluster_604(2)	0.74
HyS_STRGp.16585	HyS_STRGp.16585.1	6569	1671	2	174	132	HyS1376:18435-25004	-	0.149611															Cluster_612(39)	0.99
HyS_STRGp.16611	HyS_STRGp.16611.1	573	573	1	138	117	HyS1443:387-960	+	0.052356
HyS_STRGp.16613	HyS_STRGp.16613.1	7408	1947	3	222	171	HyS1449:7194-14602	-	0.0154083
HyS_STRGp.16615	HyS_STRGp.16615.1	12763	6427	2	3714	3642	HyS1475:3531-16294	-	0.00420103			DF2407826.2	3.3e-15	Acol_Pao_Bel_Ele22	Curated TE family	O93209.1	2.51e-08	Feline foamy virus	Pro-Pol polyprotein	XM_047283115.1	1.07e-06	1	PREDICTED: Hydra vulgaris uncharacterized LOC100199492 (LOC100199492), mRNA	Cluster_53(8)	1
HyS_STRGp.16616	HyS_STRGp.16616.1	387	387	1	159	87	HyS1475:8347-8734	-	0															Cluster_53(8)	1
HyS_STRGp.16627	HyS_STRGp.16627.1	3426	1091	4	348	342	HyS1502:7283-10709	+	0.0412466															Cluster_821(5)	0.2
HyS_STRGp.16628	HyS_STRGp.16628.1	1062	456	3	357	201	HyS1505:6986-8048	+	0
HyS_STRGp.16633	HyS_STRGp.16633.1	171	171	1	171	54	HyS1517:3212-3383	-	0
HyS_STRGp.16638	HyS_STRGp.16638.1	282	282	1	141	117	HyS1541:21753-22035	+	0.0638298															Cluster_1187(62)	1
HyS_STRGp.16643	HyS_STRGp.16643.1	617	617	1	126	126	HyS1546:22689-23306	-	0.0145867
HyS_STRGp.16658	HyS_STRGp.16658.1	5799	5697	2	5217	5163	HyS1579:7508-13307	+	0.0119361			DF2407821.2	0.00064	Acol_Pao_Bel_Ele17	Curated TE family					XM_047276465.1	7.26e-13	4	PREDICTED: Hydra vulgaris uncharacterized LOC124811158 (LOC124811158), mRNA	Cluster_84(13)	0.99
HyS_STRGp.16660	HyS_STRGp.16660.1	685	685	1	345	126	HyS1580:10312-10997	+	0							Q8AV58.1	1.31e-08	Gallus gallus	Protein sidekick-1
HyS_STRGp.16667	HyS_STRGp.16667.1	141	141	1	75	66	HyS1619:11532-11673	-	0.12766															Cluster_1187(62)	1
HyS_STRGp.16674	HyS_STRGp.16674.1	7317	2799	3	720	645	HyS1638:6135-13452	-	0.0296534							P54849.3	7.87e-06	Homo sapiens	Epithelial membrane protein 1					Cluster_299(3)	0.53
HyS_STRGp.16677	HyS_STRGp.16677.1	761	466	2	192	126	HyS1659:956-1717	+	0							O13823.1	2.33e-14	Schizosaccharomyces pombe 972h-	U3 small nucleolar ribonucleoprotein protein imp4	XM_021042280.1	2e-13	22	PREDICTED: Exaiptasia pallida U3 small nucleolar ribonucleoprotein protein IMP4 (LOC110236738), mRNA
HyS_STRGp.16687	HyS_STRGp.16687.1	223	223	1	195	174	HyS1689:3785-4008	+	0
HyS_STRGp.16688	HyS_STRGp.16688.1	164	164	1	120	111	HyS1699:1745-1909	-	0							Q9UBB5.1	1.55e-07	Homo sapiens	Methyl-CpG-binding domain protein 2	XM_047284812.1	2.84e-12	67	PREDICTED: Hydra vulgaris methyl-CpG-binding domain protein 2 (LOC100202939), mRNA
HyS_STRGp.16693	HyS_STRGp.16693.1	216	216	1	144	105	HyS1710:6768-6984	.	0
HyS_STRGp.16695	HyS_STRGp.16695.1	959	711	2	309	207	HyS1710:20156-21115	-	0.0590717							Q61555.2	0.000405	Mus musculus	Fibrillin-2
HyS_STRGp.16696	HyS_STRGp.16696.1	201	201	1	102	78	HyS1711:1944-2145	-	0.0895522															Cluster_1187(62)	1
HyS_STRGp.16698	HyS_STRGp.16698.1	1009	1009	1	210	132	HyS1713:408-1417	+	0
HyS_STRGp.167	HyS_STRGp.167.1	408	408	1	231	144	HyS0001:3315693-3316101	-	0.0196078															Cluster_1033(2)	1
HyS_STRGp.16703	HyS_STRGp.16703.1	1801	1801	1	228	216	HyS1714:17915-19716	-	0.042754	uncharacterizedLOC105850584	8.06e-11									XM_047272128.1	2.27e-13	7	PREDICTED: Hydra vulgaris uncharacterized LOC124808929 (LOC124808929), mRNA	Cluster_102(22)	0.37
HyS_STRGp.16715	HyS_STRGp.16715.1	2954	399	3	294	279	HyS1747:5163-8117	+	0															Cluster_1214(2)	0.77
HyS_STRGp.16716	HyS_STRGp.16716.1	2696	288	2	129	123	HyS1757:723-3419	-	0.0277778
HyS_STRGp.16719	HyS_STRGp.16719.2	597	350	3	207	168	HyS1778:13051-13648	-	0															Cluster_2472(11)	1
HyS_STRGp.16720	HyS_STRGp.16720.1	112	112	1	111	111	HyS1798:9640-9752	+	0															Cluster_4093(2)	1
HyS_STRGp.16726	HyS_STRGp.16726.1	1055	1055	1	321	102	HyS1811:18277-19332	-	0.0682464
HyS_STRGp.1674	HyS_STRGp.1674.1	164	122	2	123	123	HyS0004:1749537-1749701	+	0
HyS_STRGp.16746	HyS_STRGp.16746.1	161	161	1	162	63	HyS1875:8267-8428	-	0			DF0287773.2	1.3e-06	TE1307_SO2_FAM0227	Repetitive element found in rice weevil									Cluster_3531(3)	1
HyS_STRGp.16752	HyS_STRGp.16752.1	101	101	1	66	27	HyS1908:3985-4086	-	0.178218															Cluster_3011(7)	0.62
HyS_STRGp.16769	HyS_STRGp.16769.1	5305	5305	1	246	204	HyS1990:952-6257	-	0.0531574															Cluster_2(47)	0.72
HyS_STRGp.16783	HyS_STRGp.16783.1	1236	841	2	207	108	HyS2039:17950-19186	-	0
HyS_STRGp.16785	HyS_STRGp.16785.1	4146	759	5	594	588	HyS2042:14994-19140	+	0							A4FUD1.1	1.04e-94	Bos taurus	GPN-loop GTPase 1	XM_002160503.4	1.4e-86	77	PREDICTED: Hydra vulgaris GPN-loop GTPase 1 (LOC100197776), mRNA
HyS_STRGp.16789	HyS_STRGp.16789.1	113	113	1	69	42	HyS2049:953-1066	-	0
HyS_STRGp.1679	HyS_STRGp.1679.1	1950	1767	2	327	174	HyS0004:1859771-1861721	-	0.00509338															Cluster_608(2)	0.17
HyS_STRGp.16792	HyS_STRGp.16792.1	741	741	1	207	108	HyS2051:1792-2533	+	0.0607287							O15442.3	0.000185	Homo sapiens	Metallophosphoesterase domain-containing protein 1
HyS_STRGp.16795	HyS_STRGp.16795.1	427	427	1	243	93	HyS2056:13256-13683	-	0.0210773
HyS_STRGp.16798	HyS_STRGp.16798.1	699	408	2	303	228	HyS2074:413-1112	+	0															Cluster_1565(2)	1
HyS_STRGp.16799	HyS_STRGp.16799.1	543	360	2	183	132	HyS2074:5295-5838	+	0															Cluster_2653(6)	1
HyS_STRGp.16803	HyS_STRGp.16803.1	2519	374	3	291	288	HyS2090:16502-19021	+	0							Q08364.1	1.26e-58	Podocoryna carnea	40S ribosomal protein S5	XM_002167114.3	1.54e-28	74	PREDICTED: Hydra vulgaris 40S ribosomal protein S5 (LOC100213442), mRNA
HyS_STRGp.16806	HyS_STRGp.16806.1	1342	1342	1	369	222	HyS2124:4677-6019	-	0.033532							Q9Y3Q3.1	4.18e-41	Homo sapiens	Transmembrane emp24 domain-containing protein 3	XM_002163788.4	1e-15	20	PREDICTED: Hydra vulgaris transmembrane emp24 domain-containing protein 7 (LOC100206299), mRNA	Cluster_918(2)	0.47
HyS_STRGp.16808	HyS_STRGp.16808.1	313	313	1	177	132	HyS2124:13654-13967	+	0
HyS_STRGp.16809	HyS_STRGp.16809.1	634	634	1	219	123	HyS2124:16511-17145	-	0.0930599							Q9Y3Q3.1	9.61e-14	Homo sapiens	Transmembrane emp24 domain-containing protein 3	XM_002163788.4	1.29e-11	44	PREDICTED: Hydra vulgaris transmembrane emp24 domain-containing protein 7 (LOC100206299), mRNA	Cluster_918(2)	1
HyS_STRGp.16813	HyS_STRGp.16813.1	1939	1939	1	216	117	HyS2157:0-1939	+	0.0985044
HyS_STRGp.16819	HyS_STRGp.16819.1	133	133	1	135	135	HyS2165:18437-18570	-	0.43609
HyS_STRGp.16823	HyS_STRGp.16823.1	1615	1311	2	300	285	HyS2181:16933-18548	-	0.0495805
HyS_STRGp.16825	HyS_STRGp.16825.1	290	290	1	132	78	HyS2187:13251-13541	+	0.186207															Cluster_1545(2)	0.21
HyS_STRGp.16828	HyS_STRGp.16828.1	901	250	2	249	156	HyS2191:3317-4218	+	0							Q80TN5.2	6.99e-16	Mus musculus	Palmitoyltransferase ZDHHC17
HyS_STRGp.16829	HyS_STRGp.16829.1	773	773	1	165	81	HyS2191:12545-13318	+	0.0129366
HyS_STRGp.16831	HyS_STRGp.16831.1	427	427	1	135	63	HyS2214:0-427	-	0.0398126															Cluster_102(22)	0.42
HyS_STRGp.16836	HyS_STRGp.16836.1	1753	206	2	114	33	HyS2239:7426-9179	+	0															Cluster_1475(9)	1
HyS_STRGp.16840	HyS_STRGp.16840.1	4213	701	3	198	33	HyS2265:8644-12857	-	0.0114123															Cluster_102(22)	1
HyS_STRGp.16841	HyS_STRGp.16841.1	659	429	3	270	177	HyS2265:11448-12107	+	0											XM_047271276.1	1.84e-08	28	PREDICTED: Hydra vulgaris uncharacterized LOC124808257 (LOC124808257), mRNA
HyS_STRGp.16849	HyS_STRGp.16849.1	604	337	2	168	102	HyS2283:14879-15483	-	0															Cluster_1911(2)	0.85
HyS_STRGp.1685	HyS_STRGp.1685.1	5024	1684	9	1245	1155	HyS0004:1919772-1924796	-	0							Q8WP23.2	3.92e-27	Macaca fascicularis	Protein boule-like	XM_012701187.2	4.12e-85	26	PREDICTED: Hydra vulgaris protein boule-like (LOC101239467), transcript variant X1, mRNA
HyS_STRGp.16851	HyS_STRGp.16851.1	4639	784	4	786	711	HyS2287:11220-15859	+	0							Q6PH19.1	8.05e-100	Danio rerio	Glycine amidinotransferase, mitochondrial	XM_014887753.1	1.21e-32	41	PREDICTED: Sturnus vulgaris glycine amidinotransferase (L-arginine:glycine amidinotransferase) (GATM), mRNA	Cluster_1606(2)	0.6
HyS_STRGp.16855	HyS_STRGp.16855.1	1718	669	3	399	381	HyS2308:8463-10181	+	0.122571							Q9DA42.2	2.8e-05	Mus musculus	Uncharacterized protein C20orf85 homolog
HyS_STRGp.16856	HyS_STRGp.16856.1	263	263	1	108	108	HyS2308:10517-10780	+	0.205323															Cluster_232(2)	0.22
HyS_STRGp.16863	HyS_STRGp.16863.1	1341	907	2	177	132	HyS2347:3946-5287	-	0															Cluster_1392(5)	1
HyS_STRGp.16868	HyS_STRGp.16868.1	707	561	2	189	189	HyS2352:16697-17404	-	0															Cluster_2066(2)	0.14
HyS_STRGp.16869	HyS_STRGp.16869.1	3356	208	4	186	174	HyS2363:1715-5071	-	0
HyS_STRGp.16870	HyS_STRGp.16870.1	1902	439	2	213	129	HyS2363:8968-10870	+	0															Cluster_1335(26)	1
HyS_STRGp.16878	HyS_STRGp.16878.1	2255	1084	2	177	117	HyS2380:7290-9545	+	0.0747232															Cluster_987(40)	0.67
HyS_STRGp.16879	HyS_STRGp.16879.1	3736	3736	1	291	288	HyS2381:109-3845	+	0.0355996							A6NFY7.1	8.08e-16	Homo sapiens	Succinate dehydrogenase assembly factor 1, mitochondrial					Cluster_193(4)	0.16
HyS_STRGp.16881	HyS_STRGp.16881.1	521	521	1	186	111	HyS2385:69-590	+	0
HyS_STRGp.16883	HyS_STRGp.16883.1	929	475	2	246	240	HyS2387:7622-8551	+	0															Cluster_832(4)	0.45
HyS_STRGp.16884	HyS_STRGp.16884.1	872	709	2	336	249	HyS2387:11321-12193	+	0															Cluster_832(4)	0.97
HyS_STRGp.16885	HyS_STRGp.16885.1	918	918	1	573	540	HyS2416:6558-7476	-	0.0087146
HyS_STRGp.16888	HyS_STRGp.16888.1	1826	268	2	138	54	HyS2421:5074-6900	-	0															Cluster_1417(68)	0.99
HyS_STRGp.16890	HyS_STRGp.16890.1	1838	280	2	108	66	HyS2421:10739-12577	+	0															Cluster_1417(68)	0.99
HyS_STRGp.16910	HyS_STRGp.16910.1	1104	972	2	345	297	HyS2471:15472-16576	+	0.0740741
HyS_STRGp.16911	HyS_STRGp.16911.1	3293	1318	2	291	276	HyS2499:7942-11235	-	0.016692															Cluster_247(14)	0.66
HyS_STRGp.16915	HyS_STRGp.16915.1	1684	474	2	180	84	HyS2506:9015-10699	-	0.187764			DF0282445.1	0.00053	OtoGar-1.239_LTR	Mammalian family identified by the Zoonomia project.									Cluster_2310(4)	0.71
HyS_STRGp.16917	HyS_STRGp.16917.2	1487	735	2	249	165	HyS2524:4700-6187	-	0.108844															Cluster_1040(12)	0.99
HyS_STRGp.16926	HyS_STRGp.16926.1	219	219	1	189	186	HyS2552:2197-2416	-	0
HyS_STRGp.16931	HyS_STRGp.16931.1	4047	1564	3	291	276	HyS2573:6413-10460	+	0.0140665															Cluster_247(14)	0.57
HyS_STRGp.16933	HyS_STRGp.16933.1	1880	329	2	138	108	HyS2582:284-2164	+	0															Cluster_1417(68)	0.98
HyS_STRGp.16940	HyS_STRGp.16940.1	3358	983	4	360	312	HyS2644:4975-8333	-	0.0732452															Cluster_967(3)	1
HyS_STRGp.16945	HyS_STRGp.16945.1	355	355	1	105	96	HyS2684:0-355	+	0.0788732
HyS_STRGp.16948	HyS_STRGp.16948.1	3966	3966	1	2352	2256	HyS2689:4782-8748	-	0.00958144			DF0006279.1	0.00049	CR1-E5a_Ucy	CR1 LINE element	P21328.1	8.74e-34	Drosophila melanogaster	RNA-directed DNA polymerase from mobile element jockey					Cluster_176(7)	0.71
HyS_STRGp.16955	HyS_STRGp.16955.1	4376	1867	2	252	228	HyS2724:491-4867	-	0.033744															Cluster_564(2)	0.06
HyS_STRGp.16963	HyS_STRGp.16963.1	1935	1340	3	1095	987	HyS2757:11972-13907	-	0															Cluster_921(2)	0.9
HyS_STRGp.16971	HyS_STRGp.16971.1	220	220	1	120	42	HyS2796:5911-6131	-	0.05
HyS_STRGp.16980	HyS_STRGp.16980.1	343	343	1	123	123	HyS2854:8609-8952	+	0															Cluster_2(47)	1
HyS_STRGp.16982	HyS_STRGp.16982.1	5574	1386	3	264	159	HyS2921:6247-11821	-	0															Cluster_723(10)	0.78
HyS_STRGp.16987	HyS_STRGp.16987.1	132	132	1	75	72	HyS2937:3959-4091	-	0.136364															Cluster_1187(62)	1
HyS_STRGp.16991	HyS_STRGp.16991.1	1792	245	2	108	54	HyS2973:6775-8567	-	0															Cluster_1417(68)	1
HyS_STRGp.16995	HyS_STRGp.16995.1	1581	1127	2	600	588	HyS2983:0-1581	-	0.00887311							Q9Y5U2.3	6e-08	Homo sapiens	Protein TSSC4	XM_014916040.2	8.44e-11	6	PREDICTED: Octopus bimaculoides zinc finger protein 28 (LOC106870071), transcript variant X1, mRNA	Cluster_1111(3)	0.04
HyS_STRGp.16997	HyS_STRGp.16997.1	197	197	1	198	30	HyS2999:896-1093	+	0							Q27442.5	1.34e-08	Anopheles gambiae	Histone H2B	XM_047274305.1	3.45e-27	95	PREDICTED: Hydra vulgaris histone H2B, gonadal-like (LOC124810087), mRNA	Cluster_1380(17)	0.81
HyS_STRGp.17	HyS_STRGp.17.1	580	580	1	234	177	HyS0001:470244-470824	+	0															Cluster_106(30)	0.96
HyS_STRGp.170	HyS_STRGp.170.1	1055	1055	1	288	111	HyS0001:3342963-3344018	-	0.207583															Cluster_1199(4)	0.22
HyS_STRGp.17005	HyS_STRGp.17005.1	10737	628	3	399	342	HyS3034:3374-14111	+	0
HyS_STRGp.17006	HyS_STRGp.17006.1	426	426	1	405	402	HyS3037:46-472	-	0							P02299.4	5.9e-93	Drosophila melanogaster	Histone H3	XM_027187976.1	4.53e-89	91	PREDICTED: Pocillopora damicornis histone H3 (LOC113671727), mRNA	Cluster_2139(7)	1
HyS_STRGp.17018	HyS_STRGp.17018.1	152	152	1	120	93	HyS3085:3118-3270	+	0.118421															Cluster_1187(62)	1
HyS_STRGp.17027	HyS_STRGp.17027.1	328	328	1	201	180	HyS3103:13356-13684	+	0							P07793.2	5.47e-28	Psammechinus miliaris	Late histone H2A.2.2	XM_002168111.4	4.7e-43	85	PREDICTED: Hydra vulgaris histone H2A-beta, sperm-like (LOC100198046), mRNA	Cluster_2302(9)	1
HyS_STRGp.17030	HyS_STRGp.17030.1	160	160	1	162	162	HyS3116:6428-6588	+	0							P62490.3	3.31e-29	Canis lupus familiaris	Ras-related protein Rab-11A	XM_024650666.1	3.46e-31	98	Strongyloides ratti Small GTPase superfamily and Ran GTPase family and Small GTPase superfamily, Rho type and Small GTPase superfamily, Rab type and Small GTP-binding protein domain and Small GTPase superfamily, Ras type and P-loop containing nucleoside triphosphate hydrolase domain-containing protein (SRAE_1000347300), partial mRNA
HyS_STRGp.17032	HyS_STRGp.17032.1	2685	416	2	288	282	HyS3132:12-2697	-	0.0216346							P19891.2	2.43e-26	Cricetulus griseus	Asparagine synthetase [glutamine-hydrolyzing]	XM_002163952.4	2.25e-22	58	PREDICTED: Hydra vulgaris asparagine synthetase [glutamine-hydrolyzing] (LOC100215424), mRNA
HyS_STRGp.17037	HyS_STRGp.17037.2	7305	2011	4	480	414	HyS3168:2-7307	-	0.0134262							E6ZHJ8.1	8e-18	Dicentrarchus labrax	F-box/LRR-repeat protein 15
HyS_STRGp.17042	HyS_STRGp.17042.1	4181	628	3	150	138	HyS3199:1257-5438	-	0															Cluster_756(7)	1
HyS_STRGp.17052	HyS_STRGp.17052.1	1642	1642	1	567	483	HyS3252:10495-12137	+	0.0200974			DF2407531.2	9.7e-07	Acol_CR1_Ele2	Curated TE family	Q95SX7.1	4.36e-24	Drosophila melanogaster	Probable RNA-directed DNA polymerase from transposon BS					Cluster_176(7)	1
HyS_STRGp.1706	HyS_STRGp.1706.1	1361	1212	2	360	312	HyS0004:2175661-2177022	+	0.0189769
HyS_STRGp.17064	HyS_STRGp.17064.1	815	125	2	102	102	HyS3278:6192-7007	+	0.08															Cluster_3098(3)	0.42
HyS_STRGp.17068	HyS_STRGp.17068.1	1775	817	3	660	501	HyS3309:8545-10320	-	0
HyS_STRGp.17069	HyS_STRGp.17069.1	158	158	1	108	75	HyS3311:1988-2146	+	0
HyS_STRGp.1708	HyS_STRGp.1708.1	399	399	1	282	237	HyS0004:2182594-2182993	-	0.0200501
HyS_STRGp.17085	HyS_STRGp.17085.2	2535	1363	4	543	528	HyS3447:8267-10802	-	0.0139398															Cluster_129(3)	0.04
HyS_STRGp.17087	HyS_STRGp.17087.1	227	227	1	213	186	HyS3457:8860-9087	+	0							Q29L80.1	1.22e-13	Drosophila pseudoobscura pseudoobscura	PITH domain-containing protein GA19395	XM_031702770.1	3.25e-08	34	PREDICTED: Actinia tenebrosa PITH domain-containing protein CG6153-like (LOC116295059), mRNA
HyS_STRGp.17096	HyS_STRGp.17096.1	1063	632	2	465	420	HyS3467:3-1066	+	0
HyS_STRGp.17098	HyS_STRGp.17098.1	1877	328	2	138	111	HyS3471:3680-5557	+	0															Cluster_1417(68)	0.98
HyS_STRGp.17099	HyS_STRGp.17099.1	2227	2227	1	264	255	HyS3475:5469-7696	+	0.0660081							Q86BE9.3	2.33e-17	Drosophila melanogaster	Gamma-secretase subunit pen-2					Cluster_425(6)	0.56
HyS_STRGp.17100	HyS_STRGp.17100.1	1816	263	2	108	66	HyS3498:4461-6277	+	0															Cluster_1417(68)	1
HyS_STRGp.17111	HyS_STRGp.17111.1	1478	1478	1	240	198	HyS3625:8965-10443	-	0.114344															Cluster_612(39)	0.99
HyS_STRGp.17113	HyS_STRGp.17113.1	193	193	1	117	93	HyS3651:10543-10736	-	0.0932642															Cluster_2164(18)	1
HyS_STRGp.17117	HyS_STRGp.17117.1	6947	337	2	204	189	HyS3697:672-7619	+	0
HyS_STRGp.17120	HyS_STRGp.17120.1	116	116	1	117	51	HyS3708:9942-10058	-	0.163793															Cluster_2357(27)	1
HyS_STRGp.17125	HyS_STRGp.17125.1	226	226	1	192	171	HyS3744:8879-9105	+	0							A7SCH8.1	3.12e-06	Nematostella vectensis	Kynureninase
HyS_STRGp.17128	HyS_STRGp.17128.2	1376	1122	2	225	186	HyS3769:9156-10532	+	0.0142602															Cluster_580(7)	0.4
HyS_STRGp.17129	HyS_STRGp.17129.2	2909	506	4	507	222	HyS3781:0-2909	-	0
HyS_STRGp.17138	HyS_STRGp.17138.1	433	433	1	405	402	HyS3827:88-521	-	0							P02299.4	6.4e-93	Drosophila melanogaster	Histone H3	XM_027187976.1	4.61e-89	89	PREDICTED: Pocillopora damicornis histone H3 (LOC113671727), mRNA	Cluster_2139(7)	1
HyS_STRGp.17155	HyS_STRGp.17155.1	4127	2867	3	207	141	HyS3834:1260-5387	-	0.00627834															Cluster_197(9)	1
HyS_STRGp.17158	HyS_STRGp.17158.1	376	376	1	231	171	HyS3914:1026-1402	+	0
HyS_STRGp.17163	HyS_STRGp.17163.1	1455	1017	4	279	222	HyS3943:3341-4796	+	0.0462144															Cluster_409(8)	0.53
HyS_STRGp.17176	HyS_STRGp.17176.1	1461	358	2	276	228	HyS4027:44-1505	+	0.0223464
HyS_STRGp.17177	HyS_STRGp.17177.1	4670	928	3	591	495	HyS4027:1932-6602	-	0.0398707															Cluster_1366(2)	0.97
HyS_STRGp.17180	HyS_STRGp.17180.1	6199	1086	4	321	249	HyS4047:3542-9741	-	0.0184162											XM_047289502.1	8.06e-16	23	PREDICTED: Hydra vulgaris ATPase inhibitor A, mitochondrial (LOC100203250), mRNA	Cluster_1158(3)	0.22
HyS_STRGp.17182	HyS_STRGp.17182.1	3816	1189	4	486	360	HyS4090:1139-4955	+	0.0462574							Q9D2J7.1	2.54e-18	Mus musculus	Ankyrin repeat and EF-hand domain-containing protein 1
HyS_STRGp.17184	HyS_STRGp.17184.1	346	346	1	138	126	HyS4123:9066-9412	+	0															Cluster_2(47)	1
HyS_STRGp.17187	HyS_STRGp.17187.1	832	832	1	330	282	HyS4137:956-1788	+	0
HyS_STRGp.17193	HyS_STRGp.17193.1	1543	404	2	120	90	HyS4204:200-1743	+	0															Cluster_741(14)	0.9
HyS_STRGp.1721	HyS_STRGp.1721.1	3967	1838	2	270	150	HyS0004:2362936-2366903	+	0
HyS_STRGp.17215	HyS_STRGp.17215.1	217	217	1	219	123	HyS4309:7392-7609	-	0							Q7M6Y3.1	9.01e-09	Mus musculus	Phosphatidylinositol-binding clathrin assembly protein
HyS_STRGp.17225	HyS_STRGp.17225.1	1343	909	2	180	132	HyS4382:4605-5948	+	0															Cluster_1392(5)	1
HyS_STRGp.17228	HyS_STRGp.17228.1	162	162	1	72	72	HyS4398:3348-3510	+	0															Cluster_1417(68)	1
HyS_STRGp.17234	HyS_STRGp.17234.1	585	223	2	222	186	HyS4441:4028-4613	-	0
HyS_STRGp.17236	HyS_STRGp.17236.1	480	480	1	129	75	HyS4466:3535-4015	-	0															Cluster_1952(7)	1
HyS_STRGp.17239	HyS_STRGp.17239.1	814	239	3	240	219	HyS4473:2065-2879	+	0							Q5ZKY4.1	1.34e-34	Gallus gallus	Inhibitor of growth protein 4	XM_047282616.1	7.1e-40	85	PREDICTED: Hydra vulgaris inhibitor of growth protein 4 (LOC100201501), mRNA
HyS_STRGp.17245	HyS_STRGp.17245.1	336	336	1	243	201	HyS4510:4265-4601	-	0
HyS_STRGp.17247	HyS_STRGp.17247.1	386	386	1	171	132	HyS4511:4026-4412	+	0
HyS_STRGp.17253	HyS_STRGp.17253.1	1686	268	2	153	153	HyS4538:2204-3890	-	0
HyS_STRGp.1727	HyS_STRGp.1727.1	2991	1108	2	159	159	HyS0004:2467158-2470149	-	0.0351986															Cluster_987(40)	0.84
HyS_STRGp.17270	HyS_STRGp.17270.1	574	574	1	147	99	HyS4626:5066-5640	-	0.102787
HyS_STRGp.17282	HyS_STRGp.17282.1	1833	1833	1	234	186	HyS4669:0-1833	+	0.00981997											XM_047273973.1	3.01e-07	5	PREDICTED: Hydra vulgaris uncharacterized LOC105845473 (LOC105845473), transcript variant X3, mRNA	Cluster_171(6)	1
HyS_STRGp.17285	HyS_STRGp.17285.1	4174	4174	1	429	285	HyS4675:0-4174	-	0.0124581
HyS_STRGp.17298	HyS_STRGp.17298.1	919	919	1	351	201	HyS4707:2186-3105	-	0.00870511							P35068.2	5.73e-52	Tigriopus californicus	Histone H2B.1/H2B.2	XM_047274339.1	1.06e-63	45	PREDICTED: Hydra vulgaris histone H2B, gonadal-like (LOC124810103), mRNA	Cluster_1380(17)	0.42
HyS_STRGp.1730	HyS_STRGp.1730.1	8940	8940	1	330	240	HyS0004:2510124-2519064	+	0.0526846
HyS_STRGp.17311	HyS_STRGp.17311.1	1950	1950	1	309	294	HyS4750:0-1950	-	0.0312821
HyS_STRGp.17320	HyS_STRGp.17320.1	784	637	2	228	180	HyS4768:0-784	+	0.0533752			DF2407561.2	4.3e-06	Acol_gypsy_Ele20	Curated TE family					XM_033900386.1	4.66e-11	18	PREDICTED: Pecten maximus glycine-rich cell wall structural protein 1-like (LOC117339023), mRNA	Cluster_1893(2)	0.1
HyS_STRGp.17325	HyS_STRGp.17325.1	1017	1017	1	258	213	HyS4788:0-1017	-	0.0766962															Cluster_1243(2)	0.13
HyS_STRGp.17334	HyS_STRGp.17334.1	607	547	2	249	246	HyS4821:8-615	-	0.0146252															Cluster_796(21)	0.81
HyS_STRGp.17335	HyS_STRGp.17335.1	225	225	1	225	225	HyS4839:0-225	+	0
HyS_STRGp.1738	HyS_STRGp.1738.1	2708	1102	2	582	504	HyS0004:2644748-2647456	-	0.0644283							O60103.1	2.41e-08	Schizosaccharomyces pombe 972h-	ERAD-associated E3 ubiquitin-protein ligase doa10
HyS_STRGp.174	HyS_STRGp.174.1	1207	1207	1	288	255	HyS0001:3363284-3364491	-	0.0107705															Cluster_1033(2)	0.34
HyS_STRGp.1743	HyS_STRGp.1743.1	1995	724	2	150	90	HyS0004:2712745-2714740	+	0.153315			DF0278915.1	0.00096	MusAve-1.71	Mammalian family identified by the Zoonomia project.									Cluster_987(40)	0.4
HyS_STRGp.1747	HyS_STRGp.1747.1	608	484	2	258	252	HyS0004:2763648-2764256	-	0.165289
HyS_STRGp.1748	HyS_STRGp.1748.1	884	334	2	192	144	HyS0004:2765327-2766211	-	0
HyS_STRGp.1759	HyS_STRGp.1759.1	4332	997	3	198	150	HyS0004:2944211-2948543	+	0.0631896															Cluster_102(22)	0.99
HyS_STRGp.1777	HyS_STRGp.1777.1	2755	2317	3	1833	1830	HyS0004:3143482-3146237	+	0.00345274											XM_047270102.1	4.9e-11	6	PREDICTED: Hydra vulgaris uncharacterized LOC124807762 (LOC124807762), mRNA	Cluster_166(13)	0.84
HyS_STRGp.1781	HyS_STRGp.1781.1	251	251	1	105	30	HyS0004:3206721-3206972	+	0
HyS_STRGp.1783	HyS_STRGp.1783.1	1946	1496	5	699	501	HyS0004:3259684-3261630	-	0.0113636							Q9W5U2.2	0.000314	Drosophila melanogaster	Probable chitinase 10
HyS_STRGp.1788	HyS_STRGp.1788.1	637	637	1	168	168	HyS0004:3318165-3318802	-	0							Q5SVZ6.1	2.24e-10	Homo sapiens	Zinc finger MYM-type protein 1
HyS_STRGp.18	HyS_STRGp.18.1	719	719	1	204	162	HyS0001:477115-477834	+	0.0417246															Cluster_597(19)	1
HyS_STRGp.180	HyS_STRGp.180.1	4229	894	3	198	150	HyS0001:3441278-3445507	+	0.0458613															Cluster_102(22)	1
HyS_STRGp.1811	HyS_STRGp.1811.1	1498	835	3	264	168	HyS0004:3728808-3730306	-	0.0958084							P80560.2	2.7e-42	Mus musculus	Receptor-type tyrosine-protein phosphatase N2	XM_051699738.1	7.73e-35	30	PREDICTED: Myxocyprinus asiaticus receptor-type tyrosine-protein phosphatase N2-like (LOC127442054), transcript variant X1, mRNA
HyS_STRGp.1814	HyS_STRGp.1814.1	1460	1387	2	1281	1275	HyS0004:3750453-3751913	+	0			DF2407905.2	4.8e-44	Acol_PIF_Ele1	Curated TE family	Q9M2U3.1	1.32e-22	Arabidopsis thaliana	Protein ALP1-like	XM_023055265.1	1.75e-08	7	PREDICTED: Onthophagus taurus uncharacterized LOC111422060 (LOC111422060), mRNA	Cluster_332(11)	1
HyS_STRGp.1818	HyS_STRGp.1818.1	2312	850	2	246	186	HyS0004:3796664-3798976	+	0															Cluster_1355(2)	1
HyS_STRGp.184	HyS_STRGp.184.1	548	226	2	117	48	HyS0001:3464399-3464947	+	0
HyS_STRGp.1843	HyS_STRGp.1843.1	140	140	1	87	84	HyS0004:4280159-4280299	-	0
HyS_STRGp.1859	HyS_STRGp.1859.1	1825	397	2	150	81	HyS0004:4596354-4598179	-	0.0251889															Cluster_153(20)	0.78
HyS_STRGp.1863	HyS_STRGp.1863.1	403	343	2	189	189	HyS0004:4672750-4673153	-	0.0233236							P21298.1	8.98e-05	Raphanus sativus	Late embryogenesis abundant protein					Cluster_796(21)	1
HyS_STRGp.187	HyS_STRGp.187.1	2645	2558	2	762	729	HyS0001:3545547-3548192	+	0.0465207															Cluster_325(3)	0.48
HyS_STRGp.1870	HyS_STRGp.1870.1	460	460	1	222	189	HyS0004:4753515-4753975	-	0.163043
HyS_STRGp.1892	HyS_STRGp.1892.1	2076	894	3	693	570	HyS0004:5011853-5013929	-	0.32774			DF2407668.2	3.7e-12	Acol_Jockey_Ele1	Curated TE family					NM_001280876.1	8.58e-10	8	Hydra vulgaris pulmonary surfactant-associated protein D-like (LOC100204377), mRNA
HyS_STRGp.1898	HyS_STRGp.1898.1	6550	1651	2	228	186	HyS0004:5068141-5074691	+	0.107813															Cluster_612(39)	1
HyS_STRGp.1904	HyS_STRGp.1904.1	3355	837	4	717	681	HyS0004:5140289-5143644	+	0.0238949
HyS_STRGp.191	HyS_STRGp.191.1	459	459	1	111	111	HyS0001:3608053-3608512	+	0.0174292
HyS_STRGp.1913	HyS_STRGp.1913.1	7403	1419	2	597	477	HyS0004:5288178-5295581	-	0.123326
HyS_STRGp.1933	HyS_STRGp.1933.1	692	692	1	657	645	HyS0004:5540627-5541319	+	0															Cluster_964(2)	1
HyS_STRGp.1939	HyS_STRGp.1939.1	1442	1113	2	195	171	HyS0004:5633903-5635345	+	0.0143756															Cluster_499(11)	0.99
HyS_STRGp.1940	HyS_STRGp.1940.1	961	321	3	213	183	HyS0004:5644211-5645172	+	0							Q9P0U1.1	8.92e-18	Homo sapiens	Mitochondrial import receptor subunit TOM7 homolog	XR_004197614.1	1.72e-12	36	PREDICTED: Actinia tenebrosa uncharacterized LOC116300491 (LOC116300491), ncRNA
HyS_STRGp.195	HyS_STRGp.195.1	2598	1280	3	315	201	HyS0001:3671898-3674496	-	0.0429688							Q9R1K7.1	1.65e-23	Mus musculus	Tubulin delta chain	XM_002164142.4	7.43e-12	13	PREDICTED: Hydra vulgaris tubulin delta chain (LOC100197080), mRNA
HyS_STRGp.1956	HyS_STRGp.1956.1	380	380	1	126	57	HyS0004:5895548-5895928	+	0.0868421
HyS_STRGp.1968	HyS_STRGp.1968.1	2488	1090	2	231	186	HyS0004:6087141-6089629	+	0.00733945															Cluster_171(6)	0.54
HyS_STRGp.1974	HyS_STRGp.1974.1	285	285	1	138	102	HyS0004:6191500-6191785	+	0
HyS_STRGp.198	HyS_STRGp.198.1	4290	406	3	171	153	HyS0001:3687512-3691802	-	0	uncharacterizedLOC100214998	1.32e-37					Q6F482.1	1.17e-25	Plutella xylostella	60S ribosomal protein L39	XM_012430244.2	3.61e-30	34	PREDICTED: Orussus abietinus 60S ribosomal protein L39 (LOC105702577), mRNA
HyS_STRGp.1981	HyS_STRGp.1981.1	2717	1907	2	1491	1452	HyS0004:6403132-6405849	+	0.0283167											XM_012708354.2	8.46e-28	27	PREDICTED: Hydra vulgaris uncharacterized LOC105848303 (LOC105848303), mRNA	Cluster_45(66)	0.68
HyS_STRGp.1983	HyS_STRGp.1983.1	4790	637	3	387	384	HyS0004:6416183-6420973	-	0
HyS_STRGp.1996	HyS_STRGp.1996.1	11727	3662	3	1314	1311	HyS0004:6670495-6682222	+	0.0333151															Cluster_200(3)	0.99
HyS_STRGp.2019	HyS_STRGp.2019.1	1203	546	2	336	321	HyS0004:7158882-7160085	-	0
HyS_STRGp.2020	HyS_STRGp.2020.1	139	139	1	138	138	HyS0004:7181976-7182115	+	0
HyS_STRGp.2035	HyS_STRGp.2035.1	1375	700	5	606	573	HyS0005:240272-241647	+	0							Q7T3Q2.1	1.65e-13	Danio rerio	Cysteine-rich motor neuron 1 protein
HyS_STRGp.2039	HyS_STRGp.2039.1	534	534	1	183	168	HyS0005:317110-317644	-	0.088015
HyS_STRGp.205	HyS_STRGp.205.1	6110	1957	4	1092	1011	HyS0001:3751241-3757351	+	0.0633623							Q7ZX37.1	1.07e-10	Xenopus laevis	Bifunctional arginine demethylase and lysyl-hydroxylase JMJD6-B	XM_027181390.1	8.75e-23	13	PREDICTED: Pocillopora damicornis bifunctional arginine demethylase and lysyl-hydroxylase JMJD6-B-like (LOC113665674), mRNA
HyS_STRGp.2051	HyS_STRGp.2051.1	1930	515	2	135	117	HyS0005:535081-537011	-	0.0679612															Cluster_14(27)	0.31
HyS_STRGp.2061	HyS_STRGp.2061.1	2609	2609	1	1152	1140	HyS0005:675354-677963	+	0.019931
HyS_STRGp.2062	HyS_STRGp.2062.1	2528	2145	3	861	717	HyS0005:690420-692948	+	0.00606061															Cluster_184(17)	0.93
HyS_STRGp.2077	HyS_STRGp.2077.1	1743	1321	3	255	159	HyS0005:844229-845972	-	0.00681302
HyS_STRGp.208	HyS_STRGp.208.1	1846	1463	3	1236	1200	HyS0001:3780291-3782137	-	0.0772386							O17185.2	5.15e-19	Caenorhabditis elegans	Two pore potassium channel protein sup-9
HyS_STRGp.2093	HyS_STRGp.2093.1	2505	548	2	354	162	HyS0005:1062349-1064854	+	0.0145985															Cluster_99(27)	0.78
HyS_STRGp.2098	HyS_STRGp.2098.1	490	490	1	141	126	HyS0005:1092780-1093270	+	0
HyS_STRGp.2115	HyS_STRGp.2115.1	1431	1431	1	789	777	HyS0005:1273651-1275082	+	0.00908456							Q3ZBG6.1	2.35e-79	Bos taurus	Protein unc-50 homolog	XM_002156624.3	9.77e-81	53	PREDICTED: Hydra vulgaris protein unc-50 homolog (LOC100203630), mRNA
HyS_STRGp.2131	HyS_STRGp.2131.1	3622	1026	3	210	105	HyS0005:1514068-1517690	+	0											XM_047276861.1	2.14e-06	4	PREDICTED: Hydra vulgaris uncharacterized LOC105850372 (LOC105850372), mRNA	Cluster_124(11)	0.54
HyS_STRGp.2134	HyS_STRGp.2134.1	1247	1161	2	381	114	HyS0005:1567831-1569078	-	0.0310078
HyS_STRGp.215	HyS_STRGp.215.1	902	706	2	150	111	HyS0001:3902689-3903591	-	0
HyS_STRGp.2155	HyS_STRGp.2155.1	931	439	2	291	153	HyS0005:1913207-1914138	-	0															Cluster_2420(2)	0.4
HyS_STRGp.2158	HyS_STRGp.2158.1	4076	920	3	198	150	HyS0005:1994478-1998554	+	0.0684783															Cluster_102(22)	1
HyS_STRGp.2187	HyS_STRGp.2187.1	738	632	2	288	288	HyS0005:2330389-2331127	+	0
HyS_STRGp.2193	HyS_STRGp.2193.1	252	252	1	99	75	HyS0005:2377618-2377870	+	0
HyS_STRGp.2194	HyS_STRGp.2194.1	1410	604	2	147	147	HyS0005:2402451-2403861	-	0.0165563
HyS_STRGp.2250	HyS_STRGp.2250.1	1067	138	2	99	69	HyS0005:3311106-3312173	-	0
HyS_STRGp.2252	HyS_STRGp.2252.1	270	176	2	177	177	HyS0005:3350675-3350945	+	0							Q5FWF5.3	2.79e-14	Homo sapiens	N-acetyltransferase ESCO1
HyS_STRGp.2281	HyS_STRGp.2281.1	977	426	2	390	333	HyS0005:3738905-3739882	+	0
HyS_STRGp.2287	HyS_STRGp.2287.1	1357	157	2	96	54	HyS0005:3803584-3804941	-	0
HyS_STRGp.2294	HyS_STRGp.2294.1	1690	1690	1	183	156	HyS0005:3865001-3866691	+	0.0408284
HyS_STRGp.2300	HyS_STRGp.2300.1	3381	2839	5	2664	2460	HyS0005:3919176-3922557	+	0.00281789							Q7M3K2.2	1.92e-14	Drosophila melanogaster	Transposable element P transposase	XM_047286705.1	2.8e-09	3	PREDICTED: Hydra vulgaris uncharacterized LOC124816953 (LOC124816953), mRNA	Cluster_151(28)	1
HyS_STRGp.2305	HyS_STRGp.2305.1	757	757	1	276	138	HyS0005:3978151-3978908	+	0.010568
HyS_STRGp.2314	HyS_STRGp.2314.1	4687	2534	2	528	420	HyS0005:4092983-4097670	-	0.066693							Q5ZLH0.1	2.47e-34	Gallus gallus	NTF2-related export protein 2	XM_002170774.3	1.5e-06	5	PREDICTED: Hydra vulgaris NTF2-related export protein 2 (LOC100214426), mRNA
HyS_STRGp.2317	HyS_STRGp.2317.1	7949	1004	6	753	729	HyS0005:4132839-4140788	+	0.0169323							Q8BVF7.2	1.84e-66	Mus musculus	Gamma-secretase subunit APH-1A	XM_002167148.3	1.59e-22	54	PREDICTED: Hydra vulgaris gamma-secretase subunit Aph-1 (LOC100209823), mRNA
HyS_STRGp.2341	HyS_STRGp.2341.1	2911	1018	2	873	849	HyS0005:4471540-4474451	-	0.0589391							Q9U1H8.3	2.85e-52	Drosophila melanogaster	CAAX prenyl protease 2	XM_022950695.1	7.65e-06	10	PREDICTED: Stylophora pistillata CAAX prenyl protease 2-like (LOC111343505), mRNA
HyS_STRGp.2346	HyS_STRGp.2346.1	277	277	1	147	66	HyS0005:4504646-4504923	-	0.0288809
HyS_STRGp.2352	HyS_STRGp.2352.1	3221	945	8	831	783	HyS0005:4582292-4585513	-	0.0380952			DF0004875.1	0.00017	Halyomorpha_halys-1_family-546	R1-LOA LINE element	O70338.1	1.14e-62	Mus musculus	Ribonuclease H1	XM_002730315.2	9.09e-10	10	PREDICTED: Saccoglossus kowalevskii ribonuclease H1-like (LOC100366946), mRNA
HyS_STRGp.2353	HyS_STRGp.2353.1	8455	652	6	579	546	HyS0005:4585569-4594024	+	0							P62084.1	6.97e-93	Danio rerio	40S ribosomal protein S7	XM_002164459.4	7.34e-69	84	PREDICTED: Hydra vulgaris 40S ribosomal protein S7 (LOC100198297), mRNA
HyS_STRGp.2376	HyS_STRGp.2376.1	181	181	1	102	60	HyS0005:4923973-4924154	+	0															Cluster_2782(2)	0.42
HyS_STRGp.2389	HyS_STRGp.2389.1	4425	3792	2	417	276	HyS0005:5177605-5182030	-	0.0361287			DF0004830.1	1.2e-06	Halyomorpha_halys-1_family-494	I-Jockey LINE element
HyS_STRGp.2417	HyS_STRGp.2417.1	1761	496	4	279	66	HyS0005:5974096-5975857	-	0
HyS_STRGp.2418	HyS_STRGp.2418.1	1064	521	2	186	159	HyS0005:5977755-5978819	-	0.0211132
HyS_STRGp.2421	HyS_STRGp.2421.1	209	209	1	204	180	HyS0005:6030354-6030563	-	0															Cluster_2050(3)	0.47
HyS_STRGp.2422	HyS_STRGp.2422.1	891	568	2	549	471	HyS0005:6030465-6031356	+	0.128521															Cluster_2050(3)	0.28
HyS_STRGp.2427	HyS_STRGp.2427.1	364	258	2	258	177	HyS0005:6125579-6125943	-	0
HyS_STRGp.2429	HyS_STRGp.2429.1	13113	359	2	159	114	HyS0005:6200653-6213766	-	0															Cluster_423(8)	0.58
HyS_STRGp.2433	HyS_STRGp.2433.1	4105	755	2	192	138	HyS0005:6306247-6310352	-	0.0516556															Cluster_9(37)	0.57
HyS_STRGp.2439	HyS_STRGp.2439.1	2994	1121	2	180	177	HyS0005:6425204-6428198	-	0.0419269															Cluster_987(40)	0.82
HyS_STRGp.2441	HyS_STRGp.2441.1	497	497	1	141	84	HyS0005:6549729-6550226	-	0															Cluster_597(19)	0.99
HyS_STRGp.2442	HyS_STRGp.2442.1	179	179	1	180	180	HyS0005:6586378-6586557	+	0			DF0003756.1	0.00026	CR1-10_DR	CR1-like non-LTR retrotransposon from zebrafish									Cluster_786(4)	1
HyS_STRGp.2443	HyS_STRGp.2443.1	307	307	1	306	273	HyS0005:6586790-6587097	+	0															Cluster_786(4)	0.69
HyS_STRGp.2446	HyS_STRGp.2446.1	1060	1060	1	201	102	HyS0005:6756462-6757522	+	0															Cluster_1190(2)	0.95
HyS_STRGp.2447	HyS_STRGp.2447.1	2466	658	3	252	174	HyS0005:6828680-6831146	-	0.0455927															Cluster_1845(4)	0.99
HyS_STRGp.2448	HyS_STRGp.2448.1	1010	1010	1	201	153	HyS0005:6888783-6889793	-	0															Cluster_1190(2)	1
HyS_STRGp.2450	HyS_STRGp.2450.1	194	194	1	195	168	HyS0005:6891166-6891360	+	0							Q1KKS3.1	5.43e-14	Takifugu rubripes	Dual 3',5'-cyclic-AMP and -GMP phosphodiesterase 11A	XM_047271151.1	2.68e-13	75	PREDICTED: Hydra vulgaris dual 3',5'-cyclic-AMP and -GMP phosphodiesterase 11-like (LOC100198317), transcript variant X1, mRNA
HyS_STRGp.2451	HyS_STRGp.2451.1	2984	1770	2	354	270	HyS0005:6944592-6947576	-	0.0514124															Cluster_2(47)	0.62
HyS_STRGp.2454	HyS_STRGp.2454.1	1874	323	2	108	102	HyS0005:6995238-6997112	+	0															Cluster_1417(68)	0.97
HyS_STRGp.2456	HyS_STRGp.2456.1	236	236	1	180	180	HyS0005:7092776-7093012	-	0															Cluster_49(6)	1
HyS_STRGp.2464	HyS_STRGp.2464.1	532	532	1	162	51	HyS0005:7139084-7139616	+	0															Cluster_107(19)	0.26
HyS_STRGp.2476	HyS_STRGp.2476.1	333	333	1	216	192	HyS0006:567007-567340	+	0
HyS_STRGp.2486	HyS_STRGp.2486.2	5603	1173	2	222	177	HyS0006:683500-689103	+	0															Cluster_106(30)	0.46
HyS_STRGp.2489	HyS_STRGp.2489.1	12579	4842	2	339	189	HyS0006:772984-785563	+	0.0460553											XM_047276861.1	3.02e-06	3	PREDICTED: Hydra vulgaris uncharacterized LOC105850372 (LOC105850372), mRNA	Cluster_124(11)	0.69
HyS_STRGp.2498	HyS_STRGp.2498.1	779	779	1	549	507	HyS0006:1033439-1034218	+	0.0731707
HyS_STRGp.2506	HyS_STRGp.2506.1	2004	1022	2	144	78	HyS0006:1238913-1240917	+	0.0234834															Cluster_987(40)	0.68
HyS_STRGp.252	HyS_STRGp.252.1	1412	1412	1	1251	1227	HyS0001:4436238-4437650	+	0.0432011							Q8BUH7.1	5.28e-14	Mus musculus	E3 ubiquitin-protein ligase RNF26
HyS_STRGp.2520	HyS_STRGp.2520.1	1033	343	2	207	192	HyS0006:1389225-1390258	+	0
HyS_STRGp.2524	HyS_STRGp.2524.1	1021	1021	1	378	138	HyS0006:1476937-1477958	+	0.0509305
HyS_STRGp.2529	HyS_STRGp.2529.1	1129	1049	2	318	297	HyS0006:1559454-1560583	+	0
HyS_STRGp.2535	HyS_STRGp.2535.2	1154	898	2	189	123	HyS0006:1633516-1634670	+	0.0534521
HyS_STRGp.2537	HyS_STRGp.2537.1	2713	1221	2	768	732	HyS0006:1704184-1706897	-	0											XM_012708354.2	9.1e-16	31	PREDICTED: Hydra vulgaris uncharacterized LOC105848303 (LOC105848303), mRNA	Cluster_45(66)	0.63
HyS_STRGp.2545	HyS_STRGp.2545.2	1802	1738	2	717	699	HyS0006:1957133-1958935	-	0.075374	uncharacterizedLOC105844483	7.61e-11					Q4WHB7.1	0.000895	Aspergillus fumigatus Af293	JmjC domain-containing histone demethylation protein 1	XM_047273949.1	1.66e-09	6	PREDICTED: Hydra vulgaris uncharacterized LOC124809928 (LOC124809928), transcript variant X1, mRNA	Cluster_241(4)	0.46
HyS_STRGp.2546	HyS_STRGp.2546.2	2136	1999	2	1245	1236	HyS0006:1966766-1968902	-	0.104052											XM_047285220.1	4.16e-21	14	PREDICTED: Hydra vulgaris uncharacterized LOC124816161 (LOC124816161), mRNA	Cluster_241(4)	0.72
HyS_STRGp.2547	HyS_STRGp.2547.1	128	128	1	129	57	HyS0006:1969346-1969474	+	0															Cluster_419(14)	0.55
HyS_STRGp.255	HyS_STRGp.255.1	321	321	1	150	135	HyS0001:4490429-4490750	+	0
HyS_STRGp.2552	HyS_STRGp.2552.1	292	292	1	222	201	HyS0006:2069246-2069538	+	0
HyS_STRGp.2553	HyS_STRGp.2553.1	1007	629	3	237	135	HyS0006:2129727-2130734	-	0.0127186
HyS_STRGp.2558	HyS_STRGp.2558.1	933	345	2	147	69	HyS0006:2294559-2295492	+	0															Cluster_2732(7)	1
HyS_STRGp.2560	HyS_STRGp.2560.1	936	348	2	147	69	HyS0006:2317692-2318628	+	0															Cluster_2732(7)	1
HyS_STRGp.2565	HyS_STRGp.2565.1	407	407	1	129	78	HyS0006:2421104-2421511	-	0
HyS_STRGp.2572	HyS_STRGp.2572.1	8838	988	2	201	177	HyS0006:2507222-2516060	-	0.109312							Q25378.1	6.31e-11	Lytechinus pictus	Protein kinase C
HyS_STRGp.2581	HyS_STRGp.2581.1	771	534	2	294	261	HyS0006:2882796-2883567	+	0															Cluster_2150(2)	0.93
HyS_STRGp.2582	HyS_STRGp.2582.1	1133	412	2	273	168	HyS0006:2905724-2906857	+	0															Cluster_630(5)	0.62
HyS_STRGp.2584	HyS_STRGp.2584.1	732	494	2	294	261	HyS0006:2998692-2999424	+	0															Cluster_2150(2)	1
HyS_STRGp.2586	HyS_STRGp.2586.1	4519	791	4	462	411	HyS0006:3267280-3271799	-	0
HyS_STRGp.2590	HyS_STRGp.2590.1	350	350	1	195	93	HyS0006:3375250-3375600	+	0
HyS_STRGp.2598	HyS_STRGp.2598.1	1649	136	2	81	54	HyS0006:3482043-3483692	+	0
HyS_STRGp.26	HyS_STRGp.26.1	4093	1872	3	369	252	HyS0001:854605-858698	+	0.00694444
HyS_STRGp.2603	HyS_STRGp.2603.1	854	854	1	852	723	HyS0006:3512777-3513631	+	0															Cluster_563(2)	1
HyS_STRGp.2604	HyS_STRGp.2604.1	7089	1870	2	930	906	HyS0006:3525074-3532163	-	0.00427807															Cluster_563(2)	0.46
HyS_STRGp.2610	HyS_STRGp.2610.1	1641	1552	2	309	261	HyS0006:3666970-3668611	+	0.0161082															Cluster_715(4)	0.51
HyS_STRGp.2621	HyS_STRGp.2621.1	8076	1497	5	1302	1299	HyS0006:3809502-3817578	+	0			DF0280691.1	0.00084	SorAra-1.36	Mammalian family identified by the Zoonomia project.	Q20191.5	5.37e-30	Caenorhabditis elegans	Zinc metalloproteinase nas-13
HyS_STRGp.2635	HyS_STRGp.2635.1	357	357	1	192	129	HyS0006:4364966-4365323	-	0
HyS_STRGp.2642	HyS_STRGp.2642.1	822	715	2	408	390	HyS0006:4565652-4566474	-	0.177622
HyS_STRGp.2660	HyS_STRGp.2660.1	165	165	1	162	123	HyS0006:4827685-4827850	.	0
HyS_STRGp.2661	HyS_STRGp.2661.1	252	252	1	114	81	HyS0006:4828355-4828607	+	0
HyS_STRGp.2668	HyS_STRGp.2668.1	1516	534	2	234	234	HyS0006:4927134-4928650	-	0															Cluster_157(6)	0.34
HyS_STRGp.2680	HyS_STRGp.2680.1	750	750	1	396	336	HyS0006:5136786-5137536	-	0.0413333
HyS_STRGp.2682	HyS_STRGp.2682.1	919	919	1	315	237	HyS0006:5152712-5153631	+	0															Cluster_1378(2)	0.45
HyS_STRGp.2694	HyS_STRGp.2694.1	5853	2159	5	723	684	HyS0006:5421392-5427245	+	0
HyS_STRGp.2697	HyS_STRGp.2697.1	10015	1132	3	960	960	HyS0006:5445270-5455285	+	0							Q5XXP2.1	6.47e-07	Phodopus sungorus	Melanopsin
HyS_STRGp.2699	HyS_STRGp.2699.1	958	958	1	162	93	HyS0006:5500894-5501852	+	0
HyS_STRGp.2701	HyS_STRGp.2701.1	174	174	1	90	87	HyS0006:5517485-5517659	+	0															Cluster_1417(68)	1
HyS_STRGp.2702	HyS_STRGp.2702.1	290	290	1	129	69	HyS0006:5519003-5519293	+	0															Cluster_1417(68)	0.37
HyS_STRGp.2707	HyS_STRGp.2707.1	151	151	1	105	105	HyS0006:5900688-5900839	+	0
HyS_STRGp.2715	HyS_STRGp.2715.1	1309	901	3	198	150	HyS0006:6112916-6114225	-	0.0854606															Cluster_102(22)	0.72
HyS_STRGp.2716	HyS_STRGp.2716.1	7610	1938	2	687	630	HyS0006:6118327-6125937	-	0.0361197							P35187.1	8.46e-13	Saccharomyces cerevisiae S288C	ATP-dependent helicase SGS1					Cluster_535(2)	0.31
HyS_STRGp.2719	HyS_STRGp.2719.1	282	143	2	144	144	HyS0006:6166794-6167076	-	0							A6NCI4.3	0.001	Homo sapiens	von Willebrand factor A domain-containing protein 3A
HyS_STRGp.2720	HyS_STRGp.2720.1	218	108	2	93	45	HyS0006:6167249-6167467	-	0
HyS_STRGp.2721	HyS_STRGp.2721.1	1465	240	3	186	180	HyS0006:6168552-6170017	-	0
HyS_STRGp.2723	HyS_STRGp.2723.1	560	560	1	138	129	HyS0006:6174108-6174668	-	0
HyS_STRGp.2736	HyS_STRGp.2736.1	212	212	1	138	120	HyS0006:6308182-6308394	+	0
HyS_STRGp.2739	HyS_STRGp.2739.1	739	739	1	666	591	HyS0006:6316999-6317738	+	0
HyS_STRGp.2748	HyS_STRGp.2748.1	2597	1104	2	651	609	HyS0006:6432518-6435115	-	0											XM_012708354.2	8.2e-16	34	PREDICTED: Hydra vulgaris uncharacterized LOC105848303 (LOC105848303), mRNA	Cluster_45(66)	0.44
HyS_STRGp.2749	HyS_STRGp.2749.1	1777	1777	1	720	705	HyS0006:6437499-6439276	-	0.0337648							Q9D8B1.2	2.6e-16	Mus musculus	Androgen-induced gene 1 protein
HyS_STRGp.2758	HyS_STRGp.2758.1	1877	324	2	108	51	HyS0007:18846-20723	-	0.104938															Cluster_1335(26)	0.18
HyS_STRGp.2759	HyS_STRGp.2759.1	960	318	2	147	69	HyS0007:37095-38055	-	0															Cluster_2732(7)	1
HyS_STRGp.2788	HyS_STRGp.2788.1	254	254	1	150	96	HyS0007:409121-409375	-	0.476378			DF0275657.1	5.2e-06	ChoHof-1.17	Mammalian family identified by the Zoonomia project.
HyS_STRGp.2790	HyS_STRGp.2790.1	2038	1861	2	1476	1440	HyS0007:417177-419215	+	0.027942															Cluster_45(66)	0.71
HyS_STRGp.280	HyS_STRGp.280.1	164	164	1	162	162	HyS0001:5045226-5045390	-	0			DF2407520.2	2.5e-05	Acol_CR1_Ele1	Curated TE family									Cluster_3133(2)	1
HyS_STRGp.2811	HyS_STRGp.2811.1	1168	630	2	432	390	HyS0007:878375-879543	-	0															Cluster_1909(5)	0.95
HyS_STRGp.2821	HyS_STRGp.2821.1	1075	1075	1	609	528	HyS0007:972066-973141	-	0
HyS_STRGp.2829	HyS_STRGp.2829.1	618	327	3	132	63	HyS0007:1329242-1329860	-	0															Cluster_807(10)	0.42
HyS_STRGp.2831	HyS_STRGp.2831.1	618	327	3	132	63	HyS0007:1460655-1461273	-	0															Cluster_807(10)	0.42
HyS_STRGp.2835	HyS_STRGp.2835.1	9127	555	2	252	72	HyS0007:1592898-1602025	-	0
HyS_STRGp.2836	HyS_STRGp.2836.1	1028	182	2	102	102	HyS0007:1604100-1605128	-	0			DF0278191.1	9.1e-05	MelCap-1.149	Mammalian family identified by the Zoonomia project.									Cluster_138(5)	1
HyS_STRGp.2837	HyS_STRGp.2837.1	111	111	1	72	72	HyS0007:1605288-1605399	-	0															Cluster_138(5)	1
HyS_STRGp.2839	HyS_STRGp.2839.1	2264	1422	3	645	624	HyS0007:1613488-1615752	+	0.00632911							Q9WV06.3	2.44e-21	Mus musculus	Ankyrin repeat domain-containing protein 2
HyS_STRGp.2849	HyS_STRGp.2849.1	1117	964	3	414	180	HyS0007:1840487-1841604	+	0.102697															Cluster_99(27)	0.97
HyS_STRGp.2852	HyS_STRGp.2852.1	2000	1752	2	228	177	HyS0007:1887469-1889469	+	0.00456621
HyS_STRGp.2856	HyS_STRGp.2856.1	683	469	2	408	396	HyS0007:2032787-2033470	+	0
HyS_STRGp.2857	HyS_STRGp.2857.1	2167	2146	2	276	96	HyS0007:2039906-2042073	+	0.00745573
HyS_STRGp.2858	HyS_STRGp.2858.1	1608	1608	1	600	597	HyS0007:2067178-2068786	-	0.00808458
HyS_STRGp.2860	HyS_STRGp.2860.1	5847	1142	4	174	171	HyS0007:2090471-2096318	+	0.0210158															Cluster_580(7)	0.49
HyS_STRGp.2864	HyS_STRGp.2864.1	3482	1650	2	1323	1203	HyS0007:2128337-2131819	+	0.0321212							Q9XY07.1	1.62e-76	Apostichopus japonicus	Arginine kinase	XM_031719514.1	4.02e-30	37	PREDICTED: Actinia tenebrosa arginine kinase-like (LOC116308988), mRNA
HyS_STRGp.2879	HyS_STRGp.2879.1	7223	7223	1	321	222	HyS0007:2328133-2335356	-	0.0228437							Q9NBX4.1	4.1e-10	Drosophila melanogaster	Probable RNA-directed DNA polymerase from transposon X-element	XM_045309426.1	4.32e-06	1	PREDICTED: Mercenaria mercenaria uncharacterized LOC123529200 (LOC123529200), mRNA	Cluster_59(6)	0.13
HyS_STRGp.2885	HyS_STRGp.2885.1	4513	897	2	342	333	HyS0007:2567661-2572174	+	0.03233							O96133.1	2.21e-05	Plasmodium falciparum 3D7	Repetitive organellar protein
HyS_STRGp.2889	HyS_STRGp.2889.1	902	806	2	276	270	HyS0007:2621421-2622323	-	0.060794											XM_004035751.1	6.01e-06	6	Ichthyophthirius multifiliis zinc finger domain protein (IMG5_088320) mRNA, complete cds
HyS_STRGp.2895	HyS_STRGp.2895.1	1212	1212	1	225	180	HyS0007:2747981-2749193	+	0.0429043															Cluster_94(21)	0.36
HyS_STRGp.291	HyS_STRGp.291.4	2313	1500	2	1032	1017	HyS0001:5320319-5322632	+	0.0173333							P41596.2	1.6e-39	Drosophila melanogaster	Dopamine receptor 1
HyS_STRGp.2910	HyS_STRGp.2910.1	338	338	1	150	72	HyS0007:2955420-2955758	+	0.0295858
HyS_STRGp.2911	HyS_STRGp.2911.1	3113	3113	1	1086	1023	HyS0007:2961506-2964619	-	0.0028911															Cluster_70(8)	0.4
HyS_STRGp.2914	HyS_STRGp.2914.1	1391	1301	2	294	234	HyS0007:3041134-3042525	+	0.00691776															Cluster_958(2)	0.17
HyS_STRGp.2916	HyS_STRGp.2916.1	566	566	1	141	84	HyS0007:3058673-3059239	-	0															Cluster_597(19)	1
HyS_STRGp.2927	HyS_STRGp.2927.1	2239	185	2	183	114	HyS0007:3223753-3225992	-	0.27027															Cluster_216(4)	0.5
HyS_STRGp.2935	HyS_STRGp.2935.1	423	423	1	204	117	HyS0007:3422552-3422975	+	0
HyS_STRGp.2938	HyS_STRGp.2938.1	1208	269	2	201	69	HyS0007:3478252-3479460	-	0.0297398															Cluster_1085(5)	1
HyS_STRGp.2942	HyS_STRGp.2942.1	160	160	1	159	135	HyS0007:3594350-3594510	+	0.18125
HyS_STRGp.2945	HyS_STRGp.2945.1	394	394	1	96	39	HyS0007:3643485-3643879	-	0.0609137
HyS_STRGp.2949	HyS_STRGp.2949.1	1251	694	3	492	390	HyS0007:3733764-3735015	-	0.148415							Q00248.1	3.03e-20	Aspergillus oryzae RIB40	Protein disulfide-isomerase
HyS_STRGp.2953	HyS_STRGp.2953.1	585	262	2	108	102	HyS0007:3765647-3766232	+	0.0381679
HyS_STRGp.2964	HyS_STRGp.2964.1	231	231	1	135	78	HyS0007:3937617-3937848	+	0
HyS_STRGp.2969	HyS_STRGp.2969.2	1225	503	2	249	165	HyS0007:4002272-4003497	-	0.0159046															Cluster_2050(3)	0.32
HyS_STRGp.2970	HyS_STRGp.2970.1	1536	1299	2	204	177	HyS0007:4006538-4008074	+	0.0923788															Cluster_959(2)	0.09
HyS_STRGp.2973	HyS_STRGp.2973.1	1789	272	2	108	51	HyS0007:4107131-4108920	+	0															Cluster_1417(68)	0.97
HyS_STRGp.2980	HyS_STRGp.2980.1	188	188	1	144	78	HyS0007:4225238-4225426	-	0.148936											XM_022944509.1	1.55e-10	31	PREDICTED: Stylophora pistillata protein PIH1D3-like (LOC111338087), mRNA	Cluster_2066(2)	0.32
HyS_STRGp.299	HyS_STRGp.299.1	2294	325	3	129	90	HyS0001:5511801-5514095	-	0															Cluster_1995(15)	0.23
HyS_STRGp.2997	HyS_STRGp.2997.1	1402	1402	1	915	912	HyS0007:4512958-4514360	-	0.042796
HyS_STRGp.2999	HyS_STRGp.2999.1	2104	682	4	477	435	HyS0007:4534839-4536943	+	0
HyS_STRGp.3004	HyS_STRGp.3004.1	1838	1210	2	471	384	HyS0007:4594104-4595942	+	0.0958678
HyS_STRGp.3022	HyS_STRGp.3022.1	3781	3737	2	369	330	HyS0007:4824715-4828496	+	0.027027							Q96DM1.3	1.18e-14	Homo sapiens	PiggyBac transposable element-derived protein 4					Cluster_192(7)	0.15
HyS_STRGp.3024	HyS_STRGp.3024.1	878	878	1	171	93	HyS0007:4838426-4839304	-	0.0193622
HyS_STRGp.3025	HyS_STRGp.3025.1	1634	1634	1	216	147	HyS0007:4842362-4843996	+	0.0324357															Cluster_684(2)	0.09
HyS_STRGp.3032	HyS_STRGp.3032.1	3581	3524	2	285	222	HyS0007:4975226-4978807	-	0.0468218															Cluster_210(2)	0.03
HyS_STRGp.3033	HyS_STRGp.3033.2	5747	4706	3	423	363	HyS0007:4978972-4984719	-	0			DF0004772.1	1.9e-07	Halyomorpha_halys-1_family-447	Repetitive element of unknown type
HyS_STRGp.3035	HyS_STRGp.3035.1	1235	494	4	171	126	HyS0007:5086259-5087494	+	0
HyS_STRGp.304	HyS_STRGp.304.1	1652	1652	1	558	525	HyS0001:5577222-5578874	-	0.0139225							Q68DV7.1	8.92e-08	Homo sapiens	E3 ubiquitin-protein ligase RNF43
HyS_STRGp.3047	HyS_STRGp.3047.1	5087	1069	3	297	246	HyS0007:5208961-5214048	+	0.049579							Q24152.1	3.54e-30	Drosophila melanogaster	Cyclin-dependent kinases regulatory subunit	XM_031710613.1	1.69e-22	14	PREDICTED: Actinia tenebrosa cyclin-dependent kinases regulatory subunit-like (LOC116301534), mRNA
HyS_STRGp.308	HyS_STRGp.308.1	4209	3768	4	2595	2472	HyS0001:5615663-5619872	+	0.02362							Q7M3K2.2	1.01e-10	Drosophila melanogaster	Transposable element P transposase	XM_047286705.1	3.73e-09	2	PREDICTED: Hydra vulgaris uncharacterized LOC124816953 (LOC124816953), mRNA	Cluster_151(28)	0.85
HyS_STRGp.3080	HyS_STRGp.3080.1	1473	1236	2	342	216	HyS0007:5981389-5982862	+	0															Cluster_91(5)	0.27
HyS_STRGp.3089	HyS_STRGp.3089.1	3019	2839	3	480	315	HyS0007:6205757-6208776	-	0
HyS_STRGp.3091	HyS_STRGp.3091.1	437	122	2	123	123	HyS0007:6241322-6241759	+	0
HyS_STRGp.3092	HyS_STRGp.3092.1	1065	1065	1	564	543	HyS0007:6296482-6297547	-	0.10892															Cluster_1184(2)	0.29
HyS_STRGp.3113	HyS_STRGp.3113.1	3830	1185	2	576	486	HyS0008:659601-663431	-	0.118987
HyS_STRGp.3114	HyS_STRGp.3114.1	3484	1935	2	1023	1005	HyS0008:679833-683317	+	0.0919897			DF0274593.1	4.4e-07	AciJub-1.10	Mammalian family identified by the Zoonomia project.
HyS_STRGp.3115	HyS_STRGp.3115.1	1774	1774	1	1134	1110	HyS0008:690969-692743	+	0.0467869
HyS_STRGp.3121	HyS_STRGp.3121.1	1425	569	4	357	321	HyS0008:768674-770099	-	0.108963
HyS_STRGp.3140	HyS_STRGp.3140.1	2006	1881	2	249	204	HyS0008:983162-985168	+	0															Cluster_273(10)	0.19
HyS_STRGp.3147	HyS_STRGp.3147.1	256	256	1	129	48	HyS0008:1054274-1054530	+	0
HyS_STRGp.318	HyS_STRGp.318.1	1194	1194	1	894	882	HyS0001:5738681-5739875	-	0							Q5E9P3.1	1.22e-08	Bos taurus	Sphingosine 1-phosphate receptor 1
HyS_STRGp.3183	HyS_STRGp.3183.1	1564	1564	1	543	387	HyS0008:1399570-1401134	-	0.0268542
HyS_STRGp.3184	HyS_STRGp.3184.1	268	268	1	129	129	HyS0008:1406940-1407208	.	0.380597
HyS_STRGp.3186	HyS_STRGp.3186.3	7532	1672	2	1125	1047	HyS0008:1425309-1432841	-	0.0879187
HyS_STRGp.3194	HyS_STRGp.3194.1	368	368	1	141	132	HyS0008:1522623-1522991	+	0.0326087
HyS_STRGp.32	HyS_STRGp.32.1	1470	1470	1	642	570	HyS0001:956811-958281	-	0			DF0289894.2	0.00038	Hydra-1_Ajap	Penelope element									Cluster_633(5)	0.51
HyS_STRGp.3217	HyS_STRGp.3217.1	40243	1043	5	162	126	HyS0008:1867447-1907690	+	0
HyS_STRGp.3218	HyS_STRGp.3218.1	2945	2895	2	207	177	HyS0008:1869255-1872200	+	0.00587219
HyS_STRGp.3225	HyS_STRGp.3225.1	6943	1637	9	1191	1170	HyS0008:1980900-1987843	-	0							Q8CC21.1	3.1e-28	Mus musculus	Tetratricopeptide repeat protein 19, mitochondrial	XM_002168058.4	5.56e-34	45	PREDICTED: Hydra vulgaris tetratricopeptide repeat protein 19, mitochondrial (LOC100204808), mRNA
HyS_STRGp.323	HyS_STRGp.323.1	570	570	1	117	78	HyS0001:5833505-5834075	+	0.163158
HyS_STRGp.3232	HyS_STRGp.3232.1	1342	1342	1	231	156	HyS0008:2080267-2081609	+	0.0178838
HyS_STRGp.324	HyS_STRGp.324.1	2471	1122	2	180	177	HyS0001:5873264-5875735	+	0.026738															Cluster_987(40)	0.85
HyS_STRGp.3268	HyS_STRGp.3268.1	3535	3535	1	903	801	HyS0008:2604975-2608510	+	0.0466761
HyS_STRGp.3269	HyS_STRGp.3269.1	2703	2703	1	1710	1686	HyS0008:2626034-2628737	-	0.0244173							Q94K49.1	0.000644	Arabidopsis thaliana	Protein ANTAGONIST OF LIKE HETEROCHROMATIN PROTEIN 1	XM_012708354.2	1.2e-27	19	PREDICTED: Hydra vulgaris uncharacterized LOC105848303 (LOC105848303), mRNA	Cluster_45(66)	0.49
HyS_STRGp.328	HyS_STRGp.328.1	475	475	1	231	216	HyS0001:6008829-6009304	+	0							Q148I3.1	1.5e-26	Bos taurus	Protein kish-A	XM_042705563.1	2.62e-17	35	PREDICTED: Clupea harengus transmembrane protein 167A (tmem167a), mRNA
HyS_STRGp.3282	HyS_STRGp.3282.1	3853	3853	1	219	138	HyS0008:2865621-2869474	+	0.0552816
HyS_STRGp.3284	HyS_STRGp.3284.1	5634	833	4	198	186	HyS0008:2898759-2904393	-	0.00960384															Cluster_1506(3)	0.17
HyS_STRGp.3285	HyS_STRGp.3285.1	2398	1197	3	465	435	HyS0008:2911306-2913704	+	0.00668338							Q3LS21.1	1.01e-13	Mus musculus	Potassium channel subfamily K member 9
HyS_STRGp.33	HyS_STRGp.33.1	776	541	4	453	393	HyS0001:979173-979949	+	0.121996															Cluster_315(4)	0.22
HyS_STRGp.3306	HyS_STRGp.3306.1	9294	484	2	297	231	HyS0008:3277761-3287055	-	0
HyS_STRGp.3313	HyS_STRGp.3313.1	4388	2805	2	840	819	HyS0008:3336730-3341118	-	0.103743
HyS_STRGp.3330	HyS_STRGp.3330.1	871	871	1	198	165	HyS0008:3572678-3573549	+	0.021814
HyS_STRGp.3331	HyS_STRGp.3331.1	1915	1915	1	1020	1011	HyS0008:3613627-3615542	-	0
HyS_STRGp.3346	HyS_STRGp.3346.1	243	243	1	117	84	HyS0008:3825877-3826120	+	0
HyS_STRGp.3360	HyS_STRGp.3360.1	3685	506	2	159	144	HyS0008:4032998-4036683	+	0
HyS_STRGp.3363	HyS_STRGp.3363.1	1754	1171	3	270	180	HyS0008:4045944-4047698	-	0															Cluster_278(7)	0.42
HyS_STRGp.3370	HyS_STRGp.3370.1	171	171	1	84	66	HyS0008:4099291-4099462	-	0
HyS_STRGp.3375	HyS_STRGp.3375.1	1490	680	2	264	96	HyS0008:4136924-4138414	+	0											XM_012708354.2	2.92e-28	75	PREDICTED: Hydra vulgaris uncharacterized LOC105848303 (LOC105848303), mRNA	Cluster_45(66)	0.88
HyS_STRGp.3387	HyS_STRGp.3387.1	595	595	1	168	108	HyS0008:4290115-4290710	+	0
HyS_STRGp.3392	HyS_STRGp.3392.1	1590	1427	2	315	249	HyS0008:4335932-4337522	-	0.0259285															Cluster_832(4)	0.48
HyS_STRGp.3393	HyS_STRGp.3393.1	910	456	2	246	240	HyS0008:4340214-4341124	-	0															Cluster_832(4)	0.47
HyS_STRGp.3409	HyS_STRGp.3409.1	1102	1102	1	951	924	HyS0008:4588618-4589720	-	0.00725953							Q9D0K0.1	2.39e-58	Mus musculus	TBC1 domain family member 7	XM_002165517.4	1.76e-17	37	PREDICTED: Hydra vulgaris TBC1 domain family member 7 (LOC100204955), mRNA
HyS_STRGp.3410	HyS_STRGp.3410.1	930	930	1	468	462	HyS0008:4605198-4606128	+	0
HyS_STRGp.3425	HyS_STRGp.3425.1	2379	2379	1	732	681	HyS0008:4783795-4786174	+	0.0672551							Q96AT9.1	3.33e-82	Homo sapiens	Ribulose-phosphate 3-epimerase	XM_002161696.4	5.89e-80	24	PREDICTED: Hydra vulgaris ribulose-phosphate 3-epimerase (LOC100197522), mRNA
HyS_STRGp.3427	HyS_STRGp.3427.1	324	324	1	189	156	HyS0008:4812182-4812506	-	0.135802
HyS_STRGp.343	HyS_STRGp.343.1	1501	1501	1	591	582	HyS0001:6199317-6200818	+	0.0273151
HyS_STRGp.3430	HyS_STRGp.3430.1	1548	1548	1	570	513	HyS0008:4850271-4851819	+	0.0109819
HyS_STRGp.3436	HyS_STRGp.3436.1	1847	292	2	108	63	HyS0008:5192500-5194347	-	0															Cluster_1417(68)	0.94
HyS_STRGp.3437	HyS_STRGp.3437.1	1734	457	2	228	63	HyS0008:5285702-5287436	-	0.0415755															Cluster_487(2)	0.5
HyS_STRGp.3438	HyS_STRGp.3438.1	1742	232	2	108	51	HyS0008:5315729-5317471	+	0															Cluster_1417(68)	0.96
HyS_STRGp.3443	HyS_STRGp.3443.1	6173	1779	3	237	135	HyS0008:5385216-5391389	-	0.00505902															Cluster_309(8)	0.44
HyS_STRGp.3444	HyS_STRGp.3444.1	3050	2026	4	168	138	HyS0008:5393529-5396579	-	0															Cluster_504(5)	0.97
HyS_STRGp.3445	HyS_STRGp.3445.1	1070	526	3	228	174	HyS0008:5434858-5435928	+	0.0304183															Cluster_155(11)	0.15
HyS_STRGp.3447	HyS_STRGp.3447.1	2035	2035	1	255	186	HyS0008:5442712-5444747	+	0.0039312											XM_037699673.1	3.34e-07	5	PREDICTED: Dermacentor silvarum uncharacterized LOC119432507 (LOC119432507), mRNA	Cluster_493(3)	0.92
HyS_STRGp.3449	HyS_STRGp.3449.1	2039	1685	3	267	204	HyS0008:5641195-5643234	+	0															Cluster_273(10)	0.24
HyS_STRGp.3450	HyS_STRGp.3450.1	1556	1528	2	342	327	HyS0008:5643287-5644843	-	0.0176702															Cluster_13(32)	1
HyS_STRGp.3451	HyS_STRGp.3451.1	2802	2030	2	522	501	HyS0008:5683276-5686078	-	0.0123153							A5PKF5.1	2.12e-06	Bos taurus	THAP domain-containing protein 11	XM_047268171.1	7.11e-14	8	PREDICTED: Hydra vulgaris uncharacterized LOC105845508 (LOC105845508), mRNA	Cluster_45(66)	0.32
HyS_STRGp.3456	HyS_STRGp.3456.1	689	689	1	126	90	HyS0009:58466-59155	+	0															Cluster_720(6)	0.53
HyS_STRGp.3467	HyS_STRGp.3467.1	300	300	1	276	162	HyS0009:353775-354075	-	0.0466667															Cluster_1608(3)	0.8
HyS_STRGp.3468	HyS_STRGp.3468.1	6370	618	7	252	225	HyS0009:354347-360717	+	0.0404531
HyS_STRGp.3469	HyS_STRGp.3469.1	2377	783	2	276	252	HyS0009:356279-358656	-	0.0191571															Cluster_1608(3)	0.55
HyS_STRGp.3470	HyS_STRGp.3470.1	229	229	1	147	87	HyS0009:361585-361814	-	0															Cluster_1608(3)	1
HyS_STRGp.3472	HyS_STRGp.3472.1	1588	1588	1	543	525	HyS0009:384743-386331	+	0.115239			DF0003685.2	1.8e-26	Ginger1-N1_DR	DNA transposon from zebrafish
HyS_STRGp.3474	HyS_STRGp.3474.1	1470	1470	1	1062	1035	HyS0009:402172-403642	-	0.00544218							P20905.1	1.76e-07	Drosophila melanogaster	5-hydroxytryptamine receptor 1
HyS_STRGp.3476	HyS_STRGp.3476.1	1353	940	2	399	372	HyS0009:446769-448122	+	0.0680851															Cluster_1345(2)	0.07
HyS_STRGp.3480	HyS_STRGp.3480.1	1865	507	3	156	129	HyS0009:497811-499676	+	0
HyS_STRGp.349	HyS_STRGp.349.1	5261	819	2	237	171	HyS0001:6359168-6364429	-	0.0537241															Cluster_1529(2)	0.08
HyS_STRGp.3502	HyS_STRGp.3502.1	546	546	1	285	261	HyS0009:782984-783530	-	0.032967
HyS_STRGp.3512	HyS_STRGp.3512.1	2235	1380	2	1248	1236	HyS0009:896437-898672	+	0							Q9VCZ3.1	1.52e-08	Drosophila melanogaster	Octopamine receptor beta-1R	XM_012705061.2	2.2e-22	31	PREDICTED: Hydra vulgaris uncharacterized LOC105846381 (LOC105846381), mRNA	Cluster_879(2)	0.98
HyS_STRGp.3523	HyS_STRGp.3523.1	359	359	1	186	165	HyS0009:1092431-1092790	-	0.0222841
HyS_STRGp.3525	HyS_STRGp.3525.1	830	454	2	225	222	HyS0009:1254879-1255709	-	0															Cluster_1845(4)	0.97
HyS_STRGp.3526	HyS_STRGp.3526.1	3124	1263	2	222	222	HyS0009:1296209-1299333	-	0															Cluster_985(2)	0.99
HyS_STRGp.3528	HyS_STRGp.3528.1	8986	1117	2	447	195	HyS0009:1308438-1317424	-	0.0438675															Cluster_337(19)	0.29
HyS_STRGp.3538	HyS_STRGp.3538.1	489	489	1	177	171	HyS0009:1439690-1440179	+	0.0184049
HyS_STRGp.3539	HyS_STRGp.3539.1	3028	1267	2	438	417	HyS0009:1460172-1463200	+	0.0434096															Cluster_985(2)	0.99
HyS_STRGp.3545	HyS_STRGp.3545.1	2768	2360	2	1728	1686	HyS0009:1592768-1595536	+	0.0211864											XM_012708354.2	1.05e-27	22	PREDICTED: Hydra vulgaris uncharacterized LOC105848303 (LOC105848303), mRNA	Cluster_45(66)	0.58
HyS_STRGp.3547	HyS_STRGp.3547.1	243	243	1	129	129	HyS0009:1647994-1648237	-	0			DF0275558.1	0.00025	CheMed-1.206	Mammalian family identified by the Zoonomia project.									Cluster_28(53)	0.43
HyS_STRGp.355	HyS_STRGp.355.1	1272	1230	2	909	903	HyS0001:6452663-6453935	+	0.00650407
HyS_STRGp.3551	HyS_STRGp.3551.1	409	409	1	285	84	HyS0009:1730208-1730617	+	0.0244499
HyS_STRGp.3574	HyS_STRGp.3574.1	2326	1052	2	177	123	HyS0009:2134816-2137142	+	0															Cluster_741(14)	0.85
HyS_STRGp.3579	HyS_STRGp.3579.1	5815	5713	2	4725	4704	HyS0009:2311467-2317282	+	0.0119027			DF2407821.2	0.00065	Acol_Pao_Bel_Ele17	Curated TE family					XM_047276465.1	7.28e-13	4	PREDICTED: Hydra vulgaris uncharacterized LOC124811158 (LOC124811158), mRNA	Cluster_84(13)	0.99
HyS_STRGp.3594	HyS_STRGp.3594.1	266	266	1	99	87	HyS0009:2704439-2704705	-	0
HyS_STRGp.3604	HyS_STRGp.3604.1	364	315	2	156	126	HyS0009:2881407-2881771	+	0.0253968
HyS_STRGp.3610	HyS_STRGp.3610.1	611	441	2	276	111	HyS0009:2950212-2950823	-	0.0453515
HyS_STRGp.3616	HyS_STRGp.3616.1	727	631	2	297	267	HyS0009:3147722-3148449	+	0							Q3MHR3.1	1.26e-58	Bos taurus	Dynein light chain 2, cytoplasmic	XM_028824834.2	7.19e-59	43	PREDICTED: Erpetoichthys calabaricus dynein light chain 1, cytoplasmic (LOC114668850), mRNA
HyS_STRGp.3632	HyS_STRGp.3632.1	880	786	2	243	234	HyS0009:3384275-3385155	-	0.0954198															Cluster_1476(2)	0.85
HyS_STRGp.3637	HyS_STRGp.3637.1	1317	1317	1	1149	1140	HyS0009:3461700-3463017	+	0.0349279							P18130.1	1.06e-24	Bos taurus	Alpha-1A adrenergic receptor
HyS_STRGp.3648	HyS_STRGp.3648.1	8941	2587	16	1755	1725	HyS0009:3612649-3621590	-	0							O70247.1	6.68e-120	Rattus norvegicus	Sodium-dependent multivitamin transporter	XM_013933749.2	4.26e-07	3	PREDICTED: Limulus polyphemus sodium-coupled monocarboxylate transporter 2-like (LOC106473067), transcript variant X2, mRNA
HyS_STRGp.3656	HyS_STRGp.3656.2	2862	2597	2	1011	975	HyS0009:3749373-3752235	+	0.0211783															Cluster_339(2)	0.71
HyS_STRGp.3658	HyS_STRGp.3658.1	59863	527	2	339	327	HyS0009:3792744-3852607	-	0															Cluster_2169(2)	0.67
HyS_STRGp.366	HyS_STRGp.366.1	566	566	1	171	171	HyS0001:6739720-6740286	+	0.0371025															Cluster_2054(2)	0.14
HyS_STRGp.3666	HyS_STRGp.3666.1	4205	3663	5	2790	2667	HyS0009:3953196-3957401	-	0.022113							Q7M3K2.2	2.79e-14	Drosophila melanogaster	Transposable element P transposase	XM_047286705.1	3.62e-09	2	PREDICTED: Hydra vulgaris uncharacterized LOC124816953 (LOC124816953), mRNA	Cluster_151(28)	1
HyS_STRGp.3668	HyS_STRGp.3668.1	12938	1535	20	1140	1122	HyS0009:3990740-4003678	-	0.00521173
HyS_STRGp.3669	HyS_STRGp.3669.1	733	616	2	420	336	HyS0009:4005973-4006706	+	0
HyS_STRGp.3671	HyS_STRGp.3671.1	580	580	1	300	123	HyS0009:4122405-4122985	-	0.0396552
HyS_STRGp.370	HyS_STRGp.370.1	639	639	1	219	180	HyS0001:6785134-6785773	+	0
HyS_STRGp.3705	HyS_STRGp.3705.1	4246	4220	2	249	201	HyS0009:4700421-4704667	+	0.0168246															Cluster_162(11)	0.12
HyS_STRGp.371	HyS_STRGp.371.1	855	855	1	249	219	HyS0001:6791310-6792165	+	0
HyS_STRGp.3714	HyS_STRGp.3714.1	6293	1187	7	861	858	HyS0009:4826277-4832570	-	0							Q8NCF5.1	6.86e-09	Homo sapiens	NFATC2-interacting protein
HyS_STRGp.3717	HyS_STRGp.3717.1	1160	906	2	234	123	HyS0009:4863915-4865075	-	0.109272															Cluster_419(14)	0.64
HyS_STRGp.3719	HyS_STRGp.3719.1	1826	278	2	108	63	HyS0009:4873649-4875475	-	0															Cluster_1417(68)	0.99
HyS_STRGp.3720	HyS_STRGp.3720.1	2323	1731	2	1032	942	HyS0009:4908810-4911133	-	0.0265742
HyS_STRGp.3724	HyS_STRGp.3724.1	4642	899	3	564	495	HyS0009:4971432-4976074	-	0.0411568															Cluster_1366(2)	1
HyS_STRGp.3729	HyS_STRGp.3729.1	714	714	1	234	198	HyS0009:5060613-5061327	+	0.0868347
HyS_STRGp.3732	HyS_STRGp.3732.1	1729	865	2	129	108	HyS0009:5108154-5109883	-	0
HyS_STRGp.3740	HyS_STRGp.3740.1	2946	2946	1	387	366	HyS0009:5241514-5244460	-	0.035981
HyS_STRGp.3764	HyS_STRGp.3764.1	7960	510	4	228	132	HyS0009:5688581-5696541	-	0															Cluster_2136(2)	0.3
HyS_STRGp.3769	HyS_STRGp.3769.1	1848	1848	1	537	447	HyS0009:5746849-5748697	+	0.00865801							Q9LS99.1	2.09e-05	Arabidopsis thaliana	RING-H2 finger protein ATL77
HyS_STRGp.3771	HyS_STRGp.3771.1	6546	927	4	279	216	HyS0009:5759418-5765964	+	0															Cluster_924(4)	0.27
HyS_STRGp.3772	HyS_STRGp.3772.1	197	197	1	144	123	HyS0009:5775752-5775949	-	0.35533															Cluster_408(2)	0.35
HyS_STRGp.3778	HyS_STRGp.3778.1	1863	700	2	144	78	HyS0010:116088-117951	-	0.06															Cluster_987(40)	0.65
HyS_STRGp.3786	HyS_STRGp.3786.1	297	297	1	126	60	HyS0010:178362-178659	-	0.0942761															Cluster_413(15)	0.82
HyS_STRGp.3794	HyS_STRGp.3794.1	481	317	2	111	108	HyS0010:272339-272820	-	0
HyS_STRGp.3795	HyS_STRGp.3795.1	1493	1233	2	207	156	HyS0010:275979-277472	-	0.0575831															Cluster_1008(2)	0.08
HyS_STRGp.3811	HyS_STRGp.3811.1	1647	676	2	396	375	HyS0010:456043-457690	-	0
HyS_STRGp.3819	HyS_STRGp.3819.1	109	109	1	93	27	HyS0010:540699-540808	+	0
HyS_STRGp.382	HyS_STRGp.382.1	3163	814	3	339	144	HyS0001:6926708-6929871	-	0							A2A935.1	0.000776	Mus musculus	Histone-lysine N-methyltransferase PRDM16
HyS_STRGp.3830	HyS_STRGp.3830.1	1110	1079	2	588	570	HyS0010:660847-661957	+	0.0834106
HyS_STRGp.384	HyS_STRGp.384.1	650	650	1	159	120	HyS0001:7014535-7015185	+	0
HyS_STRGp.3856	HyS_STRGp.3856.1	2135	2135	1	1128	1086	HyS0010:1097740-1099875	-	0.0355972							F1P4W9.2	1.03e-21	Gallus gallus	Cilia- and flagella-associated protein 65
HyS_STRGp.3866	HyS_STRGp.3866.1	3168	556	2	432	372	HyS0010:1243734-1246902	-	0							Q5UR67.1	1.64e-26	Acanthamoeba polyphaga mimivirus	N-glycosidase R617
HyS_STRGp.387	HyS_STRGp.387.1	6553	2109	2	834	756	HyS0001:7079265-7085818	+	0.00426743
HyS_STRGp.3871	HyS_STRGp.3871.1	143	143	1	144	144	HyS0010:1297496-1297639	+	0.181818
HyS_STRGp.3900	HyS_STRGp.3900.1	243	243	1	192	138	HyS0010:1738396-1738639	-	0.111111			DF0003709.1	3.9e-05	ACROBAT1	Non-autonomous DNA transposon from zebrafish
HyS_STRGp.3909	HyS_STRGp.3909.1	8165	738	5	663	567	HyS0010:1815009-1823174	+	0							P51410.2	5.7e-83	Mus musculus	60S ribosomal protein L9	XM_002159344.4	6.56e-60	74	PREDICTED: Hydra vulgaris 60S ribosomal protein L9 (LOC100198765), transcript variant X1, mRNA
HyS_STRGp.3913	HyS_STRGp.3913.1	3189	3189	1	1701	1695	HyS0010:1861313-1864502	-	0.0708686							Q8IYB1.3	2.23e-13	Homo sapiens	Nucleotidyltransferase MB21D2
HyS_STRGp.3917	HyS_STRGp.3917.1	1686	1405	3	954	942	HyS0010:1922933-1924619	+	0.0448399							Q91175.1	1.2e-07	Oryzias latipes	Alpha-1A adrenergic receptor
HyS_STRGp.3918	HyS_STRGp.3918.1	1704	1704	1	801	795	HyS0010:1936675-1938379	+	0.0316901															Cluster_634(5)	0.09
HyS_STRGp.392	HyS_STRGp.392.1	1333	1333	1	213	153	HyS0001:7142007-7143340	+	0.128282
HyS_STRGp.3923	HyS_STRGp.3923.2	11701	510	2	171	150	HyS0010:2004010-2015711	+	0.12549
HyS_STRGp.3925	HyS_STRGp.3925.1	6416	6416	1	5367	5331	HyS0010:2027245-2033661	-	0.00420823			DF2407826.2	4e-14	Acol_Pao_Bel_Ele22	Curated TE family	O93209.1	1.77e-08	Feline foamy virus	Pro-Pol polyprotein	XM_028552418.1	8.24e-08	2	PREDICTED: Dendronephthya gigantea uncharacterized LOC114530797 (LOC114530797), mRNA	Cluster_53(8)	1
HyS_STRGp.3927	HyS_STRGp.3927.1	4358	613	3	180	87	HyS0010:2037572-2041930	+	0															Cluster_185(30)	0.47
HyS_STRGp.3938	HyS_STRGp.3938.1	721	721	1	162	111	HyS0010:2297101-2297822	+	0.120666
HyS_STRGp.3946	HyS_STRGp.3946.1	2175	901	2	177	117	HyS0010:2375912-2378087	-	0.0099889															Cluster_741(14)	0.99
HyS_STRGp.3959	HyS_STRGp.3959.1	1899	1899	1	996	990	HyS0010:2556873-2558772	+	0.00421274
HyS_STRGp.3982	HyS_STRGp.3982.1	2955	2444	3	1791	1782	HyS0010:2823879-2826834	-	0							O14678.1	1.27e-160	Homo sapiens	Lysosomal cobalamin transporter ABCD4	XM_044436796.1	1.12e-07	2	PREDICTED: Varanus komodoensis ATP binding cassette subfamily D member 4 (ABCD4), transcript variant X1, mRNA
HyS_STRGp.3997	HyS_STRGp.3997.1	6336	2182	3	1431	1422	HyS0010:2989282-2995618	+	0							Q54MC6.1	6.61e-13	Dictyostelium discoideum	Latrophilin receptor-like protein A
HyS_STRGp.40	HyS_STRGp.40.1	10946	1969	3	1050	1032	HyS0001:1116112-1127058	-	0.015744
HyS_STRGp.4008	HyS_STRGp.4008.1	2377	1492	6	846	840	HyS0010:3125233-3127610	-	0
HyS_STRGp.4015	HyS_STRGp.4015.1	693	693	1	171	105	HyS0010:3229163-3229856	+	0
HyS_STRGp.4031	HyS_STRGp.4031.1	4121	1199	2	324	264	HyS0010:3739680-3743801	-	0
HyS_STRGp.4036	HyS_STRGp.4036.1	1338	498	2	144	105	HyS0010:3785117-3786455	+	0
HyS_STRGp.4038	HyS_STRGp.4038.1	1785	1785	1	1155	1125	HyS0010:3813083-3814868	+	0.0537815											XM_047288041.1	8.14e-08	5	PREDICTED: Hydra vulgaris uncharacterized LOC124817688 (LOC124817688), transcript variant X1, mRNA	Cluster_409(8)	0.31
HyS_STRGp.4039	HyS_STRGp.4039.1	1640	551	2	225	189	HyS0010:3819123-3820763	+	0
HyS_STRGp.4043	HyS_STRGp.4043.1	102	102	1	102	81	HyS0010:3904140-3904242	+	0
HyS_STRGp.4044	HyS_STRGp.4044.1	819	440	2	114	102	HyS0010:3916644-3917463	+	0															Cluster_107(19)	0.93
HyS_STRGp.4046	HyS_STRGp.4046.1	5077	5077	1	1134	972	HyS0010:3957653-3962730	-	0.0338783							Q923Y4.1	1.92e-05	Rattus norvegicus	Trace amine-associated receptor 7h					Cluster_114(3)	0.01
HyS_STRGp.4055	HyS_STRGp.4055.1	3471	1360	2	384	210	HyS0010:4061454-4064925	+	0.0698529											XM_047270645.1	6.16e-08	7	PREDICTED: Hydra vulgaris uncharacterized LOC124807910 (LOC124807910), transcript variant X1, mRNA
HyS_STRGp.4061	HyS_STRGp.4061.1	5257	1230	3	456	354	HyS0010:4158073-4163330	-	0.0439024							Q13542.1	6.4e-22	Homo sapiens	Eukaryotic translation initiation factor 4E-binding protein 2	XM_047270919.1	3.18e-40	19	PREDICTED: Hydra vulgaris eukaryotic translation initiation factor 4E-binding protein 3-like (LOC100205747), mRNA
HyS_STRGp.4065	HyS_STRGp.4065.1	6011	5909	2	5235	5181	HyS0010:4205367-4211378	+	0.0116771			DF2407821.2	0.00081	Acol_Pao_Bel_Ele17	Curated TE family					XM_047276465.1	7.53e-13	4	PREDICTED: Hydra vulgaris uncharacterized LOC124811158 (LOC124811158), mRNA	Cluster_84(13)	0.96
HyS_STRGp.4066	HyS_STRGp.4066.1	19277	664	2	231	159	HyS0010:4220126-4239403	-	0															Cluster_10(9)	0.32
HyS_STRGp.4078	HyS_STRGp.4078.1	9154	1057	3	525	420	HyS0010:4407143-4416297	+	0.025544							P42890.1	0.000171	Oryctolagus cuniculus	Colipase
HyS_STRGp.408	HyS_STRGp.408.1	5801	540	2	219	189	HyS0001:7472230-7478031	-	0.1
HyS_STRGp.4083	HyS_STRGp.4083.1	130	130	1	93	93	HyS0010:4492405-4492535	-	0.207692															Cluster_231(3)	0.41
HyS_STRGp.4084	HyS_STRGp.4084.1	1769	985	2	285	213	HyS0010:4497027-4498796	-	0
HyS_STRGp.4085	HyS_STRGp.4085.1	308	308	1	156	93	HyS0010:4497645-4497953	+	0															Cluster_720(6)	1
HyS_STRGp.4090	HyS_STRGp.4090.1	2742	2742	1	1728	1686	HyS0010:4571742-4574484	+	0.02407							Q94K49.1	0.000656	Arabidopsis thaliana	Protein ANTAGONIST OF LIKE HETEROCHROMATIN PROTEIN 1	XM_012708354.2	1.22e-27	19	PREDICTED: Hydra vulgaris uncharacterized LOC105848303 (LOC105848303), mRNA	Cluster_45(66)	0.49
HyS_STRGp.410	HyS_STRGp.410.1	1769	694	3	429	390	HyS0001:7570517-7572286	+	0.115274			DF2407668.2	1.3e-07	Acol_Jockey_Ele1	Curated TE family
HyS_STRGp.4100	HyS_STRGp.4100.1	2907	305	3	207	150	HyS0010:4732857-4735764	-	0
HyS_STRGp.4104	HyS_STRGp.4104.1	2339	2339	1	1212	1182	HyS0010:4762082-4764421	-	0.0183839
HyS_STRGp.4107	HyS_STRGp.4107.1	1195	1195	1	1104	1083	HyS0010:4794950-4796145	-	0.0493724							Q6DWJ6.1	1.11e-12	Homo sapiens	Probable G-protein coupled receptor 139
HyS_STRGp.4119	HyS_STRGp.4119.1	431	218	2	108	87	HyS0010:4961098-4961529	-	0															Cluster_30(3)	0.98
HyS_STRGp.4122	HyS_STRGp.4122.1	1135	1135	1	258	156	HyS0010:4991131-4992266	-	0.0193833											XM_047286551.1	5.11e-08	12	PREDICTED: Hydra vulgaris uncharacterized LOC124816825 (LOC124816825), transcript variant X1, mRNA	Cluster_247(14)	0.26
HyS_STRGp.4125	HyS_STRGp.4125.1	177	177	1	117	60	HyS0010:5017040-5017217	-	0
HyS_STRGp.4128	HyS_STRGp.4128.2	1542	910	5	441	180	HyS0010:5044742-5046284	-	0							Q9D581.1	3.77e-25	Mus musculus	EF-hand calcium-binding domain-containing protein 10
HyS_STRGp.4136	HyS_STRGp.4136.1	1483	1115	2	1050	1035	HyS0010:5152363-5153846	+	0.0457399
HyS_STRGp.4137	HyS_STRGp.4137.1	2785	1896	2	858	816	HyS0010:5158227-5161012	+	0
HyS_STRGp.4142	HyS_STRGp.4142.1	143	143	1	108	108	HyS0010:5218998-5219141	+	0															Cluster_264(28)	1
HyS_STRGp.4148	HyS_STRGp.4148.1	1789	1789	1	180	126	HyS0010:5287660-5289449	-	0
HyS_STRGp.4152	HyS_STRGp.4152.1	6399	934	2	252	243	HyS0010:5353018-5359417	+	0.0374732							Q4VBI2.1	4.08e-30	Danio rerio	Immediate early response 3-interacting protein 1	XM_014814422.1	3.23e-09	8	PREDICTED: Priapulus caudatus immediate early response 3-interacting protein 1-like (LOC106810938), mRNA
HyS_STRGp.4155	HyS_STRGp.4155.1	238	238	1	93	45	HyS0010:5376924-5377162	+	0
HyS_STRGp.4171	HyS_STRGp.4171.1	633	633	1	189	87	HyS0010:5572303-5572936	-	0.014218
HyS_STRGp.4193	HyS_STRGp.4193.1	1796	285	2	90	84	HyS0011:109798-111594	-	0
HyS_STRGp.4194	HyS_STRGp.4194.1	1459	1069	2	492	480	HyS0011:114798-116257	+	0.0374181							Q98893.1	1.87e-07	Fundulus heteroclitus	Vitellogenin-2
HyS_STRGp.4206	HyS_STRGp.4206.1	207	207	1	153	153	HyS0011:277718-277925	-	0
HyS_STRGp.4210	HyS_STRGp.4210.1	547	547	1	132	111	HyS0011:335708-336255	-	0
HyS_STRGp.4218	HyS_STRGp.4218.1	4053	625	2	348	57	HyS0011:419726-423779	+	0.024			DF0287751.2	6.3e-06	TE1285_SO2_FAM0225	Repetitive element found in rice weevil									Cluster_130(20)	0.81
HyS_STRGp.423	HyS_STRGp.423.1	451	451	1	114	111	HyS0001:7854561-7855012	-	0											XR_007020835.1	8.9e-17	18	PREDICTED: Hydra vulgaris uncharacterized LOC124810204 (LOC124810204), ncRNA	Cluster_2046(2)	0.95
HyS_STRGp.4251	HyS_STRGp.4251.1	2597	2597	1	804	777	HyS0011:831361-833958	+	0.115133															Cluster_340(2)	0.03
HyS_STRGp.4293	HyS_STRGp.4293.1	782	782	1	222	135	HyS0011:1578994-1579776	+	0.0754476
HyS_STRGp.4296	HyS_STRGp.4296.1	2540	2063	2	984	945	HyS0011:1655612-1658152	-	0.0077557							Q9Z0L8.2	1.14e-69	Mus musculus	Gamma-glutamyl hydrolase	XM_002740686.2	4.17e-06	4	PREDICTED: Saccoglossus kowalevskii gamma-glutamyl hydrolase-like (LOC100376948), mRNA
HyS_STRGp.4300	HyS_STRGp.4300.1	860	324	3	159	114	HyS0011:1686055-1686915	-	0	uncharacterizedLOC101236224	3.83e-17					B0BLS0.1	8.69e-07	Rattus norvegicus	Dolichyl-diphosphooligosaccharide--protein glycosyltransferase subunit 4	XR_001140683.2	1.74e-12	35	PREDICTED: Hydra vulgaris uncharacterized LOC101236224 (LOC101236224), ncRNA
HyS_STRGp.4319	HyS_STRGp.4319.1	1603	1478	2	288	246	HyS0011:1946636-1948239	-	0															Cluster_796(21)	0.55
HyS_STRGp.4321	HyS_STRGp.4321.1	845	647	3	261	111	HyS0011:1990653-1991498	+	0.0479134															Cluster_1872(2)	0.49
HyS_STRGp.4326	HyS_STRGp.4326.1	2822	2822	1	411	339	HyS0011:2054793-2057615	-	0.00815025
HyS_STRGp.4331	HyS_STRGp.4331.1	624	624	1	231	66	HyS0011:2102254-2102878	+	0.246795
HyS_STRGp.4335	HyS_STRGp.4335.1	2035	783	4	423	411	HyS0011:2134358-2136393	-	0
HyS_STRGp.4351	HyS_STRGp.4351.1	259	259	1	87	48	HyS0011:2416815-2417074	+	0
HyS_STRGp.4356	HyS_STRGp.4356.1	605	605	1	162	102	HyS0011:2451079-2451684	+	0.0132231							Q9VGI8.1	0.000809	Drosophila melanogaster	RecQ-like DNA helicase Blm
HyS_STRGp.4367	HyS_STRGp.4367.1	606	606	1	189	123	HyS0011:2536774-2537380	-	0.0132013															Cluster_420(14)	0.74
HyS_STRGp.4368	HyS_STRGp.4368.1	1118	1118	1	411	270	HyS0011:2537838-2538956	-	0															Cluster_420(14)	0.89
HyS_STRGp.4373	HyS_STRGp.4373.1	276	276	1	99	66	HyS0011:2602660-2602936	+	0
HyS_STRGp.4380	HyS_STRGp.4380.3	3700	1734	2	1314	1311	HyS0011:2758652-2762352	+	0.00576701							Q8BH31.1	0.000469	Mus musculus	Major facilitator superfamily domain-containing protein 8
HyS_STRGp.4382	HyS_STRGp.4382.1	1108	1108	1	306	261	HyS0011:2821730-2822838	+	0.051444
HyS_STRGp.4387	HyS_STRGp.4387.1	605	510	2	447	429	HyS0011:2907046-2907651	-	0.0156863															Cluster_466(6)	0.75
HyS_STRGp.4389	HyS_STRGp.4389.1	2920	803	2	552	513	HyS0011:2983661-2986581	+	0.113325			DF0003975.1	2.8e-05	Gypsy-34-LTR_Dr	Long terminal repeat of a Gypsy LTR retrotransposon from zebrafish
HyS_STRGp.4395	HyS_STRGp.4395.1	267	267	1	132	132	HyS0011:3037185-3037452	+	0.0561798
HyS_STRGp.4397	HyS_STRGp.4397.1	18860	887	2	693	675	HyS0011:3053363-3072223	-	0															Cluster_372(4)	1
HyS_STRGp.4399	HyS_STRGp.4399.1	1485	1155	2	714	666	HyS0011:3077800-3079285	-	0							Q9I931.1	0.000189	Anguilla japonica	Fucolectin-1					Cluster_1073(3)	0.99
HyS_STRGp.4407	HyS_STRGp.4407.1	2099	1665	2	1203	1158	HyS0011:3166252-3168351	+	0.0144144
HyS_STRGp.4412	HyS_STRGp.4412.1	5797	2462	3	387	384	HyS0011:3233128-3238925	-	0.0365556							P15919.2	1.68e-10	Mus musculus	V(D)J recombination-activating protein 1					Cluster_102(22)	1
HyS_STRGp.442	HyS_STRGp.442.1	569	569	1	174	114	HyS0001:8089929-8090498	+	0											XR_003445616.1	5.31e-15	14	PREDICTED: Pocillopora damicornis uncharacterized LOC113664260 (LOC113664260), ncRNA	Cluster_2046(2)	0.75
HyS_STRGp.4421	HyS_STRGp.4421.1	483	254	2	108	84	HyS0011:3347620-3348103	-	0															Cluster_124(11)	0.32
HyS_STRGp.4428	HyS_STRGp.4428.1	4560	2166	3	1128	1059	HyS0011:3455396-3459956	-	0.0286242							Q3ZBF8.1	9.14e-82	Bos taurus	Ceramide synthase 2	XM_034454584.1	7.65e-09	4	PREDICTED: Crassostrea gigas ceramide synthase 6 (LOC105332957), transcript variant X3, mRNA
HyS_STRGp.4449	HyS_STRGp.4449.1	2676	1406	2	198	135	HyS0011:3778319-3780995	+	0.0405405															Cluster_19(9)	0.27
HyS_STRGp.4458	HyS_STRGp.4458.1	409	409	1	249	81	HyS0011:4049282-4049691	+	0.207824															Cluster_206(17)	0.16
HyS_STRGp.4459	HyS_STRGp.4459.2	4280	1126	3	351	105	HyS0011:4085731-4090011	+	0.100355
HyS_STRGp.4467	HyS_STRGp.4467.1	434	434	1	147	102	HyS0011:4304694-4305128	-	0															Cluster_2431(2)	0.25
HyS_STRGp.4474	HyS_STRGp.4474.1	962	708	2	291	255	HyS0011:4538897-4539859	-	0							Q6R2W3.1	3.25e-13	Homo sapiens	SCAN domain-containing protein 3					Cluster_499(11)	0.38
HyS_STRGp.4475	HyS_STRGp.4475.1	584	470	2	354	294	HyS0011:4540405-4540989	+	0
HyS_STRGp.4477	HyS_STRGp.4477.1	1551	343	2	147	39	HyS0011:4563356-4564907	-	0.0816327			DF0282445.1	5.4e-06	OtoGar-1.239_LTR	Mammalian family identified by the Zoonomia project.									Cluster_2310(4)	1
HyS_STRGp.4480	HyS_STRGp.4480.1	332	332	1	93	69	HyS0011:4674776-4675108	-	0															Cluster_597(19)	1
HyS_STRGp.4482	HyS_STRGp.4482.1	4399	334	2	156	66	HyS0011:4690860-4695259	-	0															Cluster_1335(26)	1
HyS_STRGp.4483	HyS_STRGp.4483.1	1918	457	2	213	129	HyS0011:4709035-4710953	-	0															Cluster_1335(26)	0.98
HyS_STRGp.4484	HyS_STRGp.4484.1	2028	734	2	120	99	HyS0011:4711014-4713042	+	0															Cluster_741(14)	0.89
HyS_STRGp.4486	HyS_STRGp.4486.1	4077	647	2	348	96	HyS0011:4721462-4725539	-	0			DF0287751.2	5.2e-07	TE1285_SO2_FAM0225	Repetitive element found in rice weevil									Cluster_524(2)	0.18
HyS_STRGp.4488	HyS_STRGp.4488.1	4807	1431	6	1119	1104	HyS0011:4802505-4807312	-	0.00628931
HyS_STRGp.4490	HyS_STRGp.4490.1	2338	2068	4	273	246	HyS0011:4856266-4858604	+	0.0623791															Cluster_487(2)	0.11
HyS_STRGp.4493	HyS_STRGp.4493.2	1556	1272	3	708	678	HyS0011:5081129-5082685	+	0	uncharacterizedLOC100210903	1.02e-17	DF0000629.4	4.2e-05	MADE1	MADE1 (MAriner Derived Element 1), a TcMar-Mariner DNA transposon	P0CG50.2	0	Mus musculus	Polyubiquitin-C	XM_001624453.3	0	81	PREDICTED: Nematostella vectensis polyubiquitin-C (LOC5503429), mRNA
HyS_STRGp.4495	HyS_STRGp.4495.1	1659	294	2	108	99	HyS0011:5139213-5140872	-	0
HyS_STRGp.4500	HyS_STRGp.4500.1	1847	352	2	132	132	HyS0011:5385961-5387808	-	0															Cluster_1417(68)	0.99
HyS_STRGp.4504	HyS_STRGp.4504.1	335	335	1	249	225	HyS0012:0-335	+	0.0835821
HyS_STRGp.4505	HyS_STRGp.4505.1	16352	896	3	210	174	HyS0012:52008-68360	+	0
HyS_STRGp.4507	HyS_STRGp.4507.1	889	889	1	339	264	HyS0012:69185-70074	-	0.114736
HyS_STRGp.4508	HyS_STRGp.4508.1	24967	3119	8	234	195	HyS0012:70360-95327	-	0.0118628															Cluster_249(3)	0.17
HyS_STRGp.4520	HyS_STRGp.4520.1	1823	814	2	231	228	HyS0012:216334-218157	+	0.0675676
HyS_STRGp.4523	HyS_STRGp.4523.1	3978	2488	2	258	162	HyS0012:311971-315949	+	0.0546624															Cluster_367(2)	0.28
HyS_STRGp.453	HyS_STRGp.453.1	3777	3235	5	2541	2418	HyS0001:8246862-8250639	+	0.0120556							Q7M3K2.2	7.89e-11	Drosophila melanogaster	Transposable element P transposase	XM_047286705.1	3.2e-09	2	PREDICTED: Hydra vulgaris uncharacterized LOC124816953 (LOC124816953), mRNA	Cluster_151(28)	1
HyS_STRGp.4530	HyS_STRGp.4530.1	650	453	2	345	246	HyS0012:378763-379413	+	0
HyS_STRGp.4535	HyS_STRGp.4535.1	667	667	1	186	81	HyS0012:514975-515642	+	0.0689655
HyS_STRGp.4553	HyS_STRGp.4553.1	2983	2217	2	174	162	HyS0012:787589-790572	+	0.0491655															Cluster_367(2)	0.31
HyS_STRGp.4562	HyS_STRGp.4562.1	524	444	2	171	111	HyS0012:921447-921971	-	0.0788288			DF0002392.1	2.8e-08	EnSpm-N20_DR	DNA transposon from zebrafish
HyS_STRGp.4574	HyS_STRGp.4574.1	125	125	1	99	66	HyS0012:1124016-1124141	-	0
HyS_STRGp.4575	HyS_STRGp.4575.1	4801	1558	2	273	273	HyS0012:1145532-1150333	+	0.00513479
HyS_STRGp.4578	HyS_STRGp.4578.1	879	486	2	315	258	HyS0012:1195270-1196149	+	0
HyS_STRGp.4579	HyS_STRGp.4579.1	807	443	2	240	234	HyS0012:1198176-1198983	+	0
HyS_STRGp.458	HyS_STRGp.458.1	1379	1379	1	432	348	HyS0001:8323146-8324525	+	0.00652647							Q8NBN7.2	1.91e-34	Homo sapiens	Retinol dehydrogenase 13
HyS_STRGp.4589	HyS_STRGp.4589.1	297	297	1	114	114	HyS0012:1277798-1278095	+	0
HyS_STRGp.459	HyS_STRGp.459.1	2892	1183	2	201	180	HyS0001:8325127-8328019	-	0.0380389											XM_012698135.2	1.15e-09	14	PREDICTED: Hydra vulgaris uncharacterized LOC101237947 (LOC101237947), mRNA
HyS_STRGp.4597	HyS_STRGp.4597.1	3844	3020	3	2400	2334	HyS0012:1466823-1470667	-	0.00596026							A6QLE5.1	1.17e-18	Bos taurus	NACHT, LRR and PYD domains-containing protein 3					Cluster_257(2)	0.05
HyS_STRGp.4607	HyS_STRGp.4607.1	626	626	1	237	93	HyS0012:1660254-1660880	+	0.0127796
HyS_STRGp.4608	HyS_STRGp.4608.1	306	306	1	126	111	HyS0012:1661658-1661964	+	0
HyS_STRGp.4609	HyS_STRGp.4609.1	1775	1775	1	204	195	HyS0012:1665641-1667416	+	0.00507042
HyS_STRGp.4616	HyS_STRGp.4616.1	1771	384	3	198	192	HyS0012:1732288-1734059	+	0
HyS_STRGp.4628	HyS_STRGp.4628.1	549	337	2	195	75	HyS0012:1890832-1891381	-	0
HyS_STRGp.4633	HyS_STRGp.4633.1	414	414	1	153	57	HyS0012:1943603-1944017	-	0.0338164
HyS_STRGp.4648	HyS_STRGp.4648.1	207	207	1	207	90	HyS0012:2236733-2236940	-	0							O43688.1	0.000161	Homo sapiens	Phospholipid phosphatase 2
HyS_STRGp.4656	HyS_STRGp.4656.1	362	362	1	210	162	HyS0012:2453688-2454050	+	0.162983															Cluster_798(3)	0.25
HyS_STRGp.4657	HyS_STRGp.4657.2	2603	2487	3	363	297	HyS0012:2467143-2469746	+	0.00723764
HyS_STRGp.4662	HyS_STRGp.4662.1	1725	276	2	141	99	HyS0012:2502781-2504506	+	0															Cluster_249(3)	0.42
HyS_STRGp.4663	HyS_STRGp.4663.1	50501	970	4	198	150	HyS0012:2517014-2567515	-	0.0907216															Cluster_102(22)	0.97
HyS_STRGp.4666	HyS_STRGp.4666.1	288	264	2	114	102	HyS0012:2551200-2551488	-	0.181818
HyS_STRGp.4668	HyS_STRGp.4668.1	1256	568	2	144	138	HyS0012:2575620-2576876	-	0.0140845															Cluster_756(7)	0.69
HyS_STRGp.4675	HyS_STRGp.4675.1	5683	1200	9	1200	1080	HyS0012:2666542-2672225	-	0							Q00975.1	1.5e-46	Homo sapiens	Voltage-dependent N-type calcium channel subunit alpha-1B	XM_034193105.1	1.16e-09	6	PREDICTED: Thalassophryne amazonica voltage-dependent N-type calcium channel subunit alpha-1B-like (LOC117530142), mRNA
HyS_STRGp.4682	HyS_STRGp.4682.1	1422	1033	2	396	357	HyS0012:2777078-2778500	-	0.0319458
HyS_STRGp.4688	HyS_STRGp.4688.1	1128	1128	1	240	102	HyS0012:2886950-2888078	+	0.0070922
HyS_STRGp.469	HyS_STRGp.469.1	137	137	1	123	123	HyS0001:8446221-8446358	-	0
HyS_STRGp.4690	HyS_STRGp.4690.1	1415	477	2	276	252	HyS0012:2955732-2957147	+	0
HyS_STRGp.4695	HyS_STRGp.4695.1	3647	989	9	267	183	HyS0012:3090015-3093662	+	0.0313448															Cluster_1275(3)	1
HyS_STRGp.4700	HyS_STRGp.4700.1	1402	321	8	243	72	HyS0012:3186274-3187676	+	0															Cluster_1275(3)	0.89
HyS_STRGp.4709	HyS_STRGp.4709.1	354	354	1	246	210	HyS0012:3343765-3344119	+	0.0225989
HyS_STRGp.4717	HyS_STRGp.4717.1	7547	419	2	267	210	HyS0012:3517936-3525483	+	0															Cluster_330(10)	1
HyS_STRGp.4718	HyS_STRGp.4718.1	2387	1362	2	216	159	HyS0012:3532174-3534561	+	0															Cluster_330(10)	0.54
HyS_STRGp.4726	HyS_STRGp.4726.1	1411	1411	1	435	378	HyS0012:3766482-3767893	-	0.0113395											XM_047276586.1	3.66e-40	41	PREDICTED: Hydra vulgaris uncharacterized LOC100203226 (LOC100203226), mRNA	Cluster_220(12)	0.66
HyS_STRGp.4740	HyS_STRGp.4740.1	155	155	1	144	60	HyS0012:4081772-4081927	+	0
HyS_STRGp.4742	HyS_STRGp.4742.1	1553	490	2	333	291	HyS0012:4104374-4105927	+	0.0163265
HyS_STRGp.4743	HyS_STRGp.4743.1	910	445	2	309	273	HyS0012:4110738-4111648	+	0.0314607
HyS_STRGp.4744	HyS_STRGp.4744.1	1237	390	2	264	249	HyS0012:4113726-4114963	+	0
HyS_STRGp.4745	HyS_STRGp.4745.1	1270	375	2	315	249	HyS0012:4117244-4118514	-	0
HyS_STRGp.4746	HyS_STRGp.4746.1	1303	412	2	270	231	HyS0012:4120223-4121526	+	0
HyS_STRGp.4747	HyS_STRGp.4747.1	2195	1524	2	342	321	HyS0012:4123561-4125756	-	0.121391
HyS_STRGp.4753	HyS_STRGp.4753.1	1726	669	2	303	285	HyS0012:4266543-4268269	+	0
HyS_STRGp.4764	HyS_STRGp.4764.1	2576	1709	3	825	810	HyS0012:4423033-4425609	+	0.0105325							P28647.3	3.18e-09	Rattus norvegicus	Adenosine receptor A3
HyS_STRGp.4781	HyS_STRGp.4781.1	823	398	2	327	273	HyS0012:4693610-4694433	-	0.0376884
HyS_STRGp.4782	HyS_STRGp.4782.1	1615	516	2	276	261	HyS0012:4700884-4702499	-	0			DF0279204.1	0.00083	MyoCoy-1.9	Mammalian family identified by the Zoonomia project.									Cluster_2197(2)	0.72
HyS_STRGp.4785	HyS_STRGp.4785.1	1470	371	2	276	261	HyS0012:4750847-4752317	-	0			DF0279204.1	0.0005	MyoCoy-1.9	Mammalian family identified by the Zoonomia project.									Cluster_2197(2)	1
HyS_STRGp.4792	HyS_STRGp.4792.1	428	428	1	231	231	HyS0012:4885669-4886097	+	0.116822															Cluster_2447(2)	0.13
HyS_STRGp.4793	HyS_STRGp.4793.1	3910	503	3	144	144	HyS0012:4895197-4899107	-	0.0516899															Cluster_1087(6)	0.37
HyS_STRGp.4795	HyS_STRGp.4795.1	2833	2277	2	198	147	HyS0012:4924300-4927133	-	0.00439174															Cluster_413(15)	0.35
HyS_STRGp.4798	HyS_STRGp.4798.1	1033	685	3	255	189	HyS0012:5012633-5013666	-	0.113869															Cluster_1560(4)	0.82
HyS_STRGp.4799	HyS_STRGp.4799.1	5369	1646	2	468	453	HyS0012:5020752-5026121	+	0.082017															Cluster_675(2)	1
HyS_STRGp.4800	HyS_STRGp.4800.1	244	244	1	198	114	HyS0012:5043886-5044130	-	0.131148			DF0275265.1	0.00042	CapPil-1.171	Mammalian family identified by the Zoonomia project.
HyS_STRGp.4803	HyS_STRGp.4803.1	5173	3348	7	1995	1980	HyS0012:5067672-5072845	-	0.0633214											XM_047276083.1	3.24e-24	8	PREDICTED: Hydra vulgaris uncharacterized LOC124811030 (LOC124811030), transcript variant X3, mRNA	Cluster_190(9)	0.42
HyS_STRGp.4806	HyS_STRGp.4806.1	5128	3536	3	1728	1161	HyS0012:5119181-5124309	-	0			DF0003070.2	3.7e-28	DIRS-14_DR	DIRS-type LTR retrotransposon from zebrafish	P0CT36.1	2e-09	Schizosaccharomyces pombe 972h-	Transposon Tf2-3 polyprotein					Cluster_70(8)	1
HyS_STRGp.4808	HyS_STRGp.4808.1	2723	1995	2	1224	1182	HyS0012:5158459-5161182	-	0.0270677											XM_012708354.2	8.85e-28	26	PREDICTED: Hydra vulgaris uncharacterized LOC105848303 (LOC105848303), mRNA	Cluster_45(66)	0.67
HyS_STRGp.4809	HyS_STRGp.4809.1	5391	1640	2	240	225	HyS0012:5161816-5167207	-	0.0670732															Cluster_675(2)	1
HyS_STRGp.4810	HyS_STRGp.4810.1	1949	1384	2	198	174	HyS0012:5177144-5179093	-	0.0758671							Q9NYF5.2	0.000177	Homo sapiens	Protein FAM13B
HyS_STRGp.4813	HyS_STRGp.4813.1	354	354	1	246	246	HyS0013:2420-2774	-	0.0225989															Cluster_2509(3)	1
HyS_STRGp.4816	HyS_STRGp.4816.1	1306	1306	1	552	543	HyS0013:49430-50736	+	0.0229709											XM_012704141.2	5.91e-08	21	PREDICTED: Hydra vulgaris uncharacterized LOC105845902 (LOC105845902), mRNA	Cluster_951(2)	0.99
HyS_STRGp.4818	HyS_STRGp.4818.1	409	409	1	246	246	HyS0013:69168-69577	-	0.0195599															Cluster_2509(3)	0.87
HyS_STRGp.4822	HyS_STRGp.4822.1	1294	1294	1	552	543	HyS0013:115652-116946	-	0.0231839											XM_020760986.1	7.57e-07	5	PREDICTED: Orbicella faveolata uncharacterized LOC110054634 (LOC110054634), mRNA	Cluster_951(2)	1
HyS_STRGp.4828	HyS_STRGp.4828.1	1071	996	2	366	99	HyS0013:252493-253564	-	0															Cluster_1263(3)	0.41
HyS_STRGp.4836	HyS_STRGp.4836.1	614	614	1	165	90	HyS0013:534671-535285	-	0															Cluster_1952(7)	0.92
HyS_STRGp.4838	HyS_STRGp.4838.1	1641	1342	3	864	834	HyS0013:555114-556755	+	0							Q8VHW8.1	2.99e-08	Rattus norvegicus	Voltage-dependent calcium channel gamma-5 subunit
HyS_STRGp.4839	HyS_STRGp.4839.1	22180	771	5	225	60	HyS0013:580079-602259	-	0
HyS_STRGp.4841	HyS_STRGp.4841.1	10032	1175	5	321	285	HyS0013:621021-631053	-	0															Cluster_185(30)	0.57
HyS_STRGp.4845	HyS_STRGp.4845.1	2834	1031	2	171	114	HyS0013:691867-694701	-	0.0174588															Cluster_987(40)	0.99
HyS_STRGp.4865	HyS_STRGp.4865.1	890	890	1	729	33	HyS0013:975692-976582	-	0
HyS_STRGp.4871	HyS_STRGp.4871.1	256	256	1	159	72	HyS0013:1070115-1070371	+	0.0390625
HyS_STRGp.4872	HyS_STRGp.4872.1	254	254	1	147	117	HyS0013:1070617-1070871	+	0
HyS_STRGp.4888	HyS_STRGp.4888.1	10180	8882	2	342	228	HyS0013:1279123-1289303	-	0.0301734							A0A345BJN8.1	4.57e-15	Curvularia lunata	MFS-type transporter clz9					Cluster_35(6)	0.07
HyS_STRGp.4889	HyS_STRGp.4889.1	392	392	1	138	117	HyS0013:1295320-1295712	+	0.0535714							Q9CR96.1	0.000411	Mus musculus	Transmembrane protein 208	XM_052205736.1	2.15e-07	23	PREDICTED: Mytilus californianus transmembrane protein 208-like (LOC127701765), mRNA
HyS_STRGp.4908	HyS_STRGp.4908.1	8210	8210	1	1659	1620	HyS0013:1593842-1602052	-	0.0181486			DF0003335.2	1.4e-92	ISL2EU-1_DR	DNA transposon from zebrafish	A5PKF5.1	2.72e-19	Bos taurus	THAP domain-containing protein 11	XM_047289909.1	1.29e-46	7	PREDICTED: Hydra vulgaris uncharacterized LOC124818814 (LOC124818814), mRNA	Cluster_45(66)	0.47
HyS_STRGp.4912	HyS_STRGp.4912.1	1000	970	2	186	123	HyS0013:1657519-1658519	+	0.0278351
HyS_STRGp.4917	HyS_STRGp.4917.1	200	200	1	81	57	HyS0013:1693611-1693811	+	0.21															Cluster_718(5)	0.43
HyS_STRGp.4921	HyS_STRGp.4921.1	1702	757	2	249	156	HyS0013:1899092-1900794	+	0.0290621															Cluster_247(14)	0.35
HyS_STRGp.4938	HyS_STRGp.4938.1	1427	1104	3	195	144	HyS0013:2211841-2213268	-	0.0452899	uncharacterizedLOC101237667	6.29e-20									XR_181941.3	2.95e-15	14	PREDICTED: Hydra vulgaris uncharacterized LOC101237667 (LOC101237667), ncRNA
HyS_STRGp.4939	HyS_STRGp.4939.1	9622	8870	3	396	381	HyS0013:2216450-2226072	+	0.0252537															Cluster_36(6)	0.94
HyS_STRGp.4941	HyS_STRGp.4941.1	7235	1256	2	303	243	HyS0013:2267632-2274867	+	0.0207006							A1X159.1	0.00045	Perna viridis	Foot protein 1 variant 2					Cluster_48(16)	0.15
HyS_STRGp.4949	HyS_STRGp.4949.1	164	164	1	150	141	HyS0013:2450919-2451083	+	0.0609756															Cluster_1560(4)	0.38
HyS_STRGp.495	HyS_STRGp.495.1	204	204	1	204	183	HyS0001:8783814-8784018	-	0
HyS_STRGp.4950	HyS_STRGp.4950.1	5683	1824	3	477	399	HyS0013:2480914-2486597	+	0.0427632							Q6R2W3.1	1.1e-10	Homo sapiens	SCAN domain-containing protein 3					Cluster_580(7)	0.36
HyS_STRGp.4954	HyS_STRGp.4954.1	5877	814	3	249	192	HyS0013:2522870-2528747	+	0.144963															Cluster_1040(12)	1
HyS_STRGp.4963	HyS_STRGp.4963.1	26658	446	2	204	204	HyS0013:2757099-2783757	+	0							Q20176.4	3.21e-16	Caenorhabditis elegans	Zinc metalloproteinase nas-39	XM_047272493.1	1.88e-23	37	PREDICTED: Hydra vulgaris bone morphogenetic protein 1 (LOC100199364), transcript variant X1, mRNA
HyS_STRGp.4970	HyS_STRGp.4970.1	338	338	1	150	114	HyS0013:2911478-2911816	-	0
HyS_STRGp.4977	HyS_STRGp.4977.1	3323	1108	4	831	810	HyS0013:2966342-2969665	-	0.0261733			DF0003274.2	0.00028	DIRS-8_DR	DIRS-type LTR retrotransposon from zebrafish
HyS_STRGp.4985	HyS_STRGp.4985.1	4089	934	3	198	150	HyS0013:3075383-3079472	-	0.0438972															Cluster_102(22)	1
HyS_STRGp.4988	HyS_STRGp.4988.1	175	175	1	177	60	HyS0013:3096095-3096270	.	0
HyS_STRGp.499	HyS_STRGp.499.1	2155	607	2	492	390	HyS0001:8860169-8862324	+	0.014827
HyS_STRGp.50	HyS_STRGp.50.1	3922	1672	6	1626	1605	HyS0001:1252542-1256464	-	0							A6H8H5.2	3.32e-07	Mus musculus	Potassium voltage-gated channel subfamily B member 2
HyS_STRGp.500	HyS_STRGp.500.1	2273	386	2	300	264	HyS0001:8863594-8865867	-	0
HyS_STRGp.5003	HyS_STRGp.5003.1	661	661	1	591	564	HyS0013:3258466-3259127	+	0
HyS_STRGp.5004	HyS_STRGp.5004.1	1489	1244	2	1182	1134	HyS0013:3290760-3292249	-	0.00723473							Q02290.1	9.59e-49	Neocallimastix patriciarum	Endo-1,4-beta-xylanase B	XM_034081322.1	3.29e-25	26	PREDICTED: Pseudochaenichthys georgianus elongation factor RNA polymerase II (ell), mRNA	Cluster_999(3)	0.56
HyS_STRGp.5006	HyS_STRGp.5006.1	802	802	1	180	129	HyS0013:3300477-3301279	-	0.0548628
HyS_STRGp.5020	HyS_STRGp.5020.1	1170	1170	1	615	504	HyS0013:3550674-3551844	-	0.0632479							Q641G7.1	1.62e-103	Xenopus laevis	Actin-related protein 2/3 complex subunit 4	XM_047269831.1	3.64e-89	43	PREDICTED: Hydra vulgaris actin-related protein 2/3 complex subunit 4 (LOC100215979), mRNA
HyS_STRGp.5025	HyS_STRGp.5025.1	1459	1459	1	1005	993	HyS0013:3598484-3599943	-	0							Q61425.2	1.41e-106	Mus musculus	Hydroxyacyl-coenzyme A dehydrogenase, mitochondrial	XM_040329616.1	2.36e-12	17	PREDICTED: Rana temporaria hydroxyacyl-CoA dehydrogenase (HADH), mRNA
HyS_STRGp.5028	HyS_STRGp.5028.1	5518	3789	7	855	828	HyS0013:3636706-3642224	+	0.0469781			DF0004139.1	1.8e-08	RLTR31D_MM	Long terminal repeat of a class 2 LTR retroelement in mouse.									Cluster_184(17)	0.52
HyS_STRGp.5029	HyS_STRGp.5029.2	13941	1343	10	852	849	HyS0013:3647233-3661174	+	0							B7PP17.1	7.25e-55	Ixodes scapularis	Anamorsin homolog	XM_047271356.1	7.21e-27	23	PREDICTED: Hydra vulgaris anamorsin homolog (LOC100215919), mRNA
HyS_STRGp.5032	HyS_STRGp.5032.1	4636	1266	7	549	540	HyS0013:3689906-3694542	+	0.007109							P56616.1	2.25e-48	Xenopus laevis	Ubiquitin-conjugating enzyme E2 C	XM_047276116.1	6.95e-52	31	PREDICTED: Hydra vulgaris probable ubiquitin-conjugating enzyme E2 C (LOC100211593), mRNA
HyS_STRGp.5038	HyS_STRGp.5038.1	252	252	1	156	108	HyS0013:3804871-3805123	+	0															Cluster_3159(2)	0.24
HyS_STRGp.5042	HyS_STRGp.5042.1	627	627	1	144	84	HyS0013:3841751-3842378	-	0
[truncated: 5,808 more rows]

## Sheet: ncRNA, low complex
Annotation	Gene_id	Transcript_id	Length	Exon_length	Num_exons	Max_ORF_len	Max_ATG_ORF_len	Coord	Strand	Low_complex_prop	ncRNA_Blast	ncRNA_Evalue	DFAM_id	DFAM_Evalue	DFAM_name	DFAM_descr	Swissprot_id	Swissprot_Evalue	Swissprot_species	Swissprot_descr	Refseq_id	Refseq_Evalue	Refseq_query_cov	Refseq_descr	Repeat_cluster	Repeat_prop
12S-rRNA	HyS_STRGp.16227	HyS_STRGp.16227.1	16527	12166	2	558	549	HyS0613:18198-34725	-	0.0771823	12S-rRNA	0
16S-rRNA	HyS_STRGp.16228	HyS_STRGp.16228.1	1898	1898	1	174	105	HyS0613:31610-33508	+	0.167545	16S-rRNA	0
5S-rRNA	HyS_STRGp.17141	HyS_STRGp.17141.1	786	786	1	357	357	HyS3827:2501-3287	+	0	5S-rRNA	4.29e-45													Cluster_1563(31)	0.38
5S-rRNA	HyS_STRGr.21945	HyS_STRGr.21945.1	119	119	1	117	96	HyS0219:9285-9404	+	0	5S-rRNA	9.52e-44													Cluster_3254(217)	0.89
5S-rRNA	HyS_STRGr.21946	HyS_STRGr.21946.1	102	102	1	102	102	HyS0219:9851-9953	+	0	5S-rRNA	2.21e-39													Cluster_3254(217)	1
5S-rRNA	HyS_STRGr.21947	HyS_STRGr.21947.1	108	108	1	108	108	HyS0219:10817-10925	-	0	5S-rRNA	2.37e-39													Cluster_3254(217)	0.93
5S-rRNA	HyS_STRGr.21948	HyS_STRGr.21948.1	112	112	1	114	114	HyS0219:12504-12616	-	0	5S-rRNA	1.48e-41													Cluster_3254(217)	0.88
5S-rRNA	HyS_STRGr.21950	HyS_STRGr.21950.1	110	110	1	111	111	HyS0219:14192-14302	-	0	5S-rRNA	1.88e-40													Cluster_3254(217)	0.9
5S-rRNA	HyS_STRGr.21951	HyS_STRGr.21951.1	111	111	1	111	111	HyS0219:14759-14870	-	0	5S-rRNA	6.82e-40													Cluster_3254(217)	0.93
5S-rRNA	HyS_STRGr.21954	HyS_STRGr.21954.1	103	103	1	105	105	HyS0219:24957-25060	-	0	5S-rRNA	1.35e-36													Cluster_3254(217)	0.99
5S-rRNA	HyS_STRGr.21955	HyS_STRGr.21955.1	101	101	1	99	99	HyS0219:25529-25630	-	0	5S-rRNA	4.73e-36													Cluster_3254(217)	1
5S-rRNA	HyS_STRGr.21959	HyS_STRGr.21959.1	214	214	1	132	132	HyS0219:29398-29612	-	0	5S-rRNA	3.08e-41													Cluster_2125(85)	0.54
5S-rRNA	HyS_STRGr.21960	HyS_STRGr.21960.1	117	117	1	117	117	HyS0219:30642-30759	-	0	5S-rRNA	5.61e-41													Cluster_3254(217)	0.91
5S-rRNA	HyS_STRGr.21961	HyS_STRGr.21961.1	112	112	1	114	114	HyS0219:31208-31320	-	0	5S-rRNA	1.48e-41													Cluster_3254(217)	0.88
5S-rRNA	HyS_STRGr.21963	HyS_STRGr.21963.1	108	108	1	108	108	HyS0219:32349-32457	-	0	5S-rRNA	3.07e-38													Cluster_3254(217)	0.93
5S-rRNA	HyS_STRGr.21965	HyS_STRGr.21965.1	116	116	1	117	96	HyS0219:33478-33594	-	0	5S-rRNA	1.19e-42													Cluster_3254(217)	0.87
5S-rRNA	HyS_STRGr.21978	HyS_STRGr.21978.1	124	124	1	114	114	HyS0219:42764-42888	+	0	5S-rRNA	1.28e-47													Cluster_2125(85)	0.94
5S-rRNA	HyS_STRGr.21982	HyS_STRGr.21982.1	140	140	1	111	111	HyS0219:45043-45183	+	0	5S-rRNA	6.8e-46													Cluster_2125(85)	0.85
5S-rRNA	HyS_STRGr.21988	HyS_STRGr.21988.1	128	128	1	114	114	HyS0219:48455-48583	+	0	5S-rRNA	2.89e-44													Cluster_2125(85)	0.91
5S-rRNA	HyS_STRGr.21991	HyS_STRGr.21991.1	184	184	1	111	111	HyS0219:50165-50349	+	0	5S-rRNA	4.32e-44													Cluster_2125(85)	0.64
5S-rRNA	HyS_STRGr.22007	HyS_STRGr.22007.1	135	135	1	111	111	HyS0219:59270-59405	+	0	5S-rRNA	6.51e-46													Cluster_2125(85)	0.87
5S-rRNA	HyS_STRGr.22008	HyS_STRGr.22008.1	133	133	1	111	111	HyS0219:59838-59971	+	0	5S-rRNA	6.4e-46													Cluster_2125(85)	0.88
5S-rRNA	HyS_STRGr.22011	HyS_STRGr.22011.1	130	130	1	120	102	HyS0219:61546-61676	+	0	5S-rRNA	2.24e-45													Cluster_2125(85)	0.91
5S-rRNA	HyS_STRGr.22014	HyS_STRGr.22014.1	115	115	1	117	117	HyS0219:63260-63375	+	0	5S-rRNA	1.18e-42													Cluster_3254(217)	0.9
5S-rRNA	HyS_STRGr.22015	HyS_STRGr.22015.1	122	122	1	111	111	HyS0219:63827-63949	+	0	5S-rRNA	1.26e-47													Cluster_2125(85)	0.96
5S-rRNA	HyS_STRGr.22017	HyS_STRGr.22017.1	190	190	1	123	123	HyS0219:64953-65143	+	0	5S-rRNA	3.46e-45													Cluster_3254(217)	0.64
5S-rRNA	HyS_STRGr.22018	HyS_STRGr.22018.1	126	126	1	114	114	HyS0219:65532-65658	+	0	5S-rRNA	1.31e-47													Cluster_2125(85)	0.94
5S-rRNA	HyS_STRGr.22024	HyS_STRGr.22024.1	115	115	1	117	117	HyS0219:69174-69289	+	0	5S-rRNA	3.29e-43													Cluster_3254(217)	0.89
5S-rRNA	HyS_STRGr.22031	HyS_STRGr.22031.1	131	131	1	111	111	HyS0219:73722-73853	+	0	5S-rRNA	6.29e-46													Cluster_2125(85)	0.91
5S-rRNA	HyS_STRGr.22032	HyS_STRGr.22032.1	138	138	1	111	111	HyS0219:74291-74429	+	0	5S-rRNA	6.68e-46													Cluster_2125(85)	0.86
5S-rRNA	HyS_STRGr.22042	HyS_STRGr.22042.1	130	130	1	111	111	HyS0219:94645-94775	+	0	5S-rRNA	6.23e-46													Cluster_2125(85)	0.88
5S-rRNA	HyS_STRGr.22048	HyS_STRGr.22048.1	106	106	1	96	60	HyS0219:105144-105250	+	0	5S-rRNA	3.88e-37	DF0001529.1	9.8e-21	5S_DM	Drosophila melanogaster 5S DNA sequence.					XR_007021201.1	1.55e-32	100	PREDICTED: Hydra vulgaris 5S ribosomal RNA (LOC124810652), rRNA	Cluster_3254(217)	0.88
5S-rRNA	HyS_STRGr.22051	HyS_STRGr.22051.1	142	142	1	108	108	HyS0219:107329-107471	+	0	5S-rRNA	3.21e-44													Cluster_2125(85)	0.8
5S-rRNA	HyS_STRGr.22052	HyS_STRGr.22052.1	106	106	1	99	57	HyS0219:107906-108012	+	0	5S-rRNA	5.02e-36	DF0001529.1	1.9e-19	5S_DM	Drosophila melanogaster 5S DNA sequence.					XR_007021201.1	2e-31	98	PREDICTED: Hydra vulgaris 5S ribosomal RNA (LOC124810652), rRNA	Cluster_3254(217)	0.85
5S-rRNA	HyS_STRGr.22053	HyS_STRGr.22053.1	151	151	1	111	111	HyS0219:108461-108612	+	0	5S-rRNA	7.42e-46													Cluster_2125(85)	0.77
5S-rRNA	HyS_STRGr.22054	HyS_STRGr.22054.1	141	141	1	111	111	HyS0219:109027-109168	+	0	5S-rRNA	3.19e-44													Cluster_2125(85)	0.84
5S-rRNA	HyS_STRGr.22055	HyS_STRGr.22055.1	130	130	1	111	111	HyS0219:109595-109725	+	0	5S-rRNA	1.35e-42													Cluster_2125(85)	0.92
5S-rRNA	HyS_STRGr.22399	HyS_STRGr.22399.1	105	105	1	105	105	HyS0312:560-665	-	0	5S-rRNA	1.07e-37													Cluster_3254(217)	0.97
5S-rRNA	HyS_STRGr.22400	HyS_STRGr.22400.1	106	106	1	105	105	HyS0312:1685-1791	-	0	5S-rRNA	6.45e-40													Cluster_3254(217)	0.99
5S-rRNA	HyS_STRGr.22408	HyS_STRGr.22408.1	113	113	1	108	108	HyS0312:19228-19341	-	0	5S-rRNA	1.94e-40	DF0001529.1	7.7e-25	5S_DM	Drosophila melanogaster 5S DNA sequence.					XR_007021201.1	7.82e-36	100	PREDICTED: Hydra vulgaris 5S ribosomal RNA (LOC124810652), rRNA	Cluster_3254(217)	0.88
5S-rRNA	HyS_STRGr.22733	HyS_STRGr.22733.1	478	478	1	177	135	HyS0385:45830-46308	-	0	5S-rRNA	2.58e-45													Cluster_1563(31)	0.54
5S-rRNA	HyS_STRGr.22862	HyS_STRGr.22862.1	4642	186	2	153	105	HyS0461:2128-6770	-	0	5S-rRNA	9.4e-46													Cluster_1563(31)	0.64
5S-rRNA	HyS_STRGr.22863	HyS_STRGr.22863.1	114	114	1	114	114	HyS0461:2703-2817	-	0	5S-rRNA	5.44e-41	DF0001529.1	1e-24	5S_DM	Drosophila melanogaster 5S DNA sequence.					XR_007021201.1	2.2e-36	95	PREDICTED: Hydra vulgaris 5S ribosomal RNA (LOC124810652), rRNA	Cluster_3254(217)	0.92
5S-rRNA	HyS_STRGr.22864	HyS_STRGr.22864.1	118	118	1	108	108	HyS0461:4974-5092	-	0	5S-rRNA	2.03e-45													Cluster_3254(217)	0.86
5S-rRNA	HyS_STRGr.23021	HyS_STRGr.23021.1	256	256	1	105	54	HyS0502:17298-17554	-	0	5S-rRNA	2.89e-42													Cluster_2125(85)	0.46
5S-rRNA	HyS_STRGr.23022	HyS_STRGr.23022.1	111	111	1	111	111	HyS0502:17928-18039	-	0	5S-rRNA	1.14e-37													Cluster_3254(217)	0.88
5S-rRNA	HyS_STRGr.23024	HyS_STRGr.23024.1	105	105	1	99	99	HyS0502:24367-24472	-	0	5S-rRNA	4.96e-36	DF0001529.1	1.5e-20	5S_DM	Drosophila melanogaster 5S DNA sequence.					XR_007021201.1	1.97e-31	94	PREDICTED: Hydra vulgaris 5S ribosomal RNA (LOC124810652), rRNA	Cluster_3254(217)	0.88
5S-rRNA	HyS_STRGr.23027	HyS_STRGr.23027.1	6953	232	2	153	111	HyS0502:26072-33025	-	0	5S-rRNA	5.59e-44													Cluster_1563(31)	0.51
5S-rRNA	HyS_STRGr.23034	HyS_STRGr.23034.1	117	117	1	111	111	HyS0502:36327-36444	-	0	5S-rRNA	5.58e-46													Cluster_3254(217)	0.88
5S-rRNA	HyS_STRGr.23039	HyS_STRGr.23039.1	118	118	1	111	111	HyS0502:39742-39860	-	0	5S-rRNA	2.03e-45													Cluster_3254(217)	0.89
5S-rRNA	HyS_STRGr.23526	HyS_STRGr.23526.1	130	130	1	111	111	HyS0773:1395-1525	-	0	5S-rRNA	6.23e-46													Cluster_2125(85)	0.88
5S-rRNA	HyS_STRGr.23527	HyS_STRGr.23527.1	113	113	1	114	114	HyS0773:1978-2091	-	0	5S-rRNA	4.16e-42													Cluster_3254(217)	0.88
5S-rRNA	HyS_STRGr.23556	HyS_STRGr.23556.1	137	137	1	129	129	HyS0773:19041-19178	-	0	5S-rRNA	6.63e-46													Cluster_3254(217)	0.93
5S-rRNA	HyS_STRGr.23572	HyS_STRGr.23572.1	116	116	1	117	117	HyS0773:28144-28260	-	0	5S-rRNA	3.32e-43													Cluster_3254(217)	0.89
5S-rRNA	HyS_STRGr.23579	HyS_STRGr.23579.1	109	109	1	108	108	HyS0773:32133-32242	-	0	5S-rRNA	1.44e-36													Cluster_3254(217)	0.94
5S-rRNA	HyS_STRGr.23582	HyS_STRGr.23582.1	118	118	1	120	54	HyS0773:33836-33954	-	0	5S-rRNA	2.62e-44													Cluster_3254(217)	0.88
5S-rRNA	HyS_STRGr.23684	HyS_STRGr.23684.1	171	171	1	138	69	HyS0863:6391-6562	+	0	5S-rRNA	8.55e-46													Cluster_3254(217)	0.78
5S-rRNA	HyS_STRGr.23688	HyS_STRGr.23688.1	116	116	1	111	111	HyS0863:10998-11114	+	0	5S-rRNA	9.3e-39													Cluster_3254(217)	0.94
5S-rRNA	HyS_STRGr.23689	HyS_STRGr.23689.1	119	119	1	111	111	HyS0863:14598-14717	+	0	5S-rRNA	2.65e-44													Cluster_3254(217)	0.87
5S-rRNA	HyS_STRGr.23691	HyS_STRGr.23691.1	118	118	1	108	108	HyS0863:24073-24191	+	0	5S-rRNA	9.42e-44													Cluster_3254(217)	0.86
5S-rRNA	HyS_STRGr.23692	HyS_STRGr.23692.1	116	116	1	81	81	HyS0863:24641-24757	+	0	5S-rRNA	4.33e-37	DF0001529.1	6.2e-24	5S_DM	Drosophila melanogaster 5S DNA sequence.					XR_007021201.1	1.76e-32	100	PREDICTED: Hydra vulgaris 5S ribosomal RNA (LOC124810652), rRNA	Cluster_3254(217)	0.94
5S-rRNA	HyS_STRGr.23694	HyS_STRGr.23694.1	108	108	1	84	84	HyS0863:25776-25884	+	0	5S-rRNA	8.59e-34	DF0001529.1	1.2e-22	5S_DM	Drosophila melanogaster 5S DNA sequence.					XR_007021201.1	3.44e-29	91	PREDICTED: Hydra vulgaris 5S ribosomal RNA (LOC124810652), rRNA	Cluster_3254(217)	1
5S-rRNA	HyS_STRGr.23695	HyS_STRGr.23695.1	172	172	1	138	72	HyS0863:26293-26465	+	0	5S-rRNA	4e-44													Cluster_3254(217)	0.78
5S-rRNA	HyS_STRGr.23697	HyS_STRGr.23697.1	117	117	1	108	108	HyS0863:31660-31777	+	0	5S-rRNA	2.02e-40													Cluster_3254(217)	0.92
5S-rRNA	HyS_STRGr.23890	HyS_STRGr.23890.1	105	105	1	99	69	HyS1019:14939-15044	+	0	5S-rRNA	1.07e-32	DF0001529.1	5.4e-21	5S_DM	Drosophila melanogaster 5S DNA sequence.					XR_007021201.1	4.27e-28	100	PREDICTED: Hydra vulgaris 5S ribosomal RNA (LOC124810652), rRNA	Cluster_3254(217)	0.88
5S-rRNA	HyS_STRGr.23893	HyS_STRGr.23893.1	1256	118	2	111	111	HyS1019:16744-18000	-	0	5S-rRNA	1.22e-42													Cluster_1563(31)	0.99
5S-rRNA	HyS_STRGr.23904	HyS_STRGr.23904.1	111	111	1	111	111	HyS1020:7613-7724	+	0	5S-rRNA	1.9e-40													Cluster_3254(217)	0.94
5S-rRNA	HyS_STRGr.23975	HyS_STRGr.23975.1	112	112	1	111	111	HyS1060:1881-1993	-	0	5S-rRNA	1.48e-41													Cluster_3254(217)	0.9
5S-rRNA	HyS_STRGr.23977	HyS_STRGr.23977.1	112	112	1	108	108	HyS1060:3018-3130	-	0	5S-rRNA	6.89e-40													Cluster_3254(217)	0.9
5S-rRNA	HyS_STRGr.23979	HyS_STRGr.23979.1	137	137	1	111	111	HyS1060:4133-4270	-	0	5S-rRNA	6.63e-46													Cluster_2125(85)	0.85
5S-rRNA	HyS_STRGr.23987	HyS_STRGr.23987.1	116	116	1	117	117	HyS1060:8706-8822	-	0	5S-rRNA	3.32e-43													Cluster_3254(217)	0.89
5S-rRNA	HyS_STRGr.23991	HyS_STRGr.23991.1	112	112	1	111	111	HyS1060:10982-11094	-	0	5S-rRNA	1.48e-41													Cluster_3254(217)	0.9
5S-rRNA	HyS_STRGr.23992	HyS_STRGr.23992.1	112	112	1	111	111	HyS1060:11552-11664	-	0	5S-rRNA	5.33e-41													Cluster_3254(217)	0.92
5S-rRNA	HyS_STRGr.24001	HyS_STRGr.24001.1	111	111	1	111	111	HyS1060:19927-20038	-	0	5S-rRNA	5.27e-41													Cluster_3254(217)	0.9
5S-rRNA	HyS_STRGr.24003	HyS_STRGr.24003.1	113	113	1	114	114	HyS1060:21062-21175	-	0	5S-rRNA	4.16e-42													Cluster_3254(217)	0.88
5S-rRNA	HyS_STRGr.24005	HyS_STRGr.24005.1	115	115	1	114	114	HyS1060:22199-22314	-	0	5S-rRNA	7.06e-45													Cluster_3254(217)	0.88
5S-rRNA	HyS_STRGr.24009	HyS_STRGr.24009.1	112	112	1	111	99	HyS1060:24474-24586	-	0	5S-rRNA	6.89e-40													Cluster_2125(85)	0.99
5S-rRNA	HyS_STRGr.24013	HyS_STRGr.24013.1	107	107	1	105	105	HyS1060:28474-28581	-	0	5S-rRNA	2.35e-39													Cluster_3254(217)	0.97
5S-rRNA	HyS_STRGr.24014	HyS_STRGr.24014.1	110	110	1	111	111	HyS1060:29033-29143	-	0	5S-rRNA	1.88e-40													Cluster_3254(217)	0.93
5S-rRNA	HyS_STRGr.24015	HyS_STRGr.24015.1	110	110	1	111	111	HyS1060:29603-29713	-	0	5S-rRNA	1.88e-40													Cluster_3254(217)	0.93
5S-rRNA	HyS_STRGr.24158	HyS_STRGr.24158.1	113	113	1	108	108	HyS1175:4839-4952	+	0	5S-rRNA	1.94e-40													Cluster_3254(217)	0.9
5S-rRNA	HyS_STRGr.24159	HyS_STRGr.24159.1	115	115	1	117	96	HyS1175:5409-5524	+	0	5S-rRNA	1.18e-42													Cluster_3254(217)	0.88
5S-rRNA	HyS_STRGr.24161	HyS_STRGr.24161.1	2546	117	2	102	102	HyS1175:7730-10276	-	0	5S-rRNA	2.61e-39													Cluster_3254(217)	0.8
5S-rRNA	HyS_STRGr.24162	HyS_STRGr.24162.1	116	116	1	111	111	HyS1175:11980-12096	+	0	5S-rRNA	5.56e-41													Cluster_3254(217)	0.9
5S-rRNA	HyS_STRGr.24163	HyS_STRGr.24163.1	117	117	1	111	111	HyS1175:12549-12666	+	0	5S-rRNA	1.56e-41													Cluster_3254(217)	0.9
5S-rRNA	HyS_STRGr.24166	HyS_STRGr.24166.1	114	114	1	114	114	HyS1175:14308-14422	-	0	5S-rRNA	4.21e-42													Cluster_3254(217)	0.9
5S-rRNA	HyS_STRGr.24169	HyS_STRGr.24169.1	113	113	1	114	114	HyS1175:16114-16227	+	0	5S-rRNA	4.16e-42													Cluster_3254(217)	0.88
5S-rRNA	HyS_STRGr.24172	HyS_STRGr.24172.1	108	108	1	108	108	HyS1175:18372-18480	+	0	5S-rRNA	2.39e-34													Cluster_3254(217)	0.88
5S-rRNA	HyS_STRGr.24176	HyS_STRGr.24176.1	120	120	1	111	111	HyS1175:24128-24248	+	0	5S-rRNA	5.79e-41													Cluster_1563(31)	0.99
5S-rRNA	HyS_STRGr.24178	HyS_STRGr.24178.1	105	105	1	105	105	HyS1175:26456-26561	-	0	5S-rRNA	2.29e-39													Cluster_3254(217)	0.98
5S-rRNA	HyS_STRGr.24242	HyS_STRGr.24242.1	684	118	2	111	111	HyS1232:104-788	-	0	5S-rRNA	5.63e-46													Cluster_3254(217)	0.87
5S-rRNA	HyS_STRGr.24243	HyS_STRGr.24243.1	687	118	2	111	111	HyS1232:1240-1927	-	0	5S-rRNA	2.03e-45													Cluster_3254(217)	0.89
5S-rRNA	HyS_STRGr.24269	HyS_STRGr.24269.1	171	171	1	114	36	HyS1251:3462-3633	+	0	5S-rRNA	1.43e-43													Cluster_1563(31)	1
5S-rRNA	HyS_STRGr.24271	HyS_STRGr.24271.1	171	171	1	114	36	HyS1251:4712-4883	+	0	5S-rRNA	1.43e-43													Cluster_1563(31)	1
5S-rRNA	HyS_STRGr.24275	HyS_STRGr.24275.1	188	188	1	114	57	HyS1251:7214-7402	+	0	5S-rRNA	9.51e-46													Cluster_1563(31)	1
5S-rRNA	HyS_STRGr.24278	HyS_STRGr.24278.1	168	168	1	114	39	HyS1251:9091-9259	+	0	5S-rRNA	3.9e-44													Cluster_1563(31)	1
5S-rRNA	HyS_STRGr.24365	HyS_STRGr.24365.1	173	173	1	114	39	HyS1307:984-1157	-	0	5S-rRNA	1.12e-44													Cluster_1563(31)	1
5S-rRNA	HyS_STRGr.24368	HyS_STRGr.24368.1	173	173	1	114	39	HyS1307:2857-3030	-	0	5S-rRNA	3.12e-45													Cluster_1563(31)	1
5S-rRNA	HyS_STRGr.24392	HyS_STRGr.24392.1	172	172	1	114	39	HyS1307:19446-19618	-	0	5S-rRNA	1.11e-44													Cluster_1563(31)	1
5S-rRNA	HyS_STRGr.24393	HyS_STRGr.24393.1	174	174	1	114	39	HyS1307:20070-20244	-	0	5S-rRNA	3.14e-45													Cluster_1563(31)	1
5S-rRNA	HyS_STRGr.24397	HyS_STRGr.24397.1	306	306	1	147	120	HyS1307:22427-22733	-	0	5S-rRNA	1.61e-45													Cluster_1563(31)	1
5S-rRNA	HyS_STRGr.24398	HyS_STRGr.24398.1	172	172	1	114	39	HyS1307:23197-23369	-	0	5S-rRNA	4e-44													Cluster_1563(31)	1
5S-rRNA	HyS_STRGr.24400	HyS_STRGr.24400.1	170	170	1	114	36	HyS1307:24448-24618	-	0	5S-rRNA	1.42e-43													Cluster_1563(31)	1
5S-rRNA	HyS_STRGr.24752	HyS_STRGr.24752.1	109	109	1	111	111	HyS1624:799-908	-	0	5S-rRNA	6.67e-40													Cluster_3254(217)	0.91
5S-rRNA	HyS_STRGr.24753	HyS_STRGr.24753.1	118	118	1	117	117	HyS1624:1354-1472	-	0	5S-rRNA	9.42e-44													Cluster_3254(217)	0.88
5S-rRNA	HyS_STRGr.24754	HyS_STRGr.24754.1	118	118	1	117	117	HyS1624:1920-2038	-	0	5S-rRNA	1.58e-41													Cluster_3254(217)	0.9
5S-rRNA	HyS_STRGr.24758	HyS_STRGr.24758.1	110	110	1	111	111	HyS1624:5321-5431	-	0	5S-rRNA	3.16e-33													Cluster_3254(217)	0.86
5S-rRNA	HyS_STRGr.24759	HyS_STRGr.24759.1	119	119	1	117	117	HyS1624:6468-6587	-	0	5S-rRNA	9.52e-44													Cluster_3254(217)	0.89
5S-rRNA	HyS_STRGr.24761	HyS_STRGr.24761.1	102	102	1	102	102	HyS1624:8194-8296	-	0	5S-rRNA	1.03e-37													Cluster_3254(217)	1
5S-rRNA	HyS_STRGr.24762	HyS_STRGr.24762.1	127	127	1	111	111	HyS1624:8736-8863	-	0	5S-rRNA	2.86e-44													Cluster_2125(85)	0.91
5S-rRNA	HyS_STRGr.24764	HyS_STRGr.24764.1	106	106	1	105	105	HyS1624:11598-11704	-	0	5S-rRNA	2.32e-39													Cluster_3254(217)	0.98
5S-rRNA	HyS_STRGr.24765	HyS_STRGr.24765.1	115	115	1	114	114	HyS1624:12156-12271	-	0	5S-rRNA	5.5e-41													Cluster_3254(217)	0.9
5S-rRNA	HyS_STRGr.24769	HyS_STRGr.24769.1	118	118	1	117	117	HyS1624:15007-15125	-	0	5S-rRNA	3.39e-43													Cluster_3254(217)	0.9
5S-rRNA	HyS_STRGr.24771	HyS_STRGr.24771.1	116	116	1	117	117	HyS1624:16145-16261	-	0	5S-rRNA	1.55e-41													Cluster_3254(217)	0.9
5S-rRNA	HyS_STRGr.24775	HyS_STRGr.24775.1	119	119	1	111	111	HyS1624:20683-20802	-	0	5S-rRNA	2.65e-44													Cluster_3254(217)	0.87
5S-rRNA	HyS_STRGr.24777	HyS_STRGr.24777.1	107	107	1	105	105	HyS1624:22397-22504	-	0	5S-rRNA	2.35e-39													Cluster_3254(217)	0.97
5S-rRNA	HyS_STRGr.24801	HyS_STRGr.24801.1	144	144	1	108	108	HyS1626:665-809	+	0	5S-rRNA	3.29e-39													Cluster_3254(217)	0.74
5S-rRNA	HyS_STRGr.24805	HyS_STRGr.24805.1	151	151	1	111	111	HyS1626:2936-3087	+	0	5S-rRNA	3.45e-44													Cluster_3254(217)	0.72
5S-rRNA	HyS_STRGr.24809	HyS_STRGr.24809.1	162	162	1	111	111	HyS1626:5213-5375	+	0	5S-rRNA	3.74e-44													Cluster_3254(217)	0.66
5S-rRNA	HyS_STRGr.24811	HyS_STRGr.24811.1	172	172	1	108	108	HyS1626:6355-6527	+	0	5S-rRNA	1.86e-42													Cluster_3254(217)	0.6
5S-rRNA	HyS_STRGr.24814	HyS_STRGr.24814.1	158	158	1	108	108	HyS1626:8062-8220	+	0	5S-rRNA	1.69e-42													Cluster_3254(217)	0.66
5S-rRNA	HyS_STRGr.24825	HyS_STRGr.24825.1	184	184	1	138	78	HyS1626:14277-14461	+	0	5S-rRNA	2.01e-42													Cluster_3254(217)	0.72
5S-rRNA	HyS_STRGr.24832	HyS_STRGr.24832.1	120	120	1	105	105	HyS1626:18290-18410	+	0	5S-rRNA	3.48e-38													Cluster_2125(85)	0.91
5S-rRNA	HyS_STRGr.24835	HyS_STRGr.24835.1	128	128	1	114	96	HyS1626:21128-21256	+	0	5S-rRNA	2.25e-40													Cluster_3254(217)	0.78
5S-rRNA	HyS_STRGr.24857	HyS_STRGr.24857.1	132	132	1	111	111	HyS1643:8807-8939	+	0	5S-rRNA	6.34e-46													Cluster_2125(85)	0.89
5S-rRNA	HyS_STRGr.24862	HyS_STRGr.24862.1	115	115	1	117	117	HyS1643:12765-12880	+	0	5S-rRNA	3.29e-43													Cluster_3254(217)	0.89
5S-rRNA	HyS_STRGr.24864	HyS_STRGr.24864.1	112	112	1	114	114	HyS1643:13899-14011	+	0	5S-rRNA	1.48e-41													Cluster_3254(217)	0.88
5S-rRNA	HyS_STRGr.24868	HyS_STRGr.24868.1	108	108	1	108	108	HyS1643:16154-16262	+	0	5S-rRNA	2.37e-39													Cluster_3254(217)	0.92
5S-rRNA	HyS_STRGr.24869	HyS_STRGr.24869.1	129	129	1	111	111	HyS1643:16719-16848	+	0	5S-rRNA	6.17e-46													Cluster_2125(85)	0.91
5S-rRNA	HyS_STRGr.24870	HyS_STRGr.24870.1	115	115	1	117	117	HyS1643:17282-17397	+	0	5S-rRNA	3.29e-43													Cluster_3254(217)	0.89
5S-rRNA	HyS_STRGr.25027	HyS_STRGr.25027.1	112	112	1	111	99	HyS1804:11637-11749	+	0	5S-rRNA	3.18e-43													Cluster_2125(85)	0.99
5S-rRNA	HyS_STRGr.25030	HyS_STRGr.25030.2	1775	120	2	111	111	HyS1804:17285-19060	+	0	5S-rRNA	1.24e-47													Cluster_2125(85)	0.96
5S-rRNA	HyS_STRGr.25031	HyS_STRGr.25031.1	115	115	1	114	114	HyS1804:19503-19618	+	0	5S-rRNA	1.53e-41													Cluster_3254(217)	0.88
5S-rRNA	HyS_STRGr.25033	HyS_STRGr.25033.1	182	182	1	144	54	HyS1804:20572-20754	+	0	5S-rRNA	5.52e-43													Cluster_2125(85)	0.64
5S-rRNA	HyS_STRGr.25117	HyS_STRGr.25117.1	133	133	1	111	111	HyS1928:2322-2455	-	0	5S-rRNA	6.4e-46													Cluster_2125(85)	0.88
5S-rRNA	HyS_STRGr.25131	HyS_STRGr.25131.1	133	133	1	108	108	HyS1928:11268-11401	-	0	5S-rRNA	1.39e-42													Cluster_2125(85)	0.86
5S-rRNA	HyS_STRGr.25149	HyS_STRGr.25149.1	152	152	1	138	54	HyS1934:4426-4578	+	0	5S-rRNA	7.47e-46													Cluster_3254(217)	0.88
5S-rRNA	HyS_STRGr.25173	HyS_STRGr.25173.1	106	106	1	105	105	HyS1934:18697-18803	+	0	5S-rRNA	5.02e-36	DF0001529.1	1.2e-20	5S_DM	Drosophila melanogaster 5S DNA sequence.					XR_007021201.1	2e-31	100	PREDICTED: Hydra vulgaris 5S ribosomal RNA (LOC124810652), rRNA	Cluster_3254(217)	0.88
5S-rRNA	HyS_STRGr.25174	HyS_STRGr.25174.1	132	132	1	111	111	HyS1934:19255-19387	+	0	5S-rRNA	2.95e-44													Cluster_2125(85)	0.89
5S-rRNA	HyS_STRGr.25215	HyS_STRGr.25215.1	115	115	1	114	114	HyS2017:853-968	-	0	5S-rRNA	4.25e-42													Cluster_3254(217)	0.9
5S-rRNA	HyS_STRGr.25217	HyS_STRGr.25217.1	131	131	1	111	111	HyS2017:1972-2103	-	0	5S-rRNA	6.29e-46													Cluster_2125(85)	0.88
5S-rRNA	HyS_STRGr.25221	HyS_STRGr.25221.1	132	132	1	111	111	HyS2017:4247-4379	-	0	5S-rRNA	6.34e-46													Cluster_2125(85)	0.88
5S-rRNA	HyS_STRGr.25225	HyS_STRGr.25225.1	195	195	1	111	111	HyS2017:6458-6653	-	0	5S-rRNA	9.91e-46													Cluster_2125(85)	0.6
5S-rRNA	HyS_STRGr.25231	HyS_STRGr.25231.1	131	131	1	111	111	HyS2017:9935-10066	-	0	5S-rRNA	6.29e-46													Cluster_2125(85)	0.88
5S-rRNA	HyS_STRGr.25247	HyS_STRGr.25247.1	112	112	1	114	114	HyS2017:19053-19165	-	0	5S-rRNA	1.48e-41													Cluster_3254(217)	0.88
5S-rRNA	HyS_STRGr.25261	HyS_STRGr.25261.1	142	142	1	105	66	HyS2013:18446-18588	-	0	5S-rRNA	5.38e-42													Cluster_2125(85)	0.8
5S-rRNA	HyS_STRGr.25293	HyS_STRGr.25293.1	128	128	1	114	114	HyS2047:2110-2238	+	0	5S-rRNA	2.89e-44													Cluster_2125(85)	0.91
5S-rRNA	HyS_STRGr.25295	HyS_STRGr.25295.1	126	126	1	111	111	HyS2047:3254-3380	+	0	5S-rRNA	6.09e-46													Cluster_2125(85)	0.93
5S-rRNA	HyS_STRGr.25296	HyS_STRGr.25296.1	1262	124	2	111	111	HyS2047:3823-5085	+	0	5S-rRNA	5.97e-46													Cluster_2125(85)	0.94
5S-rRNA	HyS_STRGr.25297	HyS_STRGr.25297.1	131	131	1	111	111	HyS2047:4390-4521	+	0	5S-rRNA	6.29e-46													Cluster_2125(85)	0.91
5S-rRNA	HyS_STRGr.25308	HyS_STRGr.25308.1	126	126	1	111	111	HyS2047:11219-11345	+	0	5S-rRNA	2.83e-44													Cluster_2125(85)	0.93
5S-rRNA	HyS_STRGr.25310	HyS_STRGr.25310.1	126	126	1	111	111	HyS2047:12357-12483	+	0	5S-rRNA	2.83e-44													Cluster_2125(85)	0.93
5S-rRNA	HyS_STRGr.25315	HyS_STRGr.25315.1	131	131	1	111	111	HyS2047:15202-15333	+	0	5S-rRNA	2.92e-44													Cluster_2125(85)	0.91
5S-rRNA	HyS_STRGr.25317	HyS_STRGr.25317.1	166	166	1	138	54	HyS2047:16305-16471	+	0	5S-rRNA	3.85e-44													Cluster_3254(217)	0.81
5S-rRNA	HyS_STRGr.25318	HyS_STRGr.25318.1	117	117	1	117	117	HyS2047:16909-17026	+	0	5S-rRNA	3.36e-43													Cluster_3254(217)	0.89
5S-rRNA	HyS_STRGr.25320	HyS_STRGr.25320.1	217	217	1	111	111	HyS2047:18046-18263	+	0	5S-rRNA	5.19e-44													Cluster_2125(85)	0.55
5S-rRNA	HyS_STRGr.25321	HyS_STRGr.25321.1	100	100	1	87	87	HyS2047:18641-18741	+	0	5S-rRNA	2.17e-34													Cluster_2125(85)	0.93
5S-rRNA	HyS_STRGr.25386	HyS_STRGr.25386.1	124	124	1	111	111	HyS2127:427-551	-	0	5S-rRNA	1.28e-47													Cluster_2125(85)	0.96
5S-rRNA	HyS_STRGr.25387	HyS_STRGr.25387.1	124	124	1	111	111	HyS2127:4192-4316	-	0	5S-rRNA	1.28e-47													Cluster_2125(85)	0.96
5S-rRNA	HyS_STRGr.25390	HyS_STRGr.25390.1	119	119	1	111	111	HyS2127:6080-6199	-	0	5S-rRNA	5.69e-46													Cluster_3254(217)	0.87
5S-rRNA	HyS_STRGr.25391	HyS_STRGr.25391.2	3182	150	2	114	114	HyS2127:6621-9803	-	0	5S-rRNA	1.58e-47													Cluster_2125(85)	0.79
5S-rRNA	HyS_STRGr.25402	HyS_STRGr.25402.2	4112	243	3	183	144	HyS2136:2776-6888	-	0	5S-rRNA	6.23e-46													Cluster_1563(31)	0.53
5S-rRNA	HyS_STRGr.25403	HyS_STRGr.25403.1	110	110	1	111	111	HyS2136:12984-13094	-	0	5S-rRNA	1.88e-40													Cluster_3254(217)	0.9
5S-rRNA	HyS_STRGr.25405	HyS_STRGr.25405.1	115	115	1	117	117	HyS2136:14680-14795	-	0	5S-rRNA	3.29e-43													Cluster_3254(217)	0.89
5S-rRNA	HyS_STRGr.25408	HyS_STRGr.25408.1	107	107	1	108	108	HyS2136:16382-16489	-	0	5S-rRNA	8.44e-39													Cluster_3254(217)	0.93
5S-rRNA	HyS_STRGr.25410	HyS_STRGr.25410.1	108	108	1	108	108	HyS2136:18079-18187	-	0	5S-rRNA	2.37e-39													Cluster_3254(217)	0.92
5S-rRNA	HyS_STRGr.25415	HyS_STRGr.25415.1	184	184	1	111	111	HyS2150:1890-2074	-	0	5S-rRNA	9.29e-46													Cluster_2125(85)	0.65
5S-rRNA	HyS_STRGr.25418	HyS_STRGr.25418.1	125	125	1	111	111	HyS2150:3638-3763	-	0	5S-rRNA	6.03e-46													Cluster_2125(85)	0.94
5S-rRNA	HyS_STRGr.25424	HyS_STRGr.25424.1	157	157	1	108	108	HyS2150:7018-7175	-	0	5S-rRNA	3.61e-44													Cluster_2125(85)	0.73
5S-rRNA	HyS_STRGr.25427	HyS_STRGr.25427.1	141	141	1	108	108	HyS2150:8743-8884	-	0	5S-rRNA	3.19e-44													Cluster_2125(85)	0.81
5S-rRNA	HyS_STRGr.25428	HyS_STRGr.25428.1	197	197	1	111	111	HyS2150:9259-9456	-	0	5S-rRNA	1e-45													Cluster_2125(85)	0.59
5S-rRNA	HyS_STRGr.25437	HyS_STRGr.25437.1	105	105	1	105	105	HyS2150:14477-14582	-	0	5S-rRNA	2.29e-39													Cluster_3254(217)	0.97
5S-rRNA	HyS_STRGr.25441	HyS_STRGr.25441.1	168	168	1	120	96	HyS2150:16691-16859	-	0	5S-rRNA	3.9e-44													Cluster_3254(217)	0.63
5S-rRNA	HyS_STRGr.25442	HyS_STRGr.25442.1	117	117	1	117	54	HyS2150:17312-17429	-	0	5S-rRNA	5.61e-41													Cluster_3254(217)	0.91
5S-rRNA	HyS_STRGr.25619	HyS_STRGr.25619.1	112	112	1	111	111	HyS2313:929-1041	+	0	5S-rRNA	1.92e-40													Cluster_3254(217)	0.92
5S-rRNA	HyS_STRGr.25622	HyS_STRGr.25622.1	110	110	1	108	108	HyS2313:2633-2743	+	0	5S-rRNA	6.74e-40													Cluster_3254(217)	0.95
5S-rRNA	HyS_STRGr.25623	HyS_STRGr.25623.1	119	119	1	111	111	HyS2313:3204-3323	+	0	5S-rRNA	1.23e-42													Cluster_3254(217)	0.87
5S-rRNA	HyS_STRGr.25625	HyS_STRGr.25625.1	115	115	1	108	108	HyS2313:4337-4452	+	0	5S-rRNA	2.56e-39													Cluster_3254(217)	0.87
5S-rRNA	HyS_STRGr.25630	HyS_STRGr.25630.1	202	202	1	138	54	HyS2313:7661-7863	+	0	5S-rRNA	1.04e-40													Cluster_2125(85)	0.57
5S-rRNA	HyS_STRGr.25631	HyS_STRGr.25631.1	130	130	1	120	120	HyS2313:8298-8428	+	0	5S-rRNA	2.26e-40													Cluster_3254(217)	0.8
5S-rRNA	HyS_STRGr.25634	HyS_STRGr.25634.1	2357	209	2	117	57	HyS2313:10045-12402	+	0	5S-rRNA	2.32e-42													Cluster_1563(31)	0.57
5S-rRNA	HyS_STRGr.25635	HyS_STRGr.25635.1	108	108	1	108	108	HyS2313:15139-15247	+	0	5S-rRNA	2.37e-39													Cluster_3254(217)	0.92
5S-rRNA	HyS_STRGr.25637	HyS_STRGr.25637.1	107	107	1	105	105	HyS2313:16265-16372	+	0	5S-rRNA	2.35e-39													Cluster_3254(217)	0.96
5S-rRNA	HyS_STRGr.25638	HyS_STRGr.25638.1	112	112	1	114	114	HyS2313:17398-17510	+	0	5S-rRNA	1.48e-41													Cluster_3254(217)	0.88
5S-rRNA	HyS_STRGr.25651	HyS_STRGr.25651.1	125	125	1	81	30	HyS2335:667-792	+	0.064	5S-rRNA	6.25e-21	DF0001529.1	1.5e-11	5S_DM	Drosophila melanogaster 5S DNA sequence.					XR_003099424.1	2.57e-16	50	PREDICTED: Pomacea canaliculata 5S ribosomal RNA (LOC112565475), rRNA	Cluster_3254(217)	0.54
5S-rRNA	HyS_STRGr.25652	HyS_STRGr.25652.1	171	171	1	114	36	HyS2335:1295-1466	+	0	5S-rRNA	1.43e-43													Cluster_1563(31)	1
5S-rRNA	HyS_STRGr.25661	HyS_STRGr.25661.1	179	179	1	81	36	HyS2335:6913-7092	+	0	5S-rRNA	5.42e-43													Cluster_2125(85)	0.65
5S-rRNA	HyS_STRGr.25716	HyS_STRGr.25716.1	116	116	1	117	117	HyS2391:1317-1433	-	0	5S-rRNA	9.23e-44													Cluster_3254(217)	0.88
5S-rRNA	HyS_STRGr.25733	HyS_STRGr.25733.1	119	119	1	114	114	HyS2391:11588-11707	-	0	5S-rRNA	3.42e-43													Cluster_3254(217)	0.95
5S-rRNA	HyS_STRGr.25738	HyS_STRGr.25738.1	2390	217	2	219	153	HyS2391:14432-16822	-	0	5S-rRNA	8.68e-42													Cluster_1563(31)	0.54
5S-rRNA	HyS_STRGr.25989	HyS_STRGr.25989.2	3562	234	3	201	129	HyS2742:285-3847	-	0	5S-rRNA	1.15e-40													Cluster_3254(217)	0.89
5S-rRNA	HyS_STRGr.25990	HyS_STRGr.25990.1	128	128	1	111	111	HyS2742:826-954	-	0	5S-rRNA	6.2e-46													Cluster_2125(85)	0.91
5S-rRNA	HyS_STRGr.25991	HyS_STRGr.25991.1	4854	119	2	84	84	HyS2742:4856-9710	-	0	5S-rRNA	4.46e-37	DF0001529.1	3.8e-24	5S_DM	Drosophila melanogaster 5S DNA sequence.					XR_007021201.1	1.82e-32	97	PREDICTED: Hydra vulgaris 5S ribosomal RNA (LOC124810652), rRNA	Cluster_3254(217)	0.94
5S-rRNA	HyS_STRGr.25993	HyS_STRGr.25993.1	141	141	1	108	72	HyS2742:10756-10897	-	0	5S-rRNA	5.45e-27	DF0001529.1	2.5e-17	5S_DM	Drosophila melanogaster 5S DNA sequence.					XR_007021201.1	2.31e-22	59	PREDICTED: Hydra vulgaris 5S ribosomal RNA (LOC124810652), rRNA	Cluster_3254(217)	0.79
5S-rRNA	HyS_STRGr.26067	HyS_STRGr.26067.1	111	111	1	111	111	HyS2872:2494-2605	-	0	5S-rRNA	5.27e-41													Cluster_3254(217)	0.92
5S-rRNA	HyS_STRGr.26068	HyS_STRGr.26068.1	113	113	1	114	114	HyS2872:4175-4288	-	0	5S-rRNA	1.5e-41													Cluster_3254(217)	0.91
5S-rRNA	HyS_STRGr.26072	HyS_STRGr.26072.1	102	102	1	102	102	HyS2872:6439-6541	-	0	5S-rRNA	2.21e-39													Cluster_3254(217)	0.99
5S-rRNA	HyS_STRGr.26088	HyS_STRGr.26088.1	113	113	1	111	111	HyS2916:860-973	-	0	5S-rRNA	4.16e-42													Cluster_3254(217)	0.89
5S-rRNA	HyS_STRGr.26090	HyS_STRGr.26090.1	112	112	1	114	114	HyS2916:1977-2089	-	0	5S-rRNA	1.48e-41													Cluster_3254(217)	0.88
5S-rRNA	HyS_STRGr.26095	HyS_STRGr.26095.1	111	111	1	111	111	HyS2916:7023-7134	-	0	5S-rRNA	5.27e-41													Cluster_3254(217)	0.91
5S-rRNA	HyS_STRGr.26097	HyS_STRGr.26097.1	102	102	1	102	102	HyS2916:8706-8808	-	0	5S-rRNA	1.03e-37													Cluster_3254(217)	0.97
5S-rRNA	HyS_STRGr.26099	HyS_STRGr.26099.1	108	108	1	108	108	HyS2916:9823-9931	-	0	5S-rRNA	1.83e-40													Cluster_3254(217)	0.95
5S-rRNA	HyS_STRGr.26102	HyS_STRGr.26102.1	109	109	1	108	108	HyS2916:11506-11615	-	0	5S-rRNA	1.85e-40													Cluster_3254(217)	0.95
5S-rRNA	HyS_STRGr.26107	HyS_STRGr.26107.1	110	110	1	111	111	HyS2916:14319-14429	-	0	5S-rRNA	1.88e-40													Cluster_3254(217)	0.93
5S-rRNA	HyS_STRGr.26175	HyS_STRGr.26175.1	111	111	1	75	36	HyS2999:13929-14040	+	0	5S-rRNA	6.82e-40													Cluster_2125(85)	0.99
5S-rRNA	HyS_STRGr.26201	HyS_STRGr.26201.1	108	108	1	108	108	HyS3041:6005-6113	-	0	5S-rRNA	2.37e-39													Cluster_3254(217)	0.93
5S-rRNA	HyS_STRGr.26209	HyS_STRGr.26209.1	102	102	1	102	102	HyS3041:13356-13458	-	0	5S-rRNA	1.03e-37													Cluster_3254(217)	0.97
5S-rRNA	HyS_STRGr.26302	HyS_STRGr.26302.1	111	111	1	111	111	HyS3135:12091-12202	+	0	5S-rRNA	1.9e-40													Cluster_3254(217)	0.92
5S-rRNA	HyS_STRGr.26303	HyS_STRGr.26303.1	112	112	1	114	114	HyS3135:13242-13354	+	0	5S-rRNA	1.48e-41													Cluster_3254(217)	0.88
5S-rRNA	HyS_STRGr.26342	HyS_STRGr.26342.1	131	131	1	111	111	HyS3163:9680-9811	+	0	5S-rRNA	6.29e-46													Cluster_2125(85)	0.89
5S-rRNA	HyS_STRGr.26343	HyS_STRGr.26343.1	114	114	1	114	114	HyS3163:10808-10922	+	0	5S-rRNA	1.17e-42													Cluster_3254(217)	0.89
5S-rRNA	HyS_STRGr.26447	HyS_STRGr.26447.1	120	120	1	105	105	HyS3331:410-530	-	0	5S-rRNA	9.68e-39													Cluster_2125(85)	0.93
5S-rRNA	HyS_STRGr.26448	HyS_STRGr.26448.1	113	113	1	114	114	HyS3331:991-1104	-	0	5S-rRNA	3.22e-43													Cluster_3254(217)	0.92
5S-rRNA	HyS_STRGr.26449	HyS_STRGr.26449.1	128	128	1	105	105	HyS3331:1539-1667	-	0	5S-rRNA	8.08e-40													Cluster_2125(85)	0.85
5S-rRNA	HyS_STRGr.26451	HyS_STRGr.26451.1	130	130	1	108	108	HyS3331:2676-2806	-	0	5S-rRNA	6.27e-41													Cluster_2125(85)	0.86
5S-rRNA	HyS_STRGr.26457	HyS_STRGr.26457.1	132	132	1	105	105	HyS3331:6084-6216	-	0	5S-rRNA	8.26e-40													Cluster_2125(85)	0.83
5S-rRNA	HyS_STRGr.26463	HyS_STRGr.26463.1	180	180	1	138	78	HyS3331:9519-9699	-	0	5S-rRNA	7.05e-42													Cluster_2125(85)	0.65
5S-rRNA	HyS_STRGr.26466	HyS_STRGr.26466.1	127	127	1	108	108	HyS3331:11210-11337	-	0	5S-rRNA	6.19e-41													Cluster_2125(85)	0.88
5S-rRNA	HyS_STRGr.26470	HyS_STRGr.26470.1	112	112	1	114	114	HyS3339:439-551	+	0	5S-rRNA	5.33e-41													Cluster_3254(217)	0.9
5S-rRNA	HyS_STRGr.26474	HyS_STRGr.26474.1	102	102	1	102	102	HyS3339:4894-4996	+	0	5S-rRNA	2.21e-39													Cluster_3254(217)	1
5S-rRNA	HyS_STRGr.26475	HyS_STRGr.26475.1	119	119	1	120	114	HyS3339:7738-7857	+	0	5S-rRNA	2.67e-39	DF0001529.1	2.6e-21	5S_DM	Drosophila melanogaster 5S DNA sequence.					XR_007021201.1	1.09e-34	100	PREDICTED: Hydra vulgaris 5S ribosomal RNA (LOC124810652), rRNA	Cluster_3254(217)	0.89
5S-rRNA	HyS_STRGr.26476	HyS_STRGr.26476.1	152	152	1	108	108	HyS3339:9434-9586	+	0	5S-rRNA	3.48e-44													Cluster_2125(85)	0.75
5S-rRNA	HyS_STRGr.26477	HyS_STRGr.26477.1	111	111	1	111	99	HyS3339:10001-10112	+	0	5S-rRNA	1.13e-42													Cluster_2125(85)	0.99
5S-rRNA	HyS_STRGr.26478	HyS_STRGr.26478.1	112	112	1	114	114	HyS3339:10563-10675	+	0	5S-rRNA	1.48e-41													Cluster_3254(217)	0.88
5S-rRNA	HyS_STRGr.26479	HyS_STRGr.26479.1	112	112	1	114	114	HyS3339:11684-11796	+	0	5S-rRNA	1.48e-41													Cluster_3254(217)	0.88
5S-rRNA	HyS_STRGr.26480	HyS_STRGr.26480.1	106	106	1	108	108	HyS3339:12251-12357	+	0	5S-rRNA	3.88e-37													Cluster_3254(217)	0.92
5S-rRNA	HyS_STRGr.26527	HyS_STRGr.26527.1	111	111	1	111	111	HyS3403:1446-1557	+	0	5S-rRNA	5.27e-41													Cluster_3254(217)	0.92
5S-rRNA	HyS_STRGr.26528	HyS_STRGr.26528.1	116	116	1	114	114	HyS3403:1998-2114	+	0	5S-rRNA	5.56e-41													Cluster_3254(217)	0.9
5S-rRNA	HyS_STRGr.26530	HyS_STRGr.26530.1	103	103	1	99	99	HyS3403:4840-4943	+	0	5S-rRNA	2.92e-33	DF0001529.1	2e-21	5S_DM	Drosophila melanogaster 5S DNA sequence.					XR_007021201.1	1.16e-28	100	PREDICTED: Hydra vulgaris 5S ribosomal RNA (LOC124810652), rRNA	Cluster_3254(217)	0.88
5S-rRNA	HyS_STRGr.26534	HyS_STRGr.26534.1	107	107	1	105	105	HyS3403:7677-7784	+	0	5S-rRNA	2.35e-39													Cluster_3254(217)	0.95
5S-rRNA	HyS_STRGr.26537	HyS_STRGr.26537.1	110	110	1	108	108	HyS3403:9382-9492	+	0	5S-rRNA	3.14e-38													Cluster_3254(217)	0.95
5S-rRNA	HyS_STRGr.26540	HyS_STRGr.26540.1	110	110	1	108	108	HyS3403:11090-11200	+	0	5S-rRNA	3.14e-38													Cluster_3254(217)	0.95
5S-rRNA	HyS_STRGr.26541	HyS_STRGr.26541.1	114	114	1	108	108	HyS3403:11663-11777	+	0	5S-rRNA	2.53e-39													Cluster_3254(217)	0.89
5S-rRNA	HyS_STRGr.26542	HyS_STRGr.26542.1	111	111	1	111	99	HyS3403:12225-12336	+	0	5S-rRNA	5.27e-41													Cluster_2125(85)	1
5S-rRNA	HyS_STRGr.26590	HyS_STRGr.26590.1	118	118	1	111	111	HyS3446:3647-3765	+	0	5S-rRNA	2.05e-35													Cluster_3254(217)	0.89
5S-rRNA	HyS_STRGr.26623	HyS_STRGr.26623.1	201	201	1	114	63	HyS3464:6526-6727	+	0	5S-rRNA	1.02e-45													Cluster_1563(31)	1
5S-rRNA	HyS_STRGr.26626	HyS_STRGr.26626.1	203	203	1	114	69	HyS3464:10820-11023	+	0	5S-rRNA	1.04e-45													Cluster_1563(31)	1
5S-rRNA	HyS_STRGr.26629	HyS_STRGr.26629.1	108	108	1	108	108	HyS3474:1991-2099	+	0	5S-rRNA	2.37e-39													Cluster_3254(217)	0.91
5S-rRNA	HyS_STRGr.26630	HyS_STRGr.26630.1	116	116	1	114	114	HyS3474:2556-2672	+	0	5S-rRNA	1.55e-41													Cluster_3254(217)	0.89
5S-rRNA	HyS_STRGr.26638	HyS_STRGr.26638.1	110	110	1	111	111	HyS3474:7101-7211	+	0	5S-rRNA	8.72e-39													Cluster_3254(217)	0.9
5S-rRNA	HyS_STRGr.26640	HyS_STRGr.26640.1	107	107	1	108	108	HyS3474:8506-8613	+	0	5S-rRNA	8.44e-39													Cluster_3254(217)	0.93
5S-rRNA	HyS_STRGr.26642	HyS_STRGr.26642.2	1833	126	2	108	108	HyS3474:9640-11473	+	0	5S-rRNA	9.23e-44													Cluster_2125(85)	0.9
5S-rRNA	HyS_STRGr.26644	HyS_STRGr.26644.1	103	103	1	102	102	HyS3474:11926-12029	+	0	5S-rRNA	2.26e-34	DF0001529.1	1.7e-20	5S_DM	Drosophila melanogaster 5S DNA sequence.					XR_007021201.1	8.93e-30	97	PREDICTED: Hydra vulgaris 5S ribosomal RNA (LOC124810652), rRNA	Cluster_3254(217)	0.92
5S-rRNA	HyS_STRGr.26679	HyS_STRGr.26679.1	3530	232	2	225	225	HyS3542:393-3923	+	0	5S-rRNA	1.12e-45													Cluster_3254(217)	0.94
5S-rRNA	HyS_STRGr.26689	HyS_STRGr.26689.1	114	114	1	114	114	HyS3542:10015-10129	+	0	5S-rRNA	1.17e-42													Cluster_3254(217)	0.89
5S-rRNA	HyS_STRGr.26770	HyS_STRGr.26770.1	189	189	1	114	51	HyS3645:3423-3612	+	0	5S-rRNA	9.57e-46													Cluster_1563(31)	1
5S-rRNA	HyS_STRGr.26771	HyS_STRGr.26771.1	199	199	1	114	66	HyS3645:4050-4249	+	0	5S-rRNA	1.01e-45													Cluster_1563(31)	1
5S-rRNA	HyS_STRGr.26776	HyS_STRGr.26776.1	189	189	1	93	51	HyS3645:9031-9220	+	0	5S-rRNA	3.52e-30	DF0001529.1	1.1e-17	5S_DM	Drosophila melanogaster 5S DNA sequence.					XR_003099424.1	1.53e-25	47	PREDICTED: Pomacea canaliculata 5S ribosomal RNA (LOC112565475), rRNA	Cluster_1563(31)	1
5S-rRNA	HyS_STRGr.26778	HyS_STRGr.26778.1	801	801	1	198	120	HyS3645:10308-11109	+	0	5S-rRNA	4.37e-45													Cluster_1563(31)	0.38
5S-rRNA	HyS_STRGr.26799	HyS_STRGr.26799.1	115	115	1	117	117	HyS3664:9087-9202	+	0	5S-rRNA	3.29e-43													Cluster_3254(217)	0.89
5S-rRNA	HyS_STRGr.26805	HyS_STRGr.26805.1	107	107	1	105	105	HyS3670:1610-1717	-	0	5S-rRNA	8.44e-39													Cluster_3254(217)	0.92
5S-rRNA	HyS_STRGr.26806	HyS_STRGr.26806.1	108	108	1	108	108	HyS3670:2174-2282	-	0	5S-rRNA	2.37e-39													Cluster_3254(217)	0.92
5S-rRNA	HyS_STRGr.26808	HyS_STRGr.26808.1	110	110	1	111	111	HyS3670:3301-3411	-	0	5S-rRNA	1.88e-40													Cluster_3254(217)	0.91
5S-rRNA	HyS_STRGr.26809	HyS_STRGr.26809.1	108	108	1	108	108	HyS3670:4433-4541	-	0	5S-rRNA	2.37e-39													Cluster_3254(217)	0.93
5S-rRNA	HyS_STRGr.26810	HyS_STRGr.26810.1	112	112	1	114	114	HyS3670:4994-5106	-	0	5S-rRNA	1.48e-41													Cluster_3254(217)	0.88
5S-rRNA	HyS_STRGr.26811	HyS_STRGr.26811.1	136	136	1	111	111	HyS3670:5536-5672	-	0	5S-rRNA	6.57e-46													Cluster_2125(85)	0.86
5S-rRNA	HyS_STRGr.26812	HyS_STRGr.26812.1	103	103	1	105	105	HyS3670:6128-6231	-	0	5S-rRNA	3.75e-37													Cluster_3254(217)	0.93
5S-rRNA	HyS_STRGr.26815	HyS_STRGr.26815.1	103	103	1	105	105	HyS3670:8386-8489	-	0	5S-rRNA	2.9e-38													Cluster_3254(217)	0.96
5S-rRNA	HyS_STRGr.26847	HyS_STRGr.26847.1	113	113	1	114	114	HyS3700:163-276	-	0	5S-rRNA	8.95e-44													Cluster_3254(217)	0.88
5S-rRNA	HyS_STRGr.26848	HyS_STRGr.26848.1	112	112	1	114	114	HyS3700:731-843	-	0	5S-rRNA	3.18e-43													Cluster_3254(217)	0.88
5S-rRNA	HyS_STRGr.26849	HyS_STRGr.26849.1	686	118	2	111	111	HyS3700:1860-2546	-	0	5S-rRNA	5.63e-46													Cluster_3254(217)	0.87
5S-rRNA	HyS_STRGr.26850	HyS_STRGr.26850.2	687	223	2	225	207	HyS3700:5302-5989	-	0	5S-rRNA	1.24e-47													Cluster_1563(31)	0.47
5S-rRNA	HyS_STRGr.26942	HyS_STRGr.26942.1	162	162	1	108	108	HyS3832:7908-8070	+	0	5S-rRNA	3.74e-44													Cluster_2125(85)	0.7
5S-rRNA	HyS_STRGr.26994	HyS_STRGr.26994.1	100	100	1	102	102	HyS3960:459-559	-	0	5S-rRNA	4.67e-36													Cluster_3254(217)	0.99
5S-rRNA	HyS_STRGr.26996	HyS_STRGr.26996.1	100	100	1	102	102	HyS3960:2143-2243	-	0	5S-rRNA	4.67e-36													Cluster_3254(217)	0.99
5S-rRNA	HyS_STRGr.26997	HyS_STRGr.26997.1	103	103	1	105	105	HyS3960:2703-2806	-	0	5S-rRNA	1.04e-37													Cluster_3254(217)	0.99
5S-rRNA	HyS_STRGr.26999	HyS_STRGr.26999.1	102	102	1	102	102	HyS3960:3826-3928	-	0	5S-rRNA	3.7e-37													Cluster_3254(217)	0.99
5S-rRNA	HyS_STRGr.27001	HyS_STRGr.27001.1	110	110	1	108	108	HyS3960:4941-5051	-	0	5S-rRNA	8.72e-39													Cluster_3254(217)	0.92
5S-rRNA	HyS_STRGr.27006	HyS_STRGr.27006.1	110	110	1	111	111	HyS3960:8883-8993	-	0	5S-rRNA	8.72e-39													Cluster_3254(217)	0.93
5S-rRNA	HyS_STRGr.27043	HyS_STRGr.27043.1	132	132	1	111	111	HyS4005:5263-5395	+	0	5S-rRNA	2.95e-44													Cluster_2125(85)	0.89
5S-rRNA	HyS_STRGr.27047	HyS_STRGr.27047.1	102	102	1	102	102	HyS4011:240-342	+	0	5S-rRNA	4.79e-36													Cluster_3254(217)	0.97
5S-rRNA	HyS_STRGr.27048	HyS_STRGr.27048.1	156	156	1	111	111	HyS4011:803-959	+	0	5S-rRNA	7.7e-46													Cluster_2125(85)	0.75
5S-rRNA	HyS_STRGr.27057	HyS_STRGr.27057.1	120	120	1	111	111	HyS4011:5923-6043	+	0	5S-rRNA	2.67e-44													Cluster_2125(85)	0.96
5S-rRNA	HyS_STRGr.27074	HyS_STRGr.27074.1	119	119	1	111	111	HyS4042:1616-1735	-	0	5S-rRNA	5.69e-46													Cluster_3254(217)	0.87
5S-rRNA	HyS_STRGr.27077	HyS_STRGr.27077.1	110	110	1	111	111	HyS4042:3329-3439	-	0	5S-rRNA	4.03e-42													Cluster_3254(217)	0.88
5S-rRNA	HyS_STRGr.27134	HyS_STRGr.27134.1	326	326	1	117	111	HyS4124:2615-2941	+	0	5S-rRNA	1.72e-45													Cluster_2125(85)	0.36
5S-rRNA	HyS_STRGr.27156	HyS_STRGr.27156.1	109	109	1	108	108	HyS4152:568-677	+	0	5S-rRNA	1.85e-40													Cluster_3254(217)	0.95
5S-rRNA	HyS_STRGr.27157	HyS_STRGr.27157.1	108	108	1	108	108	HyS4152:1141-1249	+	0	5S-rRNA	2.37e-39													Cluster_3254(217)	0.92
5S-rRNA	HyS_STRGr.27158	HyS_STRGr.27158.1	110	110	1	108	108	HyS4152:2269-2379	+	0	5S-rRNA	1.88e-40													Cluster_3254(217)	0.92
5S-rRNA	HyS_STRGr.27159	HyS_STRGr.27159.1	108	108	1	108	108	HyS4152:2837-2945	+	0	5S-rRNA	2.37e-39													Cluster_3254(217)	0.92
5S-rRNA	HyS_STRGr.27160	HyS_STRGr.27160.1	110	110	1	108	108	HyS4152:3392-3502	+	0	5S-rRNA	2.43e-39													Cluster_3254(217)	0.95
5S-rRNA	HyS_STRGr.27168	HyS_STRGr.27168.1	116	116	1	114	114	HyS4152:7938-8054	+	0	5S-rRNA	1.19e-42													Cluster_3254(217)	0.9
5S-rRNA	HyS_STRGr.27169	HyS_STRGr.27169.1	103	103	1	105	105	HyS4152:8515-8618	+	0	5S-rRNA	1.35e-36													Cluster_3254(217)	0.9
5S-rRNA	HyS_STRGr.27189	HyS_STRGr.27189.1	129	129	1	108	108	HyS4166:7741-7870	-	0	5S-rRNA	3.71e-43													Cluster_2125(85)	0.88
5S-rRNA	HyS_STRGr.27190	HyS_STRGr.27190.1	173	173	1	123	117	HyS4166:8266-8439	-	0	5S-rRNA	4.06e-39	DF0001529.1	2.6e-23	5S_DM	Drosophila melanogaster 5S DNA sequence.					XR_007021201.1	1.76e-34	66	PREDICTED: Hydra vulgaris 5S ribosomal RNA (LOC124810652), rRNA	Cluster_3254(217)	0.61
5S-rRNA	HyS_STRGr.27191	HyS_STRGr.27191.1	111	111	1	111	111	HyS4166:8903-9014	-	0	5S-rRNA	2.45e-39													Cluster_3254(217)	0.94
5S-rRNA	HyS_STRGr.27240	HyS_STRGr.27240.1	102	102	1	102	102	HyS4275:5588-5690	-	0	5S-rRNA	1.03e-37													Cluster_3254(217)	0.97
5S-rRNA	HyS_STRGr.27247	HyS_STRGr.27247.1	107	107	1	105	105	HyS4285:116-223	+	0	5S-rRNA	2.35e-39													Cluster_3254(217)	0.97
5S-rRNA	HyS_STRGr.27253	HyS_STRGr.27253.1	115	115	1	114	114	HyS4285:7672-7787	+	0	5S-rRNA	4.25e-42													Cluster_3254(217)	0.9
5S-rRNA	HyS_STRGr.27267	HyS_STRGr.27267.1	678	203	2	198	198	HyS4300:277-955	+	0	5S-rRNA	1.75e-38													Cluster_3254(217)	0.53
5S-rRNA	HyS_STRGr.27270	HyS_STRGr.27270.1	109	109	1	111	111	HyS4300:3100-3209	+	0	5S-rRNA	1.85e-40													Cluster_3254(217)	0.94
5S-rRNA	HyS_STRGr.27271	HyS_STRGr.27271.1	112	112	1	111	111	HyS4300:4227-4339	+	0	5S-rRNA	8.92e-39													Cluster_3254(217)	0.93
5S-rRNA	HyS_STRGr.27272	HyS_STRGr.27272.1	115	115	1	117	117	HyS4300:4797-4912	+	0	5S-rRNA	7.06e-45													Cluster_3254(217)	0.89
5S-rRNA	HyS_STRGr.27273	HyS_STRGr.27273.1	132	132	1	111	111	HyS4300:5362-5494	+	0	5S-rRNA	2.95e-44													Cluster_2125(85)	0.9
5S-rRNA	HyS_STRGr.27290	HyS_STRGr.27290.1	111	111	1	111	111	HyS4324:6646-6757	+	0	5S-rRNA	5.27e-41													Cluster_3254(217)	0.91
5S-rRNA	HyS_STRGr.27291	HyS_STRGr.27291.1	117	117	1	117	117	HyS4324:7767-7884	+	0	5S-rRNA	3.36e-43													Cluster_3254(217)	0.89
5S-rRNA	HyS_STRGr.27300	HyS_STRGr.27300.1	110	110	1	111	111	HyS4337:3929-4039	+	0	5S-rRNA	1.88e-40													Cluster_3254(217)	0.93
5S-rRNA	HyS_STRGr.27301	HyS_STRGr.27301.1	112	112	1	114	114	HyS4337:4498-4610	+	0	5S-rRNA	1.48e-41													Cluster_3254(217)	0.88
5S-rRNA	HyS_STRGr.27302	HyS_STRGr.27302.1	110	110	1	111	111	HyS4337:5064-5174	+	0	5S-rRNA	1.88e-40													Cluster_3254(217)	0.9
5S-rRNA	HyS_STRGr.27303	HyS_STRGr.27303.1	117	117	1	117	117	HyS4337:5623-5740	+	0	5S-rRNA	3.36e-43													Cluster_3254(217)	0.89
5S-rRNA	HyS_STRGr.27306	HyS_STRGr.27306.1	113	113	1	111	111	HyS4349:706-819	+	0	5S-rRNA	5.39e-41													Cluster_3254(217)	0.92
5S-rRNA	HyS_STRGr.27312	HyS_STRGr.27312.1	108	108	1	108	108	HyS4349:4101-4209	+	0	5S-rRNA	2.37e-39													Cluster_3254(217)	0.92
5S-rRNA	HyS_STRGr.27315	HyS_STRGr.27315.1	102	102	1	102	102	HyS4349:6913-7015	+	0	5S-rRNA	4.79e-36													Cluster_3254(217)	0.97
5S-rRNA	HyS_STRGr.27336	HyS_STRGr.27336.1	800	800	1	297	276	HyS4371:6581-7381	-	0	5S-rRNA	4.36e-45													Cluster_1563(31)	0.33
5S-rRNA	HyS_STRGr.27338	HyS_STRGr.27338.1	120	120	1	120	120	HyS4374:589-709	+	0	5S-rRNA	1.24e-42	DF0001529.1	2.9e-25	5S_DM	Drosophila melanogaster 5S DNA sequence.					XR_007021201.1	5.08e-38	98	PREDICTED: Hydra vulgaris 5S ribosomal RNA (LOC124810652), rRNA	Cluster_3254(217)	0.87
5S-rRNA	HyS_STRGr.27339	HyS_STRGr.27339.1	1756	113	2	105	105	HyS4374:1262-3018	+	0	5S-rRNA	4.22e-32													Cluster_2125(85)	0.78
5S-rRNA	HyS_STRGr.27358	HyS_STRGr.27358.1	112	112	1	111	111	HyS4410:1000-1112	+	0	5S-rRNA	3.18e-43													Cluster_3254(217)	0.88
5S-rRNA	HyS_STRGr.27359	HyS_STRGr.27359.1	117	117	1	117	117	HyS4410:1551-1668	+	0	5S-rRNA	2.61e-39													Cluster_3254(217)	0.89
5S-rRNA	HyS_STRGr.27361	HyS_STRGr.27361.1	115	115	1	117	117	HyS4410:4388-4503	+	0	5S-rRNA	7.06e-45													Cluster_3254(217)	0.89
5S-rRNA	HyS_STRGr.27363	HyS_STRGr.27363.1	115	115	1	111	111	HyS4410:6836-6951	+	0	5S-rRNA	2.56e-39													Cluster_3254(217)	0.96
5S-rRNA	HyS_STRGr.27364	HyS_STRGr.27364.1	125	125	1	111	111	HyS4410:7405-7530	+	0	5S-rRNA	1.31e-42													Cluster_3254(217)	0.88
5S-rRNA	HyS_STRGr.27397	HyS_STRGr.27397.1	113	113	1	114	114	HyS4450:7112-7225	+	0	5S-rRNA	4.16e-42													Cluster_3254(217)	0.88
5S-rRNA	HyS_STRGr.27401	HyS_STRGr.27401.1	1805	238	2	177	150	HyS4451:4032-5837	-	0	5S-rRNA	1.23e-45													Cluster_2125(85)	0.81
5S-rRNA	HyS_STRGr.27406	HyS_STRGr.27406.1	177	177	1	108	108	HyS4453:1140-1317	+	0	5S-rRNA	3.2e-45													Cluster_2125(85)	0.66
5S-rRNA	HyS_STRGr.27409	HyS_STRGr.27409.1	122	122	1	96	96	HyS4453:3455-3577	+	0	5S-rRNA	7.74e-30	DF0001529.1	4.6e-17	5S_DM	Drosophila melanogaster 5S DNA sequence.					XR_007018246.1	3.17e-25	73	PREDICTED: Hydra vulgaris 5S ribosomal RNA (LOC124806824), rRNA	Cluster_2125(85)	0.73
5S-rRNA	HyS_STRGr.27419	HyS_STRGr.27419.1	4642	231	3	225	225	HyS4469:2268-6910	-	0	5S-rRNA	5.56e-44													Cluster_1563(31)	0.52
5S-rRNA	HyS_STRGr.27432	HyS_STRGr.27432.1	127	127	1	108	108	HyS4497:182-309	-	0	5S-rRNA	7.95e-45													Cluster_2125(85)	0.91
5S-rRNA	HyS_STRGr.27433	HyS_STRGr.27433.1	121	121	1	114	114	HyS4497:2437-2558	-	0	5S-rRNA	2.7e-44													Cluster_3254(217)	0.93
5S-rRNA	HyS_STRGr.27434	HyS_STRGr.27434.1	102	102	1	102	102	HyS4497:4709-4811	-	0	5S-rRNA	2.86e-38													Cluster_3254(217)	0.98
5S-rRNA	HyS_STRGr.27442	HyS_STRGr.27442.1	113	113	1	111	111	HyS4504:739-852	-	0	5S-rRNA	1.5e-41													Cluster_3254(217)	0.91
5S-rRNA	HyS_STRGr.27443	HyS_STRGr.27443.1	114	114	1	114	114	HyS4504:1869-1983	-	0	5S-rRNA	1.17e-42													Cluster_3254(217)	0.89
5S-rRNA	HyS_STRGr.27469	HyS_STRGr.27469.1	111	111	1	111	111	HyS4544:1613-1724	+	0	5S-rRNA	5.27e-41													Cluster_3254(217)	0.89
5S-rRNA	HyS_STRGr.27471	HyS_STRGr.27471.1	115	115	1	114	99	HyS4544:2741-2856	+	0	5S-rRNA	7.06e-45													Cluster_2125(85)	0.99
5S-rRNA	HyS_STRGr.27472	HyS_STRGr.27472.1	111	111	1	111	99	HyS4544:3868-3979	+	0	5S-rRNA	1.13e-42													Cluster_2125(85)	0.99
5S-rRNA	HyS_STRGr.27473	HyS_STRGr.27473.1	108	108	1	108	108	HyS4544:5554-5662	+	0	5S-rRNA	2.37e-39													Cluster_3254(217)	0.92
5S-rRNA	HyS_STRGr.27492	HyS_STRGr.27492.1	113	113	1	111	111	HyS4579:1390-1503	+	0	5S-rRNA	5.39e-41													Cluster_3254(217)	0.92
5S-rRNA	HyS_STRGr.27495	HyS_STRGr.27495.1	106	106	1	105	105	HyS4579:4727-4833	+	0	5S-rRNA	1.08e-37													Cluster_3254(217)	0.98
5S-rRNA	HyS_STRGr.27497	HyS_STRGr.27497.1	121	121	1	111	111	HyS4579:5856-5977	+	0	5S-rRNA	2.7e-44													Cluster_3254(217)	0.87
5S-rRNA	HyS_STRGr.27516	HyS_STRGr.27516.1	108	108	1	108	108	HyS4618:4097-4205	-	0	5S-rRNA	2.37e-39													Cluster_3254(217)	0.92
5S-rRNA	HyS_STRGr.27518	HyS_STRGr.27518.1	5034	542	6	153	126	HyS4621:275-5309	+	0	5S-rRNA	6.36e-42													Cluster_2125(85)	0.33
5S-rRNA	HyS_STRGr.27526	HyS_STRGr.27526.1	104	104	1	105	105	HyS4633:3384-3488	-	0	5S-rRNA	8.15e-39													Cluster_3254(217)	0.96
5S-rRNA	HyS_STRGr.27528	HyS_STRGr.27528.1	115	115	1	114	114	HyS4633:4508-4623	-	0	5S-rRNA	7.06e-45													Cluster_3254(217)	0.88
5S-rRNA	HyS_STRGr.27529	HyS_STRGr.27529.1	104	104	1	102	102	HyS4633:5086-5190	-	0	5S-rRNA	8.15e-39													Cluster_3254(217)	0.97
5S-rRNA	HyS_STRGr.5977	HyS_STRGr.5977.1	484	484	1	132	108	HyS0011:4675442-4675926	+	0	5S-rRNA	7.31e-41													Cluster_90(429)	0.32
5S-rRNA	HyS_STRGr.12591	HyS_STRGr.12591.1	111	111	1	111	111	HyS0033:1129-1240	-	0	5S-rRNA	3.17e-38	DF0001529.1	4.4e-22	5S_DM	Drosophila melanogaster 5S DNA sequence.					XR_007021201.1	1.28e-33	98	PREDICTED: Hydra vulgaris 5S ribosomal RNA (LOC124810652), rRNA	Cluster_338(929)	0.99
5S-rRNA	HyS_STRGr.21942	HyS_STRGr.21942.1	101	101	1	93	93	HyS0219:7596-7697	+	0	5S-rRNA	2.85e-33													Cluster_338(929)	0.99
5S-rRNA	HyS_STRGr.21943	HyS_STRGr.21943.1	119	119	1	114	114	HyS0219:8145-8264	+	0	5S-rRNA	2.05e-45													Cluster_338(929)	1
5S-rRNA	HyS_STRGr.21944	HyS_STRGr.21944.1	115	115	1	108	108	HyS0219:8719-8834	+	0	5S-rRNA	3.29e-43													Cluster_338(929)	1
5S-rRNA	HyS_STRGr.21949	HyS_STRGr.21949.1	114	114	1	108	108	HyS0219:13062-13176	-	0	5S-rRNA	2.51e-44													Cluster_338(929)	1
5S-rRNA	HyS_STRGr.21952	HyS_STRGr.21952.1	105	105	1	105	93	HyS0219:20944-21049	-	0	5S-rRNA	2.29e-39													Cluster_338(929)	0.99
5S-rRNA	HyS_STRGr.21953	HyS_STRGr.21953.1	107	107	1	99	99	HyS0219:24368-24475	-	0	5S-rRNA	1.09e-37													Cluster_338(929)	0.98
5S-rRNA	HyS_STRGr.21956	HyS_STRGr.21956.1	122	122	1	111	111	HyS0219:26075-26197	-	0	5S-rRNA	1.27e-42	DF0001529.1	7.4e-26	5S_DM	Drosophila melanogaster 5S DNA sequence.					XR_007021201.1	5.19e-38	96	PREDICTED: Hydra vulgaris 5S ribosomal RNA (LOC124810652), rRNA	Cluster_338(929)	0.96
5S-rRNA	HyS_STRGr.21957	HyS_STRGr.21957.1	109	109	1	102	102	HyS0219:26650-26759	-	0	5S-rRNA	1.44e-36	DF0001529.1	1.3e-22	5S_DM	Drosophila melanogaster 5S DNA sequence.					XR_007021196.1	5.79e-32	100	PREDICTED: Hydra vulgaris 5S ribosomal RNA (LOC124810642), rRNA	Cluster_338(929)	1
5S-rRNA	HyS_STRGr.21958	HyS_STRGr.21958.1	120	120	1	111	111	HyS0219:27217-27337	-	0	5S-rRNA	1.24e-42													Cluster_338(929)	0.99
5S-rRNA	HyS_STRGr.21962	HyS_STRGr.21962.1	116	116	1	108	108	HyS0219:31775-31891	-	0	5S-rRNA	1.98e-45													Cluster_338(929)	1
5S-rRNA	HyS_STRGr.21964	HyS_STRGr.21964.1	118	118	1	111	111	HyS0219:32909-33027	-	0	5S-rRNA	2.03e-45													Cluster_338(929)	1
5S-rRNA	HyS_STRGr.21966	HyS_STRGr.21966.1	116	116	1	114	99	HyS0219:35960-36076	+	0	5S-rRNA	1.55e-41													Cluster_338(929)	1
5S-rRNA	HyS_STRGr.21967	HyS_STRGr.21967.1	121	121	1	111	111	HyS0219:36526-36647	+	0	5S-rRNA	5.8e-46													Cluster_338(929)	1
5S-rRNA	HyS_STRGr.21968	HyS_STRGr.21968.1	117	117	1	111	111	HyS0219:37097-37214	+	0	5S-rRNA	5.58e-46													Cluster_338(929)	1
5S-rRNA	HyS_STRGr.21969	HyS_STRGr.21969.1	121	121	1	111	111	HyS0219:37664-37785	+	0	5S-rRNA	5.8e-46													Cluster_338(929)	1
5S-rRNA	HyS_STRGr.21970	HyS_STRGr.21970.1	119	119	1	111	111	HyS0219:38233-38352	+	0	5S-rRNA	5.69e-46													Cluster_338(929)	1
5S-rRNA	HyS_STRGr.21971	HyS_STRGr.21971.1	113	113	1	111	111	HyS0219:38803-38916	+	0	5S-rRNA	1.16e-42													Cluster_338(929)	1
5S-rRNA	HyS_STRGr.21972	HyS_STRGr.21972.1	121	121	1	111	111	HyS0219:39373-39494	+	0	5S-rRNA	5.8e-46													Cluster_338(929)	1
5S-rRNA	HyS_STRGr.21973	HyS_STRGr.21973.1	118	118	1	111	111	HyS0219:39925-40043	+	0	5S-rRNA	5.63e-46													Cluster_338(929)	0.99
5S-rRNA	HyS_STRGr.21974	HyS_STRGr.21974.1	118	118	1	111	111	HyS0219:40494-40612	+	0	5S-rRNA	5.63e-46													Cluster_338(929)	0.99
5S-rRNA	HyS_STRGr.21975	HyS_STRGr.21975.1	107	107	1	108	108	HyS0219:41058-41165	+	0	5S-rRNA	1.4e-41													Cluster_338(929)	1
5S-rRNA	HyS_STRGr.21976	HyS_STRGr.21976.1	120	120	1	114	114	HyS0219:41627-41747	+	0	5S-rRNA	5.75e-46													Cluster_338(929)	1
5S-rRNA	HyS_STRGr.21977	HyS_STRGr.21977.1	116	116	1	111	111	HyS0219:42199-42315	+	0	5S-rRNA	1.98e-45													Cluster_338(929)	1
5S-rRNA	HyS_STRGr.21979	HyS_STRGr.21979.1	123	123	1	114	114	HyS0219:43333-43456	+	0	5S-rRNA	1.27e-47													Cluster_338(929)	0.99
5S-rRNA	HyS_STRGr.21980	HyS_STRGr.21980.1	113	113	1	105	105	HyS0219:43910-44023	+	0	5S-rRNA	1.94e-40													Cluster_338(929)	1
5S-rRNA	HyS_STRGr.21981	HyS_STRGr.21981.1	114	114	1	105	105	HyS0219:44479-44593	+	0	5S-rRNA	1.96e-40													Cluster_338(929)	0.99
5S-rRNA	HyS_STRGr.21983	HyS_STRGr.21983.1	117	117	1	111	111	HyS0219:45614-45731	+	0	5S-rRNA	5.58e-46													Cluster_338(929)	1
5S-rRNA	HyS_STRGr.21984	HyS_STRGr.21984.1	116	116	1	108	108	HyS0219:46183-46299	+	0	5S-rRNA	1.98e-45													Cluster_338(929)	1
5S-rRNA	HyS_STRGr.21985	HyS_STRGr.21985.1	117	117	1	111	111	HyS0219:46751-46868	+	0	5S-rRNA	5.58e-46													Cluster_338(929)	1
5S-rRNA	HyS_STRGr.21986	HyS_STRGr.21986.1	120	120	1	111	111	HyS0219:47318-47438	+	0	5S-rRNA	5.75e-46													Cluster_338(929)	0.99
5S-rRNA	HyS_STRGr.21987	HyS_STRGr.21987.1	117	117	1	111	111	HyS0219:47889-48006	+	0	5S-rRNA	2.59e-44													Cluster_338(929)	1
5S-rRNA	HyS_STRGr.21989	HyS_STRGr.21989.1	120	120	1	111	111	HyS0219:49026-49146	+	0	5S-rRNA	2.67e-44													Cluster_338(929)	0.99
5S-rRNA	HyS_STRGr.21990	HyS_STRGr.21990.1	118	118	1	111	111	HyS0219:49596-49714	+	0	5S-rRNA	2.62e-44													Cluster_338(929)	0.99
5S-rRNA	HyS_STRGr.21992	HyS_STRGr.21992.1	120	120	1	111	111	HyS0219:50733-50853	+	0	5S-rRNA	2.67e-44													Cluster_338(929)	0.99
5S-rRNA	HyS_STRGr.21993	HyS_STRGr.21993.1	121	121	1	111	111	HyS0219:51304-51425	+	0	5S-rRNA	2.7e-44													Cluster_338(929)	1
5S-rRNA	HyS_STRGr.21994	HyS_STRGr.21994.1	119	119	1	111	111	HyS0219:51874-51993	+	0	5S-rRNA	5.69e-46													Cluster_338(929)	1
5S-rRNA	HyS_STRGr.21995	HyS_STRGr.21995.1	120	120	1	111	111	HyS0219:52441-52561	+	0	5S-rRNA	5.75e-46													Cluster_338(929)	0.99
5S-rRNA	HyS_STRGr.21996	HyS_STRGr.21996.1	121	121	1	111	111	HyS0219:53010-53131	+	0	5S-rRNA	5.8e-46													Cluster_338(929)	1
5S-rRNA	HyS_STRGr.21997	HyS_STRGr.21997.1	118	118	1	111	111	HyS0219:53581-53699	+	0	5S-rRNA	2.62e-44													Cluster_338(929)	0.99
5S-rRNA	HyS_STRGr.21998	HyS_STRGr.21998.1	118	118	1	111	111	HyS0219:54150-54268	+	0	5S-rRNA	5.63e-46													Cluster_338(929)	0.99
5S-rRNA	HyS_STRGr.21999	HyS_STRGr.21999.1	118	118	1	111	111	HyS0219:54718-54836	+	0	5S-rRNA	5.63e-46													Cluster_338(929)	0.99
5S-rRNA	HyS_STRGr.22000	HyS_STRGr.22000.1	117	117	1	111	111	HyS0219:55286-55403	+	0	5S-rRNA	2.01e-45													Cluster_338(929)	1
5S-rRNA	HyS_STRGr.22001	HyS_STRGr.22001.1	119	119	1	111	111	HyS0219:55855-55974	+	0	5S-rRNA	5.69e-46													Cluster_338(929)	0.99
5S-rRNA	HyS_STRGr.22002	HyS_STRGr.22002.1	120	120	1	111	111	HyS0219:56423-56543	+	0	5S-rRNA	5.75e-46													Cluster_338(929)	0.99
5S-rRNA	HyS_STRGr.22003	HyS_STRGr.22003.1	120	120	1	111	111	HyS0219:56992-57112	+	0	5S-rRNA	5.75e-46													Cluster_338(929)	0.99
5S-rRNA	HyS_STRGr.22004	HyS_STRGr.22004.1	119	119	1	111	111	HyS0219:57563-57682	+	0	5S-rRNA	5.69e-46													Cluster_338(929)	1
5S-rRNA	HyS_STRGr.22005	HyS_STRGr.22005.1	119	119	1	111	111	HyS0219:58132-58251	+	0	5S-rRNA	5.69e-46													Cluster_338(929)	1
5S-rRNA	HyS_STRGr.22006	HyS_STRGr.22006.1	119	119	1	111	111	HyS0219:58701-58820	+	0	5S-rRNA	5.69e-46													Cluster_338(929)	1
5S-rRNA	HyS_STRGr.22009	HyS_STRGr.22009.1	120	120	1	111	111	HyS0219:60407-60527	+	0	5S-rRNA	5.75e-46													Cluster_338(929)	0.99
5S-rRNA	HyS_STRGr.22010	HyS_STRGr.22010.1	120	120	1	111	111	HyS0219:60977-61097	+	0	5S-rRNA	5.75e-46													Cluster_338(929)	1
5S-rRNA	HyS_STRGr.22012	HyS_STRGr.22012.1	121	121	1	111	111	HyS0219:62122-62243	+	0	5S-rRNA	5.8e-46													Cluster_338(929)	1
5S-rRNA	HyS_STRGr.22013	HyS_STRGr.22013.1	121	121	1	114	114	HyS0219:62690-62811	+	0	5S-rRNA	2.09e-45													Cluster_338(929)	0.99
5S-rRNA	HyS_STRGr.22016	HyS_STRGr.22016.1	122	122	1	114	114	HyS0219:64395-64517	+	0	5S-rRNA	2.11e-45													Cluster_338(929)	1
5S-rRNA	HyS_STRGr.22019	HyS_STRGr.22019.1	122	122	1	99	99	HyS0219:66299-66421	+	0	5S-rRNA	2.75e-39													Cluster_338(929)	0.97
5S-rRNA	HyS_STRGr.22020	HyS_STRGr.22020.1	121	121	1	111	111	HyS0219:66854-66975	+	0	5S-rRNA	5.8e-46													Cluster_338(929)	1
5S-rRNA	HyS_STRGr.22021	HyS_STRGr.22021.1	121	121	1	111	111	HyS0219:67426-67547	+	0	5S-rRNA	5.8e-46													Cluster_338(929)	1
5S-rRNA	HyS_STRGr.22022	HyS_STRGr.22022.1	121	121	1	111	111	HyS0219:67996-68117	+	0	5S-rRNA	5.8e-46													Cluster_338(929)	1
5S-rRNA	HyS_STRGr.22023	HyS_STRGr.22023.1	117	117	1	108	108	HyS0219:68569-68686	+	0	5S-rRNA	7.21e-45													Cluster_338(929)	1
5S-rRNA	HyS_STRGr.22025	HyS_STRGr.22025.1	120	120	1	111	111	HyS0219:69741-69861	+	0	5S-rRNA	5.75e-46													Cluster_338(929)	0.99
5S-rRNA	HyS_STRGr.22026	HyS_STRGr.22026.1	120	120	1	111	111	HyS0219:70880-71000	+	0	5S-rRNA	5.75e-46													Cluster_338(929)	1
5S-rRNA	HyS_STRGr.22027	HyS_STRGr.22027.1	106	106	1	90	57	HyS0219:71461-71567	+	0	5S-rRNA	1.08e-37													Cluster_338(929)	0.99
5S-rRNA	HyS_STRGr.22028	HyS_STRGr.22028.1	121	121	1	111	111	HyS0219:72016-72137	+	0	5S-rRNA	5.8e-46													Cluster_338(929)	1
5S-rRNA	HyS_STRGr.22029	HyS_STRGr.22029.1	119	119	1	111	111	HyS0219:72587-72706	+	0	5S-rRNA	5.69e-46													Cluster_338(929)	1
5S-rRNA	HyS_STRGr.22030	HyS_STRGr.22030.1	108	108	1	90	57	HyS0219:73167-73275	+	0	5S-rRNA	1.1e-37													Cluster_338(929)	1
5S-rRNA	HyS_STRGr.22033	HyS_STRGr.22033.1	119	119	1	111	111	HyS0219:74862-74981	+	0	5S-rRNA	5.69e-46													Cluster_338(929)	1
5S-rRNA	HyS_STRGr.22034	HyS_STRGr.22034.1	119	119	1	111	111	HyS0219:75429-75548	+	0	5S-rRNA	5.69e-46													Cluster_338(929)	1
5S-rRNA	HyS_STRGr.22035	HyS_STRGr.22035.1	119	119	1	111	111	HyS0219:76000-76119	+	0	5S-rRNA	5.69e-46													Cluster_338(929)	1
5S-rRNA	HyS_STRGr.22036	HyS_STRGr.22036.1	117	117	1	108	108	HyS0219:76571-76688	+	0	5S-rRNA	7.21e-45													Cluster_338(929)	1
5S-rRNA	HyS_STRGr.22037	HyS_STRGr.22037.1	118	118	1	111	111	HyS0219:77138-77256	+	0	5S-rRNA	5.63e-46													Cluster_338(929)	0.99
5S-rRNA	HyS_STRGr.22038	HyS_STRGr.22038.1	114	114	1	105	105	HyS0219:79597-79711	+	0	5S-rRNA	5.44e-41													Cluster_338(929)	1
5S-rRNA	HyS_STRGr.22039	HyS_STRGr.22039.1	119	119	1	111	111	HyS0219:80158-80277	+	0	5S-rRNA	5.69e-46													Cluster_338(929)	1
5S-rRNA	HyS_STRGr.22040	HyS_STRGr.22040.1	121	121	1	111	111	HyS0219:80727-80848	+	0	5S-rRNA	5.8e-46													Cluster_338(929)	1
5S-rRNA	HyS_STRGr.22041	HyS_STRGr.22041.1	114	114	1	108	108	HyS0219:94079-94193	+	0	5S-rRNA	5.44e-41													Cluster_338(929)	1
5S-rRNA	HyS_STRGr.22043	HyS_STRGr.22043.1	119	119	1	111	111	HyS0219:95774-95893	+	0	5S-rRNA	5.69e-46													Cluster_338(929)	1
5S-rRNA	HyS_STRGr.22044	HyS_STRGr.22044.1	118	118	1	111	111	HyS0219:96343-96461	+	0	5S-rRNA	5.63e-46													Cluster_338(929)	0.99
5S-rRNA	HyS_STRGr.22045	HyS_STRGr.22045.1	117	117	1	108	108	HyS0219:96911-97028	+	0	5S-rRNA	7.21e-45													Cluster_338(929)	1
5S-rRNA	HyS_STRGr.22046	HyS_STRGr.22046.1	118	118	1	108	108	HyS0219:97478-97596	+	0	5S-rRNA	2.03e-45													Cluster_338(929)	1
5S-rRNA	HyS_STRGr.22047	HyS_STRGr.22047.1	113	113	1	114	102	HyS0219:104587-104700	+	0	5S-rRNA	1.94e-40													Cluster_338(929)	1
5S-rRNA	HyS_STRGr.22049	HyS_STRGr.22049.1	110	110	1	102	102	HyS0219:105703-105813	+	0	5S-rRNA	6.74e-40													Cluster_338(929)	0.98
5S-rRNA	HyS_STRGr.22050	HyS_STRGr.22050.1	102	102	1	102	102	HyS0219:106280-106382	+	0	5S-rRNA	8.01e-34	DF0001529.1	4.6e-18	5S_DM	Drosophila melanogaster 5S DNA sequence.					XR_007021201.1	3.17e-29	100	PREDICTED: Hydra vulgaris 5S ribosomal RNA (LOC124810652), rRNA	Cluster_338(929)	1
5S-rRNA	HyS_STRGr.22056	HyS_STRGr.22056.2	2820	252	4	204	72	HyS0219:111861-114681	+	0	5S-rRNA	5.69e-46													Cluster_338(929)	0.46
5S-rRNA	HyS_STRGr.22401	HyS_STRGr.22401.1	118	118	1	111	111	HyS0312:2239-2357	-	0	5S-rRNA	2.62e-44													Cluster_338(929)	0.99
5S-rRNA	HyS_STRGr.22402	HyS_STRGr.22402.1	115	115	1	108	108	HyS0312:2809-2924	-	0	5S-rRNA	7.06e-45													Cluster_338(929)	1
5S-rRNA	HyS_STRGr.22403	HyS_STRGr.22403.1	120	120	1	108	108	HyS0312:3371-3491	-	0	5S-rRNA	1.24e-42													Cluster_338(929)	0.99
5S-rRNA	HyS_STRGr.22404	HyS_STRGr.22404.1	116	116	1	108	108	HyS0312:3944-4060	-	0	5S-rRNA	1.19e-42													Cluster_338(929)	1
5S-rRNA	HyS_STRGr.22405	HyS_STRGr.22405.1	105	105	1	99	99	HyS0312:5062-5167	-	0	5S-rRNA	4.96e-36													Cluster_338(929)	1
5S-rRNA	HyS_STRGr.22406	HyS_STRGr.22406.1	110	110	1	111	111	HyS0312:5635-5745	-	0	5S-rRNA	1.88e-40													Cluster_338(929)	1
5S-rRNA	HyS_STRGr.23003	HyS_STRGr.23003.1	105	105	1	105	105	HyS0502:447-552	-	0	5S-rRNA	1.38e-36													Cluster_338(929)	0.99
5S-rRNA	HyS_STRGr.23004	HyS_STRGr.23004.1	1817	116	2	108	108	HyS0502:1010-2827	-	0	5S-rRNA	1.98e-45													Cluster_338(929)	1
5S-rRNA	HyS_STRGr.23005	HyS_STRGr.23005.1	121	121	1	111	111	HyS0502:1570-1691	-	0	5S-rRNA	2.7e-44													Cluster_338(929)	0.99
5S-rRNA	HyS_STRGr.23006	HyS_STRGr.23006.1	115	115	1	111	111	HyS0502:3282-3397	-	0	5S-rRNA	1.53e-41													Cluster_338(929)	1
5S-rRNA	HyS_STRGr.23007	HyS_STRGr.23007.1	115	115	1	108	108	HyS0502:3846-3961	-	0	5S-rRNA	1.18e-42													Cluster_338(929)	0.99
5S-rRNA	HyS_STRGr.23008	HyS_STRGr.23008.1	113	113	1	114	114	HyS0502:4416-4529	-	0	5S-rRNA	1.94e-40													Cluster_338(929)	1
5S-rRNA	HyS_STRGr.23009	HyS_STRGr.23009.1	119	119	1	114	114	HyS0502:4985-5104	-	0	5S-rRNA	9.52e-44													Cluster_338(929)	1
5S-rRNA	HyS_STRGr.23010	HyS_STRGr.23010.1	113	113	1	114	114	HyS0502:5554-5667	-	0	5S-rRNA	1.94e-40													Cluster_338(929)	1
5S-rRNA	HyS_STRGr.23011	HyS_STRGr.23011.1	119	119	1	120	120	HyS0502:6123-6242	-	0	5S-rRNA	4.43e-42													Cluster_338(929)	1
5S-rRNA	HyS_STRGr.23012	HyS_STRGr.23012.1	120	120	1	111	111	HyS0502:6690-6810	-	0	5S-rRNA	5.75e-46													Cluster_338(929)	0.99
5S-rRNA	HyS_STRGr.23013	HyS_STRGr.23013.1	113	113	1	114	114	HyS0502:7261-7374	-	0	5S-rRNA	9.01e-39													Cluster_338(929)	1
5S-rRNA	HyS_STRGr.23014	HyS_STRGr.23014.1	117	117	1	111	111	HyS0502:7831-7948	-	0	5S-rRNA	3.36e-43													Cluster_338(929)	1
5S-rRNA	HyS_STRGr.23015	HyS_STRGr.23015.1	113	113	1	108	108	HyS0502:8398-8511	-	0	5S-rRNA	1.94e-40													Cluster_338(929)	1
5S-rRNA	HyS_STRGr.23016	HyS_STRGr.23016.1	112	112	1	114	114	HyS0502:13377-13489	-	0	5S-rRNA	3.21e-38													Cluster_338(929)	1
5S-rRNA	HyS_STRGr.23017	HyS_STRGr.23017.1	116	116	1	111	111	HyS0502:14514-14630	-	0	5S-rRNA	2e-40													Cluster_338(929)	1
5S-rRNA	HyS_STRGr.23018	HyS_STRGr.23018.1	103	103	1	102	102	HyS0502:15660-15763	-	0	5S-rRNA	2.9e-38													Cluster_338(929)	0.99
5S-rRNA	HyS_STRGr.23019	HyS_STRGr.23019.1	118	118	1	111	111	HyS0502:16221-16339	-	0	5S-rRNA	9.49e-39	DF0001529.1	1.5e-24	5S_DM	Drosophila melanogaster 5S DNA sequence.					XR_007021201.1	3.86e-34	98	PREDICTED: Hydra vulgaris 5S ribosomal RNA (LOC124810652), rRNA	Cluster_338(929)	1
5S-rRNA	HyS_STRGr.23020	HyS_STRGr.23020.1	110	110	1	108	108	HyS0502:16798-16908	-	0	5S-rRNA	5.21e-41													Cluster_338(929)	1
5S-rRNA	HyS_STRGr.23023	HyS_STRGr.23023.1	120	120	1	111	111	HyS0502:23796-23916	-	0	5S-rRNA	2.67e-44													Cluster_338(929)	0.99
5S-rRNA	HyS_STRGr.23025	HyS_STRGr.23025.1	117	117	1	111	111	HyS0502:24937-25054	-	0	5S-rRNA	3.36e-43													Cluster_338(929)	1
5S-rRNA	HyS_STRGr.23026	HyS_STRGr.23026.1	116	116	1	111	111	HyS0502:25505-25621	-	0	5S-rRNA	4.27e-47													Cluster_338(929)	1
5S-rRNA	HyS_STRGr.23028	HyS_STRGr.23028.1	116	116	1	111	111	HyS0502:26642-26758	-	0	5S-rRNA	4.27e-47													Cluster_338(929)	1
5S-rRNA	HyS_STRGr.23029	HyS_STRGr.23029.1	118	118	1	111	111	HyS0502:30059-30177	-	0	5S-rRNA	4.35e-47													Cluster_338(929)	1
5S-rRNA	HyS_STRGr.23030	HyS_STRGr.23030.1	118	118	1	111	111	HyS0502:33479-33597	-	0	5S-rRNA	9.42e-44													Cluster_338(929)	1
5S-rRNA	HyS_STRGr.23031	HyS_STRGr.23031.1	119	119	1	111	111	HyS0502:34048-34167	-	0	5S-rRNA	1.22e-47													Cluster_338(929)	1
5S-rRNA	HyS_STRGr.23032	HyS_STRGr.23032.1	119	119	1	111	111	HyS0502:35188-35307	-	0	5S-rRNA	1.22e-47													Cluster_338(929)	1
5S-rRNA	HyS_STRGr.23033	HyS_STRGr.23033.1	116	116	1	111	111	HyS0502:35759-35875	-	0	5S-rRNA	3.32e-43													Cluster_338(929)	1
5S-rRNA	HyS_STRGr.23035	HyS_STRGr.23035.1	116	116	1	111	111	HyS0502:36897-37013	-	0	5S-rRNA	9.23e-44													Cluster_338(929)	1
5S-rRNA	HyS_STRGr.23036	HyS_STRGr.23036.1	115	115	1	111	111	HyS0502:37467-37582	-	0	5S-rRNA	1.52e-46													Cluster_338(929)	1
5S-rRNA	HyS_STRGr.23037	HyS_STRGr.23037.1	689	220	2	171	132	HyS0502:38034-38723	-	0	5S-rRNA	8.82e-42													Cluster_338(929)	0.51
5S-rRNA	HyS_STRGr.23038	HyS_STRGr.23038.1	117	117	1	111	111	HyS0502:39173-39290	-	0	5S-rRNA	1.2e-47													Cluster_338(929)	1
5S-rRNA	HyS_STRGr.23525	HyS_STRGr.23525.1	119	119	1	111	111	HyS0773:837-956	-	0	5S-rRNA	5.69e-46													Cluster_338(929)	1
5S-rRNA	HyS_STRGr.23528	HyS_STRGr.23528.1	118	118	1	111	111	HyS0773:2545-2663	-	0	5S-rRNA	5.63e-46													Cluster_338(929)	1
5S-rRNA	HyS_STRGr.23529	HyS_STRGr.23529.1	118	118	1	111	111	HyS0773:3112-3230	-	0	5S-rRNA	5.63e-46													Cluster_338(929)	0.99
5S-rRNA	HyS_STRGr.23530	HyS_STRGr.23530.1	121	121	1	111	111	HyS0773:3680-3801	-	0	5S-rRNA	5.8e-46													Cluster_338(929)	1
5S-rRNA	HyS_STRGr.23531	HyS_STRGr.23531.1	116	116	1	108	108	HyS0773:4250-4366	-	0	5S-rRNA	7.14e-45													Cluster_338(929)	0.99
5S-rRNA	HyS_STRGr.23532	HyS_STRGr.23532.1	121	121	1	111	111	HyS0773:4818-4939	-	0	5S-rRNA	5.8e-46													Cluster_338(929)	1
5S-rRNA	HyS_STRGr.23533	HyS_STRGr.23533.1	117	117	1	111	111	HyS0773:5388-5505	-	0	5S-rRNA	5.58e-46													Cluster_338(929)	1
5S-rRNA	HyS_STRGr.23534	HyS_STRGr.23534.1	119	119	1	111	111	HyS0773:5955-6074	-	0	5S-rRNA	5.69e-46													Cluster_338(929)	1
5S-rRNA	HyS_STRGr.23535	HyS_STRGr.23535.1	690	223	2	159	132	HyS0773:6523-7213	-	0	5S-rRNA	4.13e-45													Cluster_338(929)	0.53
5S-rRNA	HyS_STRGr.23536	HyS_STRGr.23536.1	117	117	1	108	108	HyS0773:7660-7777	-	0	5S-rRNA	7.21e-45													Cluster_338(929)	1
5S-rRNA	HyS_STRGr.23537	HyS_STRGr.23537.1	121	121	1	111	111	HyS0773:8230-8351	-	0	5S-rRNA	5.8e-46													Cluster_338(929)	1
5S-rRNA	HyS_STRGr.23538	HyS_STRGr.23538.1	118	118	1	111	111	HyS0773:8800-8918	-	0	5S-rRNA	5.63e-46													Cluster_338(929)	0.99
5S-rRNA	HyS_STRGr.23539	HyS_STRGr.23539.1	118	118	1	111	111	HyS0773:9369-9487	-	0	5S-rRNA	5.63e-46													Cluster_338(929)	0.99
5S-rRNA	HyS_STRGr.23540	HyS_STRGr.23540.1	120	120	1	111	111	HyS0773:9938-10058	-	0	5S-rRNA	5.75e-46													Cluster_338(929)	0.99
5S-rRNA	HyS_STRGr.23541	HyS_STRGr.23541.1	120	120	1	111	111	HyS0773:10507-10627	-	0	5S-rRNA	5.75e-46													Cluster_338(929)	0.99
5S-rRNA	HyS_STRGr.23542	HyS_STRGr.23542.1	119	119	1	111	111	HyS0773:11075-11194	-	0	5S-rRNA	5.69e-46													Cluster_338(929)	1
5S-rRNA	HyS_STRGr.23543	HyS_STRGr.23543.1	121	121	1	111	111	HyS0773:11644-11765	-	0	5S-rRNA	5.8e-46													Cluster_338(929)	1
5S-rRNA	HyS_STRGr.23544	HyS_STRGr.23544.1	119	119	1	111	111	HyS0773:12213-12332	-	0	5S-rRNA	5.69e-46													Cluster_338(929)	1
5S-rRNA	HyS_STRGr.23545	HyS_STRGr.23545.1	120	120	1	111	111	HyS0773:12782-12902	-	0	5S-rRNA	5.75e-46													Cluster_338(929)	1
5S-rRNA	HyS_STRGr.23546	HyS_STRGr.23546.1	119	119	1	111	111	HyS0773:13351-13470	-	0	5S-rRNA	5.69e-46													Cluster_338(929)	1
5S-rRNA	HyS_STRGr.23547	HyS_STRGr.23547.1	114	114	1	108	108	HyS0773:13922-14036	-	0	5S-rRNA	2.51e-44													Cluster_338(929)	1
5S-rRNA	HyS_STRGr.23548	HyS_STRGr.23548.1	117	117	1	108	108	HyS0773:14490-14607	-	0	5S-rRNA	2.01e-45													Cluster_338(929)	0.99
5S-rRNA	HyS_STRGr.23549	HyS_STRGr.23549.1	114	114	1	108	108	HyS0773:15060-15174	-	0	5S-rRNA	2.51e-44													Cluster_338(929)	1
5S-rRNA	HyS_STRGr.23550	HyS_STRGr.23550.1	118	118	1	111	111	HyS0773:15628-15746	-	0	5S-rRNA	5.63e-46													Cluster_338(929)	0.99
5S-rRNA	HyS_STRGr.23551	HyS_STRGr.23551.1	119	119	1	111	111	HyS0773:16196-16315	-	0	5S-rRNA	5.69e-46													Cluster_338(929)	1
5S-rRNA	HyS_STRGr.23552	HyS_STRGr.23552.1	119	119	1	111	111	HyS0773:16765-16884	-	0	5S-rRNA	5.69e-46													Cluster_338(929)	1
5S-rRNA	HyS_STRGr.23553	HyS_STRGr.23553.1	116	116	1	108	108	HyS0773:17335-17451	-	0	5S-rRNA	7.14e-45													Cluster_338(929)	0.99
5S-rRNA	HyS_STRGr.23554	HyS_STRGr.23554.1	106	106	1	99	99	HyS0773:17904-18010	-	0	5S-rRNA	2.32e-39													Cluster_338(929)	0.99
5S-rRNA	HyS_STRGr.23555	HyS_STRGr.23555.1	121	121	1	111	111	HyS0773:18471-18592	-	0	5S-rRNA	5.8e-46													Cluster_338(929)	1
5S-rRNA	HyS_STRGr.23557	HyS_STRGr.23557.1	116	116	1	108	108	HyS0773:19608-19724	-	0	5S-rRNA	2.57e-44													Cluster_338(929)	1
5S-rRNA	HyS_STRGr.23558	HyS_STRGr.23558.1	118	118	1	111	111	HyS0773:20178-20296	-	0	5S-rRNA	5.63e-46													Cluster_338(929)	0.99
5S-rRNA	HyS_STRGr.23559	HyS_STRGr.23559.1	119	119	1	111	111	HyS0773:20748-20867	-	0	5S-rRNA	5.69e-46													Cluster_338(929)	0.99
5S-rRNA	HyS_STRGr.23560	HyS_STRGr.23560.1	117	117	1	111	111	HyS0773:21317-21434	-	0	5S-rRNA	5.58e-46													Cluster_338(929)	1
5S-rRNA	HyS_STRGr.23561	HyS_STRGr.23561.1	120	120	1	111	111	HyS0773:21884-22004	-	0	5S-rRNA	5.75e-46													Cluster_338(929)	1
5S-rRNA	HyS_STRGr.23562	HyS_STRGr.23562.1	106	106	1	99	99	HyS0773:22454-22560	-	0	5S-rRNA	2.32e-39													Cluster_338(929)	0.99
5S-rRNA	HyS_STRGr.23563	HyS_STRGr.23563.1	117	117	1	111	111	HyS0773:23024-23141	-	0	5S-rRNA	5.58e-46													Cluster_338(929)	1
5S-rRNA	HyS_STRGr.23564	HyS_STRGr.23564.1	121	121	1	114	114	HyS0773:23590-23711	-	0	5S-rRNA	5.8e-46													Cluster_338(929)	0.99
5S-rRNA	HyS_STRGr.23565	HyS_STRGr.23565.1	119	119	1	111	111	HyS0773:24158-24277	-	0	5S-rRNA	5.69e-46													Cluster_338(929)	1
5S-rRNA	HyS_STRGr.23566	HyS_STRGr.23566.1	118	118	1	111	111	HyS0773:24728-24846	-	0	5S-rRNA	5.63e-46													Cluster_338(929)	0.99
5S-rRNA	HyS_STRGr.23567	HyS_STRGr.23567.1	119	119	1	111	111	HyS0773:25296-25415	-	0	5S-rRNA	5.69e-46													Cluster_338(929)	1
5S-rRNA	HyS_STRGr.23568	HyS_STRGr.23568.1	120	120	1	111	111	HyS0773:25866-25986	-	0	5S-rRNA	5.75e-46													Cluster_338(929)	0.99
5S-rRNA	HyS_STRGr.23569	HyS_STRGr.23569.1	118	118	1	111	111	HyS0773:26436-26554	-	0	5S-rRNA	5.63e-46													Cluster_338(929)	0.99
5S-rRNA	HyS_STRGr.23570	HyS_STRGr.23570.1	119	119	1	111	111	HyS0773:27003-27122	-	0	5S-rRNA	5.69e-46													Cluster_338(929)	1
5S-rRNA	HyS_STRGr.23571	HyS_STRGr.23571.1	120	120	1	111	111	HyS0773:27572-27692	-	0	5S-rRNA	5.75e-46													Cluster_338(929)	1
5S-rRNA	HyS_STRGr.23573	HyS_STRGr.23573.1	120	120	1	111	111	HyS0773:28710-28830	-	0	5S-rRNA	5.75e-46													Cluster_338(929)	0.99
5S-rRNA	HyS_STRGr.23574	HyS_STRGr.23574.1	110	110	1	108	108	HyS0773:29286-29396	-	0	5S-rRNA	4.03e-42													Cluster_338(929)	1
5S-rRNA	HyS_STRGr.23575	HyS_STRGr.23575.1	121	121	1	111	111	HyS0773:29846-29967	-	0	5S-rRNA	5.8e-46													Cluster_338(929)	0.99
5S-rRNA	HyS_STRGr.23576	HyS_STRGr.23576.1	119	119	1	111	111	HyS0773:30416-30535	-	0	5S-rRNA	5.69e-46													Cluster_338(929)	0.99
5S-rRNA	HyS_STRGr.23577	HyS_STRGr.23577.1	118	118	1	111	111	HyS0773:30987-31105	-	0	5S-rRNA	2.03e-45													Cluster_338(929)	1
5S-rRNA	HyS_STRGr.23578	HyS_STRGr.23578.1	117	117	1	111	111	HyS0773:31555-31672	-	0	5S-rRNA	5.58e-46													Cluster_338(929)	1
5S-rRNA	HyS_STRGr.23580	HyS_STRGr.23580.1	115	115	1	108	108	HyS0773:32696-32811	-	0	5S-rRNA	3.29e-43													Cluster_338(929)	1
5S-rRNA	HyS_STRGr.23581	HyS_STRGr.23581.1	115	115	1	111	111	HyS0773:33267-33382	-	0	5S-rRNA	7.06e-45													Cluster_338(929)	1
5S-rRNA	HyS_STRGr.23583	HyS_STRGr.23583.1	116	116	1	111	111	HyS0773:35568-35684	-	0	5S-rRNA	1.98e-45													Cluster_338(929)	1
5S-rRNA	HyS_STRGr.23584	HyS_STRGr.23584.1	116	116	1	111	111	HyS0773:36125-36241	-	0	5S-rRNA	1.98e-45													Cluster_338(929)	1
5S-rRNA	HyS_STRGr.23679	HyS_STRGr.23679.1	114	114	1	111	111	HyS0863:3595-3709	+	0	5S-rRNA	5.44e-41													Cluster_338(929)	1
5S-rRNA	HyS_STRGr.23680	HyS_STRGr.23680.1	114	114	1	108	108	HyS0863:4169-4283	+	0	5S-rRNA	2.51e-44													Cluster_338(929)	1
5S-rRNA	HyS_STRGr.23681	HyS_STRGr.23681.1	116	116	1	111	111	HyS0863:4735-4851	+	0	5S-rRNA	1.98e-45													Cluster_338(929)	1
5S-rRNA	HyS_STRGr.23682	HyS_STRGr.23682.1	116	116	1	108	108	HyS0863:5307-5423	+	0	5S-rRNA	2.57e-44													Cluster_338(929)	1
5S-rRNA	HyS_STRGr.23683	HyS_STRGr.23683.1	114	114	1	108	108	HyS0863:5877-5991	+	0	5S-rRNA	2.51e-44													Cluster_338(929)	1
5S-rRNA	HyS_STRGr.23685	HyS_STRGr.23685.1	113	113	1	105	96	HyS0863:7027-7140	+	0	5S-rRNA	1.94e-40													Cluster_338(929)	1
5S-rRNA	HyS_STRGr.23686	HyS_STRGr.23686.1	120	120	1	108	108	HyS0863:7588-7708	+	0	5S-rRNA	9.61e-44													Cluster_338(929)	0.99
5S-rRNA	HyS_STRGr.23687	HyS_STRGr.23687.1	110	110	1	111	105	HyS0863:8162-8272	+	0	5S-rRNA	8.79e-34													Cluster_338(929)	1
5S-rRNA	HyS_STRGr.23690	HyS_STRGr.23690.1	108	108	1	108	102	HyS0863:15741-15849	+	0	5S-rRNA	2.39e-34													Cluster_338(929)	1
5S-rRNA	HyS_STRGr.23693	HyS_STRGr.23693.1	114	114	1	108	108	HyS0863:25213-25327	+	0	5S-rRNA	2.51e-44													Cluster_338(929)	1
5S-rRNA	HyS_STRGr.23696	HyS_STRGr.23696.1	114	114	1	105	105	HyS0863:26921-27035	+	0	5S-rRNA	9.04e-44													Cluster_338(929)	0.99
5S-rRNA	HyS_STRGr.23876	HyS_STRGr.23876.1	117	117	1	111	111	HyS1019:1310-1427	+	0	5S-rRNA	2.59e-44													Cluster_338(929)	1
5S-rRNA	HyS_STRGr.23877	HyS_STRGr.23877.1	118	118	1	108	108	HyS1019:1880-1998	+	0	5S-rRNA	9.42e-44													Cluster_338(929)	1
5S-rRNA	HyS_STRGr.23878	HyS_STRGr.23878.1	4655	222	2	144	111	HyS1019:2444-7099	+	0	5S-rRNA	5.32e-44													Cluster_338(929)	0.53
5S-rRNA	HyS_STRGr.23879	HyS_STRGr.23879.1	108	108	1	108	90	HyS1019:7549-7657	+	0	5S-rRNA	3.07e-38													Cluster_338(929)	1
5S-rRNA	HyS_STRGr.23880	HyS_STRGr.23880.1	119	119	1	111	111	HyS1019:8118-8237	+	0	5S-rRNA	2.65e-44													Cluster_338(929)	1
5S-rRNA	HyS_STRGr.23881	HyS_STRGr.23881.1	119	119	1	114	114	HyS1019:8679-8798	+	0	5S-rRNA	4.43e-42													Cluster_338(929)	1
5S-rRNA	HyS_STRGr.23882	HyS_STRGr.23882.1	118	118	1	111	111	HyS1019:9249-9367	+	0	5S-rRNA	4.38e-42													Cluster_338(929)	1
5S-rRNA	HyS_STRGr.23883	HyS_STRGr.23883.1	117	117	1	111	111	HyS1019:9817-9934	+	0	5S-rRNA	1.56e-41													Cluster_338(929)	1
5S-rRNA	HyS_STRGr.23884	HyS_STRGr.23884.1	114	114	1	108	108	HyS1019:10955-11069	+	0	5S-rRNA	5.44e-41													Cluster_338(929)	1
5S-rRNA	HyS_STRGr.23885	HyS_STRGr.23885.1	118	118	1	111	111	HyS1019:11519-11637	+	0	5S-rRNA	4.38e-42													Cluster_338(929)	1
5S-rRNA	HyS_STRGr.23886	HyS_STRGr.23886.1	119	119	1	111	111	HyS1019:12089-12208	+	0	5S-rRNA	2.65e-44													Cluster_338(929)	1
5S-rRNA	HyS_STRGr.23887	HyS_STRGr.23887.1	109	109	1	102	69	HyS1019:12660-12769	+	0	5S-rRNA	3.1e-38													Cluster_338(929)	1
5S-rRNA	HyS_STRGr.23888	HyS_STRGr.23888.1	111	111	1	102	69	HyS1019:13229-13340	+	0	5S-rRNA	8.82e-39													Cluster_338(929)	0.99
5S-rRNA	HyS_STRGr.23889	HyS_STRGr.23889.1	119	119	1	111	111	HyS1019:13791-13910	+	0	5S-rRNA	5.69e-46													Cluster_338(929)	1
5S-rRNA	HyS_STRGr.23891	HyS_STRGr.23891.1	118	118	1	111	111	HyS1019:15496-15614	+	0	5S-rRNA	5.63e-46													Cluster_338(929)	0.99
5S-rRNA	HyS_STRGr.23892	HyS_STRGr.23892.1	119	119	1	111	111	HyS1019:16060-16179	+	0	5S-rRNA	2.65e-44													Cluster_338(929)	1
5S-rRNA	HyS_STRGr.23894	HyS_STRGr.23894.2	4279	194	2	99	99	HyS1019:22024-26303	-	0	5S-rRNA	1.51e-38													Cluster_338(929)	0.55
5S-rRNA	HyS_STRGr.23895	HyS_STRGr.23895.1	120	120	1	111	111	HyS1019:27430-27550	+	0	5S-rRNA	3.46e-43													Cluster_338(929)	1
5S-rRNA	HyS_STRGr.23896	HyS_STRGr.23896.1	116	116	1	108	108	HyS1019:28001-28117	+	0	5S-rRNA	7.14e-45													Cluster_338(929)	0.99
5S-rRNA	HyS_STRGr.23897	HyS_STRGr.23897.1	117	117	1	108	108	HyS1019:28569-28686	+	0	5S-rRNA	7.21e-45													Cluster_338(929)	1
5S-rRNA	HyS_STRGr.23898	HyS_STRGr.23898.1	119	119	1	120	114	HyS1019:29136-29255	+	0	5S-rRNA	2.06e-40	DF0001529.1	5e-25	5S_DM	Drosophila melanogaster 5S DNA sequence.					XR_007021201.1	8.4e-36	97	PREDICTED: Hydra vulgaris 5S ribosomal RNA (LOC124810652), rRNA	Cluster_338(929)	1
5S-rRNA	HyS_STRGr.23899	HyS_STRGr.23899.1	114	114	1	114	114	HyS1020:3662-3776	+	0	5S-rRNA	2.51e-44													Cluster_338(929)	1
5S-rRNA	HyS_STRGr.23900	HyS_STRGr.23900.1	116	116	1	111	111	HyS1020:5353-5469	+	0	5S-rRNA	1.98e-45													Cluster_338(929)	1
5S-rRNA	HyS_STRGr.23901	HyS_STRGr.23901.1	116	116	1	108	108	HyS1020:5921-6037	+	0	5S-rRNA	7.14e-45													Cluster_338(929)	0.99
5S-rRNA	HyS_STRGr.23902	HyS_STRGr.23902.1	118	118	1	111	111	HyS1020:6486-6604	+	0	5S-rRNA	5.63e-46													Cluster_338(929)	0.99
5S-rRNA	HyS_STRGr.23903	HyS_STRGr.23903.1	117	117	1	108	108	HyS1020:7053-7170	+	0	5S-rRNA	2.01e-45													Cluster_338(929)	0.99
5S-rRNA	HyS_STRGr.23905	HyS_STRGr.23905.1	119	119	1	111	111	HyS1020:8178-8297	+	0	5S-rRNA	5.69e-46													Cluster_338(929)	0.99
5S-rRNA	HyS_STRGr.23906	HyS_STRGr.23906.1	119	119	1	117	102	HyS1020:9331-9450	+	0	5S-rRNA	9.52e-44													Cluster_338(929)	1
5S-rRNA	HyS_STRGr.23907	HyS_STRGr.23907.1	117	117	1	108	108	HyS1020:10471-10588	+	0	5S-rRNA	2.01e-45													Cluster_338(929)	0.99
5S-rRNA	HyS_STRGr.23908	HyS_STRGr.23908.1	119	119	1	111	111	HyS1020:11039-11158	+	0	5S-rRNA	2.65e-44													Cluster_338(929)	1
5S-rRNA	HyS_STRGr.23909	HyS_STRGr.23909.1	117	117	1	111	111	HyS1020:11607-11724	+	0	5S-rRNA	2.01e-45													Cluster_338(929)	1
5S-rRNA	HyS_STRGr.23910	HyS_STRGr.23910.1	114	114	1	108	108	HyS1020:12180-12294	+	0	5S-rRNA	2.51e-44													Cluster_338(929)	1
5S-rRNA	HyS_STRGr.23911	HyS_STRGr.23911.1	115	115	1	108	108	HyS1020:12749-12864	+	0	5S-rRNA	2.54e-44													Cluster_338(929)	0.99
5S-rRNA	HyS_STRGr.23912	HyS_STRGr.23912.1	117	117	1	81	81	HyS1020:13884-14001	+	0	5S-rRNA	1.21e-42													Cluster_338(929)	1
5S-rRNA	HyS_STRGr.23913	HyS_STRGr.23913.1	116	116	1	78	78	HyS1020:14453-14569	+	0	5S-rRNA	9.23e-44													Cluster_338(929)	1
5S-rRNA	HyS_STRGr.23914	HyS_STRGr.23914.1	116	116	1	78	78	HyS1020:15591-15707	+	0	5S-rRNA	4.3e-42													Cluster_338(929)	1
5S-rRNA	HyS_STRGr.23915	HyS_STRGr.23915.1	119	119	1	111	111	HyS1020:16157-16276	+	0	5S-rRNA	2.67e-39													Cluster_338(929)	1
5S-rRNA	HyS_STRGr.23916	HyS_STRGr.23916.1	116	116	1	108	108	HyS1020:16729-16845	+	0	5S-rRNA	1.98e-45													Cluster_338(929)	1
5S-rRNA	HyS_STRGr.23917	HyS_STRGr.23917.1	109	109	1	108	108	HyS1020:17286-17395	+	0	5S-rRNA	6.67e-40													Cluster_338(929)	0.99
5S-rRNA	HyS_STRGr.23972	HyS_STRGr.23972.1	121	121	1	111	111	HyS1060:167-288	-	0	5S-rRNA	5.8e-46													Cluster_338(929)	1
5S-rRNA	HyS_STRGr.23973	HyS_STRGr.23973.1	117	117	1	108	108	HyS1060:738-855	-	0	5S-rRNA	7.21e-45													Cluster_338(929)	1
5S-rRNA	HyS_STRGr.23974	HyS_STRGr.23974.1	118	118	1	111	111	HyS1060:1308-1426	-	0	5S-rRNA	5.63e-46													Cluster_338(929)	0.99
5S-rRNA	HyS_STRGr.23976	HyS_STRGr.23976.1	118	118	1	111	111	HyS1060:2447-2565	-	0	5S-rRNA	9.42e-44													Cluster_338(929)	1
5S-rRNA	HyS_STRGr.23978	HyS_STRGr.23978.1	114	114	1	108	108	HyS1060:3585-3699	-	0	5S-rRNA	1.17e-42													Cluster_338(929)	1
5S-rRNA	HyS_STRGr.23980	HyS_STRGr.23980.1	116	116	1	108	108	HyS1060:4721-4837	-	0	5S-rRNA	3.32e-43													Cluster_338(929)	0.99
5S-rRNA	HyS_STRGr.23981	HyS_STRGr.23981.1	116	116	1	111	111	HyS1060:5292-5408	-	0	5S-rRNA	1.98e-45													Cluster_338(929)	1
5S-rRNA	HyS_STRGr.23982	HyS_STRGr.23982.1	118	118	1	111	111	HyS1060:5859-5977	-	0	5S-rRNA	2.62e-44													Cluster_338(929)	0.99
5S-rRNA	HyS_STRGr.23983	HyS_STRGr.23983.1	118	118	1	108	108	HyS1060:6427-6545	-	0	5S-rRNA	9.42e-44													Cluster_338(929)	1
5S-rRNA	HyS_STRGr.23984	HyS_STRGr.23984.1	119	119	1	111	111	HyS1060:6996-7115	-	0	5S-rRNA	5.69e-46													Cluster_338(929)	1
5S-rRNA	HyS_STRGr.23985	HyS_STRGr.23985.1	121	121	1	111	111	HyS1060:7565-7686	-	0	5S-rRNA	1.26e-42	DF0001529.1	6e-26	5S_DM	Drosophila melanogaster 5S DNA sequence.					XR_007021201.1	5.14e-38	97	PREDICTED: Hydra vulgaris 5S ribosomal RNA (LOC124810652), rRNA	Cluster_338(929)	1
5S-rRNA	HyS_STRGr.23986	HyS_STRGr.23986.1	119	119	1	111	111	HyS1060:8134-8253	-	0	5S-rRNA	5.69e-46													Cluster_338(929)	1
5S-rRNA	HyS_STRGr.23988	HyS_STRGr.23988.1	120	120	1	111	111	HyS1060:9272-9392	-	0	5S-rRNA	2.67e-44													Cluster_338(929)	0.99
5S-rRNA	HyS_STRGr.23989	HyS_STRGr.23989.1	116	116	1	108	108	HyS1060:9840-9956	-	0	5S-rRNA	3.32e-43													Cluster_338(929)	0.99
5S-rRNA	HyS_STRGr.23990	HyS_STRGr.23990.1	117	117	1	108	108	HyS1060:10409-10526	-	0	5S-rRNA	9.33e-44													Cluster_338(929)	0.99
5S-rRNA	HyS_STRGr.23993	HyS_STRGr.23993.1	118	118	1	111	111	HyS1060:12684-12802	-	0	5S-rRNA	1.22e-42													Cluster_338(929)	1
5S-rRNA	HyS_STRGr.23994	HyS_STRGr.23994.1	121	121	1	111	111	HyS1060:13818-13939	-	0	5S-rRNA	5.8e-46													Cluster_338(929)	1
5S-rRNA	HyS_STRGr.23995	HyS_STRGr.23995.1	120	120	1	120	99	HyS1060:14959-15079	-	0	5S-rRNA	3.46e-43													Cluster_338(929)	0.98
5S-rRNA	HyS_STRGr.23996	HyS_STRGr.23996.1	1247	147	2	108	108	HyS1060:15949-17196	-	0	5S-rRNA	2.01e-41													Cluster_338(929)	0.78
5S-rRNA	HyS_STRGr.23997	HyS_STRGr.23997.1	119	119	1	111	111	HyS1060:17648-17767	-	0	5S-rRNA	5.69e-46													Cluster_338(929)	1
5S-rRNA	HyS_STRGr.23998	HyS_STRGr.23998.1	116	116	1	108	108	HyS1060:18216-18332	-	0	5S-rRNA	7.14e-45													Cluster_338(929)	0.99
5S-rRNA	HyS_STRGr.23999	HyS_STRGr.23999.1	117	117	1	108	108	HyS1060:18785-18902	-	0	5S-rRNA	2.01e-45													Cluster_338(929)	0.99
5S-rRNA	HyS_STRGr.24000	HyS_STRGr.24000.1	115	115	1	111	111	HyS1060:19357-19472	-	0	5S-rRNA	7.06e-45													Cluster_338(929)	1
5S-rRNA	HyS_STRGr.24002	HyS_STRGr.24002.1	115	115	1	108	108	HyS1060:20493-20608	-	0	5S-rRNA	7.06e-45													Cluster_338(929)	1
5S-rRNA	HyS_STRGr.24004	HyS_STRGr.24004.1	118	118	1	108	108	HyS1060:21627-21745	-	0	5S-rRNA	2.03e-45													Cluster_338(929)	1
5S-rRNA	HyS_STRGr.24006	HyS_STRGr.24006.1	117	117	1	111	111	HyS1060:22768-22885	-	0	5S-rRNA	2.01e-45													Cluster_338(929)	1
5S-rRNA	HyS_STRGr.24007	HyS_STRGr.24007.1	115	115	1	108	108	HyS1060:23337-23452	-	0	5S-rRNA	7.06e-45													Cluster_338(929)	1
5S-rRNA	HyS_STRGr.24008	HyS_STRGr.24008.1	119	119	1	111	111	HyS1060:23903-24022	-	0	5S-rRNA	5.69e-46													Cluster_338(929)	1
5S-rRNA	HyS_STRGr.24010	HyS_STRGr.24010.1	115	115	1	108	108	HyS1060:25041-25156	-	0	5S-rRNA	7.06e-45													Cluster_338(929)	1
5S-rRNA	HyS_STRGr.24011	HyS_STRGr.24011.1	111	111	1	111	102	HyS1060:26749-26860	-	0	5S-rRNA	4.07e-42													Cluster_338(929)	0.99
5S-rRNA	HyS_STRGr.24012	HyS_STRGr.24012.1	118	118	1	111	111	HyS1060:27330-27448	-	0	5S-rRNA	5.63e-46													Cluster_338(929)	0.99
5S-rRNA	HyS_STRGr.24150	HyS_STRGr.24150.1	102	102	1	96	96	HyS1175:300-402	+	0	5S-rRNA	6.2e-35													Cluster_338(929)	0.98
5S-rRNA	HyS_STRGr.24151	HyS_STRGr.24151.1	113	113	1	108	108	HyS1175:859-972	+	0	5S-rRNA	3.22e-43													Cluster_338(929)	0.99
5S-rRNA	HyS_STRGr.24152	HyS_STRGr.24152.1	121	121	1	111	111	HyS1175:1423-1544	+	0	5S-rRNA	2.7e-44													Cluster_338(929)	1
5S-rRNA	HyS_STRGr.24153	HyS_STRGr.24153.1	118	118	1	111	111	HyS1175:1992-2110	+	0	5S-rRNA	3.39e-43													Cluster_338(929)	0.99
5S-rRNA	HyS_STRGr.24154	HyS_STRGr.24154.1	115	115	1	105	105	HyS1175:2567-2682	+	0	5S-rRNA	1.98e-40													Cluster_338(929)	1
5S-rRNA	HyS_STRGr.24155	HyS_STRGr.24155.1	116	116	1	108	108	HyS1175:3135-3251	+	0	5S-rRNA	5.56e-41													Cluster_338(929)	1
5S-rRNA	HyS_STRGr.24156	HyS_STRGr.24156.1	119	119	1	111	111	HyS1175:3701-3820	+	0	5S-rRNA	1.23e-42													Cluster_338(929)	1
5S-rRNA	HyS_STRGr.24157	HyS_STRGr.24157.1	116	116	1	108	108	HyS1175:4272-4388	+	0	5S-rRNA	2.57e-44													Cluster_338(929)	1
5S-rRNA	HyS_STRGr.24160	HyS_STRGr.24160.1	115	115	1	108	108	HyS1175:6553-6668	+	0	5S-rRNA	1.53e-41													Cluster_338(929)	1
5S-rRNA	HyS_STRGr.24164	HyS_STRGr.24164.1	108	108	1	102	102	HyS1175:13169-13277	-	0	5S-rRNA	2.39e-34													Cluster_338(929)	1
5S-rRNA	HyS_STRGr.24165	HyS_STRGr.24165.1	121	121	1	114	114	HyS1175:13736-13857	-	0	5S-rRNA	5.8e-46													Cluster_338(929)	0.99
5S-rRNA	HyS_STRGr.24167	HyS_STRGr.24167.1	115	115	1	108	108	HyS1175:14976-15091	+	0	5S-rRNA	1.53e-41													Cluster_338(929)	1
5S-rRNA	HyS_STRGr.24168	HyS_STRGr.24168.1	118	118	1	111	111	HyS1175:15544-15662	+	0	5S-rRNA	5.63e-46													Cluster_338(929)	0.99
5S-rRNA	HyS_STRGr.24170	HyS_STRGr.24170.1	114	114	1	108	108	HyS1175:17249-17363	+	0	5S-rRNA	2.51e-44													Cluster_338(929)	1
5S-rRNA	HyS_STRGr.24171	HyS_STRGr.24171.1	117	117	1	108	108	HyS1175:17806-17923	+	0	5S-rRNA	2.01e-45													Cluster_338(929)	0.99
5S-rRNA	HyS_STRGr.24173	HyS_STRGr.24173.1	115	115	1	108	108	HyS1175:20032-20147	+	0	5S-rRNA	2.54e-44													Cluster_338(929)	0.99
5S-rRNA	HyS_STRGr.24174	HyS_STRGr.24174.1	112	112	1	111	108	HyS1175:20648-20760	-	0	5S-rRNA	3.21e-38	DF0001529.1	9.2e-24	5S_DM	Drosophila melanogaster 5S DNA sequence.					XR_007021201.1	1.29e-33	100	PREDICTED: Hydra vulgaris 5S ribosomal RNA (LOC124810652), rRNA	Cluster_338(929)	1
5S-rRNA	HyS_STRGr.24175	HyS_STRGr.24175.1	4219	119	2	111	111	HyS1175:21214-25433	-	0	5S-rRNA	5.69e-46													Cluster_338(929)	1
5S-rRNA	HyS_STRGr.24177	HyS_STRGr.24177.1	119	119	1	111	111	HyS1175:25877-25996	-	0	5S-rRNA	5.69e-46													Cluster_338(929)	0.99
5S-rRNA	HyS_STRGr.24179	HyS_STRGr.24179.1	116	116	1	114	99	HyS1175:27013-27129	-	0	5S-rRNA	3.32e-43													Cluster_338(929)	1
5S-rRNA	HyS_STRGr.24244	HyS_STRGr.24244.1	1247	110	2	111	102	HyS1232:1809-3056	-	0	5S-rRNA	8.79e-34	DF0001529.1	9.5e-24	5S_DM	Drosophila melanogaster 5S DNA sequence.					XR_007021201.1	3.53e-29	100	PREDICTED: Hydra vulgaris 5S ribosomal RNA (LOC124810652), rRNA	Cluster_338(929)	1
5S-rRNA	HyS_STRGr.24267	HyS_STRGr.24267.1	196	196	1	114	39	HyS1251:2181-2377	+	0	5S-rRNA	1.68e-38	DF0001529.1	1.7e-22	5S_DM	Drosophila melanogaster 5S DNA sequence.					XR_007021201.1	7.32e-34	55	PREDICTED: Hydra vulgaris 5S ribosomal RNA (LOC124810652), rRNA	Cluster_338(929)	1
5S-rRNA	HyS_STRGr.24268	HyS_STRGr.24268.1	177	177	1	114	36	HyS1251:2831-3008	+	0	5S-rRNA	1.49e-43													Cluster_338(929)	1
5S-rRNA	HyS_STRGr.24270	HyS_STRGr.24270.1	179	179	1	114	36	HyS1251:4079-4258	+	0	5S-rRNA	1.51e-43													Cluster_338(929)	1
5S-rRNA	HyS_STRGr.24272	HyS_STRGr.24272.1	151	151	1	114	36	HyS1251:5357-5508	+	0	5S-rRNA	1.24e-43													Cluster_338(929)	1
5S-rRNA	HyS_STRGr.24273	HyS_STRGr.24273.1	176	176	1	114	39	HyS1251:5958-6134	+	0	5S-rRNA	4.11e-44													Cluster_338(929)	1
5S-rRNA	HyS_STRGr.24274	HyS_STRGr.24274.1	164	164	1	114	39	HyS1251:6595-6759	+	0	5S-rRNA	3.79e-44													Cluster_338(929)	1
5S-rRNA	HyS_STRGr.24276	HyS_STRGr.24276.1	146	146	1	114	36	HyS1251:7862-8008	+	0	5S-rRNA	1.19e-43													Cluster_338(929)	1
5S-rRNA	HyS_STRGr.24277	HyS_STRGr.24277.1	163	163	1	114	39	HyS1251:8471-8634	+	0	5S-rRNA	3.77e-44													Cluster_338(929)	1
5S-rRNA	HyS_STRGr.24279	HyS_STRGr.24279.1	177	177	1	114	39	HyS1251:9708-9885	+	0	5S-rRNA	1.15e-44													Cluster_338(929)	1
5S-rRNA	HyS_STRGr.24280	HyS_STRGr.24280.1	162	162	1	114	39	HyS1251:10347-10509	+	0	5S-rRNA	3.74e-44													Cluster_338(929)	1
5S-rRNA	HyS_STRGr.24281	HyS_STRGr.24281.1	161	161	1	114	39	HyS1251:10974-11135	+	0	5S-rRNA	1.03e-44													Cluster_338(929)	1
5S-rRNA	HyS_STRGr.24282	HyS_STRGr.24282.1	156	156	1	114	39	HyS1251:11604-11760	+	0	5S-rRNA	9.96e-45													Cluster_338(929)	1
5S-rRNA	HyS_STRGr.24283	HyS_STRGr.24283.1	119	119	1	114	114	HyS1251:12263-12382	+	0	5S-rRNA	4.43e-42	DF0001529.1	4.1e-25	5S_DM	Drosophila melanogaster 5S DNA sequence.					XR_007021201.1	1.81e-37	97	PREDICTED: Hydra vulgaris 5S ribosomal RNA (LOC124810652), rRNA	Cluster_338(929)	1
5S-rRNA	HyS_STRGr.24284	HyS_STRGr.24284.1	153	153	1	114	114	HyS1251:12888-13041	+	0	5S-rRNA	3.5e-44													Cluster_338(929)	1
5S-rRNA	HyS_STRGr.24285	HyS_STRGr.24285.1	156	156	1	114	54	HyS1251:13430-13586	-	0	5S-rRNA	7.7e-46													Cluster_338(929)	1
5S-rRNA	HyS_STRGr.24286	HyS_STRGr.24286.1	120	120	1	114	114	HyS1251:14070-14190	-	0	5S-rRNA	2.67e-44													Cluster_338(929)	1
5S-rRNA	HyS_STRGr.24287	HyS_STRGr.24287.1	123	123	1	114	114	HyS1251:14693-14816	-	0	5S-rRNA	7.65e-45													Cluster_338(929)	1
5S-rRNA	HyS_STRGr.24288	HyS_STRGr.24288.1	137	137	1	120	30	HyS1251:15320-15457	-	0	5S-rRNA	1.86e-41	DF0001529.1	4.5e-24	5S_DM	Drosophila melanogaster 5S DNA sequence.					XR_007021201.1	7.84e-37	84	PREDICTED: Hydra vulgaris 5S ribosomal RNA (LOC124810652), rRNA	Cluster_338(929)	1
5S-rRNA	HyS_STRGr.24289	HyS_STRGr.24289.1	154	154	1	114	39	HyS1251:15943-16097	-	0	5S-rRNA	3.53e-44													Cluster_338(929)	1
5S-rRNA	HyS_STRGr.24290	HyS_STRGr.24290.1	149	149	1	114	39	HyS1251:16568-16717	-	0	5S-rRNA	3.4e-44													Cluster_338(929)	1
5S-rRNA	HyS_STRGr.24291	HyS_STRGr.24291.1	122	122	1	114	114	HyS1251:17193-17315	-	0	5S-rRNA	2.73e-44													Cluster_338(929)	1
5S-rRNA	HyS_STRGr.24292	HyS_STRGr.24292.1	157	157	1	114	39	HyS1251:17817-17974	-	0	5S-rRNA	1e-44													Cluster_338(929)	1
5S-rRNA	HyS_STRGr.24293	HyS_STRGr.24293.1	129	129	1	114	39	HyS1251:18442-18571	-	0	5S-rRNA	7.98e-45													Cluster_338(929)	1
5S-rRNA	HyS_STRGr.24294	HyS_STRGr.24294.1	134	134	1	114	36	HyS1251:19069-19203	-	0	5S-rRNA	1.08e-43													Cluster_338(929)	1
5S-rRNA	HyS_STRGr.24295	HyS_STRGr.24295.1	120	120	1	114	114	HyS1251:19693-19813	-	0	5S-rRNA	2.67e-44													Cluster_338(929)	1
5S-rRNA	HyS_STRGr.24296	HyS_STRGr.24296.1	131	131	1	114	36	HyS1251:20319-20450	-	0	5S-rRNA	1.05e-43													Cluster_338(929)	1
5S-rRNA	HyS_STRGr.24297	HyS_STRGr.24297.1	181	181	1	114	39	HyS1251:20943-21124	-	0	5S-rRNA	4.24e-44													Cluster_338(929)	1
5S-rRNA	HyS_STRGr.24298	HyS_STRGr.24298.1	163	163	1	114	39	HyS1251:21568-21731	-	0	5S-rRNA	3.77e-44													Cluster_338(929)	1
5S-rRNA	HyS_STRGr.24299	HyS_STRGr.24299.1	192	192	1	114	39	HyS1251:22192-22384	-	0	5S-rRNA	1.26e-44													Cluster_338(929)	1
5S-rRNA	HyS_STRGr.24300	HyS_STRGr.24300.1	150	150	1	114	39	HyS1251:22818-22968	-	0	5S-rRNA	3.42e-44													Cluster_338(929)	1
5S-rRNA	HyS_STRGr.24301	HyS_STRGr.24301.1	179	179	1	114	36	HyS1251:23444-23623	-	0	5S-rRNA	1.51e-43													Cluster_338(929)	1
5S-rRNA	HyS_STRGr.24302	HyS_STRGr.24302.1	185	185	1	114	36	HyS1251:24069-24254	-	0	5S-rRNA	1.56e-43													Cluster_338(929)	1
5S-rRNA	HyS_STRGr.24303	HyS_STRGr.24303.1	180	180	1	114	36	HyS1251:24694-24874	-	0	5S-rRNA	1.52e-43													Cluster_338(929)	1
5S-rRNA	HyS_STRGr.24364	HyS_STRGr.24364.1	115	115	1	105	105	HyS1307:358-473	-	0	5S-rRNA	9.14e-44													Cluster_338(929)	1
5S-rRNA	HyS_STRGr.24366	HyS_STRGr.24366.1	104	104	1	105	105	HyS1307:1612-1716	-	0	5S-rRNA	3.79e-37	DF0001529.1	8e-21	5S_DM	Drosophila melanogaster 5S DNA sequence.					XR_007021201.1	1.5e-32	100	PREDICTED: Hydra vulgaris 5S ribosomal RNA (LOC124810652), rRNA	Cluster_338(929)	1
5S-rRNA	HyS_STRGr.24367	HyS_STRGr.24367.1	155	155	1	114	39	HyS1307:2233-2388	-	0	5S-rRNA	9.89e-45													Cluster_338(929)	1
5S-rRNA	HyS_STRGr.24369	HyS_STRGr.24369.1	159	159	1	114	39	HyS1307:3483-3642	-	0	5S-rRNA	1.02e-44													Cluster_338(929)	1
5S-rRNA	HyS_STRGr.24370	HyS_STRGr.24370.1	157	157	1	114	39	HyS1307:4108-4265	-	0	5S-rRNA	1e-44													Cluster_338(929)	1
5S-rRNA	HyS_STRGr.24371	HyS_STRGr.24371.1	139	139	1	114	114	HyS1307:5326-5465	-	0	5S-rRNA	6.74e-46													Cluster_338(929)	1
5S-rRNA	HyS_STRGr.24372	HyS_STRGr.24372.1	154	154	1	114	39	HyS1307:5970-6124	-	0	5S-rRNA	3.53e-44													Cluster_338(929)	1
5S-rRNA	HyS_STRGr.24373	HyS_STRGr.24373.1	162	162	1	114	39	HyS1307:6595-6757	-	0	5S-rRNA	3.74e-44													Cluster_338(929)	1
5S-rRNA	HyS_STRGr.24374	HyS_STRGr.24374.1	129	129	1	114	39	HyS1307:7220-7349	-	0	5S-rRNA	2.87e-44													Cluster_338(929)	1
5S-rRNA	HyS_STRGr.24375	HyS_STRGr.24375.1	120	120	1	111	111	HyS1307:7844-7964	-	0	5S-rRNA	7.43e-45													Cluster_338(929)	1
5S-rRNA	HyS_STRGr.24376	HyS_STRGr.24376.1	155	155	1	114	60	HyS1307:8447-8602	-	0	5S-rRNA	7.64e-46													Cluster_338(929)	1
5S-rRNA	HyS_STRGr.24377	HyS_STRGr.24377.1	146	146	1	114	39	HyS1307:9095-9241	-	0	5S-rRNA	3.32e-44													Cluster_338(929)	1
5S-rRNA	HyS_STRGr.24378	HyS_STRGr.24378.1	167	167	1	114	42	HyS1307:9715-9882	-	0	5S-rRNA	8.32e-46													Cluster_338(929)	1
5S-rRNA	HyS_STRGr.24379	HyS_STRGr.24379.1	142	142	1	114	39	HyS1307:10345-10487	-	0	5S-rRNA	3.21e-44													Cluster_338(929)	1
5S-rRNA	HyS_STRGr.24380	HyS_STRGr.24380.1	136	136	1	114	36	HyS1307:10971-11107	-	0	5S-rRNA	1.1e-43													Cluster_338(929)	1
5S-rRNA	HyS_STRGr.24381	HyS_STRGr.24381.1	142	142	1	114	51	HyS1307:11583-11725	-	0	5S-rRNA	6.91e-46													Cluster_338(929)	1
5S-rRNA	HyS_STRGr.24382	HyS_STRGr.24382.1	176	176	1	114	51	HyS1307:12207-12383	-	0	5S-rRNA	8.83e-46													Cluster_338(929)	1
5S-rRNA	HyS_STRGr.24383	HyS_STRGr.24383.1	158	158	1	114	42	HyS1307:12842-13000	-	0	5S-rRNA	7.81e-46													Cluster_338(929)	1
5S-rRNA	HyS_STRGr.24384	HyS_STRGr.24384.1	155	155	1	114	57	HyS1307:13452-13607	-	0	5S-rRNA	7.64e-46													Cluster_338(929)	1
5S-rRNA	HyS_STRGr.24385	HyS_STRGr.24385.1	157	157	1	114	36	HyS1307:14096-14253	-	0	5S-rRNA	1.3e-43													Cluster_338(929)	1
5S-rRNA	HyS_STRGr.24386	HyS_STRGr.24386.1	129	129	1	114	39	HyS1307:14719-14848	-	0	5S-rRNA	7.98e-45													Cluster_338(929)	1
5S-rRNA	HyS_STRGr.24387	HyS_STRGr.24387.1	156	156	1	114	39	HyS1307:15344-15500	-	0	5S-rRNA	9.96e-45													Cluster_338(929)	1
5S-rRNA	HyS_STRGr.24388	HyS_STRGr.24388.1	186	186	1	114	39	HyS1307:15970-16156	-	0	5S-rRNA	4.37e-44													Cluster_338(929)	1
5S-rRNA	HyS_STRGr.24389	HyS_STRGr.24389.1	149	149	1	114	39	HyS1307:16594-16743	-	0	5S-rRNA	9.45e-45													Cluster_338(929)	1
5S-rRNA	HyS_STRGr.24390	HyS_STRGr.24390.1	145	145	1	114	39	HyS1307:18196-18341	-	0	5S-rRNA	9.16e-45													Cluster_338(929)	1
5S-rRNA	HyS_STRGr.24391	HyS_STRGr.24391.1	159	159	1	114	39	HyS1307:18822-18981	-	0	5S-rRNA	3.66e-44													Cluster_338(929)	1
5S-rRNA	HyS_STRGr.24394	HyS_STRGr.24394.1	175	175	1	114	36	HyS1307:20698-20873	-	0	5S-rRNA	1.47e-43													Cluster_338(929)	1
5S-rRNA	HyS_STRGr.24395	HyS_STRGr.24395.1	185	185	1	114	39	HyS1307:21322-21507	-	0	5S-rRNA	4.35e-44													Cluster_338(929)	1
5S-rRNA	HyS_STRGr.24396	HyS_STRGr.24396.1	171	171	1	114	42	HyS1307:21943-22114	-	0	5S-rRNA	8.55e-46													Cluster_338(929)	1
5S-rRNA	HyS_STRGr.24399	HyS_STRGr.24399.1	157	157	1	114	36	HyS1307:23823-23980	-	0	5S-rRNA	1.3e-43													Cluster_338(929)	1
5S-rRNA	HyS_STRGr.24401	HyS_STRGr.24401.1	191	191	1	114	36	HyS1307:25073-25264	-	0	5S-rRNA	1.62e-43													Cluster_338(929)	1
5S-rRNA	HyS_STRGr.24402	HyS_STRGr.24402.1	221	221	1	114	51	HyS1307:25685-25906	-	0	5S-rRNA	1.14e-45													Cluster_338(929)	1
5S-rRNA	HyS_STRGr.24751	HyS_STRGr.24751.1	116	116	1	111	111	HyS1624:233-349	-	0	5S-rRNA	9.23e-44													Cluster_338(929)	1
5S-rRNA	HyS_STRGr.24755	HyS_STRGr.24755.1	111	111	1	102	69	HyS1624:3615-3726	-	0	5S-rRNA	8.82e-39	DF0001529.1	1.3e-23	5S_DM	Drosophila melanogaster 5S DNA sequence.					XR_007021201.1	3.55e-34	99	PREDICTED: Hydra vulgaris 5S ribosomal RNA (LOC124810652), rRNA	Cluster_338(929)	0.99
5S-rRNA	HyS_STRGr.24756	HyS_STRGr.24756.1	106	106	1	99	99	HyS1624:4186-4292	-	0	5S-rRNA	6.49e-35	DF0001529.1	4.6e-22	5S_DM	Drosophila melanogaster 5S DNA sequence.					XR_007021201.1	2.59e-30	100	PREDICTED: Hydra vulgaris 5S ribosomal RNA (LOC124810652), rRNA	Cluster_338(929)	1
5S-rRNA	HyS_STRGr.24757	HyS_STRGr.24757.1	115	115	1	108	108	HyS1624:4754-4869	-	0	5S-rRNA	7.06e-45													Cluster_338(929)	1
5S-rRNA	HyS_STRGr.24760	HyS_STRGr.24760.1	118	118	1	111	111	HyS1624:7604-7722	-	0	5S-rRNA	5.63e-46													Cluster_338(929)	0.99
5S-rRNA	HyS_STRGr.24763	HyS_STRGr.24763.1	121	121	1	111	111	HyS1624:9880-10001	-	0	5S-rRNA	5.8e-46													Cluster_338(929)	1
5S-rRNA	HyS_STRGr.24766	HyS_STRGr.24766.1	121	121	1	111	111	HyS1624:13296-13417	-	0	5S-rRNA	5.8e-46													Cluster_338(929)	1
5S-rRNA	HyS_STRGr.24767	HyS_STRGr.24767.1	113	113	1	108	108	HyS1624:13869-13982	-	0	5S-rRNA	4.16e-42													Cluster_338(929)	1
5S-rRNA	HyS_STRGr.24768	HyS_STRGr.24768.1	117	117	1	111	111	HyS1624:14435-14552	-	0	5S-rRNA	5.58e-46													Cluster_338(929)	1
5S-rRNA	HyS_STRGr.24770	HyS_STRGr.24770.1	119	119	1	111	111	HyS1624:15575-15694	-	0	5S-rRNA	5.69e-46													Cluster_338(929)	1
5S-rRNA	HyS_STRGr.24772	HyS_STRGr.24772.1	119	119	1	111	111	HyS1624:17277-17396	-	0	5S-rRNA	5.69e-46													Cluster_338(929)	1
5S-rRNA	HyS_STRGr.24773	HyS_STRGr.24773.1	120	120	1	114	114	HyS1624:17848-17968	-	0	5S-rRNA	5.75e-46													Cluster_338(929)	1
5S-rRNA	HyS_STRGr.24774	HyS_STRGr.24774.1	2371	103	2	102	102	HyS1624:18989-21360	-	0	5S-rRNA	3.77e-32													Cluster_338(929)	0.98
5S-rRNA	HyS_STRGr.24776	HyS_STRGr.24776.1	114	114	1	108	108	HyS1624:21825-21939	-	0	5S-rRNA	1.17e-42													Cluster_338(929)	1
5S-rRNA	HyS_STRGr.24802	HyS_STRGr.24802.1	116	116	1	114	48	HyS1626:1231-1347	+	0	5S-rRNA	2e-40													Cluster_338(929)	1
5S-rRNA	HyS_STRGr.24803	HyS_STRGr.24803.1	112	112	1	108	108	HyS1626:1803-1915	+	0	5S-rRNA	6.89e-40													Cluster_338(929)	1
5S-rRNA	HyS_STRGr.24804	HyS_STRGr.24804.1	117	117	1	111	111	HyS1626:2369-2486	+	0	5S-rRNA	2.59e-44													Cluster_338(929)	1
5S-rRNA	HyS_STRGr.24806	HyS_STRGr.24806.1	121	121	1	111	111	HyS1626:3507-3628	+	0	5S-rRNA	2.7e-44													Cluster_338(929)	0.99
5S-rRNA	HyS_STRGr.24807	HyS_STRGr.24807.1	113	113	1	105	105	HyS1626:4079-4192	+	0	5S-rRNA	1.94e-40													Cluster_338(929)	1
5S-rRNA	HyS_STRGr.24808	HyS_STRGr.24808.1	117	117	1	111	111	HyS1626:4644-4761	+	0	5S-rRNA	1.21e-42													Cluster_338(929)	1
5S-rRNA	HyS_STRGr.24810	HyS_STRGr.24810.1	119	119	1	111	111	HyS1626:5781-5900	+	0	5S-rRNA	1.23e-42													Cluster_338(929)	1
5S-rRNA	HyS_STRGr.24812	HyS_STRGr.24812.1	116	116	1	111	111	HyS1626:6921-7037	+	0	5S-rRNA	2e-40													Cluster_338(929)	1
5S-rRNA	HyS_STRGr.24813	HyS_STRGr.24813.1	113	113	1	105	105	HyS1626:7494-7607	+	0	5S-rRNA	1.94e-40													Cluster_338(929)	1
5S-rRNA	HyS_STRGr.24815	HyS_STRGr.24815.1	118	118	1	111	111	HyS1626:8628-8746	+	0	5S-rRNA	2.62e-44													Cluster_338(929)	0.99
5S-rRNA	HyS_STRGr.24816	HyS_STRGr.24816.1	117	117	1	111	111	HyS1626:9196-9313	+	0	5S-rRNA	4.34e-42													Cluster_338(929)	1
5S-rRNA	HyS_STRGr.24817	HyS_STRGr.24817.1	117	117	1	111	111	HyS1626:9765-9882	+	0	5S-rRNA	2.59e-44													Cluster_338(929)	1
5S-rRNA	HyS_STRGr.24818	HyS_STRGr.24818.1	118	118	1	111	111	HyS1626:10332-10450	+	0	5S-rRNA	2.62e-44													Cluster_338(929)	0.99
5S-rRNA	HyS_STRGr.24819	HyS_STRGr.24819.1	113	113	1	105	105	HyS1626:10905-11018	+	0	5S-rRNA	1.94e-40													Cluster_338(929)	1
5S-rRNA	HyS_STRGr.24820	HyS_STRGr.24820.1	118	118	1	111	111	HyS1626:11469-11587	+	0	5S-rRNA	2.62e-44													Cluster_338(929)	0.99
5S-rRNA	HyS_STRGr.24821	HyS_STRGr.24821.1	117	117	1	108	108	HyS1626:12037-12154	+	0	5S-rRNA	9.33e-44													Cluster_338(929)	0.99
5S-rRNA	HyS_STRGr.24822	HyS_STRGr.24822.1	116	116	1	108	108	HyS1626:12604-12720	+	0	5S-rRNA	9.23e-44													Cluster_338(929)	1
5S-rRNA	HyS_STRGr.24823	HyS_STRGr.24823.1	113	113	1	105	105	HyS1626:13175-13288	+	0	5S-rRNA	1.94e-40													Cluster_338(929)	1
5S-rRNA	HyS_STRGr.24824	HyS_STRGr.24824.1	118	118	1	111	111	HyS1626:13739-13857	+	0	5S-rRNA	2.62e-44													Cluster_338(929)	0.99
5S-rRNA	HyS_STRGr.24826	HyS_STRGr.24826.1	118	118	1	111	111	HyS1626:14875-14993	+	0	5S-rRNA	2.62e-44													Cluster_338(929)	1
5S-rRNA	HyS_STRGr.24827	HyS_STRGr.24827.1	117	117	1	111	111	HyS1626:15445-15562	+	0	5S-rRNA	1.21e-42													Cluster_338(929)	1
5S-rRNA	HyS_STRGr.24828	HyS_STRGr.24828.1	116	116	1	108	108	HyS1626:16016-16132	+	0	5S-rRNA	1.19e-42													Cluster_338(929)	1
5S-rRNA	HyS_STRGr.24829	HyS_STRGr.24829.1	118	118	1	111	111	HyS1626:16581-16699	+	0	5S-rRNA	2.62e-44													Cluster_338(929)	0.99
5S-rRNA	HyS_STRGr.24830	HyS_STRGr.24830.1	119	119	1	111	111	HyS1626:17146-17265	+	0	5S-rRNA	2.65e-44													Cluster_338(929)	1
5S-rRNA	HyS_STRGr.24831	HyS_STRGr.24831.1	120	120	1	111	111	HyS1626:17715-17835	+	0	5S-rRNA	2.67e-44													Cluster_338(929)	0.99
5S-rRNA	HyS_STRGr.24833	HyS_STRGr.24833.1	123	123	1	111	111	HyS1626:18854-18977	+	0	5S-rRNA	1.28e-42													Cluster_338(929)	0.99
5S-rRNA	HyS_STRGr.24834	HyS_STRGr.24834.1	120	120	1	108	108	HyS1626:19991-20111	+	0	5S-rRNA	9.61e-44													Cluster_338(929)	0.99
5S-rRNA	HyS_STRGr.24842	HyS_STRGr.24842.1	118	118	1	111	111	HyS1643:335-453	+	0	5S-rRNA	2.03e-45													Cluster_338(929)	1
5S-rRNA	HyS_STRGr.24843	HyS_STRGr.24843.1	116	116	1	111	111	HyS1643:905-1021	+	0	5S-rRNA	1.98e-45													Cluster_338(929)	1
5S-rRNA	HyS_STRGr.24844	HyS_STRGr.24844.1	116	116	1	111	111	HyS1643:1471-1587	+	0	5S-rRNA	1.98e-45													Cluster_338(929)	1
5S-rRNA	HyS_STRGr.24845	HyS_STRGr.24845.1	117	117	1	108	108	HyS1643:2037-2154	+	0	5S-rRNA	2.01e-45													Cluster_338(929)	0.99
5S-rRNA	HyS_STRGr.24846	HyS_STRGr.24846.1	122	122	1	114	114	HyS1643:2602-2724	+	0	5S-rRNA	9.81e-44													Cluster_338(929)	0.98
5S-rRNA	HyS_STRGr.24847	HyS_STRGr.24847.1	119	119	1	111	111	HyS1643:3173-3292	+	0	5S-rRNA	5.69e-46													Cluster_338(929)	1
5S-rRNA	HyS_STRGr.24848	HyS_STRGr.24848.1	118	118	1	111	111	HyS1643:3735-3853	+	0	5S-rRNA	5.63e-46													Cluster_338(929)	0.99
5S-rRNA	HyS_STRGr.24849	HyS_STRGr.24849.1	119	119	1	111	111	HyS1643:4301-4420	+	0	5S-rRNA	5.69e-46													Cluster_338(929)	1
5S-rRNA	HyS_STRGr.24850	HyS_STRGr.24850.1	119	119	1	111	111	HyS1643:4865-4984	+	0	5S-rRNA	5.69e-46													Cluster_338(929)	0.99
5S-rRNA	HyS_STRGr.24851	HyS_STRGr.24851.1	119	119	1	111	111	HyS1643:5427-5546	+	0	5S-rRNA	5.69e-46													Cluster_338(929)	1
5S-rRNA	HyS_STRGr.24852	HyS_STRGr.24852.1	121	121	1	111	111	HyS1643:5991-6112	+	0	5S-rRNA	5.8e-46													Cluster_338(929)	1
5S-rRNA	HyS_STRGr.24853	HyS_STRGr.24853.1	121	121	1	111	111	HyS1643:6554-6675	+	0	5S-rRNA	5.8e-46													Cluster_338(929)	1
5S-rRNA	HyS_STRGr.24854	HyS_STRGr.24854.1	115	115	1	111	111	HyS1643:7120-7235	+	0	5S-rRNA	7.06e-45													Cluster_338(929)	1
5S-rRNA	HyS_STRGr.24855	HyS_STRGr.24855.1	118	118	1	111	111	HyS1643:7686-7804	+	0	5S-rRNA	5.63e-46													Cluster_338(929)	0.99
5S-rRNA	HyS_STRGr.24856	HyS_STRGr.24856.1	121	121	1	111	111	HyS1643:8245-8366	+	0	5S-rRNA	5.8e-46													Cluster_338(929)	1
5S-rRNA	HyS_STRGr.24858	HyS_STRGr.24858.1	125	125	1	111	111	HyS1643:9369-9494	+	0	5S-rRNA	6.03e-46													Cluster_338(929)	0.99
5S-rRNA	HyS_STRGr.24859	HyS_STRGr.24859.1	115	115	1	108	108	HyS1643:9937-10052	+	0	5S-rRNA	2.54e-44													Cluster_338(929)	0.99
5S-rRNA	HyS_STRGr.24860	HyS_STRGr.24860.1	689	121	2	114	114	HyS1643:10499-11188	+	0	5S-rRNA	2.7e-44													Cluster_338(929)	0.99
5S-rRNA	HyS_STRGr.24861	HyS_STRGr.24861.1	108	108	1	108	108	HyS1643:11639-11747	+	0	5S-rRNA	5.1e-41													Cluster_338(929)	1
5S-rRNA	HyS_STRGr.24863	HyS_STRGr.24863.1	120	120	1	108	108	HyS1643:13334-13454	+	0	5S-rRNA	2.67e-44													Cluster_338(929)	0.99
5S-rRNA	HyS_STRGr.24865	HyS_STRGr.24865.1	117	117	1	111	111	HyS1643:14463-14580	+	0	5S-rRNA	5.58e-46													Cluster_338(929)	1
5S-rRNA	HyS_STRGr.24866	HyS_STRGr.24866.1	117	117	1	111	111	HyS1643:15025-15142	+	0	5S-rRNA	5.58e-46													Cluster_338(929)	1
5S-rRNA	HyS_STRGr.24867	HyS_STRGr.24867.1	114	114	1	108	108	HyS1643:15590-15704	+	0	5S-rRNA	2.51e-44													Cluster_338(929)	1
5S-rRNA	HyS_STRGr.25010	HyS_STRGr.25010.1	116	116	1	111	111	HyS1804:316-432	+	0	5S-rRNA	1.98e-45													Cluster_338(929)	1
5S-rRNA	HyS_STRGr.25011	HyS_STRGr.25011.1	117	117	1	111	111	HyS1804:880-997	+	0	5S-rRNA	5.58e-46													Cluster_338(929)	1
5S-rRNA	HyS_STRGr.25012	HyS_STRGr.25012.1	118	118	1	111	111	HyS1804:1444-1562	+	0	5S-rRNA	2.03e-45													Cluster_338(929)	1
5S-rRNA	HyS_STRGr.25013	HyS_STRGr.25013.1	118	118	1	111	111	HyS1804:2012-2130	+	0	5S-rRNA	2.03e-45													Cluster_338(929)	1
5S-rRNA	HyS_STRGr.25014	HyS_STRGr.25014.1	117	117	1	111	111	HyS1804:2581-2698	+	0	5S-rRNA	5.58e-46													Cluster_338(929)	1
5S-rRNA	HyS_STRGr.25015	HyS_STRGr.25015.1	116	116	1	108	108	HyS1804:3151-3267	+	0	5S-rRNA	1.98e-45													Cluster_338(929)	1
5S-rRNA	HyS_STRGr.25016	HyS_STRGr.25016.1	120	120	1	111	111	HyS1804:3717-3837	+	0	5S-rRNA	5.75e-46													Cluster_338(929)	0.99
5S-rRNA	HyS_STRGr.25017	HyS_STRGr.25017.1	117	117	1	111	111	HyS1804:4287-4404	+	0	5S-rRNA	5.58e-46													Cluster_338(929)	1
5S-rRNA	HyS_STRGr.25018	HyS_STRGr.25018.1	117	117	1	111	111	HyS1804:4856-4973	+	0	5S-rRNA	5.58e-46													Cluster_338(929)	1
5S-rRNA	HyS_STRGr.25019	HyS_STRGr.25019.1	119	119	1	111	111	HyS1804:5424-5543	+	0	5S-rRNA	5.69e-46													Cluster_338(929)	1
5S-rRNA	HyS_STRGr.25020	HyS_STRGr.25020.1	105	105	1	96	96	HyS1804:6003-6108	+	0	5S-rRNA	8.25e-39													Cluster_338(929)	0.99
5S-rRNA	HyS_STRGr.25021	HyS_STRGr.25021.1	117	117	1	111	111	HyS1804:7118-7235	+	0	5S-rRNA	5.58e-46													Cluster_338(929)	1
5S-rRNA	HyS_STRGr.25022	HyS_STRGr.25022.1	118	118	1	111	111	HyS1804:7684-7802	+	0	5S-rRNA	5.63e-46													Cluster_338(929)	0.99
5S-rRNA	HyS_STRGr.25023	HyS_STRGr.25023.1	119	119	1	111	111	HyS1804:8250-8369	+	0	5S-rRNA	5.69e-46													Cluster_338(929)	1
5S-rRNA	HyS_STRGr.25024	HyS_STRGr.25024.1	120	120	1	111	111	HyS1804:8817-8937	+	0	5S-rRNA	5.75e-46													Cluster_338(929)	0.99
5S-rRNA	HyS_STRGr.25025	HyS_STRGr.25025.1	115	115	1	108	108	HyS1804:9944-10059	+	0	5S-rRNA	7.06e-45													Cluster_338(929)	1
5S-rRNA	HyS_STRGr.25026	HyS_STRGr.25026.1	119	119	1	111	111	HyS1804:10509-10628	+	0	5S-rRNA	5.69e-46													Cluster_338(929)	1
5S-rRNA	HyS_STRGr.25028	HyS_STRGr.25028.3	688	121	2	111	111	HyS1804:15022-15710	+	0	5S-rRNA	1.22e-47													Cluster_338(929)	1
5S-rRNA	HyS_STRGr.25029	HyS_STRGr.25029.1	120	120	1	111	111	HyS1804:16155-16275	+	0	5S-rRNA	5.75e-46													Cluster_338(929)	0.99
5S-rRNA	HyS_STRGr.25032	HyS_STRGr.25032.1	118	118	1	108	108	HyS1804:20074-20192	+	0	5S-rRNA	2.03e-45													Cluster_338(929)	1
5S-rRNA	HyS_STRGr.25112	HyS_STRGr.25112.1	112	112	1	105	105	HyS1928:19698-19810	-	0	5S-rRNA	4.12e-42													Cluster_338(929)	0.98
5S-rRNA	HyS_STRGr.25113	HyS_STRGr.25113.1	116	116	1	108	108	HyS1928:80-196	-	0	5S-rRNA	7.14e-45													Cluster_338(929)	0.99
5S-rRNA	HyS_STRGr.25114	HyS_STRGr.25114.1	119	119	1	111	111	HyS1928:639-758	-	0	5S-rRNA	5.69e-46													Cluster_338(929)	1
5S-rRNA	HyS_STRGr.25115	HyS_STRGr.25115.1	112	112	1	105	105	HyS1928:1209-1321	-	0	5S-rRNA	3.18e-43													Cluster_338(929)	1
5S-rRNA	HyS_STRGr.25116	HyS_STRGr.25116.1	120	120	1	111	111	HyS1928:1770-1890	-	0	5S-rRNA	5.75e-46													Cluster_338(929)	0.99
5S-rRNA	HyS_STRGr.25118	HyS_STRGr.25118.1	121	121	1	111	111	HyS1928:2896-3017	-	0	5S-rRNA	5.8e-46													Cluster_338(929)	1
5S-rRNA	HyS_STRGr.25119	HyS_STRGr.25119.1	118	118	1	111	111	HyS1928:3460-3578	-	0	5S-rRNA	5.63e-46													Cluster_338(929)	0.99
5S-rRNA	HyS_STRGr.25120	HyS_STRGr.25120.1	118	118	1	111	111	HyS1928:4024-4142	-	0	5S-rRNA	2.03e-45													Cluster_338(929)	1
5S-rRNA	HyS_STRGr.25121	HyS_STRGr.25121.1	112	112	1	108	108	HyS1928:4587-4699	-	0	5S-rRNA	3.18e-43													Cluster_338(929)	1
5S-rRNA	HyS_STRGr.25122	HyS_STRGr.25122.1	117	117	1	111	111	HyS1928:5143-5260	-	0	5S-rRNA	5.58e-46													Cluster_338(929)	1
5S-rRNA	HyS_STRGr.25123	HyS_STRGr.25123.1	118	118	1	111	111	HyS1928:6266-6384	-	0	5S-rRNA	5.63e-46													Cluster_338(929)	0.99
5S-rRNA	HyS_STRGr.25124	HyS_STRGr.25124.1	119	119	1	111	111	HyS1928:6826-6945	-	0	5S-rRNA	5.69e-46													Cluster_338(929)	1
5S-rRNA	HyS_STRGr.25125	HyS_STRGr.25125.1	119	119	1	111	111	HyS1928:7386-7505	-	0	5S-rRNA	5.69e-46													Cluster_338(929)	1
5S-rRNA	HyS_STRGr.25126	HyS_STRGr.25126.1	118	118	1	111	111	HyS1928:7951-8069	-	0	5S-rRNA	5.63e-46													Cluster_338(929)	0.99
5S-rRNA	HyS_STRGr.25127	HyS_STRGr.25127.1	117	117	1	108	108	HyS1928:8505-8622	-	0	5S-rRNA	7.21e-45													Cluster_338(929)	1
5S-rRNA	HyS_STRGr.25128	HyS_STRGr.25128.1	119	119	1	111	111	HyS1928:9609-9728	-	0	5S-rRNA	2.65e-44													Cluster_338(929)	1
5S-rRNA	HyS_STRGr.25129	HyS_STRGr.25129.1	119	119	1	111	111	HyS1928:10178-10297	-	0	5S-rRNA	1.23e-42													Cluster_338(929)	1
5S-rRNA	HyS_STRGr.25130	HyS_STRGr.25130.1	113	113	1	108	108	HyS1928:10719-10832	-	0	5S-rRNA	4.19e-37													Cluster_338(929)	1
5S-rRNA	HyS_STRGr.25132	HyS_STRGr.25132.1	117	117	1	108	108	HyS1928:11822-11939	-	0	5S-rRNA	2.01e-45													Cluster_338(929)	0.99
5S-rRNA	HyS_STRGr.25133	HyS_STRGr.25133.1	110	110	1	111	111	HyS1928:12959-13069	-	0	5S-rRNA	1.12e-42													Cluster_338(929)	1
5S-rRNA	HyS_STRGr.25134	HyS_STRGr.25134.1	109	109	1	108	108	HyS1928:13527-13636	-	0	5S-rRNA	1.85e-40													Cluster_338(929)	1
5S-rRNA	HyS_STRGr.25135	HyS_STRGr.25135.1	117	117	1	117	117	HyS1928:14092-14209	-	0	5S-rRNA	7.21e-45													Cluster_338(929)	1
5S-rRNA	HyS_STRGr.25136	HyS_STRGr.25136.1	101	101	1	93	93	HyS1928:14661-14762	-	0	5S-rRNA	2.85e-33													Cluster_338(929)	1
5S-rRNA	HyS_STRGr.25137	HyS_STRGr.25137.1	107	107	1	99	99	HyS1928:15230-15337	-	0	5S-rRNA	1.41e-36	DF0001529.1	9.1e-22	5S_DM	Drosophila melanogaster 5S DNA sequence.					XR_007021201.1	5.64e-32	99	PREDICTED: Hydra vulgaris 5S ribosomal RNA (LOC124810652), rRNA	Cluster_338(929)	0.99
5S-rRNA	HyS_STRGr.25138	HyS_STRGr.25138.1	118	118	1	111	111	HyS1928:15768-15886	-	0	5S-rRNA	1.22e-42													Cluster_338(929)	1
5S-rRNA	HyS_STRGr.25139	HyS_STRGr.25139.1	106	106	1	99	99	HyS1928:16338-16444	-	0	5S-rRNA	1.4e-36	DF0001529.1	8.4e-22	5S_DM	Drosophila melanogaster 5S DNA sequence.					XR_007021201.1	5.56e-32	100	PREDICTED: Hydra vulgaris 5S ribosomal RNA (LOC124810652), rRNA	Cluster_338(929)	1
5S-rRNA	HyS_STRGr.25140	HyS_STRGr.25140.1	117	117	1	111	111	HyS1928:16874-16991	-	0	5S-rRNA	5.58e-46													Cluster_338(929)	1
5S-rRNA	HyS_STRGr.25141	HyS_STRGr.25141.1	118	118	1	111	111	HyS1928:18013-18131	-	0	5S-rRNA	7.29e-45													Cluster_338(929)	1
5S-rRNA	HyS_STRGr.25143	HyS_STRGr.25143.1	116	116	1	111	111	HyS1934:466-582	+	0	5S-rRNA	1.98e-45													Cluster_338(929)	1
5S-rRNA	HyS_STRGr.25144	HyS_STRGr.25144.1	121	121	1	111	111	HyS1934:1598-1719	+	0	5S-rRNA	2.7e-44													Cluster_338(929)	1
5S-rRNA	HyS_STRGr.25145	HyS_STRGr.25145.1	108	108	1	108	102	HyS1934:2190-2298	+	0	5S-rRNA	3.97e-37	DF0001529.1	1.8e-20	5S_DM	Drosophila melanogaster 5S DNA sequence.					XR_007021201.1	1.59e-32	100	PREDICTED: Hydra vulgaris 5S ribosomal RNA (LOC124810652), rRNA	Cluster_338(929)	1
5S-rRNA	HyS_STRGr.25146	HyS_STRGr.25146.1	118	118	1	111	111	HyS1934:2752-2870	+	0	5S-rRNA	5.63e-46													Cluster_338(929)	1
5S-rRNA	HyS_STRGr.25147	HyS_STRGr.25147.1	117	117	1	111	111	HyS1934:3322-3439	+	0	5S-rRNA	5.58e-46													Cluster_338(929)	1
5S-rRNA	HyS_STRGr.25148	HyS_STRGr.25148.1	116	116	1	111	111	HyS1934:3891-4007	+	0	5S-rRNA	1.98e-45													Cluster_338(929)	1
5S-rRNA	HyS_STRGr.25150	HyS_STRGr.25150.1	119	119	1	111	111	HyS1934:5028-5147	+	0	5S-rRNA	5.69e-46													Cluster_338(929)	1
5S-rRNA	HyS_STRGr.25151	HyS_STRGr.25151.1	118	118	1	111	111	HyS1934:5599-5717	+	0	5S-rRNA	5.63e-46													Cluster_338(929)	0.99
5S-rRNA	HyS_STRGr.25152	HyS_STRGr.25152.1	120	120	1	111	111	HyS1934:6167-6287	+	0	5S-rRNA	5.75e-46													Cluster_338(929)	1
5S-rRNA	HyS_STRGr.25153	HyS_STRGr.25153.1	114	114	1	105	105	HyS1934:6741-6855	+	0	5S-rRNA	9.04e-44													Cluster_338(929)	0.99
5S-rRNA	HyS_STRGr.25154	HyS_STRGr.25154.1	119	119	1	111	111	HyS1934:7306-7425	+	0	5S-rRNA	5.69e-46													Cluster_338(929)	1
5S-rRNA	HyS_STRGr.25155	HyS_STRGr.25155.1	120	120	1	111	111	HyS1934:7873-7993	+	0	5S-rRNA	5.75e-46													Cluster_338(929)	1
5S-rRNA	HyS_STRGr.25156	HyS_STRGr.25156.1	115	115	1	108	108	HyS1934:8444-8559	+	0	5S-rRNA	7.06e-45													Cluster_338(929)	1
5S-rRNA	HyS_STRGr.25157	HyS_STRGr.25157.1	115	115	1	108	108	HyS1934:9012-9127	+	0	5S-rRNA	7.06e-45													Cluster_338(929)	1
5S-rRNA	HyS_STRGr.25158	HyS_STRGr.25158.1	117	117	1	108	108	HyS1934:9582-9699	+	0	5S-rRNA	7.21e-45													Cluster_338(929)	1
5S-rRNA	HyS_STRGr.25159	HyS_STRGr.25159.1	116	116	1	108	108	HyS1934:10151-10267	+	0	5S-rRNA	7.14e-45													Cluster_338(929)	0.99
5S-rRNA	HyS_STRGr.25160	HyS_STRGr.25160.1	120	120	1	111	111	HyS1934:10716-10836	+	0	5S-rRNA	5.75e-46													Cluster_338(929)	0.99
5S-rRNA	HyS_STRGr.25161	HyS_STRGr.25161.1	120	120	1	111	111	HyS1934:11284-11404	+	0	5S-rRNA	5.75e-46													Cluster_338(929)	0.99
5S-rRNA	HyS_STRGr.25162	HyS_STRGr.25162.1	116	116	1	108	108	HyS1934:11856-11972	+	0	5S-rRNA	1.98e-45													Cluster_338(929)	1
5S-rRNA	HyS_STRGr.25163	HyS_STRGr.25163.1	116	116	1	111	111	HyS1934:12424-12540	+	0	5S-rRNA	1.98e-45													Cluster_338(929)	1
5S-rRNA	HyS_STRGr.25164	HyS_STRGr.25164.1	121	121	1	111	111	HyS1934:12990-13111	+	0	5S-rRNA	5.8e-46													Cluster_338(929)	1
5S-rRNA	HyS_STRGr.25165	HyS_STRGr.25165.1	118	118	1	111	111	HyS1934:13562-13680	+	0	5S-rRNA	5.63e-46													Cluster_338(929)	0.99
5S-rRNA	HyS_STRGr.25166	HyS_STRGr.25166.1	121	121	1	111	111	HyS1934:14130-14251	+	0	5S-rRNA	5.8e-46													Cluster_338(929)	1
5S-rRNA	HyS_STRGr.25167	HyS_STRGr.25167.1	119	119	1	111	111	HyS1934:14701-14820	+	0	5S-rRNA	5.69e-46													Cluster_338(929)	1
5S-rRNA	HyS_STRGr.25168	HyS_STRGr.25168.1	121	121	1	111	111	HyS1934:15268-15389	+	0	5S-rRNA	5.8e-46													Cluster_338(929)	1
5S-rRNA	HyS_STRGr.25169	HyS_STRGr.25169.1	116	116	1	108	108	HyS1934:15842-15958	+	0	5S-rRNA	2.57e-44													Cluster_338(929)	1
5S-rRNA	HyS_STRGr.25170	HyS_STRGr.25170.1	119	119	1	111	111	HyS1934:16407-16526	+	0	5S-rRNA	5.69e-46													Cluster_338(929)	1
5S-rRNA	HyS_STRGr.25171	HyS_STRGr.25171.1	121	121	1	111	111	HyS1934:16976-17097	+	0	5S-rRNA	2.7e-44													Cluster_338(929)	1
5S-rRNA	HyS_STRGr.25172	HyS_STRGr.25172.1	119	119	1	111	111	HyS1934:18115-18234	+	0	5S-rRNA	5.69e-46													Cluster_338(929)	1
5S-rRNA	HyS_STRGr.25175	HyS_STRGr.25175.1	119	119	1	114	114	HyS1934:19823-19942	+	0	5S-rRNA	9.52e-44													Cluster_338(929)	1
5S-rRNA	HyS_STRGr.25214	HyS_STRGr.25214.1	118	118	1	111	111	HyS2017:282-400	-	0	5S-rRNA	9.49e-39													Cluster_338(929)	1
5S-rRNA	HyS_STRGr.25216	HyS_STRGr.25216.1	116	116	1	108	108	HyS2017:1418-1534	-	0	5S-rRNA	1.98e-45													Cluster_338(929)	1
5S-rRNA	HyS_STRGr.25218	HyS_STRGr.25218.1	119	119	1	114	114	HyS2017:2556-2675	-	0	5S-rRNA	2.05e-45													Cluster_338(929)	1
5S-rRNA	HyS_STRGr.25219	HyS_STRGr.25219.1	117	117	1	108	108	HyS2017:3122-3239	-	0	5S-rRNA	7.21e-45													Cluster_338(929)	1
5S-rRNA	HyS_STRGr.25220	HyS_STRGr.25220.1	115	115	1	108	108	HyS2017:3691-3806	-	0	5S-rRNA	2.54e-44													Cluster_338(929)	0.99
5S-rRNA	HyS_STRGr.25222	HyS_STRGr.25222.1	119	119	1	111	111	HyS2017:4828-4947	-	0	5S-rRNA	5.69e-46													Cluster_338(929)	1
5S-rRNA	HyS_STRGr.25223	HyS_STRGr.25223.1	120	120	1	111	111	HyS2017:5398-5518	-	0	5S-rRNA	5.75e-46													Cluster_338(929)	0.99
5S-rRNA	HyS_STRGr.25224	HyS_STRGr.25224.1	118	118	1	111	111	HyS2017:5968-6086	-	0	5S-rRNA	5.63e-46													Cluster_338(929)	1
5S-rRNA	HyS_STRGr.25226	HyS_STRGr.25226.1	118	118	1	111	111	HyS2017:7104-7222	-	0	5S-rRNA	5.63e-46													Cluster_338(929)	0.99
5S-rRNA	HyS_STRGr.25227	HyS_STRGr.25227.1	117	117	1	111	111	HyS2017:7674-7791	-	0	5S-rRNA	5.58e-46													Cluster_338(929)	1
5S-rRNA	HyS_STRGr.25228	HyS_STRGr.25228.1	116	116	1	111	111	HyS2017:8243-8359	-	0	5S-rRNA	1.98e-45													Cluster_338(929)	1
5S-rRNA	HyS_STRGr.25229	HyS_STRGr.25229.1	120	120	1	111	111	HyS2017:8810-8930	-	0	5S-rRNA	5.75e-46													Cluster_338(929)	0.99
5S-rRNA	HyS_STRGr.25230	HyS_STRGr.25230.1	118	118	1	108	108	HyS2017:9378-9496	-	0	5S-rRNA	2.03e-45													Cluster_338(929)	1
5S-rRNA	HyS_STRGr.25232	HyS_STRGr.25232.1	119	119	1	111	111	HyS2017:10516-10635	-	0	5S-rRNA	5.69e-46													Cluster_338(929)	1
5S-rRNA	HyS_STRGr.25233	HyS_STRGr.25233.1	116	116	1	111	111	HyS2017:11088-11204	-	0	5S-rRNA	1.98e-45													Cluster_338(929)	1
5S-rRNA	HyS_STRGr.25234	HyS_STRGr.25234.1	118	118	1	111	111	HyS2017:11655-11773	-	0	5S-rRNA	5.63e-46													Cluster_338(929)	0.99
5S-rRNA	HyS_STRGr.25235	HyS_STRGr.25235.1	121	121	1	114	114	HyS2017:12224-12345	-	0	5S-rRNA	5.8e-46													Cluster_338(929)	0.99
5S-rRNA	HyS_STRGr.25236	HyS_STRGr.25236.1	115	115	1	108	108	HyS2017:12794-12909	-	0	5S-rRNA	7.06e-45													Cluster_338(929)	1
5S-rRNA	HyS_STRGr.25237	HyS_STRGr.25237.1	116	116	1	111	111	HyS2017:13363-13479	-	0	5S-rRNA	1.98e-45													Cluster_338(929)	1
5S-rRNA	HyS_STRGr.25238	HyS_STRGr.25238.1	118	118	1	111	111	HyS2017:13930-14048	-	0	5S-rRNA	5.63e-46													Cluster_338(929)	0.99
5S-rRNA	HyS_STRGr.25239	HyS_STRGr.25239.1	120	120	1	111	111	HyS2017:14498-14618	-	0	5S-rRNA	5.75e-46													Cluster_338(929)	0.99
5S-rRNA	HyS_STRGr.25240	HyS_STRGr.25240.1	116	116	1	108	108	HyS2017:15067-15183	-	0	5S-rRNA	7.14e-45													Cluster_338(929)	0.99
5S-rRNA	HyS_STRGr.25241	HyS_STRGr.25241.1	119	119	1	111	111	HyS2017:15637-15756	-	0	5S-rRNA	5.69e-46													Cluster_338(929)	1
5S-rRNA	HyS_STRGr.25242	HyS_STRGr.25242.1	117	117	1	111	111	HyS2017:16206-16323	-	0	5S-rRNA	5.58e-46													Cluster_338(929)	1
5S-rRNA	HyS_STRGr.25243	HyS_STRGr.25243.1	120	120	1	111	111	HyS2017:16773-16893	-	0	5S-rRNA	5.75e-46													Cluster_338(929)	1
5S-rRNA	HyS_STRGr.25244	HyS_STRGr.25244.1	121	121	1	111	111	HyS2017:17342-17463	-	0	5S-rRNA	5.8e-46													Cluster_338(929)	1
5S-rRNA	HyS_STRGr.25245	HyS_STRGr.25245.1	115	115	1	108	108	HyS2017:17914-18029	-	0	5S-rRNA	7.06e-45													Cluster_338(929)	1
5S-rRNA	HyS_STRGr.25246	HyS_STRGr.25246.1	120	120	1	114	114	HyS2017:18483-18603	-	0	5S-rRNA	2.07e-45													Cluster_338(929)	0.99
5S-rRNA	HyS_STRGr.25290	HyS_STRGr.25290.1	121	121	1	111	111	HyS2047:406-527	+	0	5S-rRNA	5.8e-46													Cluster_338(929)	1
5S-rRNA	HyS_STRGr.25291	HyS_STRGr.25291.1	121	121	1	111	111	HyS2047:975-1096	+	0	5S-rRNA	2.7e-44													Cluster_338(929)	1
5S-rRNA	HyS_STRGr.25292	HyS_STRGr.25292.1	121	121	1	111	111	HyS2047:1543-1664	+	0	5S-rRNA	2.7e-44													Cluster_338(929)	1
5S-rRNA	HyS_STRGr.25294	HyS_STRGr.25294.1	120	120	1	111	111	HyS2047:2683-2803	+	0	5S-rRNA	2.67e-44													Cluster_338(929)	0.99
5S-rRNA	HyS_STRGr.25298	HyS_STRGr.25298.1	121	121	1	111	111	HyS2047:5528-5649	+	0	5S-rRNA	2.7e-44													Cluster_338(929)	1
5S-rRNA	HyS_STRGr.25299	HyS_STRGr.25299.1	114	114	1	108	108	HyS2047:6102-6216	+	0	5S-rRNA	2.51e-44													Cluster_338(929)	1
5S-rRNA	HyS_STRGr.25300	HyS_STRGr.25300.1	119	119	1	111	111	HyS2047:6668-6787	+	0	5S-rRNA	5.69e-46													Cluster_338(929)	1
5S-rRNA	HyS_STRGr.25301	HyS_STRGr.25301.1	122	122	1	111	111	HyS2047:7235-7357	+	0	5S-rRNA	5.86e-46													Cluster_338(929)	1
5S-rRNA	HyS_STRGr.25302	HyS_STRGr.25302.1	119	119	1	111	111	HyS2047:7806-7925	+	0	5S-rRNA	2.65e-44													Cluster_338(929)	1
5S-rRNA	HyS_STRGr.25303	HyS_STRGr.25303.1	119	119	1	111	111	HyS2047:8375-8494	+	0	5S-rRNA	2.65e-44													Cluster_338(929)	1
5S-rRNA	HyS_STRGr.25304	HyS_STRGr.25304.1	117	117	1	111	111	HyS2047:8944-9061	+	0	5S-rRNA	2.01e-45													Cluster_338(929)	1
5S-rRNA	HyS_STRGr.25305	HyS_STRGr.25305.1	119	119	1	111	111	HyS2047:9514-9633	+	0	5S-rRNA	2.65e-44													Cluster_338(929)	1
5S-rRNA	HyS_STRGr.25306	HyS_STRGr.25306.1	121	121	1	111	111	HyS2047:10081-10202	+	0	5S-rRNA	2.7e-44													Cluster_338(929)	1
5S-rRNA	HyS_STRGr.25307	HyS_STRGr.25307.1	120	120	1	111	111	HyS2047:10650-10770	+	0	5S-rRNA	2.67e-44													Cluster_338(929)	0.99
5S-rRNA	HyS_STRGr.25309	HyS_STRGr.25309.1	118	118	1	111	111	HyS2047:11790-11908	+	0	5S-rRNA	2.62e-44													Cluster_338(929)	0.99
5S-rRNA	HyS_STRGr.25311	HyS_STRGr.25311.1	119	119	1	111	111	HyS2047:12928-13047	+	0	5S-rRNA	2.65e-44													Cluster_338(929)	1
5S-rRNA	HyS_STRGr.25312	HyS_STRGr.25312.1	119	119	1	111	111	HyS2047:13497-13616	+	0	5S-rRNA	2.65e-44													Cluster_338(929)	1
5S-rRNA	HyS_STRGr.25313	HyS_STRGr.25313.1	119	119	1	111	111	HyS2047:14066-14185	+	0	5S-rRNA	2.65e-44													Cluster_338(929)	1
5S-rRNA	HyS_STRGr.25314	HyS_STRGr.25314.1	119	119	1	111	111	HyS2047:14635-14754	+	0	5S-rRNA	2.65e-44													Cluster_338(929)	1
5S-rRNA	HyS_STRGr.25316	HyS_STRGr.25316.1	119	119	1	111	111	HyS2047:15773-15892	+	0	5S-rRNA	2.65e-44													Cluster_338(929)	1
5S-rRNA	HyS_STRGr.25319	HyS_STRGr.25319.1	119	119	1	111	111	HyS2047:17479-17598	+	0	5S-rRNA	2.65e-44													Cluster_338(929)	1
5S-rRNA	HyS_STRGr.25385	HyS_STRGr.25385.1	103	103	1	90	57	HyS2127:18275-18378	-	0	5S-rRNA	1.35e-36													Cluster_338(929)	1
5S-rRNA	HyS_STRGr.25388	HyS_STRGr.25388.1	118	118	1	111	111	HyS2127:4766-4884	-	0	5S-rRNA	2.03e-45													Cluster_338(929)	1
5S-rRNA	HyS_STRGr.25389	HyS_STRGr.25389.1	121	121	1	111	111	HyS2127:5327-5448	-	0	5S-rRNA	5.8e-46													Cluster_338(929)	1
5S-rRNA	HyS_STRGr.25392	HyS_STRGr.25392.3	1831	116	2	117	117	HyS2127:9688-11519	-	0	5S-rRNA	1.5e-41													Cluster_338(929)	0.98
5S-rRNA	HyS_STRGr.25393	HyS_STRGr.25393.1	1862	119	2	111	111	HyS2127:13877-15739	-	0	5S-rRNA	4.4e-47													Cluster_338(929)	0.99
5S-rRNA	HyS_STRGr.25404	HyS_STRGr.25404.1	116	116	1	108	108	HyS2136:13546-13662	-	0	5S-rRNA	2.57e-44													Cluster_338(929)	1
5S-rRNA	HyS_STRGr.25406	HyS_STRGr.25406.1	112	112	1	108	108	HyS2136:15247-15359	-	0	5S-rRNA	3.18e-43													Cluster_338(929)	1
5S-rRNA	HyS_STRGr.25407	HyS_STRGr.25407.1	116	116	1	108	108	HyS2136:15810-15926	-	0	5S-rRNA	7.14e-45													Cluster_338(929)	0.99
5S-rRNA	HyS_STRGr.25409	HyS_STRGr.25409.1	117	117	1	111	111	HyS2136:16944-17061	-	0	5S-rRNA	7.21e-45													Cluster_338(929)	1
5S-rRNA	HyS_STRGr.25412	HyS_STRGr.25412.1	112	112	1	111	111	HyS2150:252-364	-	0	5S-rRNA	3.18e-43													Cluster_338(929)	1
5S-rRNA	HyS_STRGr.25413	HyS_STRGr.25413.1	105	105	1	99	99	HyS2150:817-922	-	0	5S-rRNA	2.29e-39													Cluster_338(929)	1
5S-rRNA	HyS_STRGr.25414	HyS_STRGr.25414.1	119	119	1	111	111	HyS2150:1384-1503	-	0	5S-rRNA	5.69e-46													Cluster_338(929)	1
5S-rRNA	HyS_STRGr.25416	HyS_STRGr.25416.1	115	115	1	111	111	HyS2150:2528-2643	-	0	5S-rRNA	7.06e-45													Cluster_338(929)	1
5S-rRNA	HyS_STRGr.25417	HyS_STRGr.25417.1	115	115	1	111	111	HyS2150:3078-3193	-	0	5S-rRNA	7.06e-45													Cluster_338(929)	1
5S-rRNA	HyS_STRGr.25419	HyS_STRGr.25419.1	117	117	1	111	111	HyS2150:4215-4332	-	0	5S-rRNA	5.58e-46													Cluster_338(929)	1
5S-rRNA	HyS_STRGr.25420	HyS_STRGr.25420.1	117	117	1	108	108	HyS2150:4783-4900	-	0	5S-rRNA	2.01e-45													Cluster_338(929)	0.99
5S-rRNA	HyS_STRGr.25421	HyS_STRGr.25421.1	131	131	1	123	123	HyS2150:5353-5484	-	0	5S-rRNA	6.29e-46													Cluster_338(929)	0.92
5S-rRNA	HyS_STRGr.25422	HyS_STRGr.25422.1	116	116	1	111	111	HyS2150:5924-6040	-	0	5S-rRNA	1.98e-45													Cluster_338(929)	1
5S-rRNA	HyS_STRGr.25423	HyS_STRGr.25423.1	129	129	1	123	123	HyS2150:6493-6622	-	0	5S-rRNA	2.22e-45													Cluster_338(929)	0.92
5S-rRNA	HyS_STRGr.25425	HyS_STRGr.25425.1	120	120	1	111	111	HyS2150:7629-7749	-	0	5S-rRNA	5.75e-46													Cluster_338(929)	0.99
5S-rRNA	HyS_STRGr.25426	HyS_STRGr.25426.1	115	115	1	111	111	HyS2150:8202-8317	-	0	5S-rRNA	7.06e-45													Cluster_338(929)	1
5S-rRNA	HyS_STRGr.25429	HyS_STRGr.25429.1	116	116	1	108	108	HyS2150:9907-10023	-	0	5S-rRNA	7.14e-45													Cluster_338(929)	0.99
5S-rRNA	HyS_STRGr.25430	HyS_STRGr.25430.1	116	116	1	108	108	HyS2150:10477-10593	-	0	5S-rRNA	7.14e-45													Cluster_338(929)	0.99
5S-rRNA	HyS_STRGr.25431	HyS_STRGr.25431.1	120	120	1	111	111	HyS2150:11046-11166	-	0	5S-rRNA	5.75e-46													Cluster_338(929)	0.99
5S-rRNA	HyS_STRGr.25432	HyS_STRGr.25432.1	115	115	1	111	111	HyS2150:11619-11734	-	0	5S-rRNA	7.06e-45													Cluster_338(929)	1
5S-rRNA	HyS_STRGr.25433	HyS_STRGr.25433.1	122	122	1	114	114	HyS2150:12185-12307	-	0	5S-rRNA	5.86e-46													Cluster_338(929)	0.98
5S-rRNA	HyS_STRGr.25434	HyS_STRGr.25434.1	111	111	1	111	111	HyS2150:12761-12872	-	0	5S-rRNA	1.13e-42													Cluster_338(929)	1
5S-rRNA	HyS_STRGr.25435	HyS_STRGr.25435.1	115	115	1	108	108	HyS2150:13327-13442	-	0	5S-rRNA	7.06e-45													Cluster_338(929)	1
5S-rRNA	HyS_STRGr.25436	HyS_STRGr.25436.1	103	103	1	96	96	HyS2150:13897-14000	-	0	5S-rRNA	2.9e-38													Cluster_338(929)	1
5S-rRNA	HyS_STRGr.25438	HyS_STRGr.25438.1	118	118	1	111	111	HyS2150:15035-15153	-	0	5S-rRNA	4.38e-42													Cluster_338(929)	1
5S-rRNA	HyS_STRGr.25439	HyS_STRGr.25439.1	118	118	1	111	111	HyS2150:15602-15720	-	0	5S-rRNA	2.03e-45													Cluster_338(929)	1
[truncated: 3,926 more rows]
