# Supplementary material for: Parallels and contrasts between the cnidarian and bilaterian maternal-to-zygotic transition are revealed in Hydractinia embryos
Source: bioRxiv. 2023 May 10:2023.05.09.540083. Preprint. [Version 1] doi: 10.1101/2023.05.09.540083 (PMC10197650; doi:10.1101/2023.05.09.540083)
Supplement: Supplement 6 [file media-6.xlsx]

## Sheet: Stage specific genes
Gene_id	SwPr_Blast_hit	SwPr_E.value	SwPr_Species	SwPr_Description	best_BLAST_hit	eval	pannzer_description	pannzer_gene_name	high_stage	low_stage	Max_expr	egg_pa_avg_TPM	4h_pa_avg_TPM	5h_pa_avg_TPM	6h_pa_avg_TPM	7h_pa_avg_TPM	24h_pa_avg_TPM	48h_pa_avg_TPM	72h_pa_avg_TPM
HyS0038.129	sp|Q8VIG3.2|	2.05e-58	Mus musculus	Radial spoke head 1 homolog	XP_001637192.1 predicted protein [Nematostella vectensis]	2.5e-07	Molecular chaperone Tir	NA	24h	egg	55.0595	0	0.111897	1.09344	0.732189	0.552501	55.0595	53.3534	43.2303
HyS0010.320	sp|Q68DU8.1|	2.66e-71	Homo sapiens	BTB/POZ domain-containing protein KCTD16	XP_022799372.1 BTB/POZ domain-containing protein KCTD12-like [Stylophora pistillata]	7.2e-90	Potassium channel tetramerization domain containing 16	NA	24h	5h	111.437	0.0471935	0.421346	0	3.04092	1.00309	111.437	80.4856	54.4804
HyS0011.183	sp|B4NAL6.1|	0	Drosophila willistoni	cGMP-specific 3',5'-cyclic phosphodiesterase	XP_012566186.1 PREDICTED: cGMP-specific 3',5'-cyclic phosphodiesterase-like [Hydra vulgaris]	2.6e-307	Phosphodiesterase	NA	24h	egg	7.34326	0.276718	0.92133	1.7473	1.53288	0.86807	7.34326	6.30247	6.29991
HyS0019.73	sp|P0C1Q2.1|	0	Mus musculus	Dual 3',5'-cyclic-AMP and -GMP phosphodiesterase 11A	XP_012556304.1 PREDICTED: dual 3',5'-cyclic-AMP and -GMP phosphodiesterase 11A-like [Hydra vulgaris]	1.4e-280	Phosphodiesterase	NA	24h	egg	10.9046	0	0.0173012	0	2.55783	1.70368	10.9046	8.27097	7.14857
HyS0001.151	sp|P91119.3|	0	Caenorhabditis elegans	Probable 3',5'-cyclic phosphodiesterase pde-5	XP_002165749.3 PREDICTED: probable 3',5'-cyclic phosphodiesterase pde-5 [Hydra vulgaris]	0	Phosphodiesterase	NA	24h	egg	26.4966	0.214537	0.30677	0.997538	0.80201	0.823216	26.4966	16.1066	12.6709
HyS0042.81	sp|Q803U7.1|	2.15e-92	Danio rerio	Exonuclease 1	XP_004209496.2 PREDICTED: exonuclease 1-like [Hydra vulgaris]	7.9e-151	Exodeoxyribonuclease I	EXO1	egg	72h	96.3251	96.3251	31.0451	23.9784	22.6289	22.7479	5.28457	1.86624	0.98277
HyS0018.131	sp|Q5PQP5.1|	6.51e-79	Rattus norvegicus	Structure-specific endonuclease subunit SLX1	XP_002170246.1 PREDICTED: structure-specific endonuclease subunit slx1-like [Hydra vulgaris]	1.2e-80	Structure-specific endonuclease subunit SLX1	SLX1	4h	72h	22.3335	19.6325	22.3335	18.1314	19.7583	17.6232	5.21592	1.43085	0.97397
HyS0062.48	sp|P29240.1|	9.71e-161	Diplobatis ommata	5'-nucleotidase	XP_002164828.2 PREDICTED: 5'-nucleotidase-like [Hydra vulgaris]	1.1e-152	5'-nucleotidase ecto	NT5E	24h	6h	8.74382	0.0499093	0.0753708	0.183948	0	0.362197	8.74382	5.1594	3.57708
HyS0053.159	sp|Q03393.1|	4.06e-57	Homo sapiens	6-pyruvoyl tetrahydrobiopterin synthase	XP_014236221.1 6-pyruvoyl tetrahydrobiopterin synthase [Trichogramma pretiosum]	3.1e-48	6-pyruvoyl tetrahydrobiopterin synthase	PTS	24h	egg	13.4541	0	0	0	0	1.30503	13.4541	9.44936	12.7073
HyS0012.145	sp|P53369.1|	3.5e-51	Rattus norvegicus	Oxidized purine nucleoside triphosphate hydrolase	XP_002161106.1 PREDICTED: 7,8-dihydro-8-oxoguanine triphosphatase-like [Hydra vulgaris]	6.4e-59	Nudix (Nucleoside diphosphate linked moiety X)-type motif 1	NUDT1	6h	24h	14.0884	11.1178	10.9955	11.5408	14.0884	11.9726	0.818255	1.15698	0.824611
HyS0280.1	sp|Q9D2R0.1|	0	Mus musculus	Acetoacetyl-CoA synthetase	XP_020914748.1 acetoacetyl-CoA synthetase-like [Exaiptasia pallida]	5.4e-216	Acetoacetyl-CoA synthetase	AACS	4h	24h	6.78939	4.53712	6.78939	2.48603	4.51579	5.41958	0.790863	0.821996	0.948674
HyS0010.432	sp|P22770.1|	3.52e-100	Gallus gallus	Neuronal acetylcholine receptor subunit alpha-7	XP_022783553.1 neuronal acetylcholine receptor subunit alpha-3-like isoform X1 [Stylophora pistillata]	1e-141	Nicotinic acetylcholine receptor subunit type G	NA	24h	egg	8.95697	0	0	0	0	0	8.95697	8.36222	8.35318
HyS0041.58	sp|Q9PTS8.1|	5.3e-92	Gallus gallus	Neuronal acetylcholine receptor subunit alpha-9	XP_015774560.1 PREDICTED: neuronal acetylcholine receptor subunit beta-3-like [Acropora digitifera]	4.4e-105	Nicotinic acetylcholine receptor alpha subunit	NA	48h	5h	19.2979	0.607211	0.674948	0.415168	3.29019	3.70722	14.2484	19.2979	16.4954
HyS0061.78	sp|Q76KP1.1|	1.71e-84	Homo sapiens	N-acetyl-beta-glucosaminyl-glycoprotein 4-beta-N-acetylgalactosaminyltransferase 1	XP_012566940.1 PREDICTED: N-acetyl-beta-glucosaminyl-glycoprotein 4-beta-N-acetylgalactosaminyltransferase 1-like [Hydra vulgaris]	3.5e-229	Hexosyltransferase	NA	egg	24h	76.4231	76.4231	54.6563	62.0037	44.7382	26.8331	0.418103	0.758548	0.570476
HyS0176.7	sp|Q76KP1.1|	4.33e-84	Homo sapiens	N-acetyl-beta-glucosaminyl-glycoprotein 4-beta-N-acetylgalactosaminyltransferase 1	XP_012566940.1 PREDICTED: N-acetyl-beta-glucosaminyl-glycoprotein 4-beta-N-acetylgalactosaminyltransferase 1-like [Hydra vulgaris]	9.1e-228	Hexosyltransferase	NA	egg	24h	42.5064	42.5064	32.4032	36.8241	18.9695	15.3573	0	0.477019	0.846411
HyS0435.2	sp|Q5EAB6.1|	0	Bos taurus	Protein O-linked-mannose beta-1,2-N-acetylglucosaminyltransferase 1	XP_004210875.2 PREDICTED: protein O-linked-mannose beta-1,2-N-acetylglucosaminyltransferase 1-like [Hydra vulgaris]	5.6e-254	O-linked-mannose beta-1,2-N-acetylglucosaminyltransferase 1	POMGNT1	24h	6h	47.2447	0.0927142	0.0818079	0.560659	0	0.368368	47.2447	9.35772	6.46917
HyS0047.82	sp|Q0WW17.1|	9.31e-36	Arabidopsis thaliana	Protein REDUCED WALL ACETYLATION 2	XP_002169412.3 PREDICTED: probable O-acetyltransferase CAS1 [Hydra vulgaris]	9.3e-146	CAS1 domain-containing protein 1	NA	24h	4h	13.5791	0.00709113	0	0	0	0.0181451	13.5791	7.26394	4.04112
HyS0005.376	sp|O97860.1|	2.01e-95	Oryctolagus cuniculus	Tartrate-resistant acid phosphatase type 5	XP_002162406.1 PREDICTED: tartrate-resistant acid phosphatase type 5-like [Hydra vulgaris]	1.2e-108	Tartrate-resistant acid phosphatase type 5	NA	egg	4h	6.08283	6.08283	0.7822	2.83526	2.11918	1.55197	2.8807	4.71239	4.54098
HyS0062.68	sp|P29288.1|	1.83e-80	Rattus norvegicus	Tartrate-resistant acid phosphatase type 5	XP_012567061.1 PREDICTED: tartrate-resistant acid phosphatase type 5-like isoform X1 [Hydra vulgaris]	5.5e-119	Tartrate-resistant acid phosphatase type 5	ACP5	24h	5h	23.4041	0.208665	0.262271	0	0	0.0260067	23.4041	14.1768	5.7332
HyS1349.2	sp|Q5ZL43.1|	1.33e-61	Gallus gallus	Acireductone dioxygenase	RLW12316.1 hypothetical protein DV515_00000737 [Erythrura gouldiae]	1.2e-47	1,2-dihydroxy-3-keto-5-methylthiopentene dioxygenase	ADI1	5h	4h	81.4907	0.00045665	2.97e-08	81.4907	33.0024	0.00273471	28.6988	2.78886	0.0185191
HyS0004.352	sp|O08816.2|	6.42e-09	Rattus norvegicus	Actin nucleation-promoting factor WASL	XP_004210605.2 PREDICTED: neural Wiskott-Aldrich syndrome protein-like [Hydra vulgaris]	5.1e-11	Wiskott-Aldrich syndrome protein (Fragment)	NA	egg	5h	62.018	62.018	4.44742	0	12.4624	11.8896	31.4696	29.3881	27.7455
HyS0024.219	sp|Q869L3.2|	0.73	Dictyostelium discoideum	Midasin	NA	NA	vegetative cell wall protein gp1-like	NA	24h	5h	491.028	0.00784183	0.0327015	0	0	0.346042	491.028	427.385	134.845
HyS0045.92	sp|Q1EG27.2|	7.27e-22	Mus musculus	Myosin-IIIb	XP_004593304.1 PREDICTED: myosin-15 [Ochotona princeps]	4.9e-17	Unconventional myosin-VI	NA	egg	5h	15.677	15.677	10.0314	0	8.40601	4.84703	2.23147	1.89996	1.79855
HyS0070.27	sp|P26043.3|	0	Mus musculus	Radixin	XP_002160112.1 PREDICTED: radixin-like [Hydra vulgaris]	2.6e-135	Ezrin Cytovillin	NA	5h	48h	37.9776	28.457	36.8154	37.9776	27.6662	21.9227	0.477456	0.372065	0.390176
HyS0019.68	sp|Q8IDX6.1|	0.061	Plasmodium falciparum 3D7	Reticulocyte-binding protein homolog 2a	XP_002167200.2 PREDICTED: proteoglycan 4-like [Hydra vulgaris]	9.1e-50	Minus adhesion receptor 1	NA	24h	4h	128.625	0.0245387	0.0218355	0.151524	0.0998397	0.0459212	128.625	102.29	37.945
HyS0005.155	sp|O88398.2|	9.78e-130	Mus musculus	Advillin	XP_012555358.1 PREDICTED: advillin [Hydra vulgaris]	3.8e-153	Gelsolin, cytoplasmic (Fragment)	NA	48h	4h	6.37742	0.00693137	0	0.266806	0.0878347	0.0124753	0.651361	6.37742	5.31294
HyS0068.73	sp|Q75JP5.1|	1.76e-15	Dictyostelium discoideum	Calponin homology domain-containing protein DDB_G0272472	XP_002165655.3 PREDICTED: uncharacterized protein LOC100214450 [Hydra vulgaris]	0	Signal recognition particle-docking protein FtsY	NA	48h	egg	10.4603	0.423288	0.514201	0.832289	0.683314	0.861544	9.90767	10.4603	4.95442
HyS0048.94	sp|Q9WUM4.2|	1.77e-153	Mus musculus	Coronin-1C	XP_005916405.1 PREDICTED: uncharacterized protein LOC102291280 isoform X1 [Haplochromis burtoni]	3e-106	Coronin	CORO6	48h	5h	32.9393	0.132578	0.130525	0	0.137707	0.166337	30.9598	32.9393	18.3713
HyS0070.69	sp|Q7JQD3.1|	4.23e-124	Lumbricus terrestris	Gelsolin-like protein 1	XP_012559373.1 PREDICTED: gelsolin-like protein 1 [Hydra vulgaris]	4.5e-157	Gelsolin	NA	24h	6h	5.81699	0.66022	0.927673	1.27479	0.421944	0.809251	5.81699	3.0197	3.64018
HyS0030.204	sp|Q9Y490.3|	0	Homo sapiens	Talin-1	XP_012553784.1 PREDICTED: talin-1-like [Hydra vulgaris]	0	I/LWEQ domain-containing protein	NA	48h	egg	9.67061	0.144431	0.370944	0.763703	2.40551	2.4893	8.98797	9.67061	8.12407
HyS0001.63	sp|P12007.2|	1.21e-61	Rattus norvegicus	Isovaleryl-CoA dehydrogenase, mitochondrial	XP_014450966.1 PREDICTED: isovaleryl-CoA dehydrogenase, mitochondrial [Alligator mississippiensis]	3.6e-50	DNA-directed RNA polymerase subunit beta	IVD	5h	egg	6.78906	0	1.08725	6.78906	1.97886	6.06079	3.09202	3.41408	2.93756
HyS0089.42	sp|P17707.2|	2.13e-70	Homo sapiens	S-adenosylmethionine decarboxylase proenzyme	XP_002164390.1 PREDICTED: S-adenosylmethionine decarboxylase proenzyme 2-like [Hydra vulgaris]	4.3e-75	S-adenosylmethionine decarboxylase proenzyme	AMD1	48h	5h	6.23139	0.0902464	0.0918595	0	0	0	4.45048	6.23139	3.88342
HyS0065.57	sp|Q8VHH7.2|	0	Mus musculus	Adenylate cyclase type 3	XP_004206359.2 PREDICTED: adenylate cyclase type 2-like [Hydra vulgaris]	2.9e-215	Rutabaga adenylyl cyclase	NA	24h	egg	23.8274	0.3282	0.466081	0.366595	0.551526	0.37415	23.8274	23.7057	16.3942
HyS0007.80	sp|Q9HCF6.4|	4.74e-147	Homo sapiens	Transient receptor potential cation channel subfamily M member 3	XP_027035725.1 transient receptor potential cation channel subfamily M member 3-like isoform X1 [Pocillopora damicornis]	1.3e-184	ADP-ribose pyrophosphatase, mitochondrial	TRPM2	egg	48h	8.57478	8.57478	7.27206	6.1595	3.79133	3.19593	0.0484186	0.0335963	0.0593909
HyS0048.98	sp|Q3MHQ7.1|	1.63e-60	Bos taurus	Lysoplasmalogenase-like protein TMEM86A	XP_012555911.1 PREDICTED: lysoplasmalogenase-like protein TMEM86A [Hydra vulgaris]	1.5e-85	Transmembrane protein 86A	TMEM86A	7h	egg	13.263	0	1.9831	10.2059	11.1526	13.263	8.44862	9.12893	9.36201
HyS0040.89	sp|P04066.4|	5.6e-36	Homo sapiens	Tissue alpha-L-fucosidase	XP_002154947.3 PREDICTED: tissue alpha-L-fucosidase-like [Hydra vulgaris]	8.9e-47	Plasma alpha-L-fucosidase	NA	24h	egg	53.0718	0	0	0	0	0.0672005	53.0718	24.5849	12.8808
HyS0040.87	sp|Q99LJ1.1|	6.88e-170	Mus musculus	Tissue alpha-L-fucosidase	XP_002154947.3 PREDICTED: tissue alpha-L-fucosidase-like [Hydra vulgaris]	1.8e-209	Tissue alpha-L-fucosidase	FUCA2	24h	egg	14.6525	0	0	0	0	0.074337	14.6525	8.31127	3.23296
HyS0037.28	sp|P95896.1|	1.48e-127	Saccharolobus solfataricus P2	Amidase	XP_012562765.1 PREDICTED: glutamyl-tRNA(Gln) amidotransferase subunit A, chloroplastic/mitochondrial-like isoform X1 [Hydra vulgaris]	2.3e-173	Complement component 1 Q subcomponent-binding protein, mitochondrial	NA	48h	4h	28.452	0.0828132	0.0177361	0.20005	1.71697	1.54696	5.52607	28.452	25.4864
HyS0002.197	sp|Q9D964.1|	1.91e-67	Mus musculus	Glycine amidinotransferase, mitochondrial	XP_020645829.1 glycine amidinotransferase, mitochondrial [Pogona vitticeps]	9.9e-56	Glycine amidinotransferase	GATM	48h	4h	59.3937	1.1116	0.380782	3.08113	1.989	0.721725	54.3169	59.3937	57.2662
HyS0002.195	sp|Q2HJ74.1|	2.23e-48	Bos taurus	Glycine amidinotransferase, mitochondrial	CAF99801.1 unnamed protein product, partial [Tetraodon nigroviridis]	1e-59	Glycine amidinotransferase	GATM	48h	5h	5.83287	0.234871	0.0891065	0	0	0	3.56783	5.83287	5.62566
HyS0010.363	sp|Q6DIV6.1|	8.27e-74	Xenopus tropicalis	Vesicular inhibitory amino acid transporter	XP_002163920.1 PREDICTED: vesicular inhibitory amino acid transporter-like [Hydra vulgaris]	3.8e-177	Vesicular inhibitory amino acid transporter	SLC32A1	24h	4h	18.5013	0.0389803	0	0.24002	0.317446	0.342383	18.5013	9.52309	3.76668
HyS0013.89	sp|Q6PF45.1|	1.73e-56	Xenopus laevis	Vesicular inhibitory amino acid transporter	XP_002159299.1 PREDICTED: vesicular inhibitory amino acid transporter-like [Hydra vulgaris]	1.8e-157	Vesicular inhibitory amino acid transporter	NA	48h	4h	42.0774	0.0147539	0	0	0.177554	0	37.9774	42.0774	39.5461
HyS0034.3	sp|Q6DIV6.1|	1.4e-54	Xenopus tropicalis	Vesicular inhibitory amino acid transporter	XP_002169379.1 PREDICTED: vesicular inhibitory amino acid transporter-like [Hydra vulgaris]	1.1e-121	Vesicular inhibitory amino acid transporter	NA	48h	7h	11.7584	1.39691	0.704859	1.20912	1.21047	0.631255	11.2539	11.7584	7.73175
HyS0034.149	sp|A6QPT7.1|	2.06e-155	Bos taurus	Endoplasmic reticulum aminopeptidase 2	XP_002167606.2 PREDICTED: endoplasmic reticulum aminopeptidase 1-like [Hydra vulgaris]	0	Endoplasmic reticulum aminopeptidase 2	PEPN	24h	egg	24.2482	0	0.0777795	0.197184	5.31544	6.98147	24.2482	13.7324	6.3924
HyS0026.177	sp|Q6WRY0.1|	4.8e-131	Xenopus tropicalis	Ammonium transporter Rh type C	XP_002167946.3 PREDICTED: ammonium transporter Rh type A-like [Hydra vulgaris]	4.7e-140	Ammonium transporter Rh type B-B	RHCG	72h	5h	57.1072	0.0404552	0.0137109	0	0.486232	0.499308	1.02806	27.7782	57.1072
HyS0101.18	sp|Q21565.2|	1.94e-85	Caenorhabditis elegans	Putative ammonium transporter 3	XP_002167185.3 PREDICTED: putative ammonium transporter 3 [Hydra vulgaris]	2.3e-131	Ammonium transporter	NA	7h	egg	876.131	0.849269	38.6668	157.687	656.192	876.131	45.4464	21.4496	24.3578
HyS0023.312	sp|Q21565.2|	9.92e-124	Caenorhabditis elegans	Putative ammonium transporter 3	XP_022800700.1 putative ammonium transporter 3 [Stylophora pistillata]	3.8e-150	Ammonium transporter	NA	48h	4h	8.17553	0.0095793	0	0	0	0	5.08175	8.17553	8.03949
HyS0020.9	sp|Q91YR7.1|	1.5e-56	Mus musculus	Pre-mRNA-processing factor 6	XP_010075747.1 PREDICTED: pre-mRNA-processing factor 6-like [Pterocles gutturalis]	1.8e-51	Pre-mRNA-processing factor	PRPF6	24h	7h	6.27159	3.88931	1.17425	1.46231	0.867956	0.56701	6.27159	4.06046	2.81835
HyS0004.343	sp|Q9NZC9.1|	2.99e-143	Homo sapiens	SWI/SNF-related matrix-associated actin-dependent regulator of chromatin subfamily A-like protein 1	XP_012559168.1 PREDICTED: SWI/SNF-related matrix-associated actin-dependent regulator of chromatin subfamily A-like protein 1 [Hydra vulgaris]	9.3e-144	Zinc finger Ran-binding domain-containing protein 3	SMARCAL1	4h	24h	13.7422	2.31267	13.7422	9.68912	3.98189	3.31528	0.557933	0.910055	0.700977
HyS0926.2	sp|Q9Y6D6.2|	1.22e-102	Homo sapiens	Brefeldin A-inhibited guanine nucleotide-exchange protein 1	XP_012555760.1 PREDICTED: brefeldin A-inhibited guanine nucleotide-exchange protein 1-like [Hydra vulgaris]	1.7e-176	ADP ribosylation factor guanine nucleotide exchange factor 1	ARFGEF1	egg	72h	15.0265	15.0265	3.93795	3.42333	4.18711	7.16749	2.50562	1.63972	0.823543
HyS0004.483	sp|Q61024.3|	0	Mus musculus	Asparagine synthetase [glutamine-hydrolyzing]	XP_002163988.1 PREDICTED: asparagine synthetase [glutamine-hydrolyzing]-like [Hydra vulgaris]	2.7e-208	Asparagine synthetase glutamine-hydrolyzing	ASNS	24h	5h	22.0374	0.693209	0.701777	0.423614	1.53895	2.3591	22.0374	16.5496	16.9947
HyS0027.122	sp|W8W138.1|	3.09e-44	Strongylocentrotus purpuratus	Beta-secretase	XP_002154870.1 PREDICTED: beta-secretase 2-like [Hydra vulgaris]	8.1e-252	Beta-secretase 2	NA	24h	egg	57.2764	0	0	0	0	0	57.2764	39.7574	27.6928
HyS1034.1	sp|Q92193.1|	4.09e-47	Crassostrea virginica	Actin	AEW11931.1 actin, partial [Alexandrium tamarense]	5.9e-36	Actin, alpha skeletal muscle	NA	24h	4h	14.4648	0.070342	0	0	0	0	14.4648	4.51024	3.90728
HyS1757.2	sp|Q8WV93.2|	1.2e-29	Homo sapiens	AFG1-like ATPase	XP_012555999.1 PREDICTED: uncharacterized protein LOC100214622 [Hydra vulgaris]	9.4e-69	Lactation elevated protein 1	NA	egg	72h	9.61911	9.61911	7.82458	6.00483	3.24069	3.1048	0.817373	0.798972	0.697532
HyS0079.34	sp|Q18DN4.1|	2.5	Haloquadratum walsbyi DSM 16790	Halomucin	NA	NA	RNA polymerase-associated protein CTR9	NA	5h	egg	6.67972	0	0.772715	6.67972	0	0.857099	2.04523	0.571974	1.66206
HyS0037.135	sp|P55063.2|	0	Rattus norvegicus	Heat shock 70 kDa protein 1-like	XP_019616547.1 PREDICTED: heat shock cognate 71 kDa protein isoform X1 [Branchiostoma belcheri]	1.2e-274	Molecular chaperone DnaK	NA	4h	72h	7.34495	5.92047	7.34495	2.79268	2.59915	3.44385	2.85932	0.570797	0.327161
HyS0010.25	sp|O88935.2|	9e-105	Mus musculus	Synapsin-1	XP_002170074.2 PREDICTED: synapsin-2-like [Hydra vulgaris]	2.5e-131	Synapsin iib	SYN2	24h	egg	77.0857	0	0	0	0	0	77.0857	57.0556	42.7283
HyS0007.159	sp|Q55DA0.1|	3.67e-45	Dictyostelium discoideum	ABC transporter G family member 22	XP_012563011.1 PREDICTED: uncharacterized protein LOC101234753 [Hydra vulgaris]	0	Abc transporter	NA	24h	5h	8.23699	1.36936	1.39014	0.919755	1.49407	1.59102	8.23699	4.87596	3.5511
HyS0033.174	sp|P07572.2|	0.33	Mason-Pfizer monkey virus	Gag-Pro-Pol polyprotein	NA	NA	Retinitis pigmentosa GTPase regulator b	NA	72h	5h	121.255	0.293794	0.651725	0	6.39313	0.655435	64.3259	98.9254	121.255
HyS0014.304	sp|Q9SZW4.1|	4.75e-118	Arabidopsis thaliana	Cadmium/zinc-transporting ATPase HMA2	XP_012554162.1 PREDICTED: cadmium/zinc-transporting ATPase HMA2-like isoform X1 [Hydra vulgaris]	9.4e-208	Heavy metal ATPase 4-2	NA	egg	72h	15.1637	15.1637	13.9483	7.32463	4.89107	5.45951	1.02052	1.32285	0.820929
HyS0523.6	sp|Q6GIX1.1|	1.5e-56	Staphylococcus aureus subsp. aureus MRSA252	Probable cadmium-transporting ATPase	XP_012554162.1 PREDICTED: cadmium/zinc-transporting ATPase HMA2-like isoform X1 [Hydra vulgaris]	2.2e-96	Heavy metal translocating P-type ATPase	NA	4h	24h	10.5514	8.29028	10.5514	7.68069	10.31	5.88042	0.190628	0.213451	0.222699
HyS0017.192	sp|Q9NP78.1|	1.29e-163	Homo sapiens	ABC-type oligopeptide transporter ABCB9	ELT94942.1 hypothetical protein CAPTEDRAFT_6286 [Capitella teleta]	1.2e-141	multidrug resistance protein 1	ABCB1	4h	48h	17.4996	12.3007	17.4996	16.3001	8.73276	3.20878	0.0560372	0	0.0426984
HyS0033.220	sp|Q0V8R6.1|	5.86e-164	Bos taurus	Beta-hexosaminidase subunit alpha	XP_002159034.1 PREDICTED: beta-hexosaminidase subunit alpha-like [Hydra vulgaris]	8.6e-240	Beta-hexosaminidase subunit beta	HEXB	24h	4h	27.8117	0.0168963	0	0	0	0	27.8117	15.817	5.09051
HyS0015.81	sp|Q06GJ0.1|	7.13e-177	Ostrinia furnacalis	Chitooligosaccharidolytic beta-N-acetylglucosaminidase	XP_012561258.1 PREDICTED: chitooligosaccharidolytic beta-N-acetylglucosaminidase-like isoform X1 [Hydra vulgaris]	7.4e-264	Chitooligosaccharidolytic beta-N-acetylglucosaminidase	NA	7h	egg	26.4361	0.342238	1.17629	4.77236	19.3111	26.4361	13.3148	12.4947	8.00061
HyS0047.128	sp|Q32LQ4.1|	1.12e-126	Danio rerio	Betaine--homocysteine S-methyltransferase 1	XP_027045506.1 S-methylmethionine--homocysteine S-methyltransferase BHMT2-like [Pocillopora damicornis]	8.9e-105	Betaine homocysteine S-methyltransferase	NA	5h	72h	12.561	8.30022	7.87773	12.561	10.4147	6.85924	0.300646	0.145192	0.092098
HyS0025.231	sp|Q32LQ4.1|	2.64e-133	Danio rerio	Betaine--homocysteine S-methyltransferase 1	XP_022807107.1 betaine--homocysteine S-methyltransferase 1-like isoform X1 [Stylophora pistillata]	3.3e-107	Betaine homocysteine S-methyltransferase	NA	48h	7h	127.968	0.965478	0.883454	1.56488	0.830354	0.526965	109.397	127.968	105.159
HyS0037.6	sp|Q32LQ4.1|	4.55e-132	Danio rerio	Betaine--homocysteine S-methyltransferase 1	XP_022807107.1 betaine--homocysteine S-methyltransferase 1-like isoform X1 [Stylophora pistillata]	5.1e-108	Betaine homocysteine S-methyltransferase	NA	48h	5h	52.1553	0.112539	0.0257667	0	1.24553	0.393126	26.0589	52.1553	41.9894
HyS0053.113	sp|P22629.1|	4.14e-12	Streptomyces avidinii	Streptavidin	PPQ65800.1 hypothetical protein CVT26_000390 [Gymnopilus dilepis]	5.9e-13	Avidin	NA	72h	egg	9.9057	0	0.106124	0	0	0	0.091649	2.46857	9.9057
HyS0055.17	sp|Q6AX80.1|	2.07e-102	Xenopus laevis	Bis(5'-adenosyl)-triphosphatase enpp4	XP_002170658.2 PREDICTED: bis(5'-adenosyl)-triphosphatase enpp4-like [Hydra vulgaris]	4.1e-161	Ectonucleotide pyrophosphatase/phosphodiesterase 4	ENPP4	24h	egg	24.6749	0.28169	0.685798	0.887344	5.71698	15.8804	24.6749	12.9886	7.70775
HyS0002.79	sp|Q5RAC0.1|	6.4e-62	Pongo abelii	Bis(5'-adenosyl)-triphosphatase ENPP4	XP_012565132.1 PREDICTED: ectonucleotide pyrophosphatase/phosphodiesterase family member 5-like [Hydra vulgaris]	1.2e-100	Ectonucleotide pyrophosphatase/phosphodiesterase 4	ENPP4	24h	4h	12.1883	0.00741773	0	0	0	0.0128874	12.1883	8.16887	3.64279
HyS0672.1	sp|P25931.2|	5.74e-33	Drosophila melanogaster	RYamide receptor	XP_012556638.1 PREDICTED: prolactin-releasing peptide receptor-like [Hydra vulgaris]	4.8e-47	Neuromedin B receptor (Fragment)	NA	24h	egg	7.56715	0	0.0405044	0	0	0.0458952	7.56715	5.70625	5.07083
HyS0028.154	sp|A2BYH9.1|	0.96	Prochlorococcus marinus str. MIT 9515	ATP synthase subunit b'	XP_002163422.2 PREDICTED: uncharacterized protein LOC100201250 [Hydra vulgaris]	3.3e-243	Cytochrome c oxidase subunit 5B, mitochondrial	NA	24h	5h	19.5556	1.91174	1.27309	0.477828	1.72937	1.29716	19.5556	15.8236	8.28903
HyS0005.384	sp|Q8TYB1.1|	1.3	Methanopyrus kandleri AV19	Probable 2-isopropylmalate synthase	XP_027058145.1 uncharacterized protein LOC113684921 [Pocillopora damicornis]	4.2e-195	Twin-arginine translocation pathway signal	NA	24h	5h	21.0824	0.0568274	0.141818	0	0.25025	0.165203	21.0824	14.4383	8.95923
HyS0039.15	sp|O94248.1|	8.57e-08	Schizosaccharomyces pombe 972h-	Midasin	NA	NA	Cadmium, zinc and cobalt-transporting ATPase	NA	24h	5h	24.9639	0.0722402	0.127612	0	0	0.0711464	24.9639	9.15914	3.11064
HyS0005.143	sp|G5E8K5.1|	2.06e-80	Mus musculus	Ankyrin-3	XP_012561251.1 PREDICTED: ankyrin-3-like [Hydra vulgaris]	1.8e-269	Mechanosensory transduction channel NOMPC	NA	24h	egg	25.431	0	0	0.0603979	0	0.0167535	25.431	15.5996	12.9183
HyS0005.142	sp|Q9R244.2|	9.79e-18	Mus musculus	Short transient receptor potential channel 2	XP_012561644.1 PREDICTED: ankyrin-3-like [Hydra vulgaris]	7.4e-69	Short transient receptor potential channel 2	NA	48h	egg	5.49209	0	0	0	0	0	0.772853	5.49209	5.10307
HyS0034.90	sp|Q16982.2|	4.72e-61	Aplysia californica	Neurocalcin	XP_021350872.1 neurocalcin homolog [Mizuhopecten yessoensis]	2.2e-41	Neurocalcin	HPCAL4	24h	egg	304.261	0	0.117925	0	0.484438	0.226403	304.261	138.994	99.9113
HyS0012.276	sp|B3DLU1.1|	1.96e-55	Xenopus tropicalis	Neurocalcin-delta	RNA18143.1 neurocalcin -like protein [Brachionus plicatilis]	2.3e-40	Neuronal calcium sensor 1	HPCAL4	24h	egg	34.4053	0	0	0	0	0	34.4053	34.0911	28.391
HyS0025.148	sp|Q5Y4N8.1|	1.81e-41	Rattus norvegicus	Adhesion G protein-coupled receptor E2	XP_001632251.1 predicted protein [Nematostella vectensis]	2.5e-07	Adhesion protein 1	FBN1	4h	72h	103.666	103.491	103.666	93.3447	57.5693	50.3492	0.59924	0.206861	0.087095
HyS0070.2	sp|O70511.3|	9.68e-47	Rattus norvegicus	Ankyrin-3	XP_015772708.1 PREDICTED: transient receptor potential cation channel subfamily A member 1-like [Acropora digitifera]	9.7e-06	Ankyrin-1	NA	5h	24h	8.70142	3.02627	0.000769385	8.70142	2.92321	0.0909404	0	0	0
HyS0021.248	sp|Q99PF4.2|	0	Mus musculus	Cadherin-23	XP_022788830.1 LOW QUALITY PROTEIN: cadherin-23-like [Stylophora pistillata]	0	CA domain-containing protein	NA	24h	5h	12.7715	0.090905	0.102254	0.059846	0.196189	0.752422	12.7715	12.1467	11.1067
HyS0032.175	sp|P21251.2|	1.52e-40	Apostichopus japonicus	Calmodulin	AAC68892.1 VU91D calmodulin [synthetic construct]	2.2e-20	EF-Hand 1, calcium-binding site	NA	48h	7h	89.5	2.10338	1.94349	4.08827	1.39224	0.543715	33.3146	89.5	68.4287
HyS0047.78	sp|P05933.1|	8.66e-23	Schizosaccharomyces pombe 972h-	Calmodulin	NA	NA	Calcium-binding protein CML38	NA	48h	5h	49.3863	0.094327	0.108282	0	0	0.316653	14.5753	49.3863	49.0949
HyS0047.46	sp|Q8STF0.3|	3.02e-75	Strongylocentrotus intermedius	Calmodulin	XP_027266047.1 calmodulin-like isoform X2 [Cricetulus griseus]	1.4e-50	Calmoduline	NA	48h	5h	37.568	0.0440073	0.125356	0	0	0.472827	31.4025	37.568	37.2169
HyS0009.125	sp|P24044.4|	2.57e-42	Plasmodium falciparum	Calmodulin	XP_012566861.1 PREDICTED: calmodulin-alpha-like [Hydra vulgaris]	5.5e-56	Calmodulin, striated muscle	NA	48h	5h	30.7532	0.25279	0.4535	0	0	0	23.3493	30.7532	24.4703
HyS0003.65	sp|Q40302.3|	1.33e-43	Macrocystis pyrifera	Calmodulin	GBG76619.1 hypothetical protein CBR_g22835 [Chara braunii]	3.9e-15	Calmodulin mRNA	NA	48h	4h	19.5364	0.0950752	0	0.443946	0.602217	0	19.0974	19.5364	18.1625
HyS0003.75	sp|Q40302.3|	1.33e-43	Macrocystis pyrifera	Calmodulin	GBG76619.1 hypothetical protein CBR_g22835 [Chara braunii]	3.9e-15	Calmodulin mRNA	NA	48h	4h	10.0993	0.0950752	0	0.443946	0.602217	0	5.20273	10.0993	5.91399
HyS0033.139	sp|P05933.1|	7.85e-27	Schizosaccharomyces pombe 972h-	Calmodulin	KNA05311.1 hypothetical protein SOVF_191550, partial [Spinacia oleracea]	8.3e-11	Calcium-binding protein CML	NA	72h	24h	38.4175	0.317838	0.801516	2.37305	0.534717	1.07807	0.0734185	20.5449	38.4175
HyS0009.75	sp|Q9XZP2.4|	1.23e-41	Branchiostoma floridae	Calmodulin-2	XP_012566861.1 PREDICTED: calmodulin-alpha-like [Hydra vulgaris]	2.1e-50	Calmodulin-alpha	NA	24h	4h	44.38	0.074176	0	0	0	0.199194	44.38	40.5327	32.3368
HyS0033.140	sp|P02597.2|	4.1e-28	Gallus gallus	Calmodulin, striated muscle	XP_001650529.1 calmodulin [Aedes aegypti]	5.5e-06	Calcium-binding protein CML	NA	72h	5h	13.2985	1.40554	0.084145	0	0	0.569889	0.646589	7.60998	13.2985
HyS0033.133	sp|P02597.2|	1.06e-28	Gallus gallus	Calmodulin, striated muscle	NA	NA	Calcium-binding protein CML	NA	72h	7h	8.46384	4.10279	0.59301	1.77478	1.58731	0.250364	2.31093	7.91997	8.46384
HyS0004.395	sp|B3EWZ3.1|	8.06e-97	Acropora millepora	Coadhesin	CAJ80765.2 thrombospondin type 1 repeat-containing protein 2 precursor [Hydra vulgaris]	1.7e-240	Thrombospondin type 1 repeat-containing protein 2	HMCN1	24h	6h	32.4838	0.148175	0.162141	0.210236	0	0.0732995	32.4838	23.0639	12.2381
HyS0013.87	sp|Q9CPW0.2|	5.03e-76	Mus musculus	Contactin-associated protein-like 2	CRX73256.1 Contactin-associated protein 2-like [Hydra vulgaris]	1.9e-273	Contactin-associated protein 1	NA	24h	6h	7.16166	2.34852	1.66147	0.966541	0.923935	1.45833	7.16166	6.88669	5.6825
HyS0020.154	sp|Q5SZV5.1|	0.00013	Mus musculus	Dyslexia-associated protein KIAA0319 homolog	XP_004208415.1 PREDICTED: uncharacterized protein LOC100215004 [Hydra vulgaris]	5.9e-191	Halomucin	NA	24h	egg	18.8008	0	0	0	0	0.0230709	18.8008	11.9322	4.40243
HyS0043.65	sp|Q61555.2|	0	Mus musculus	Fibrillin-2	XP_012557480.1 PREDICTED: fibrillin-2-like [Hydra vulgaris]	0	Nidogen	NA	24h	4h	9.37173	1.17442	0.723519	0.757406	1.79227	1.68746	9.37173	9.21926	3.88778
HyS0004.375	sp|Q61555.2|	8.17e-11	Mus musculus	Fibrillin-2	RXG56460.1 Protein kinase C-binding protein NELL2 [Armadillidium vulgare]	1e-09	EGF-like domain-containing protein	NA	72h	6h	10.0821	1.22662	1.55754	5.33886	0	1.9238	7.22249	8.45265	10.0821
HyS0232.7	sp|P10079.2|	4.69e-90	Strongylocentrotus purpuratus	Fibropellin-1	XP_002165607.1 PREDICTED: uncharacterized protein LOC100199767 [Hydra vulgaris]	3.3e-06	Coagulation factor XIIa	NA	7h	72h	19.965	0.071399	0.393776	1.0428	10.8844	19.965	0.076343	0.5483	0.0703115
HyS0102.24	sp|P10079.2|	7.85e-88	Strongylocentrotus purpuratus	Fibropellin-1	XP_012559035.1 PREDICTED: neurogenic locus notch homolog protein 2-like isoform X1 [Hydra vulgaris]	4.2e-97	Putative cubilin multiligand receptor mediating cobalamin absorption (Fragment)	NA	24h	egg	44.4057	0	0.0812105	0.841564	0.632915	1.31326	44.4057	37.0235	22.01
HyS0105.12	sp|P10079.2|	1.78e-62	Strongylocentrotus purpuratus	Fibropellin-1	XP_012562302.1 PREDICTED: uncharacterized protein LOC101237995, partial [Hydra vulgaris]	1.8e-94	Delta and Notch epidermal growth	SVEP1	24h	7h	8.97662	3.00712	3.54946	2.04886	0.896537	0.758238	8.97662	5.449	2.33798
HyS0088.7	sp|P10079.2|	4.78e-161	Strongylocentrotus purpuratus	Fibropellin-1	ARX80205.1 delta2 [Hydractinia echinata]	1.3e-290	WW domain-containing transcription regulator protein 1	NA	24h	7h	5.09037	1.32344	1.4564	1.51168	1.04233	0.760489	5.09037	4.30016	3.6011
HyS0021.234	sp|P10079.2|	3.86e-86	Strongylocentrotus purpuratus	Fibropellin-1	XP_020626709.1 fibropellin-1-like [Orbicella faveolata]	7e-12	Fibropellin-1	NA	48h	egg	45.6876	0.151521	0.175851	0.489051	0.885094	0.906231	37.4857	45.6876	22.1032
HyS0045.134	sp|P10079.2|	1.63e-93	Strongylocentrotus purpuratus	Fibropellin-1	XP_012561551.1 PREDICTED: fibrillin-1-like [Hydra vulgaris]	2.9e-132	Sushi, von Willebrand factor type A, EGF and pentraxin domain containing 1	NA	48h	6h	6.34748	0.3884	0.355909	0.288481	0.253466	0.547261	4.72485	6.34748	2.81982
HyS0105.10	sp|P10079.2|	3.88e-92	Strongylocentrotus purpuratus	Fibropellin-1	XP_012556166.1 PREDICTED: uncharacterized protein LOC100210853 [Hydra vulgaris]	1.6e-72	hepatocyte growth factor activator isoform X2	NA	48h	5h	6.12733	0.0325809	0.0493455	0.0228182	0.0598256	0.176653	0.500509	6.12733	1.86621
HyS0485.5	sp|P10079.2|	1.53e-40	Strongylocentrotus purpuratus	Fibropellin-1	XP_012561551.1 PREDICTED: fibrillin-1-like [Hydra vulgaris]	2.3e-86	Sushi, von Willebrand factor type A, EGF and pentraxin domain containing 1	NA	48h	4h	5.86153	0.0411257	0	0.0744277	0.119707	0.128113	5.18539	5.86153	4.08404
HyS0015.126	sp|P37889.2|	3.65e-24	Mus musculus	Fibulin-2	XP_020605295.1 uncharacterized protein LOC110044115 [Orbicella faveolata]	5.5e-75	Metalloendopeptidase	NA	24h	5h	5.5712	0.471285	0.514939	0.465459	1.72447	2.36911	5.5712	4.11536	3.10282
HyS0001.636	sp|Q62632.1|	2.61e-50	Rattus norvegicus	Follistatin-related protein 1	XP_002170609.3 PREDICTED: follistatin-related protein 1-like [Hydra vulgaris]	1.5e-58	Follistatin-related protein 1	FSTL1	48h	5h	74.5888	0.639362	0.952156	0.347829	2.54135	5.29038	58.9329	74.5888	69.7674
HyS0088.9	sp|P82968.1|	2.31e-34	Melithaea caledonica	Four-domain proteases inhibitor	XP_012560975.1 PREDICTED: uncharacterized protein LOC101241534 [Hydra vulgaris]	6e-147	Kazal-type protease inhibitor	NA	48h	4h	11.1706	0.0123983	0	0	0	0.118197	10.5072	11.1706	4.40984
HyS0041.29	sp|Q7SIC1.1|	4.19e-16	Anguilla anguilla	Fucolectin	XP_013421155.1 fucolectin [Lingula anatina]	6.6e-15	Fucolectin	NA	48h	7h	8.8626	0.819121	1.29055	0.666197	2.53814	0.493278	1.54207	8.8626	5.82245
HyS0073.96	sp|Q18DN4.1|	4.14e-25	Haloquadratum walsbyi DSM 16790	Halomucin	XP_002154415.1 PREDICTED: beta-amyloid-like protein [Hydra vulgaris]	9.5e-47	OmpA-like domain-containing protein	NA	48h	4h	58.5964	0.0249267	0	0	0	0.19188	29.205	58.5964	48.9464
HyS0014.9	sp|Q01528.1|	1.13e-36	Limulus polyphemus	Hemagglutinin/amebocyte aggregation factor	XP_018949939.1 PREDICTED: hemagglutinin/amebocyte aggregation factor-like isoform X1 [Cyprinus carpio]	2.2e-35	Hemagglutinin/amebocyte aggregation factor	NA	72h	egg	53.7551	0	0.074725	0.765291	0	2.04892	1.83363	14.0121	53.7551
HyS0015.212	sp|Q96RW7.2|	7.87e-93	Homo sapiens	Hemicentin-1	XP_013383268.1 uncharacterized protein LOC106153735 isoform X8 [Lingula anatina]	6.4e-196	LOW QUALITY PROTEIN: hemicentin-1	HMCN1	6h	egg	5.54581	0.0107934	0.240913	0.775678	5.54581	4.47404	3.38337	1.94399	1.26498
HyS0024.89	sp|D3YXG0.1|	8.61e-19	Mus musculus	Hemicentin-1	XP_002165061.2 PREDICTED: hemicentin-1-like [Hydra vulgaris]	1.8e-62	hemicentin-2 isoform X1	HMCN2	72h	6h	211.431	0.712918	0.929098	1.99798	0	0.332944	78.9411	208.361	211.431
HyS0003.131	sp|Q8NDA2.3|	7.71e-39	Homo sapiens	Hemicentin-2	XP_017014315.1 PREDICTED: uncharacterized protein LOC108068947 [Drosophila takahashii]	3.2e-21	Latent transforming growth factor beta binding protein 1	NA	48h	egg	15.3079	0	0	0	0	0.123664	8.29004	15.3079	14.4193
HyS0022.194	sp|A0JPI9.1|	2.46e-73	Rattus norvegicus	Leucine-rich repeat-containing protein 74A	XP_027129994.1 leucine-rich repeat-containing protein 74B-like isoform X1 [Larimichthys crocea]	9.5e-14	leucine-rich repeat-containing protein 74B	NA	24h	4h	20.0496	0.0060254	0	0	0	0	20.0496	13.6761	8.71657
HyS0032.53	sp|A0JPI9.1|	1.43e-43	Rattus norvegicus	Leucine-rich repeat-containing protein 74A	XP_001628423.1 predicted protein [Nematostella vectensis]	5e-10	Calcium binding protein 4	NA	24h	5h	17.7993	0.0121717	0.0396838	0	0.883757	1.43326	17.7993	14.8694	17.7955
HyS0013.341	sp|A0JPI9.1|	4.61e-73	Rattus norvegicus	Leucine-rich repeat-containing protein 74A	XP_027129994.1 leucine-rich repeat-containing protein 74B-like isoform X1 [Larimichthys crocea]	3.1e-12	leucine-rich repeat-containing protein 74B	NA	24h	4h	11.0482	0.0060254	0	0	0	0	11.0482	6.7009	3.83147
HyS0012.16	sp|O75096.4|	5.56e-32	Homo sapiens	Low-density lipoprotein receptor-related protein 4	XP_004206788.2 PREDICTED: low-density lipoprotein receptor-related protein 2-like isoform X1 [Hydra vulgaris]	4.3e-47	Coagulation factor VII	NA	48h	7h	6.24207	0.878268	1.02183	1.21224	0.763585	0.637413	4.84171	6.24207	5.70385
HyS0010.221	sp|O00339.4|	1.91e-60	Homo sapiens	Matrilin-2	XP_012561755.1 PREDICTED: fibrillin-2-like [Hydra vulgaris]	1.6e-77	Latent-transforming growth factor beta-binding protein 3	NA	24h	egg	6.53268	0.0344957	0.039107	0.579958	0.444828	2.21797	6.53268	3.86239	3.88908
HyS0060.65	sp|P28826.3|	3.16e-26	Rattus norvegicus	Meprin A subunit beta	RMX56218.1 hypothetical protein pdam_00018232 [Pocillopora damicornis]	1.3e-65	MAM and LDL-receptor class A domain-containing protein 1	NA	24h	4h	5.37329	0.00908933	0	0	0	0.018659	5.37329	1.74953	0.811219
HyS0015.116	sp|Q9HC84.3|	7.81e-134	Homo sapiens	Mucin-5B	XP_012555237.1 PREDICTED: mucin-2-like isoform X1 [Hydra vulgaris]	0	Sushi, von Willebrand factor type A, EGF and pentraxin domain-containing protein 1	NA	48h	egg	112.275	0.00789431	0.00868307	0.0306231	0.0735603	0.0860573	90.9162	112.275	70.1465
HyS0029.198	sp|P42325.2|	2.6e-72	Drosophila melanogaster	Neurocalcin homolog	ODM97581.1 Neurocalcin [Orchesella cincta]	8e-57	Neuron-specific calcium-binding protein hippocalcin	HPCA	24h	5h	32.8586	0.0396537	0.157592	0	0	0	32.8586	22.7129	18.5409
HyS0029.209	sp|P42325.2|	2.6e-72	Drosophila melanogaster	Neurocalcin homolog	ODM97581.1 Neurocalcin [Orchesella cincta]	8e-57	Neuron-specific calcium-binding protein hippocalcin	HPCA	24h	5h	21.1346	0.0396537	0.0360659	0	0	0	21.1346	11.9474	9.01561
HyS0001.347	sp|B3DLU1.1|	4.3e-70	Xenopus tropicalis	Neurocalcin-delta	XP_004206924.2 PREDICTED: neurocalcin homolog isoform X1 [Hydra vulgaris]	1.2e-72	Hippocalcin like 4	HPCAL4	24h	6h	87.5497	0.645447	0.798513	0.595338	0	0.551766	87.5497	46.268	34.6858
HyS0003.498	sp|A2RUV0.2|	2.13e-169	Xenopus tropicalis	Neurogenic locus notch homolog protein 1	XP_012560701.1 PREDICTED: uncharacterized protein LOC105846465 [Hydra vulgaris]	2.6e-05	Coagulation factor XIIa	NA	7h	24h	18.8746	0.229989	0.689864	3.80368	13.0749	18.8746	0.0413116	0.0861875	0.0821497
HyS0021.40	sp|Q9QW30.1|	2.17e-71	Rattus norvegicus	Neurogenic locus notch homolog protein 2	XP_012559026.1 PREDICTED: neurogenic locus notch homolog protein 2-like [Hydra vulgaris]	1e-65	Metalloendopeptidase	NA	24h	4h	9.88657	0.00756927	0	0	0	0.0189893	9.88657	7.44247	3.00044
HyS0105.11	sp|P07207.3|	1.59e-63	Drosophila melanogaster	Neurogenic locus Notch protein	XP_012562302.1 PREDICTED: uncharacterized protein LOC101237995, partial [Hydra vulgaris]	4e-76	Cadherin EGF LAG seven-pass G-type receptor 1	NA	24h	5h	8.91412	0.0383722	0.0238419	0	0.0457028	0.0128879	8.91412	4.90761	1.35363
HyS0108.2	sp|P07207.3|	2.37e-63	Drosophila melanogaster	Neurogenic locus Notch protein	XP_012557017.1 PREDICTED: fibropellin-1-like, partial [Hydra vulgaris]	5.5e-81	FAT atypical cadherin 4	FAT4	24h	egg	7.52585	0.0728309	0.0898305	0.119669	0.27428	0.791168	7.52585	6.0934	2.18166
HyS0004.354	sp|Q5SPC5.1|	0	Danio rerio	Otoferlin	XP_012558970.1 PREDICTED: otoferlin-like [Hydra vulgaris]	0	Otoferlin a	OTOF	24h	4h	20.9779	0.943686	0.305449	0.641654	1.4898	0.902421	20.9779	15.5205	9.86919
HyS0040.104	sp|Q9Z0T6.1|	7.36e-79	Mus musculus	Polycystin family receptor for egg jelly	XP_012559212.1 PREDICTED: uncharacterized protein LOC100206152 [Hydra vulgaris]	0	Polycystin-1	NA	48h	egg	5.80656	0.921043	0.951167	1.61008	2.27489	2.93892	3.60326	5.80656	4.24927
HyS0017.240	sp|Q6IVV8.1|	0	Danio rerio	Polycystin-2	XP_020911675.1 polycystic kidney disease 2-like 1 protein [Exaiptasia pallida]	1.2e-184	Polycystin 2, transient receptor potential cation channel	PKD2	48h	egg	12.5329	0.119429	0.893332	3.4189	7.2322	5.59068	11.3769	12.5329	10.7509
HyS0028.71	sp|Q338P8.1|	6.71e-31	Oryza sativa Japonica Group	Probable calcium-binding protein CML8	PQQ05890.1 caltractin [Prunus yedoensis var. nudiflora]	0.00062	Calmodulin-B	NA	24h	6h	362.803	1.60123	1.34079	7.55973	0	0.691304	362.803	301.852	241.183
HyS0057.97	sp|Q96F81.3|	5.24e-159	Homo sapiens	Protein dispatched homolog 1	XP_012567028.1 PREDICTED: protein dispatched homolog 1-like [Hydra vulgaris]	9.1e-222	Dispatched	NA	48h	5h	6.24852	0.0265746	0.0298698	0	0.0618183	0.203125	4.92359	6.24852	5.39155
HyS2950.1	sp|Q63722.2|	7.62e-40	Rattus norvegicus	Protein jagged-1	XP_012561551.1 PREDICTED: fibrillin-1-like [Hydra vulgaris]	9.2e-22	von Willebrand factor D and EGF domain-containing protein (Fragment)	NA	48h	6h	6.14984	0.332892	0.407475	1.11953	0	0.187478	3.75709	6.14984	2.41121
HyS0012.262	sp|Q14517.2|	1.88e-66	Homo sapiens	Protocadherin Fat 1	XP_012555927.1 PREDICTED: cadherin EGF LAG seven-pass G-type receptor 2-like [Hydra vulgaris]	1.2e-196	Cadherin EGF LAG seven-pass G-type receptor 2 (Fragment)	NA	48h	7h	6.69097	0.226158	0.398344	1.00066	0.197387	0.0953848	2.87718	6.69097	5.58338
HyS0034.4	sp|Q2PZL6.2|	0	Mus musculus	Protocadherin Fat 4	XP_019647497.1 PREDICTED: protocadherin Fat 4-like [Branchiostoma belcheri]	3.4e-173	Fibropellin-1	NA	egg	72h	11.4205	11.4205	8.75686	8.46291	2.35893	1.9242	1.44273	0.730617	0.446683
HyS0034.17	sp|Q2PZL6.2|	0	Mus musculus	Protocadherin Fat 4	XP_020910017.1 protocadherin Fat 4-like [Exaiptasia pallida]	0	Fibropellin-1	NA	egg	72h	6.84436	6.84436	4.83862	3.57299	1.23353	1.23684	0.720702	0.413448	0.285996
HyS0130.6	sp|B8V7Q1.1|	2.83e-37	Acropora millepora	Protocadherin-like protein	XP_012558722.1 PREDICTED: protocadherin-like protein [Hydra vulgaris]	5.6e-85	Protocadherin-23	NA	egg	7h	12.5727	12.5727	1.28765	0.847242	0.577478	0.4559	0.984472	0.72549	0.981025
HyS0130.13	sp|B8V7Q1.1|	0	Acropora millepora	Protocadherin-like protein	CRX73223.1 Cadherin protein [Hydra vulgaris]	0	Cadherin protein (Fragment)	NA	egg	4h	7.67068	7.67068	0.336603	1.1499	4.85989	3.05701	4.48053	3.38157	2.71013
HyS0033.130	sp|Q2R1Z5.1|	4.48e-30	Oryza sativa Japonica Group	Putative calmodulin-like protein 6	XP_017222031.1 PREDICTED: probable calcium-binding protein CML25 [Daucus carota subsp. sativus]	2.2e-05	Calcium-binding protein 2	NA	24h	7h	15.8375	0.112817	0.0978869	0.408483	0.271989	0	15.8375	14.8117	11.2535
HyS0042.184	sp|Q9Y6N7.1|	7.35e-17	Homo sapiens	Roundabout homolog 1	XP_012556828.1 PREDICTED: uncharacterized protein LOC100203629 [Hydra vulgaris]	2e-43	OmpA-like domain-containing protein	NA	24h	5h	12.7669	0.0151577	0.0133351	0	0.427985	0.797115	12.7669	10.7745	8.68646
HyS0221.2	sp|P24821.3|	4.39e-09	Homo sapiens	Tenascin	XP_012557017.1 PREDICTED: fibropellin-1-like, partial [Hydra vulgaris]	1e-28	Fibropellin-1	NA	24h	egg	17.6763	0	0	0	0	0	17.6763	12.8823	3.81664
HyS0005.20	sp|O94504.2|	0.27	Schizosaccharomyces pombe 972h-	Thioredoxin-2, mitochondrial	XP_028408555.1 serine/arginine repetitive matrix protein 2-like isoform X2 [Dendronephthya gigantea]	4.3e-44	Peptidoglycan binding domain	NA	48h	egg	18.6207	0	0	0	0	0.402503	6.74123	18.6207	12.5305
HyS0009.268	sp|P34576.2|	2.44e-05	Caenorhabditis elegans	Transmembrane cell adhesion receptor mua-3	XP_004205801.1 PREDICTED: coadhesin-like [Hydra vulgaris]	3.6e-28	Pancreatic secretory granule membrane major glycoprotein GP2	NA	48h	egg	118.916	0	0.055276	0	7.68659	8.32939	39.6499	118.916	111.266
HyS0026.200	sp|Q9NXG6.2|	3.07e-25	Homo sapiens	Transmembrane prolyl 4-hydroxylase	XP_002156288.1 PREDICTED: transmembrane prolyl 4-hydroxylase-like [Hydra vulgaris]	1.9e-206	Transmembrane prolyl 4-hydroxylase	NA	24h	egg	13.9873	0.00832403	0.0678172	0.638084	3.36458	8.12368	13.9873	8.009	4.1441
HyS0089.25	sp|P81660.1|	1.72e-15	Anguilla anguilla	Troponin C, skeletal muscle	XP_028401255.1 uncharacterized protein LOC114524364 [Dendronephthya gigantea]	2.3e-57	Caltractin	NA	4h	72h	43.6591	37.6431	43.6591	38.8477	26.5005	21.3071	1.03608	0.87971	0.717394
HyS0022.78	sp|P0DN11.1|	4.83e-18	Anemonia viridis	U-actitoxin-Avd3j	XP_002154795.2 PREDICTED: uncharacterized protein LOC100208971 isoform X1 [Hydra vulgaris]	3.8e-156	Kunitz-type serine protease inhibitor cvp2	NID2	24h	egg	13.8104	0.0460671	0.32033	0.659713	1.01029	0.882733	13.8104	10.951	2.33936
HyS0008.100	sp|Q9W6F9.1|	5.78e-27	Danio rerio	Wnt inhibitory factor 1	XP_012555808.1 PREDICTED: uncharacterized protein LOC101241166 isoform X2 [Hydra vulgaris]	8.4e-106	Delta like non-canonical Notch ligand 1	NA	egg	48h	8.00743	8.00743	4.15015	4.86852	5.24184	3.15565	0.28073	0.0767966	0.105691
HyS0002.337	sp|Q08331.3|	8.99e-65	Mus musculus	Calretinin	XP_012553528.1 PREDICTED: calbindin-32-like [Hydra vulgaris]	8.8e-76	Vitamin D-dependent calcium-binding protein, avian-type	CALB1	48h	6h	309.158	0.159406	0.111035	0.429058	0	0.084121	287.055	309.158	177.032
HyS0048.38	sp|Q5R4J5.1|	3.55e-52	Pongo abelii	Synaptotagmin-1	XP_020608932.1 synaptotagmin-1-like [Orbicella faveolata]	2e-60	Phosphatidylserine synthase 2 isoform B	NA	24h	egg	89.3915	0	0	0.267421	0.354084	0.648692	89.3915	40.2709	31.8555
HyS0082.40	sp|Q9BQS2.3|	9.53e-59	Homo sapiens	Synaptotagmin-15	XP_002157004.2 PREDICTED: synaptotagmin-15-like [Hydra vulgaris]	1.1e-109	Synaptotagmin-15	SYT15	72h	5h	17.3083	0.065363	0.0286817	0	0.169697	0.024451	14.3421	16.4029	17.3083
HyS0320.3	sp|O43581.3|	4.76e-106	Homo sapiens	Synaptotagmin-7	XP_002160708.2 PREDICTED: synaptotagmin-7-like [Hydra vulgaris]	4.5e-151	Synaptotagmin VIIb	SYT7B	24h	egg	21.9862	0.110977	0.870931	3.48282	4.56322	10.4746	21.9862	10.7582	10.7127
HyS0006.403	sp|Q49SH1.1|	5.71e-113	Danio rerio	Sodium/potassium/calcium exchanger 5	XP_012560914.1 PREDICTED: sodium/potassium/calcium exchanger 3-like [Hydra vulgaris]	3.2e-188	Sodium potassium calcium exchanger 5	SLC24A5	24h	5h	21.2323	0.0638054	0.0115097	0	0	0.198375	21.2323	11.0598	4.68083
HyS0072.34	sp|P81900.2|	2.43e-98	Drosophila melanogaster	cAMP-dependent protein kinase type II regulatory subunit	XP_004205545.1 PREDICTED: cAMP-dependent protein kinase type II regulatory subunit-like isoform X2 [Hydra vulgaris]	2.3e-112	cAMP-dependent protein kinase type II-alpha regulatory subunit	NA	24h	5h	47.3906	0.518669	0.380833	0.179926	0.47827	0.763725	47.3906	36.9131	27.5211
HyS0163.3	sp|P81900.2|	1.66e-98	Drosophila melanogaster	cAMP-dependent protein kinase type II regulatory subunit	XP_004205545.1 PREDICTED: cAMP-dependent protein kinase type II regulatory subunit-like isoform X2 [Hydra vulgaris]	3.9e-112	cAMP-dependent protein kinase type II-alpha regulatory subunit	NA	48h	6h	41.5119	0.229211	0.163801	0.179926	0	0.3476	40.3381	41.5119	28.7382
HyS0045.133	sp|P59511.2|	3.38e-133	Mus musculus	A disintegrin and metalloproteinase with thrombospondin motifs 20	XP_002168102.3 PREDICTED: A disintegrin and metalloproteinase with thrombospondin motifs 6-like [Hydra vulgaris]	0	PLAC domain-containing protein	NA	48h	egg	26.6964	0.0763156	0.429781	1.09074	5.93975	5.47361	11.4883	26.6964	18.1415
HyS0017.37	sp|P16952.2|	0.017	Streptococcus gordonii	Agglutinin receptor	XP_002168233.3 PREDICTED: uncharacterized protein LOC100202995 [Hydra vulgaris]	6.2e-09	Nematocyst outer wall antigen	NA	24h	egg	19.6283	0	0	0	0	0	19.6283	14.0114	7.48379
HyS0032.90	sp|P07898.2|	1.2e-11	Gallus gallus	Aggrecan core protein	XP_020619995.1 uncharacterized protein LOC110057750 [Orbicella faveolata]	2.1e-15	C-type lectin domain-containing protein	NA	5h	72h	6.93086	3.57683	4.80398	6.93086	5.98429	4.50727	0.603982	0.212466	0.128108
HyS0002.44	sp|B3EWZ3.1|	2.17e-83	Acropora millepora	Coadhesin	ADD22404.1 cnidarian egg lectin isoform d [Hydractinia echinata]	1.7e-247	Thrombospondin type 1 repeat-containing protein 2	NA	egg	24h	17.8755	17.8755	15.8664	17.4795	11.6223	9.96903	0.720672	1.3474	1.49117
HyS0012.225	sp|P32018.2|	4.43e-18	Gallus gallus	Collagen alpha-1(XIV) chain	XP_012558796.1 PREDICTED: uncharacterized protein LOC100202174 [Hydra vulgaris]	2.8e-112	leucine-rich repeat extensin-like protein 4	NA	24h	7h	12.84	0.273828	0.184819	0.414707	0.222535	0.168761	12.84	10.5572	4.66094
HyS0002.280	sp|A2AX52.2|	5.62e-19	Mus musculus	Collagen alpha-4(VI) chain	BAJ22672.1 nematogalectin-related [Hydra viridissima]	5.6e-80	Macrophage receptor MARCO	NA	48h	4h	480.113	0.0929689	0	0	0.917634	0.277359	474.659	480.113	272.863
HyS0077.55	sp|P86179.1|	9.82e-26	Oncorhynchus keta	L-rhamnose-binding lectin CSL3	XP_002598738.1 hypothetical protein BRAFLDRAFT_95854 [Branchiostoma floridae]	2.1e-31	Rhamnose binding lectin type Ib	NA	egg	72h	6.47345	6.47345	4.29141	3.36072	2.26161	1.86423	0.122263	0.051944	0
HyS0018.175	sp|C0HK24.1|	0.22	Echinometra lucunter	L-rhamnose-binding lectin ELEL-1	ABY71251.1 nematocyst outer wall antigen precursor [Clytia hemisphaerica]	2.2e-43	Nematocyst outer wall antigen	NA	24h	egg	33.7722	0	0	0	0	0	33.7722	25.5021	12.1456
HyS0002.272	sp|C0HK23.1|	1.92e-06	Scomberomorus niphonius	L-rhamnose-binding lectin SML	XP_004208646.1 PREDICTED: uncharacterized protein LOC100201983 [Hydra vulgaris]	5.5e-72	SUEL-type lectin domain-containing protein	NA	24h	egg	170.403	0	0	0	0	0.146338	170.403	135.082	88.6204
HyS0029.135	sp|P70490.1|	1.08e-23	Rattus norvegicus	Lactadherin	PIK56733.1 hypothetical protein BSL78_06375 [Apostichopus japonicus]	8.7e-69	Peptidyl-prolyl cis-trans isomerase A (Rotamase A)	NA	48h	egg	12.7044	0	0	0	0	0	1.34585	12.7044	5.84112
HyS0034.26	sp|B3EWY9.1|	7.47e-28	Acropora millepora	Mucin-like protein	ADD22406.1 cnidarian egg lectin isoform b [Hydractinia echinata]	4.6e-74	Thrombospondin type 1 repeat-containing protein 2	NA	5h	48h	15.4957	7.25077	4.60973	15.4957	8.43798	4.30942	0.394051	0	0.0951715
HyS0028.65	sp|Q86SR1.2|	2.96e-140	Homo sapiens	Polypeptide N-acetylgalactosaminyltransferase 10	XP_012559791.1 PREDICTED: polypeptide N-acetylgalactosaminyltransferase 13-like [Hydra vulgaris]	3.3e-191	Polypeptide N-acetylgalactosaminyltransferase	GALNT10 (1 OF MANY)	24h	4h	7.54514	0.196948	0.127925	0.778003	0.127944	0.132616	7.54514	6.84372	7.42898
HyS0008.33	sp|Q95ZJ1.2|	4.76e-160	Caenorhabditis elegans	Polypeptide N-acetylgalactosaminyltransferase 5	XP_012554205.1 PREDICTED: polypeptide N-acetylgalactosaminyltransferase 13-like [Hydra vulgaris]	6e-205	Polypeptide N-acetylgalactosaminyltransferase	NA	24h	5h	10.6616	0.00605937	0.0381042	0	0.648643	0.191936	10.6616	8.80241	3.69297
HyS0002.271	sp|P58659.2|	5.34e-08	Mus musculus	Protein eva-1 homolog C	XP_002160043.1 PREDICTED: uncharacterized protein LOC100210142 [Hydra vulgaris]	1.7e-76	Nematogalectin B	NA	24h	egg	174.633	0	0	0	0	0.423576	174.633	119.351	58.4488
HyS0039.16	sp|P58659.2|	2.31e-12	Mus musculus	Protein eva-1 homolog C	XP_012558885.1 PREDICTED: uncharacterized protein LOC100205211 [Hydra vulgaris]	2.1e-126	Rhamnose-binding lectin	NA	48h	5h	57.4102	0.0103045	0.0110082	0	0	0.216076	43.6171	57.4102	29.2972
HyS0046.90	sp|A6H8J1.1|	0.13	Xenopus laevis	Protein PRRC1-A	XP_012555546.1 PREDICTED: uncharacterized protein LOC100211311 [Hydra vulgaris]	2e-99	C-type lectin domain family 17, member A	NA	24h	6h	8.39379	1.22729	1.75212	1.08093	0.540442	0.613665	8.39379	6.73865	2.04386
HyS0015.96	sp|Q9PVW8.1|	1.43e-31	Silurus asotus	Rhamnose-binding lectin	XP_002598738.1 hypothetical protein BRAFLDRAFT_95854 [Branchiostoma floridae]	3.3e-38	L-rhamnose-binding lectin	NA	7h	72h	189.956	152.718	182.569	62.1091	133.945	189.956	0.871005	1.30113	0.374426
HyS0040.194	sp|Q8BG09.1|	1.66e-128	Mus musculus	Transmembrane protein 184B	XP_022799156.1 transmembrane protein 184B-like [Stylophora pistillata]	1.1e-116	Transmembrane protein (Fragment)	TMEM184B	7h	egg	7.0976	0	0.463027	0	2.21136	7.0976	6.07914	3.2317	3.12923
HyS0034.16	sp|Q6DIV6.1|	4.52e-52	Xenopus tropicalis	Vesicular inhibitory amino acid transporter	XP_002169379.1 PREDICTED: vesicular inhibitory amino acid transporter-like [Hydra vulgaris]	2.2e-121	Zonadhesin	NA	48h	6h	7.29938	0.00756927	0.0235295	0.102027	0	0.0189893	6.81943	7.29938	4.86655
HyS0013.206	sp|Q9JHA8.1|	3.32e-27	Mus musculus	von Willebrand factor A domain-containing protein 7	XP_002162193.3 PREDICTED: uncharacterized protein LOC100212316 [Hydra vulgaris]	2.3e-149	von Willebrand factor A domain-containing protein 7	NA	24h	egg	26.062	0	0	0	0.162962	0.0479489	26.062	14.579	9.80365
HyS0002.232	sp|Q92051.2|	5.38e-64	Danio rerio	Carbonic anhydrase	ANJ59760.1 alpha carbonic anhydrase 5 [Corallium rubrum]	2.3e-51	Glycosyl-phosphatidylinositol-linked carbonic anhydrase	NA	24h	4h	77.0628	0.0329435	0.0202535	0.728092	1.93566	2.32629	77.0628	62.6045	56.245
HyS0010.368	sp|Q92051.2|	3.88e-34	Danio rerio	Carbonic anhydrase	XP_012554929.1 PREDICTED: uncharacterized protein LOC100212032 [Hydra vulgaris]	8.7e-106	Cytoplasmic carbonic anydrase	NA	24h	egg	22.3448	0	0.00877	0	0.205704	0.0146465	22.3448	8.96648	3.06817
HyS0019.214	sp|P27139.2|	3.79e-24	Rattus norvegicus	Carbonic anhydrase 2	XP_014433006.1 carbonic anhydrase 9-like [Pelodiscus sinensis]	1.1e-17	Carbonate dehydratase, eukaryotic-type	CA2	24h	5h	119.062	1.50429	0.612822	0	2.9981	8.66417	119.062	66.6389	65.9623
HyS0018.52	sp|P00918.2|	1.1e-43	Homo sapiens	Carbonic anhydrase 2	XP_012559563.1 PREDICTED: uncharacterized protein LOC105845880 isoform X1 [Hydra vulgaris]	8.3e-86	Carbonic anhydrase	NA	24h	7h	66.3389	0.849244	1.0017	0.780001	0.909866	0.360233	66.3389	32.5051	11.5745
HyS0014.4	sp|Q8UWA5.3|	5.75e-43	Tribolodon hakonensis	Carbonic anhydrase 2	XP_015771455.1 PREDICTED: carbonic anhydrase 2-like [Acropora digitifera]	2.3e-34	Carbonate dehydratase	CA5B	24h	6h	31.7572	1.20394	1.41618	0.824152	0.823264	0.998295	31.7572	23.6546	18.5437
HyS0018.61	sp|P07630.3|	1.01e-15	Gallus gallus	Carbonic anhydrase 2	XP_012559563.1 PREDICTED: uncharacterized protein LOC105845880 isoform X1 [Hydra vulgaris]	7.9e-30	Alpha carbonic anhydrase 2	NA	24h	5h	19.5094	0.289092	0.366723	0	0.503458	0.500355	19.5094	8.19414	2.02147
HyS0024.104	sp|Q8VHB5.2|	5.58e-23	Mus musculus	Carbonic anhydrase 9	XP_012558253.1 PREDICTED: carbonic anhydrase 6-like, partial [Hydra vulgaris]	8.5e-25	Carbonate dehydratase	NA	egg	72h	1594.38	1594.38	1584.95	1258.1	987.025	877.669	8.05363	1.06994	0.295381
HyS0003.169	sp|P18088.1|	3.21e-172	Rattus norvegicus	Glutamate decarboxylase 1	XP_002166171.3 PREDICTED: cysteine sulfinic acid decarboxylase-like [Hydra vulgaris]	7.5e-231	Cysteine sulfinic acid decarboxylase	NA	72h	5h	360.193	0.832764	1.07615	0.369346	6.5797	227.005	248.495	236.489	360.193
HyS0037.155	sp|J7GQ11.1|	4.71e-71	Levilactobacillus brevis	L-tyrosine decarboxylase	XP_012560341.1 PREDICTED: uncharacterized protein LOC100197171 [Hydra vulgaris]	0	Pyridoxal-dependent decarboxylase	NA	egg	72h	365.945	365.945	290.998	206.977	210.367	254.962	1.48148	0.218154	0.0541942
HyS0097.8	sp|A0A481NV25.1|	4.17e-67	Enterococcus faecium	L-tyrosine decarboxylase	XP_012560341.1 PREDICTED: uncharacterized protein LOC100197171 [Hydra vulgaris]	5.2e-285	Pyridoxal-dependent decarboxylase	NA	4h	48h	13.3367	10.4595	13.3367	4.78708	5.95405	12.0678	0.0435123	0.0151267	0.0904506
HyS0076.11	sp|P06857.2|	9.9e-76	Canis lupus familiaris	Inactive pancreatic lipase-related protein 1	SJX71977.1 Pancreatic Triacylglyceride Lipase-like protein 1, partial [Aurelia aurita]	2.8e-115	Pancreatic triacylglycerol lipase	NA	5h	24h	5.80616	1.31476	1.34019	5.80616	1.37318	0.793517	0.555923	0.594556	0.597169
HyS0063.45	sp|O88783.1|	2.2e-15	Mus musculus	Coagulation factor V	XP_012566709.1 PREDICTED: uncharacterized protein LOC101239179 [Hydra vulgaris]	9.1e-26	Lactadherin	NA	48h	egg	18.2788	0	0	0	0	0	0.775507	18.2788	4.43598
HyS0018.255	sp|O43854.1|	1.11e-40	Homo sapiens	EGF-like repeat and discoidin I-like domain-containing protein 3	XP_012559271.1 PREDICTED: uncharacterized protein LOC100200237 [Hydra vulgaris]	0	Coagulation factor V	NA	24h	7h	5.62442	0.79664	1.08259	0.656525	0.629644	0.459907	5.62442	4.62077	1.59225
HyS0011.275	sp|Q14527.2|	0.039	Homo sapiens	Helicase-like transcription factor	RMX38683.1 hypothetical protein pdam_00005938, partial [Pocillopora damicornis]	5.3e-31	HTH CENPB-type domain-containing protein (Fragment)	NA	24h	egg	21.8008	0	0.348569	1.29862	0.890729	3.91587	21.8008	13.8226	13.7957
HyS0035.135	sp|C8YR32.1|	5.16e-40	Mus musculus	Lipoxygenase homology domain-containing protein 1	XP_012555385.1 PREDICTED: protein PFC0760c-like [Hydra vulgaris]	3.2e-134	lipoxygenase homology domain-containing protein 1-like	NA	48h	egg	10.5417	0.00750453	0.0121483	0.105973	0.034773	0.0833765	6.07185	10.5417	4.57794
HyS0061.97	sp|Q02357.2|	1.44e-49	Mus musculus	Ankyrin-1	XP_013405224.1 uncharacterized protein LOC106170042 [Lingula anatina]	4.1e-20	Vegetative incompatibility protein HET-E-1	NA	24h	egg	23.5104	0	0	0	0	0.0193173	23.5104	17.0021	13.4918
HyS0022.85	sp|Q9NDJ2.2|	5.5e-06	Drosophila melanogaster	Helicase domino	NA	NA	Glucose/arabinose dehydrogenase, beta-propeller fold	NA	48h	5h	95.3928	0.520161	0.646865	0.299951	0.397687	0.925405	70.809	95.3928	51.6829
HyS0034.209	sp|Q6B855.1|	0	Bos taurus	Transketolase	XP_004209451.1 PREDICTED: transketolase-like protein 2 [Hydra vulgaris]	8.3e-267	Transketolase b	TKT	48h	5h	6.88678	0.845462	0.750707	0.397607	0.606362	0.938281	4.66767	6.88678	4.55082
HyS4575.1	sp|Q9NBX4.1|	9.45e-15	Drosophila melanogaster	Probable RNA-directed DNA polymerase from transposon X-element	XP_028413533.1 uncharacterized protein LOC114536369 [Dendronephthya gigantea]	8.9e-177	Reverse transcriptase domain-containing protein (Fragment)	NA	72h	egg	18.3144	0.0028482	0.187865	0.664153	1.73855	3.50706	12.8345	17.1747	18.3144
HyS0011.292	sp|Q795M8.2|	7.77e-08	Bacillus subtilis subsp. subtilis str. 168	Putative potassium channel protein YugO	XP_012558843.1 PREDICTED: uncharacterized protein LOC105845533 [Hydra vulgaris]	2e-27	Ion transporter	NA	48h	egg	6.20811	0	0.0125735	0	0	0	1.57706	6.20811	5.18756
HyS0104.22	sp|Q6XR72.2|	2.69e-69	Homo sapiens	Zinc transporter 10	XP_002156517.1 PREDICTED: zinc homeostasis factor 1-like [Hydra vulgaris]	1.7e-105	Zinc transporter	NA	24h	egg	9.10491	0	0.0137821	0	0	0.173731	9.10491	5.62451	2.91854
HyS0008.152	sp|P55013.1|	0	Squalus acanthias	Solute carrier family 12 member 2	XP_004212377.1 PREDICTED: solute carrier family 12 member 2 isoform X1 [Hydra vulgaris]	0	Putative bumetanide-sensitive sodium-potassium-chloride cotransporter	NA	egg	72h	69.4731	69.4731	38.5703	40.2464	17.2153	8.24825	1.31583	1.14454	0.824775
HyS0008.151	sp|A0A0G2KTI4.3|	4.41e-44	Danio rerio	Solute carrier family 12 member 2	XP_004212377.1 PREDICTED: solute carrier family 12 member 2 isoform X1 [Hydra vulgaris]	4.3e-54	Renal Na-K-Cl cotransporter	NA	egg	72h	16.6425	16.6425	9.62177	14.7204	7.98742	1.72102	0.928793	0.208259	0.0677244
HyS0064.44	sp|A8R7E6.1|	0.031	Arabidopsis thaliana	Chitin elicitor receptor kinase 1	NA	NA	SEA domain-containing protein	NA	48h	4h	10.4386	0.812461	0.651003	0.962545	0.954809	3.22976	8.70882	10.4386	8.58442
HyS0004.485	sp|A8X6H1.2|	0	Caenorhabditis briggsae	cGMP-dependent protein kinase egl-4	AAC23588.1 cyclic GMP-dependent protein kinase [Hydra oligactis]	4.2e-271	cGMP-dependent protein kinase	EGL-4	24h	egg	16.9469	0.544081	0.868557	0.710513	0.748766	1.02212	16.9469	15.3019	11.799
HyS0093.23	sp|P50501.1|	7.94e-64	Pelophylax lessonae	Aquaporin FA-CHIP	XP_008294131.1 PREDICTED: aquaporin-4-like [Stegastes partitus]	7.7e-50	Aquaporin FA-CHIP	NA	48h	egg	38.3172	0	0	0	0	0.049225	36.9205	38.3172	35.5448
HyS0093.24	sp|Q9N2J4.3|	1.29e-63	Canis lupus familiaris	Aquaporin-1	XP_019734626.1 PREDICTED: aquaporin-4 [Hippocampus comes]	2.2e-52	Aquaporin FA-CHIP	AQP1	72h	egg	43.418	0.544639	0.722939	1.89882	1.58469	2.48952	2.4782	30.4276	43.418
HyS0093.25	sp|O77750.3|	1.87e-59	Bos taurus	Aquaporin-4	RMX53469.1 hypothetical protein pdam_00013273 [Pocillopora damicornis]	1.1e-50	Aquaporin FA-CHIP	NA	72h	egg	58.7118	0	0.0549895	0.497385	0	1.00929	13.914	56.5241	58.7118
HyS0485.2	sp|G5CTG2.1|	8.12e-47	Milnesium tardigradum	Aquaporin-5	XP_002157029.1 PREDICTED: aquaporin AQPcic-like isoform X1 [Hydra vulgaris]	2.6e-75	Aquaporin AQPAn.G	NA	72h	egg	8.7987	0	0.0475915	0.429058	0	1.76638	3.34506	6.58111	8.7987
HyS0049.14	sp|O43315.2|	4.4e-85	Homo sapiens	Aquaporin-9	XP_002156497.1 PREDICTED: aquaporin-9-like [Hydra vulgaris]	5.1e-106	Aquaporin-3 Aquaglyceroporin-3	AQP9	48h	5h	244.68	0.0143768	0.0362475	0	0	0	219.184	244.68	109.153
HyS0068.62	sp|O43315.2|	4.3e-75	Homo sapiens	Aquaporin-9	XP_002162049.2 PREDICTED: aquaporin-9-like [Hydra vulgaris]	1.4e-89	Aquaglyceroporin	NA	72h	egg	6.2506	0	0	0	0	0.260178	0.445696	4.67127	6.2506
HyS0013.243	sp|A6TNN7.1|	0.1	Alkaliphilus metalliredigens QYMF	33 kDa chaperonin	XP_020906501.1 uncharacterized protein LOC110244635 isoform X1 [Exaiptasia pallida]	1.9e-65	A disintegrin and metalloproteinase with thrombospondin motifs 16	NA	48h	5h	1962.1	0.0756127	0.115357	0	0	0.168974	869.274	1962.1	1338.64
HyS0043.98	sp|P98069.1|	5.44e-06	Strongylocentrotus purpuratus	Bone morphogenetic protein 1 homolog	CAJ57450.1 astacin 4 [Hydractinia echinata]	2.3e-10	Secreted protein with cysteine rich repeats and a mucin like threonine rich repeat, signal peptide	NA	egg	48h	15.3855	15.3855	13.1574	11.0338	6.2523	3.54962	0.416897	0.261605	0.456713
HyS0010.31	sp|Q13231.1|	1.7e-103	Homo sapiens	Chitotriosidase-1	XP_027036128.1 chitinase-3-like protein 1 isoform X1 [Pocillopora damicornis]	1.2e-110	Acidic mammalian chitinase	NA	48h	5h	34.5344	0.115739	0.0817806	0	0.103546	0.165611	16.7629	34.5344	21.5801
HyS0001.30	sp|A8XWX5.2|	2.74e-15	Caenorhabditis briggsae	Chondroitin proteoglycan 2	XP_012559915.1 PREDICTED: uncharacterized protein LOC100210597 [Hydra vulgaris]	9.9e-135	Carbohydrate-binding module family 1 protein	NA	48h	4h	21.5431	0.061886	0	0	0.0917759	0.69133	10.707	21.5431	10.7878
HyS0014.168	sp|Q99715.2|	7.9e-21	Homo sapiens	Collagen alpha-1(XII) chain	XP_027058865.1 uncharacterized protein LOC113685542 [Pocillopora damicornis]	4.6e-37	Thrombospondin-2	NA	72h	egg	930.97	0	0.0358534	0	0.213363	0.092945	267.832	760.417	930.97
HyS0031.64	sp|O55145.3|	2.6	Rattus norvegicus	Fractalkine	NA	NA	FAD-binding PCMH-type domain-containing protein	NA	48h	egg	14.8496	0	0	0	0	0	1.4044	14.8496	8.38649
HyS0010.258	sp|O35930.2|	0.006	Mus musculus	Platelet glycoprotein Ib alpha chain	NA	NA	cell wall protein DAN4-like	NA	24h	7h	12.3056	0.122271	0.147654	0.132648	0.174669	0.086822	12.3056	9.27025	2.90282
HyS0098.54	sp|O10363.1|	6.4	Orgyia pseudotsugata multiple nucleopolyhedrovirus	Probable endochitinase	RMX61160.1 hypothetical protein pdam_00005632 [Pocillopora damicornis]	1.3e-93	Hemicentin-1	NA	48h	6h	769.657	0.597919	0.462678	1.50995	0.427511	0.557446	395.263	769.657	745.838
HyS0008.375	sp|Q2PC93.1|	0	Gallus gallus	SCO-spondin	XP_028403858.1 mucin-2-like isoform X3 [Dendronephthya gigantea]	0	Hemocytin	NA	6h	72h	7.50508	3.67688	4.5282	6.39257	7.50508	6.93133	1.50114	1.28364	0.770994
HyS0004.252	sp|Q20191.5|	4.3e-27	Caenorhabditis elegans	Zinc metalloproteinase nas-13	XP_018016607.1 PREDICTED: LOW QUALITY PROTEIN: low choriolytic enzyme-like [Hyalella azteca]	2.2e-23	Carbohydrate-binding WSC	NA	4h	24h	16.4433	11.2753	16.4433	14.5289	6.36788	6.47201	0.16225	1.6075	1.93378
HyS0270.5	sp|Q9H4G4.3|	5.96e-30	Homo sapiens	Golgi-associated plant pathogenesis-related protein 1	XP_004211747.1 PREDICTED: cell wall protein PRY3-like [Hydra vulgaris]	1.6e-35	Cysteine rich secretory protein 2	NA	48h	egg	18.5287	0	0.0487172	0	4.20142	2.50967	15.8824	18.5287	11.0127
HyS0019.156	sp|Q8WZ42.4|	0.97	Homo sapiens	Titin	XP_002159213.2 PREDICTED: keratin-associated protein 10-4-like isoform X2 [Hydra vulgaris]	2.1e-16	Morphogenetic protein associated with SpoVID	NA	24h	5h	220.005	0.0220482	0.0607499	0	0.598469	0.323304	220.005	162.465	67.6757
HyS0056.50	sp|Q9QUN9.1|	3.55e-11	Mus musculus	Dickkopf-related protein 3	XP_002158204.1 PREDICTED: dickkopf-related protein 3-like [Hydra vulgaris]	1e-94	Dickkopf protein 3	DKK3	24h	6h	308.723	1.31068	1.1725	1.34429	0	2.63435	308.723	251.203	152.75
HyS0017.40	sp|Q90839.1|	1.65e-06	Gallus gallus	Dickkopf-related protein 3	XP_004207403.1 PREDICTED: dickkopf-related protein 3-like [Hydra vulgaris]	6.2e-34	Dickkopf protein 3	DKK3	24h	5h	38.628	0.14356	0.139648	0	0	0	38.628	20.2206	10.2236
HyS0320.7	sp|Q9UBP4.2|	2.3e-06	Homo sapiens	Dickkopf-related protein 3	XP_004207403.1 PREDICTED: dickkopf-related protein 3-like [Hydra vulgaris]	7.3e-35	Dickkopf protein 3	DKK3	24h	egg	18.0016	0	0	0	0	0	18.0016	14.8826	6.98247
HyS0013.224	sp|P49223.3|	2.12e-12	Homo sapiens	Kunitz-type protease inhibitor 3	XP_012555705.1 PREDICTED: uncharacterized protein LOC100202739 isoform X1 [Hydra vulgaris]	0	Membrane peptidoglycan carboxypeptidase	NA	24h	4h	7.08318	0.873973	0.659404	0.779899	0.754659	0.729078	7.08318	6.784	1.51955
HyS0153.6	sp|S8FIE4.1|	6.1e-58	Fomitopsis pinicola FP-58527 SS1	Laccase-1	XP_002162028.2 PREDICTED: laccase-like [Hydra vulgaris]	0	Extracellular dihydrogeodin oxidase laccase	NA	24h	egg	12.1695	0	0.0122417	0	0	0.0261277	12.1695	6.03196	1.25233
HyS0020.161	sp|S8FIE4.1|	3.07e-58	Fomitopsis pinicola FP-58527 SS1	Laccase-1	XP_002162028.2 PREDICTED: laccase-like [Hydra vulgaris]	0	Extracellular dihydrogeodin oxidase laccase	NA	24h	egg	11.6119	0	0	0	0	0	11.6119	3.86433	1.22486
HyS0138.17	sp|Q02081.1|	2.42e-57	Thanatephorus cucumeris	Laccase-4	XP_012555404.1 PREDICTED: laccase-1-like [Hydra vulgaris]	8.5e-296	Laccase, multicopper oxidase, benzenediol:oxygen oxidorectuctase	NA	24h	5h	11.291	0.0399877	0.0158382	0	0.278241	1.789	11.291	8.80855	5.96361
HyS0019.126	sp|Q28199.1|	3.71e-41	Bos taurus	Cyclin-dependent kinase 5 activator 1	XP_004208332.1 PREDICTED: cyclin-dependent kinase 5 activator 1-like, partial [Hydra vulgaris]	5.2e-76	Cyclin-dependent kinase	NA	24h	4h	278.171	0.047775	0	0	0	0.344286	278.171	211.52	154.314
HyS0031.82	sp|Q60431.1|	1.47e-66	Mesocricetus auratus	Caspase-3	XP_002159783.3 PREDICTED: caspase-3-like [Hydra vulgaris]	8.6e-69	CARD-caspase	NA	24h	6h	9.72177	0.0750014	0.0434947	0.39142	0	0.120603	9.72177	6.01663	5.07266
HyS0253.8	sp|Q60431.1|	2.95e-68	Mesocricetus auratus	Caspase-3	XP_002159783.3 PREDICTED: caspase-3-like [Hydra vulgaris]	4.3e-68	CARD-caspase	NA	24h	6h	5.42729	0.0109873	0.0718455	0.39142	0	0	5.42729	3.52538	3.15497
HyS0032.3	sp|Q54TR1.1|	7.77e-73	Dictyostelium discoideum	Counting factor associated protein D	XP_002164575.3 PREDICTED: germination-specific cysteine protease 1-like isoform X2 [Hydra vulgaris]	3e-252	Counting factor associated protein D	NA	24h	5h	65.3991	0.0202755	0.0228465	0	0	0.0777904	65.3991	31.7088	12.002
HyS0018.25	sp|Q54TR1.1|	4.06e-54	Dictyostelium discoideum	Counting factor associated protein D	XP_027040998.1 counting factor associated protein D-like [Pocillopora damicornis]	1.1e-163	Counting factor associated protein D	NA	24h	6h	10.8422	0.0183464	0.007141	0.253798	0	0.09484	10.8422	7.37418	3.84927
HyS0093.44	sp|Q9MYU8.1|	3.93e-94	Canis lupus familiaris	Band 4.1-like protein 5	XP_012563804.1 PREDICTED: band 4.1-like protein 5 [Hydra vulgaris]	9.9e-184	Erythrocyte membrane protein band 4.1 like 5	NA	24h	egg	9.54751	0.382275	0.597339	1.15398	3.15177	6.8217	9.54751	4.4131	3.31437
HyS0028.251	sp|Q2T9V8.1|	6.39e-62	Bos taurus	D-aminoacyl-tRNA deacylase 1	XP_002161466.1 PREDICTED: trafficking protein particle complex subunit 5-like [Hydra vulgaris]	7.8e-62	Trafficking protein particle complex subunit	NA	24h	egg	7.94989	0	0.128569	0	2.31511	5.91465	7.94989	4.45146	4.58256
HyS0060.29	sp|Q90YK3.1|	1.11e-17	Scyliorhinus torazame	L-gulonolactone oxidase	XP_020625958.1 uncharacterized protein LOC110063325 [Orbicella faveolata]	1.1e-120	L-gulonolactone oxidase LGO	NA	egg	48h	159.524	159.524	75.0932	126.773	66.9717	30.6928	0.191832	0.0274648	0.0430396
HyS0010.274	sp|P11936.2|	1.29e-73	Sus scrofa	Deoxyribonuclease-1	PFX32409.1 Deoxyribonuclease gamma [Stylophora pistillata]	2.9e-65	Flavin-containing monooxygenase	DNASE1L3	5h	72h	128.485	78.7496	107.105	128.485	72.0545	39.5836	0.502144	0.194935	0.0731725
HyS0580.4	sp|P31429.1|	5.23e-126	Oryctolagus cuniculus	Dipeptidase 1	XP_013419546.1 dipeptidase 1 [Lingula anatina]	1.5e-112	Dipeptidase	DPEP1	egg	24h	73.0674	73.0674	70.1087	33.2229	49.1826	59.9568	0.728298	2.36783	2.47003
HyS0109.39	sp|P31429.1|	1.65e-126	Oryctolagus cuniculus	Dipeptidase 1	XP_013065942.1 PREDICTED: dipeptidase 1-like [Biomphalaria glabrata]	4.3e-112	Dipeptidase	DPEP1	4h	24h	6.57639	5.65594	6.57639	5.63017	4.61743	4.3369	0.341552	1.22833	2.02345
HyS0109.31	sp|P31429.1|	1.26e-126	Oryctolagus cuniculus	Dipeptidase 1	XP_013065942.1 PREDICTED: dipeptidase 1-like [Biomphalaria glabrata]	4.3e-112	Dipeptidase	DPEP1	5h	24h	131.563	103.239	105.172	131.563	85.7546	71.0176	0.868986	2.84687	2.58299
HyS0006.167	sp|B2VD17.1|	0.72	Erwinia tasmaniensis Et1/99	Aspartate 1-decarboxylase	KXJ28680.1 THAP domain-containing protein 2 [Exaiptasia pallida]	3.8e-22	THAP-type domain-containing protein	NA	7h	egg	6.54615	0	0.62069	2.8678	5.95517	6.54615	3.20371	1.54049	0.504978
HyS0004.418	sp|Q20595.3|	2.56e-06	Caenorhabditis elegans	C-terminal-binding protein 1	XP_012566616.1 PREDICTED: THAP domain-containing protein 4-like, partial [Hydra vulgaris]	5.3e-17	Cyclin-dependent kinase 2 associated protein 2	NA	48h	egg	16.7821	0	0	0	0	0.391018	0.732739	16.7821	12.2771
HyS0019.1	sp|B9EJA2.2|	0.34	Mus musculus	Cortactin-binding protein 2	XP_012562111.1 PREDICTED: uncharacterized protein LOC105847233 [Hydra vulgaris]	4.7e-110	Mitogen-activated protein kinase kinase kinase 7	NA	72h	egg	5.06393	0	0.432544	0.804558	2.3082	2.3527	2.62423	3.5674	5.06393
HyS0051.15	sp|P07305.3|	5.25e-30	Homo sapiens	Histone H1.0	NA	NA	Histone H1-gamma, late	NA	6h	egg	24.8235	0.0121584	5.00301	10.7534	24.8235	11.1558	8.3181	0.356235	0.420957
HyS0051.5	sp|P07305.3|	5.25e-30	Homo sapiens	Histone H1.0	NA	NA	Histone H1-gamma, late	NA	6h	egg	24.8235	0.0121584	5.00301	10.7534	24.8235	11.1558	8.3181	0.356235	0.420957
HyS0051.8	sp|P07305.3|	5.25e-30	Homo sapiens	Histone H1.0	NA	NA	Histone H1-gamma, late	NA	6h	egg	24.8235	0.0121584	5.00301	10.7534	24.8235	11.1558	8.3181	0.356235	0.420957
HyS0385.15	sp|P07305.3|	5.25e-30	Homo sapiens	Histone H1.0	NA	NA	Histone H1-gamma, late	NA	6h	egg	24.8235	0.0121584	5.00301	10.7534	24.8235	11.1558	8.3181	0.356235	0.420957
HyS0385.20	sp|P07305.3|	5.25e-30	Homo sapiens	Histone H1.0	NA	NA	Histone H1-gamma, late	NA	6h	egg	24.8235	0.0121584	5.00301	10.7534	24.8235	11.1558	8.3181	0.356235	0.420957
HyS0385.25	sp|P07305.3|	5.25e-30	Homo sapiens	Histone H1.0	NA	NA	Histone H1-gamma, late	NA	6h	egg	24.8235	0.0121584	5.00301	10.7534	24.8235	11.1558	8.3181	0.356235	0.420957
HyS0385.30	sp|P07305.3|	5.25e-30	Homo sapiens	Histone H1.0	NA	NA	Histone H1-gamma, late	NA	6h	egg	24.8235	0.0121584	5.00301	10.7534	24.8235	11.1558	8.3181	0.356235	0.420957
HyS0385.35	sp|P07305.3|	5.25e-30	Homo sapiens	Histone H1.0	NA	NA	Histone H1-gamma, late	NA	6h	egg	24.8235	0.0121584	5.00301	10.7534	24.8235	11.1558	8.3181	0.356235	0.420957
HyS0385.37	sp|P07305.3|	5.25e-30	Homo sapiens	Histone H1.0	NA	NA	Histone H1-gamma, late	NA	6h	egg	24.8235	0.0121584	5.00301	10.7534	24.8235	11.1558	8.3181	0.356235	0.420957
HyS0385.42	sp|P07305.3|	5.25e-30	Homo sapiens	Histone H1.0	NA	NA	Histone H1-gamma, late	NA	6h	egg	24.8235	0.0121584	5.00301	10.7534	24.8235	11.1558	8.3181	0.356235	0.420957
HyS0385.5	sp|P07305.3|	5.25e-30	Homo sapiens	Histone H1.0	NA	NA	Histone H1-gamma, late	NA	6h	egg	24.8235	0.0121584	5.00301	10.7534	24.8235	11.1558	8.3181	0.356235	0.420957
HyS1028.11	sp|P07305.3|	5.25e-30	Homo sapiens	Histone H1.0	NA	NA	Histone H1-gamma, late	NA	6h	egg	24.8235	0.0121584	5.00301	10.7534	24.8235	11.1558	8.3181	0.356235	0.420957
HyS1391.6	sp|P07305.3|	5.25e-30	Homo sapiens	Histone H1.0	NA	NA	Histone H1-gamma, late	NA	6h	egg	24.8235	0.0121584	5.00301	10.7534	24.8235	11.1558	8.3181	0.356235	0.420957
HyS1479.10	sp|P07305.3|	5.25e-30	Homo sapiens	Histone H1.0	NA	NA	Histone H1-gamma, late	NA	6h	egg	24.8235	0.0121584	5.00301	10.7534	24.8235	11.1558	8.3181	0.356235	0.420957
HyS1479.9	sp|P07305.3|	5.25e-30	Homo sapiens	Histone H1.0	NA	NA	Histone H1-gamma, late	NA	6h	egg	24.8235	0.0121584	5.00301	10.7534	24.8235	11.1558	8.3181	0.356235	0.420957
HyS2013.1	sp|P07305.3|	5.25e-30	Homo sapiens	Histone H1.0	NA	NA	Histone H1-gamma, late	NA	6h	egg	24.8235	0.0121584	5.00301	10.7534	24.8235	11.1558	8.3181	0.356235	0.420957
HyS2013.5	sp|P07305.3|	5.25e-30	Homo sapiens	Histone H1.0	NA	NA	Histone H1-gamma, late	NA	6h	egg	24.8235	0.0121584	5.00301	10.7534	24.8235	11.1558	8.3181	0.356235	0.420957
HyS2013.7	sp|P07305.3|	5.25e-30	Homo sapiens	Histone H1.0	NA	NA	Histone H1-gamma, late	NA	6h	egg	24.8235	0.0121584	5.00301	10.7534	24.8235	11.1558	8.3181	0.356235	0.420957
HyS2045.6	sp|P07305.3|	5.25e-30	Homo sapiens	Histone H1.0	NA	NA	Histone H1-gamma, late	NA	6h	egg	24.8235	0.0121584	5.00301	10.7534	24.8235	11.1558	8.3181	0.356235	0.420957
HyS2464.2	sp|P07305.3|	5.25e-30	Homo sapiens	Histone H1.0	NA	NA	Histone H1-gamma, late	NA	6h	egg	24.8235	0.0121584	5.00301	10.7534	24.8235	11.1558	8.3181	0.356235	0.420957
HyS2464.9	sp|P07305.3|	5.25e-30	Homo sapiens	Histone H1.0	NA	NA	Histone H1-gamma, late	NA	6h	egg	24.8235	0.0121584	5.00301	10.7534	24.8235	11.1558	8.3181	0.356235	0.420957
HyS2999.6	sp|P07305.3|	5.25e-30	Homo sapiens	Histone H1.0	NA	NA	Histone H1-gamma, late	NA	6h	egg	24.8235	0.0121584	5.00301	10.7534	24.8235	11.1558	8.3181	0.356235	0.420957
HyS3037.4	sp|P07305.3|	5.25e-30	Homo sapiens	Histone H1.0	NA	NA	Histone H1-gamma, late	NA	6h	egg	24.8235	0.0121584	5.00301	10.7534	24.8235	11.1558	8.3181	0.356235	0.420957
HyS3103.5	sp|P07305.3|	5.25e-30	Homo sapiens	Histone H1.0	NA	NA	Histone H1-gamma, late	NA	6h	egg	24.8235	0.0121584	5.00301	10.7534	24.8235	11.1558	8.3181	0.356235	0.420957
HyS3258.2	sp|P07305.3|	5.25e-30	Homo sapiens	Histone H1.0	NA	NA	Histone H1-gamma, late	NA	6h	egg	24.8235	0.0121584	5.00301	10.7534	24.8235	11.1558	8.3181	0.356235	0.420957
HyS3464.3	sp|P07305.3|	5.25e-30	Homo sapiens	Histone H1.0	NA	NA	Histone H1-gamma, late	NA	6h	egg	24.8235	0.0121584	5.00301	10.7534	24.8235	11.1558	8.3181	0.356235	0.420957
HyS3832.3	sp|P07305.3|	5.25e-30	Homo sapiens	Histone H1.0	NA	NA	Histone H1-gamma, late	NA	6h	egg	24.8235	0.0121584	5.00301	10.7534	24.8235	11.1558	8.3181	0.356235	0.420957
HyS3978.2	sp|P07305.3|	5.25e-30	Homo sapiens	Histone H1.0	NA	NA	Histone H1-gamma, late	NA	6h	egg	24.8235	0.0121584	5.00301	10.7534	24.8235	11.1558	8.3181	0.356235	0.420957
HyS4245.2	sp|P07305.3|	5.25e-30	Homo sapiens	Histone H1.0	NA	NA	Histone H1-gamma, late	NA	6h	egg	24.8235	0.0121584	5.00301	10.7534	24.8235	11.1558	8.3181	0.356235	0.420957
HyS4245.6	sp|P07305.3|	5.25e-30	Homo sapiens	Histone H1.0	NA	NA	Histone H1-gamma, late	NA	6h	egg	24.8235	0.0121584	5.00301	10.7534	24.8235	11.1558	8.3181	0.356235	0.420957
HyS4366.4	sp|P07305.3|	5.25e-30	Homo sapiens	Histone H1.0	NA	NA	Histone H1-gamma, late	NA	6h	egg	24.8235	0.0121584	5.00301	10.7534	24.8235	11.1558	8.3181	0.356235	0.420957
HyS4371.3	sp|P07305.3|	5.25e-30	Homo sapiens	Histone H1.0	NA	NA	Histone H1-gamma, late	NA	6h	egg	24.8235	0.0121584	5.00301	10.7534	24.8235	11.1558	8.3181	0.356235	0.420957
HyS4371.5	sp|P07305.3|	5.25e-30	Homo sapiens	Histone H1.0	NA	NA	Histone H1-gamma, late	NA	6h	egg	24.8235	0.0121584	5.00301	10.7534	24.8235	11.1558	8.3181	0.356235	0.420957
HyS1513.2	sp|P07305.3|	4.91e-29	Homo sapiens	Histone H1.0	NA	NA	Histone cluster 1 H1 family member c	NA	7h	egg	853.944	0.978692	310.034	352.202	511.958	853.944	318.434	94.4212	64.1222
HyS1391.1	sp|Q94555.1|	1.26e-05	Drosophila virilis	Histone H1.2	NA	NA	Histone	NA	6h	egg	1093.14	0.463753	267.347	930.43	1093.14	450.163	526.01	73.7554	59.0746
HyS2013.8	sp|Q94555.1|	1.26e-05	Drosophila virilis	Histone H1.2	NA	NA	Histone	NA	6h	egg	1093.14	0.463753	267.347	930.43	1093.14	450.163	526.01	73.7554	59.0746
HyS3258.1	sp|Q94555.1|	1.26e-05	Drosophila virilis	Histone H1.2	NA	NA	Histone	NA	6h	egg	1093.14	0.463753	267.347	930.43	1093.14	450.163	526.01	73.7554	59.0746
HyS3978.8	sp|Q94555.1|	1.26e-05	Drosophila virilis	Histone H1.2	NA	NA	Histone	NA	6h	egg	1093.14	0.463753	267.347	930.43	1093.14	450.163	526.01	73.7554	59.0746
HyS0044.38	sp|Q9VFK6.2|	2.21e-18	Drosophila melanogaster	Histone-lysine N-methyltransferase PR-Set7	XP_012559497.1 PREDICTED: uncharacterized protein LOC105845852 [Hydra vulgaris]	7.5e-74	Histone-lysine N-methyltransferase	NA	24h	egg	17.434	0.00403973	0.507709	2.41494	7.7861	8.7701	17.434	6.94717	5.9722
HyS0064.13	sp|Q0C9E6.1|	0.14	Aspergillus terreus NIH2624	Histone-lysine N-methyltransferase set9	XP_025834091.1 uncharacterized protein LOC112905601 isoform X2 [Agrilus planipennis]	1.7e-39	Chromo domain-containing protein	NA	7h	egg	8.92549	0	0.300606	2.62238	4.64384	8.92549	3.82908	4.0861	2.73727
HyS0005.50	sp|Q9UJ55.2|	1.17e-07	Homo sapiens	MAGE-like protein 2	XP_012564854.1 PREDICTED: uncharacterized protein LOC100210570 [Hydra vulgaris]	1.1e-32	IF rod domain-containing protein	NA	48h	7h	37.4753	0.555325	0.562907	1.48474	0.871951	0.526355	30.66	37.4753	10.0234
HyS0020.163	sp|Q90268.2|	1.28e-61	Danio rerio	Paired box protein Pax-2a	BAA36344.2 pox neuro [Hydra vulgaris]	1.8e-161	Homeodomain transcription factor PaxA	NA	24h	egg	14.1586	0	0	0	0.47539	4.9595	14.1586	10.1355	3.03335
HyS0023.74	sp|Q9M2U3.1|	0.081	Arabidopsis thaliana	Protein ALP1-like	XP_789683.1 PREDICTED: uncharacterized protein LOC584740 [Strongylocentrotus purpuratus]	4.9e-101	THAP domain-containing protein 3	NA	7h	egg	83.3671	0	5.01847	24.9194	66.3101	83.3671	54.2352	35.4956	32.1944
HyS0024.230	sp|P18490.4|	4.8	Drosophila melanogaster	Protein pecanex	XP_012566857.1 PREDICTED: uncharacterized protein LOC100199667 [Hydra vulgaris]	1.6e-52	Penicillin-insensitive murein endopeptidase	NA	24h	5h	44.9457	0.0074751	0.0126073	0	0.189212	0.0973159	44.9457	31.5308	11.5038
HyS0048.110	sp|Q9M2X3.1|	0.18	Arabidopsis thaliana	Telomere repeat-binding factor 3	XP_001631745.1 predicted protein [Nematostella vectensis]	1.9e-66	SANT domain-containing protein (Fragment)	NA	6h	egg	50.764	0.072597	2.25736	23.9005	50.764	48.6885	6.20268	7.42205	7.70932
HyS0107.18	sp|Q9M2X3.1|	0.18	Arabidopsis thaliana	Telomere repeat-binding factor 3	XP_001631745.1 predicted protein [Nematostella vectensis]	9.3e-66	SANT domain-containing protein (Fragment)	NA	7h	5h	25.1022	0.070504	0.623165	0	6.21052	25.1022	5.51725	4.17835	3.5329
HyS0034.161	sp|F4IEY4.1|	0.23	Arabidopsis thaliana	Telomere repeat-binding factor 5	XP_001637552.1 predicted protein [Nematostella vectensis]	5.4e-101	SANT domain-containing protein (Fragment)	NA	6h	egg	11.1842	0.00302877	1.11538	7.12055	11.1842	10.2842	2.04945	3.0252	1.91904
HyS0034.163	sp|F4IEY4.1|	0.23	Arabidopsis thaliana	Telomere repeat-binding factor 5	XP_001637552.1 predicted protein [Nematostella vectensis]	5.4e-101	SANT domain-containing protein (Fragment)	NA	6h	egg	11.1842	0.00302877	1.11538	7.12055	11.1842	10.2842	2.04945	3.0252	1.91904
HyS0068.26	sp|F4IEY4.1|	0.23	Arabidopsis thaliana	Telomere repeat-binding factor 5	XP_001637552.1 predicted protein [Nematostella vectensis]	5.4e-101	SANT domain-containing protein (Fragment)	NA	6h	egg	11.1842	0.00302877	1.11538	7.12055	11.1842	10.2842	2.04945	3.0252	1.91904
HyS3932.2	sp|F4IEY4.1|	0.24	Arabidopsis thaliana	Telomere repeat-binding factor 5	XP_001637552.1 predicted protein [Nematostella vectensis]	9.2e-101	SANT domain-containing protein (Fragment)	NA	6h	5h	9.95465	0.00302877	0.477894	0	9.95465	7.51556	0.504027	8.51e-09	0.711628
HyS0011.223	sp|F4IEY4.1|	0.24	Arabidopsis thaliana	Telomere repeat-binding factor 5	XP_001637552.1 predicted protein [Nematostella vectensis]	2.7e-100	SANT domain-containing protein (Fragment)	NA	6h	egg	6.0996	0	0.65006	2.35666	6.0996	6.07314	2.67719	2.69931	3.25409
HyS0714.2	sp|F4IEY4.1|	0.24	Arabidopsis thaliana	Telomere repeat-binding factor 5	XP_001637552.1 predicted protein [Nematostella vectensis]	2.7e-100	SANT domain-containing protein (Fragment)	NA	6h	egg	6.0996	0	0.65006	2.35666	6.0996	6.07314	2.67719	2.69931	3.25409
HyS0526.2	sp|F4IEY4.1|	0.28	Arabidopsis thaliana	Telomere repeat-binding factor 5	XP_001631745.1 predicted protein [Nematostella vectensis]	7.4e-33	SANT domain-containing protein (Fragment)	NA	7h	egg	15.7312	0	1.05725	3.39273	7.46441	15.7312	2.71563	2.55213	2.39108
HyS0025.199	sp|Q3T0G1.1|	4.37e-11	Bos taurus	THAP domain-containing protein 1	XP_020625487.1 THAP domain-containing protein 5-like [Orbicella faveolata]	1e-12	THAP-type domain-containing protein (Fragment)	NA	48h	egg	7.65958	0	0.104043	0	0	0.657231	6.23335	7.65958	4.89715
HyS0001.746	sp|Q7Z6K1.2|	0.016	Homo sapiens	THAP domain-containing protein 5	PIK43235.1 hypothetical protein BSL78_19926 [Apostichopus japonicus]	5e-15	THAP-type domain-containing protein	NA	24h	egg	11.3736	0	0.0781665	0	1.47258	7.64909	11.3736	5.24015	6.72431
HyS0060.81	sp|Q7Z6K1.2|	0.012	Homo sapiens	THAP domain-containing protein 5	PIK43235.1 hypothetical protein BSL78_19926 [Apostichopus japonicus]	9.3e-17	THAP-type domain-containing protein	NA	24h	egg	9.61945	0	0.179072	0	4.49737	4.03325	9.61945	8.46561	3.81683
HyS0020.195	sp|Q4W5G0.1|	5.65e-19	Homo sapiens	Tigger transposable element-derived protein 2	XP_015749342.1 PREDICTED: tigger transposable element-derived protein 4-like [Acropora digitifera]	5.6e-22	HTH CENPB-type domain-containing protein (Fragment)	NA	24h	egg	5.21647	0	0.24006	0	0.464226	2.89375	5.21647	1.47593	0.930546
HyS0012.172	sp|B3DLD3.1|	6.02e-24	Xenopus tropicalis	Transcription factor Sox-18	APW77290.1 Sox25 [Hydractinia echinata]	6.1e-124	Transcription factor SOX-30	NA	24h	egg	58.1424	0	0	0	0	0.379123	58.1424	17.275	12.6671
HyS0012.277	sp|Q21305.2|	1.82e-31	Caenorhabditis elegans	Transcription factor sox-2	APW77288.1 Sox23 [Hydractinia echinata]	1.9e-140	SOX domain-containing protein dichaete	SOX15	24h	egg	70.478	0	0	0	0	0	70.478	47.081	23.589
HyS0214.2	sp|Q10084.1|	1.3	Schizosaccharomyces pombe 972h-	Uncharacterized transporter mfs2	XP_012559504.1 PREDICTED: uncharacterized protein LOC105845857 [Hydra vulgaris]	1.1e-14	Pogo transposable element with KRAB domain	NA	48h	egg	15.8873	0.236398	0.315916	1.49632	2.06014	3.08481	13.1738	15.8873	13.7348
HyS3504.1	sp|Q8TDX6.2|	5.66e-63	Homo sapiens	Chondroitin sulfate N-acetylgalactosaminyltransferase 1	KXJ16773.1 ATP-dependent DNA helicase PIF6 [Exaiptasia pallida]	0	ATP-dependent DNA helicase	NA	7h	egg	5.98947	0	0.345271	1.25464	3.99786	5.98947	5.89849	3.26381	2.44038
HyS1278.3	sp|A4K436.1|	0	Bos taurus	Regulator of telomere elongation helicase 1	XP_012564281.1 PREDICTED: regulator of telomere elongation helicase 1-like [Hydra vulgaris]	0	Regulator of telomere elongation helicase 1	RTEL1	egg	72h	7.53309	7.53309	1.73198	1.57232	3.22394	2.63732	1.06557	1.36193	0.926409
HyS0111.11	sp|Q5T5X7.1|	9.08e-06	Homo sapiens	BEN domain-containing protein 3	KXJ11412.1 BEN domain-containing protein 3 [Exaiptasia pallida]	1.8e-07	WD domain, G-beta repeat-containing protein, putative	NA	7h	egg	26.0657	0.0116822	0.244228	1.07114	11.7448	26.0657	3.63277	2.12519	2.29642
HyS0284.6	sp|Q9BXW9.2|	0	Homo sapiens	Fanconi anemia group D2 protein	XP_028398343.1 Fanconi anemia group D2 protein-like isoform X1 [Dendronephthya gigantea]	8.5e-260	Fanconi anemia group D2 protein isoform b	FANCD2	5h	48h	11.1492	10.1422	10.4977	11.1492	9.28794	8.93402	1.92653	0.94835	1.18816
HyS0032.173	sp|Q9D489.2|	1.27e-11	Mus musculus	Spermatogenesis- and oogenesis-specific basic helix-loop-helix-containing protein 2	XP_012555209.1 PREDICTED: uncharacterized protein LOC101240914 [Hydra vulgaris]	1.9e-58	BHLH domain-containing protein	NA	egg	72h	75.2459	75.2459	14.8453	8.84355	8.882	5.71751	0.114901	0.0574911	0.0128129
HyS0012.90	sp|Q5RJA1.2|	1.47e-173	Danio rerio	DNA-binding protein RFX6	XP_019911599.1 PREDICTED: DNA-binding protein RFX6 [Esox lucius]	2.3e-137	RFX-type winged-helix domain-containing protein (Fragment)	RFX6	7h	72h	9.16848	2.60137	2.57092	1.17716	3.8749	9.16848	3.48277	0.762692	0.544879
HyS0018.106	sp|Q9Z0Z7.2|	3.63e-54	Mus musculus	Krueppel-like factor 5	XP_027312143.1 Krueppel-like factor 5 isoform X2 [Anas platyrhynchos]	9.3e-11	Progesterone immunomodulatory binding factor 1	KLF5	72h	egg	8.80703	0.237302	1.28502	3.99595	5.30519	4.60269	1.32011	6.10255	8.80703
HyS0002.440	sp|P30052.1|	9.46e-34	Drosophila melanogaster	Protein scalloped	XP_027053401.1 transcriptional enhancer factor TEF-1-like [Pocillopora damicornis]	1.2e-30	Transcriptional enhancer factor TEF-5	NA	24h	egg	14.0454	0	0	0.408483	2.17591	12.2299	14.0454	5.9256	3.36961
HyS0052.112	sp|Q16650.1|	1.7e-48	Homo sapiens	T-box brain protein 1	XP_012566959.1 PREDICTED: T-box protein 2-like [Hydra vulgaris]	3.1e-53	T-box protein 2 (inferred by orthology to a C. elegans protein)	NA	24h	egg	45.374	0.0145987	0.136503	0.548941	0.363523	0.267605	45.374	19.0363	15.0651
HyS0067.13	sp|Q9GL27.1|	3.68e-94	Canis lupus familiaris	T-box transcription factor T	CAD21521.1 Brachyury [Podocoryna carnea]	5e-155	Brachyury transcription factor	NA	24h	egg	15.5006	0.0371003	0.106206	0.256442	0.339395	0.278815	15.5006	7.28525	3.25181
HyS0007.309	sp|Q9U903.1|	5.56e-19	Patiria pectinifera	T-box transcription factor T homolog	QBC65504.1 brachyury 2 [Dynamena pumila]	3.1e-14	T-box transcription factor Tb	TBX19	7h	egg	100.084	0	3.76682	12.251	86.6219	100.084	35.1215	32.6845	18.0942
HyS0032.8	sp|Q13207.3|	1.31e-76	Homo sapiens	T-box transcription factor TBX2	XP_002612013.1 hypothetical protein BRAFLDRAFT_124787 [Branchiostoma floridae]	1.5e-65	T-box transcription factor	NA	48h	egg	90.4524	0	0	0	0.143169	0.214069	77.0588	90.4524	50.1277
HyS0072.11	sp|P54864.1|	3.56e-29	Serinus canaria	Transcription factor Jun	XP_012567188.1 PREDICTED: uncharacterized protein LOC105851038 [Hydra vulgaris]	6.1e-87	Transcription factor jun-D	NA	24h	egg	75.2886	0	0	0	0	0	75.2886	50.9303	23.4871
HyS0102.38	sp|P54864.1|	7.21e-18	Serinus canaria	Transcription factor Jun	ARJ54253.1 Jun2 [Aurelia aurita]	1.3e-16	BZIP domain-containing protein (Fragment)	NA	24h	6h	10.4351	0.144168	0.049591	1.48079	0	0	10.4351	6.9021	2.46152
HyS0008.377	sp|B4PPK2.1|	7.19e-12	Drosophila yakuba	Transcription factor kayak	XP_004205502.1 PREDICTED: cyclic AMP-dependent transcription factor ATF-3-like [Hydra vulgaris]	7.9e-37	Cyclic AMP-dependent transcription factor ATF-3	NA	24h	egg	108.854	0	0	0	0	1.29685	108.854	50.7237	26.6894
HyS0031.77	sp|Q33E94.2|	1.02e-147	Homo sapiens	Transcription factor RFX4	XP_002163641.2 PREDICTED: transcription factor RFX4-like isoform X1 [Hydra vulgaris]	2.1e-144	RFX-type winged-helix domain-containing protein (Fragment)	RFX4	7h	egg	159.317	0.542945	0.869575	1.68254	61.3265	159.317	7.22067	3.61963	2.95666
HyS0253.4	sp|Q33E94.2|	2.57e-143	Homo sapiens	Transcription factor RFX4	XP_002163641.2 PREDICTED: transcription factor RFX4-like isoform X1 [Hydra vulgaris]	1.7e-145	RFX-type winged-helix domain-containing protein (Fragment)	RFX4	7h	egg	102.368	0.664211	0.935755	2.04327	42.5594	102.368	8.21599	4.23203	3.26562
HyS0003.298	sp|Q92172.2|	3.76e-12	Gallus gallus	Transcription factor VBP	AAX84777.1 bZIP transcription factor-like protein, partial [Hydractinia echinata]	1.1e-81	Basic region leucine zipper	HLF	egg	24h	31.9982	31.9982	22.0509	29.1178	16.1785	5.65538	0.391317	0.522169	0.433987
HyS0022.206	sp|B2RQR8.1|	9.36e-162	Mus musculus	Endothelin-converting enzyme 2	XP_002158904.3 PREDICTED: endothelin-converting enzyme 1-like [Hydra vulgaris]	1.3e-248	Endothelin-converting enzyme 1	SIX6	24h	egg	11.6551	0	0	0	0	0	11.6551	6.67896	2.50775
HyS0003.482	sp|O15315.2|	1.87e-76	Homo sapiens	DNA repair protein RAD51 homolog 2	XP_020909235.1 DNA repair protein RAD51 homolog 2-like [Exaiptasia pallida]	1.1e-60	DNA repair protein RAD51 homolog 2	RAD51B	6h	72h	12.5741	10.9462	11.9215	10.4927	12.5741	8.83704	1.9148	0.888498	0.823262
HyS0025.156	sp|Q8QGX4.1|	0	Gallus gallus	DNA-dependent protein kinase catalytic subunit	XP_012554744.1 PREDICTED: DNA-dependent protein kinase catalytic subunit [Hydra vulgaris]	0	DNA-dependent protein kinase catalytic subunit	NA	egg	6h	6.33496	6.33496	1.36237	0.964946	0.933669	1.30996	2.70082	2.71109	2.50263
HyS0062.9	sp|Q02357.2|	3.75e-17	Mus musculus	Ankyrin-1	XP_015769605.1 PREDICTED: uncharacterized protein LOC107348110 [Acropora digitifera]	2.4e-46	DNA-directed RNA polymerase subunit beta	NA	egg	72h	180.471	180.471	131.036	98.2355	77.4994	54.9061	0.365643	0.074711	0.0192294
HyS0065.66	sp|Q6DRD3.2|	9.89e-58	Danio rerio	DNA polymerase beta	XP_005100296.1 PREDICTED: DNA polymerase beta-like [Aplysia californica]	9.4e-46	DNA polymerase beta	POLB	72h	5h	8.87257	0.260711	0.508903	0	0.626552	0.605946	7.20153	4.84899	8.87257
HyS0030.96	sp|F1RWC3.3|	0	Sus scrofa	Cubilin	XP_012555339.1 PREDICTED: cubilin-like isoform X1 [Hydra vulgaris]	0	Peptidase domain containing associated with muscle regeneration 1	LOC100180818	24h	egg	9.82582	0.100554	0.204298	0.147414	0.67632	0.68808	9.82582	7.76703	5.73912
HyS0040.7	sp|Q01974.2|	4.05e-19	Homo sapiens	Tyrosine-protein kinase transmembrane receptor ROR2	XP_012553873.1 PREDICTED: bone morphogenetic protein 1-like [Hydra vulgaris]	2.4e-77	urokinase-type plasminogen activator	PLAU	7h	egg	28.0861	0	10.8045	27.3647	16.3333	28.0861	1.91926	12.0015	8.39588
HyS0244.3	sp|P14046.1|	3.98e-51	Rattus norvegicus	Alpha-1-inhibitor 3	ACE77071.1 complement component C3-like protein, partial [Carukia barnesi]	6.2e-66	Alpha-2-macroglobulin	CPAMD8	48h	egg	8.19257	0	0.690191	1.84653	3.16937	4.76638	4.44693	8.19257	7.70339
HyS0142.11	sp|A8K2U0.3|	0	Homo sapiens	Alpha-2-macroglobulin-like protein 1	XP_012564458.1 PREDICTED: alpha-1-macroglobulin-like [Hydra vulgaris]	0	Thioester-containing protein-A	NA	48h	5h	26.6202	2.44996	1.35312	0.635954	5.59493	6.4399	15.617	26.6202	15.7443
HyS1183.2	sp|Q8BMA6.2|	1.25e-46	Mus musculus	Signal recognition particle subunit SRP68	XP_022089362.1 signal recognition particle subunit SRP68-like [Acanthaster planci]	2.9e-52	Signal recognition particle 68	NA	5h	egg	34.5144	0.201895	1.68524	34.5144	15.5395	8.25466	32.7079	13.6348	14.5007
HyS1183.1	sp|Q8BMA6.2|	9.79e-36	Mus musculus	Signal recognition particle subunit SRP68	XP_002159585.2 PREDICTED: signal recognition particle subunit SRP68-like [Hydra vulgaris]	3.4e-49	Signal recognition particle 68	SRP68	24h	egg	12.6137	0.095034	1.03049	2.66116	7.44672	8.19502	12.6137	5.17472	3.23123
HyS0002.577	sp|Q9D4V0.2|	8.04e-78	Mus musculus	Ethanolamine kinase 1	XP_015273720.1 PREDICTED: ethanolamine kinase 1 [Gekko japonicus]	9.2e-63	Low quality protein: ethanolamine	ETNK1	5h	72h	17.2225	11.2808	15.5249	17.2225	11.72	8.39152	1.95833	1.03989	0.842271
HyS0010.268	sp|O01761.3|	3.83e-11	Caenorhabditis elegans	Muscle M-line assembly protein unc-89	XP_012557113.1 PREDICTED: uncharacterized protein LOC100214209 isoform X1 [Hydra vulgaris]	1.7e-113	Inositol hexakisphosphate and diphosphoinositol-pentakisphosphate kinase	NA	24h	4h	83.5626	0.00221222	0	0	0	0.00549865	83.5626	77.9976	32.2372
HyS0002.250	sp|O83649.1|	1.65e-11	Treponema pallidum subsp. pallidum str. Nichols	DNA polymerase III subunit epsilon	XP_012563959.1 PREDICTED: uncharacterized protein LOC105848400, partial [Hydra vulgaris]	1.2e-40	DNA polymerase III subunit epsilon	DNAQ	24h	egg	22.0033	0.277531	0.881951	2.53771	10.9427	12.5684	22.0033	11.2411	8.33466
HyS0026.160	sp|Q7TT28.1|	2e-31	Mus musculus	RNA exonuclease 1 homolog	XP_004210210.2 PREDICTED: RNA exonuclease 1 homolog [Hydra vulgaris]	2.7e-33	RNA exonuclease 1	REXO1	7h	5h	10.514	1.49216	1.7355	0	1.94655	10.514	6.77457	7.74166	5.55204
HyS0004.385	sp|P28472.1|	7.17e-98	Homo sapiens	Gamma-aminobutyric acid receptor subunit beta-3	XP_022791513.1 gamma-aminobutyric acid receptor subunit beta-3-like [Stylophora pistillata]	2.5e-116	gamma-aminobutyric acid receptor subunit beta	NA	48h	6h	30.4191	0.214855	0.12937	0.294673	0	0.0811195	29.5293	30.4191	22.9387
HyS0004.387	sp|P21548.1|	6.27e-58	Gallus gallus	Gamma-aminobutyric acid receptor subunit gamma-2	XP_027049013.1 gamma-aminobutyric acid receptor subunit beta-1-like [Pocillopora damicornis]	8.1e-62	Gamma-aminobutyric acid receptor subunit beta-1 (Fragment)	NA	48h	6h	37.857	0.630126	0.604922	0.80363	0	0.156034	29.5759	37.857	37.2361
HyS0019.204	sp|P24046.2|	1.25e-67	Homo sapiens	Gamma-aminobutyric acid receptor subunit rho-1	XP_012560049.1 PREDICTED: gamma-aminobutyric acid receptor subunit beta-2-like isoform X1 [Hydra vulgaris]	1.4e-96	Gamma-aminobutyric acid	NA	24h	egg	10.9811	0	0	0	0	0	10.9811	7.27316	5.58303
HyS0037.85	sp|Q0II76.4|	4.83e-67	Bos taurus	Gamma-aminobutyric acid receptor subunit rho-2	XP_012560003.1 PREDICTED: gamma-aminobutyric acid receptor subunit rho-2-like [Hydra vulgaris]	2.2e-69	Gamma-aminobutyric acid receptor subunit beta	NA	72h	5h	9.48268	0.0226143	0.0120318	0	0	0.130712	7.50137	9.47344	9.48268
HyS0010.431	sp|Q9I8C7.1|	1.04e-75	Gallus gallus	Neuronal acetylcholine receptor subunit alpha-10	XP_012566435.1 PREDICTED: neuronal acetylcholine receptor subunit alpha-6-like [Hydra vulgaris]	5.3e-124	Nicotinic acetylcholine receptor subunit type G	NA	24h	egg	5.4532	0	0	0	0	0	5.4532	5.33657	5.00526
HyS0005.298	sp|P09481.2|	9.23e-72	Gallus gallus	Neuronal acetylcholine receptor subunit alpha-3	XP_012563707.1 PREDICTED: neuronal acetylcholine receptor subunit alpha-3-like [Hydra vulgaris]	1e-114	Neuronal acetylcholine receptor subunit alpha-7-like protein	NA	48h	5h	37.5373	0.204576	0.313853	0	0	0.0397341	20.9291	37.5373	34.6723
HyS0034.23	sp|Q96RW7.2|	9.81e-41	Homo sapiens	Hemicentin-1	ADD22404.1 cnidarian egg lectin isoform d [Hydractinia echinata]	8.2e-140	Thrombospondin type 1 repeat-containing protein 2	NA	5h	72h	615.404	402.06	354.855	615.404	346.117	242.627	2.29987	0.402546	0.122394
HyS0346.1	sp|Q96RW7.2|	7.43e-71	Homo sapiens	Hemicentin-1	XP_022806737.1 uncharacterized protein LOC111343812 [Stylophora pistillata]	2.4e-133	Complement factor properdin	NA	7h	egg	6.60747	0	0.084014	0.871111	5.14744	6.60747	0.35898	0.326742	0.219487
HyS0002.289	sp|Q13591.3|	8.75e-34	Homo sapiens	Semaphorin-5A	XP_012556506.1 PREDICTED: uncharacterized protein LOC100199700 [Hydra vulgaris]	1.5e-127	Thrombospondin-1	NA	egg	24h	18.2009	18.2009	16.1773	14.9518	7.62525	6.90412	0.733918	0.947349	0.851711
HyS0083.18	sp|P08120.3|	0	Drosophila melanogaster	Collagen alpha-1(IV) chain	XP_004212646.1 PREDICTED: collagen alpha-1(IV) chain-like [Hydra vulgaris]	5.8e-85	C-terminal tandem repeated domain in type 4 procollagen	NA	24h	egg	161.384	0.0121648	0.141953	0.731865	2.29095	2.19765	161.384	101.296	56.3817
HyS0002.281	sp|Q96P44.1|	2.96e-20	Homo sapiens	Collagen alpha-1(XXI) chain	XP_012553474.1 PREDICTED: nematogalectin isoform X1 [Hydra vulgaris]	1.1e-93	C-terminal tandem repeated domain in type 4 procollagen	NA	24h	egg	118.209	0	0.04094	0	1.91874	2.20734	118.209	110.54	58.2925
HyS0008.362	sp|P02467.3|	1.99e-76	Gallus gallus	Collagen alpha-2(I) chain	XP_012558312.1 PREDICTED: collagen alpha-1(I) chain-like [Hydra vulgaris]	6.7e-93	Fibril-forming collagen alpha chain	NA	24h	4h	435.66	2.68498	0.631818	1.41546	1.46863	1.08289	435.66	342.565	200.746
HyS0083.19	sp|P27393.1|	2.35e-112	Ascaris suum	Collagen alpha-2(IV) chain	XP_012560413.1 PREDICTED: LOW QUALITY PROTEIN: uncharacterized protein LOC100214647 [Hydra vulgaris]	0	Collagen IV alpha 1 chain precursor	NA	24h	egg	57.0361	0.00117773	0.00629478	0.0948262	0.0414512	0.178622	57.0361	41.1108	20.9143
HyS0018.28	sp|P12111.5|	0.000771	Homo sapiens	Collagen alpha-3(VI) chain	XP_004206250.2 PREDICTED: collagen alpha-1(V) chain-like [Hydra vulgaris]	3.4e-98	Abnormal EMBroygenesis family member emb 9	NA	24h	5h	23.8915	0.118128	0.25833	0	0	0.491359	23.8915	15.843	6.20012
HyS0018.6	sp|P12111.5|	0.001	Homo sapiens	Collagen alpha-3(VI) chain	XP_004206250.2 PREDICTED: collagen alpha-1(V) chain-like [Hydra vulgaris]	1.2e-94	Type V/XI procollagen alpha 1 chain	NA	24h	4h	16.1361	0.107451	0	0	0.184494	0.288035	16.1361	10.5923	3.74002
HyS0097.32	sp|A6H584.4|	2.02e-16	Mus musculus	Collagen alpha-5(VI) chain	XP_012557341.1 PREDICTED: uncharacterized protein LOC105844836 [Hydra vulgaris]	1.5e-31	acetylcholinesterase collagenic tail peptide	NA	48h	egg	7.33348	0	0.189897	0.995995	2.23565	3.57563	7.07634	7.33348	2.33796
HyS0008.361	sp|Q5UPS7.1|	5.1e-60	Acanthamoeba polyphaga mimivirus	Collagen-like protein 4	NP_001296598.1 collagen alpha-1(I) chain-like precursor [Hydra vulgaris]	0.00034	Triple helix repeat-containing collagen	COL1A1	48h	4h	205.187	2.64971	0.457907	1.50309	1.28744	0.766564	187.19	205.187	129.78
HyS0071.16	sp|Q5UNS9.1|	3.58e-27	Acanthamoeba polyphaga mimivirus	Collagen-like protein 7	NA	NA	C-terminal tandem repeated domain in type 4 procollagen	NA	72h	5h	6.63206	0.156791	0.197023	0	0.179109	0.211905	1.28451	6.44923	6.63206
HyS0034.105	sp|Q0II24.1|	0.046	Bos taurus	Complement C1q and tumor necrosis factor-related protein 9	XP_012555477.1 PREDICTED: collagen alpha-1(III) chain-like isoform X2 [Hydra vulgaris]	4.2e-26	Collagen type III alpha 1 chain	NA	24h	7h	84.7542	0.0731533	0.223911	0.368339	0.244855	0.071512	84.7542	78.3996	45.1926
HyS0032.220	sp|P55268.2|	2.02e-110	Homo sapiens	Laminin subunit beta-2	XP_012562912.1 PREDICTED: laminin subunit gamma-1-like [Hydra vulgaris]	0	Laminin subunit gamma 1	NA	24h	egg	5.87686	0	0.00301623	0	0	0.009866	5.87686	3.94588	2.38842
HyS0001.82	sp|A0JP86.1|	0	Xenopus tropicalis	Laminin subunit gamma-1	XP_012557210.1 PREDICTED: laminin subunit gamma-1 [Hydra vulgaris]	0	Laminin subunit gamma-1	LAMC3	24h	egg	22.9947	0.330517	0.619851	0.595156	0.390682	1.66893	22.9947	9.09854	2.85474
HyS0004.359	sp|P21260.1|	4.11e-06	Owenia fusiformis	Uncharacterized proline-rich protein	NA	NA	Collagen type IV alpha 5 chain	NA	48h	egg	1079.46	0	0	0	0	0.152553	857.78	1079.46	310.601
HyS0036.73	sp|Q99572.4|	1.94e-05	Homo sapiens	P2X purinoceptor 7	XP_020915844.1 P2X purinoceptor 7-like [Exaiptasia pallida]	3.1e-33	Nanor b	NA	6h	egg	15.064	0	0.397585	2.82596	15.064	8.94682	6.75399	3.50956	3.19966
HyS0004.81	sp|P05107.2|	2.61e-32	Homo sapiens	Integrin beta-2	XP_012561761.1 PREDICTED: integrin beta-2-like [Hydra vulgaris]	1.6e-42	Integrin beta	NA	24h	4h	19.6407	0.103319	0.0439862	2.36157	0.315309	0.239582	19.6407	4.28467	3.00939
HyS0010.248	sp|A6QQ71.1|	1.05e-58	Bos taurus	Inactive peptidyl-prolyl cis-trans isomerase FKBP6	XP_002167164.1 PREDICTED: inactive peptidyl-prolyl cis-trans isomerase FKBP6-like [Hydra vulgaris]	3.3e-140	Peptidylprolyl isomerase	NA	7h	egg	6.15351	0.0757957	0.341279	0.92271	3.98571	6.15351	3.17294	3.34578	2.36663
HyS0039.29	sp|O30611.1|	6.48e-12	Pseudomonas syringae	Ice nucleation protein	XP_012561419.1 PREDICTED: MATH and LRR domain-containing protein PFE0570w-like [Hydra vulgaris]	5.6e-113	Cobalamin biosynthesis protein CobW	NA	24h	6h	7.07972	0.312439	0.344946	0.325505	0.179536	0.250374	7.07972	6.92164	2.3639
HyS0030.53	sp|Q11126.2|	8.64e-39	Bos taurus	3-galactosyl-N-acetylglucosaminide 4-alpha-L-fucosyltransferase FUT3	XP_012553773.1 PREDICTED: galactoside 3(4)-L-fucosyltransferase-like [Hydra vulgaris]	3.3e-65	Alpha--fucosyltransferase C	NA	24h	egg	6.02564	0	0	0	0	0.0395426	6.02564	5.38518	4.4894
HyS0012.137	sp|Q8AWC7.1|	4.88e-26	Gallus gallus	Alpha-(1,3)-fucosyltransferase 11	XP_002164302.2 PREDICTED: alpha-(1,3)-fucosyltransferase 11-like [Hydra vulgaris]	1.1e-192	A disintegrin and metalloproteinase with thrombospondin motifs 12	NA	24h	egg	6.59453	0	0	0	0	0	6.59453	3.44346	1.3463
HyS0032.154	sp|Q6EV70.1|	2.98e-62	Rattus norvegicus	GDP-fucose protein O-fucosyltransferase 1	XP_002164324.2 PREDICTED: GDP-fucose protein O-fucosyltransferase 1-like [Hydra vulgaris]	2.5e-68	GDP-fucose protein O-fucosyltransferase 1	POFUT1	egg	4h	15.643	15.643	0.977902	2.28966	8.34353	9.52482	8.25766	8.08678	7.59201
HyS0017.19	sp|Q9VUL9.2|	8.4e-97	Drosophila melanogaster	Glycoprotein 3-alpha-L-fucosyltransferase A	XP_013414341.1 glycoprotein 3-alpha-L-fucosyltransferase A-like isoform X1 [Lingula anatina]	4.3e-89	Glycoprotein 3-alpha-L-fucosyltransferase A	FUCTA	24h	egg	7.78711	0	0	0	0	0	7.78711	5.2678	4.71816
HyS0002.437	sp|Q9H4G4.3|	5.55e-26	Homo sapiens	Golgi-associated plant pathogenesis-related protein 1	XP_012557108.1 PREDICTED: uncharacterized protein LOC100206449, partial [Hydra vulgaris]	4.2e-102	A disintegrin and metalloproteinase with thrombospondin motifs 12	NA	24h	egg	5.65312	0.404971	0.580925	1.00412	0.813572	0.786895	5.65312	3.30001	0.905777
HyS0035.152	sp|Q9WV18.1|	9.07e-30	Mus musculus	Gamma-aminobutyric acid type B receptor subunit 1	PFX34147.1 Gamma-aminobutyric acid type B receptor subunit 2 [Stylophora pistillata]	5.2e-58	Gamma-aminobutyric acid type B receptor	GABBR2	48h	egg	44.8969	0.878911	1.34147	1.25384	0.966115	0.899909	38.8718	44.8969	37.2557
HyS0012.33	sp|H2L0Q3.2|	9.33e-21	Caenorhabditis elegans	Gamma-aminobutyric acid type B receptor subunit 1	XP_001638672.1 predicted protein [Nematostella vectensis]	2.6e-39	Metabotropic gaba receptor	NA	72h	6h	94.6048	0.633596	0.959409	0.78021	0.257499	0.321174	54.2	91.3234	94.6048
HyS3516.1	sp|O06291.3|	0.16	Mycobacterium tuberculosis H37Rv	Probable serine protease HtrA1	XP_011673977.1 PREDICTED: LOW QUALITY PROTEIN: uncharacterized protein LOC105442970 [Strongylocentrotus purpuratus]	6.7e-116	SET domain-containing protein	NA	24h	egg	6.36769	0.0397082	0.192541	0.493324	5.47526	4.47893	6.36769	3.56731	2.49767
HyS0055.86	sp|P29274.2|	2.64e-37	Homo sapiens	Adenosine receptor A2a	XP_012555625.1 PREDICTED: alpha-1A adrenergic receptor-like [Hydra vulgaris]	3.1e-69	Alpha-1A adrenergic receptor	NA	72h	7h	26.3638	1.76735	1.89442	0.537912	0.356139	0.313429	12.2573	26.1133	26.3638
HyS0001.286	sp|P35342.1|	0.004	Ovis aries	Adenosine receptor A3	QBL02596.1 biogenic amine-like GPCR [Tripedalia cystophora]	6.9e-14	7 transmembrane protein	NA	48h	5h	8.95598	1.82224	2.50277	0.465277	1.24209	0.84514	7.45418	8.95598	8.62781
HyS0015.245	sp|O97817.1|	1.6e-25	Bos taurus	Adhesion G protein-coupled receptor L2	XP_012559496.1 PREDICTED: uncharacterized protein LOC100197733 [Hydra vulgaris]	5.5e-164	Adhesion G-protein coupled receptor D1	NA	24h	5h	24.5305	0.133905	0.211578	0.112694	0.172457	0.233187	24.5305	20.8944	6.61093
HyS0010.42	sp|A6QLU6.1|	2.16e-72	Bos taurus	Adhesion G-protein coupled receptor D1	XP_012559391.1 PREDICTED: probable G-protein coupled receptor 133 [Hydra vulgaris]	2e-88	Adhesion G protein-coupled receptor D1	ADGRD1	24h	4h	24.5726	0.613252	0.46377	0.867154	1.22298	1.09647	24.5726	22.3615	18.0042
HyS0005.262	sp|Q6QNK2.1|	0.013	Homo sapiens	Adhesion G-protein coupled receptor D1	XP_012563812.1 PREDICTED: uncharacterized protein LOC100206840 isoform X1 [Hydra vulgaris]	3.8e-136	EGF-like repeat and discoidin I-like domain-containing protein 3	NA	48h	egg	223.621	0	0.0847575	1.50793	3.47741	2.37485	209.906	223.621	117.683
HyS0013.47	sp|A6QLU6.1|	6.01e-72	Bos taurus	Adhesion G-protein coupled receptor D1	XP_020894367.1 uncharacterized protein LOC110233415 [Exaiptasia pallida]	4.5e-96	latrophilin Cirl	NA	48h	7h	9.77839	0.0167362	0.0122258	0.0705371	0.0463239	0.0065322	8.46854	9.77839	9.12284
HyS0060.71	sp|C6KFA3.1|	4.74e-53	Danio rerio	Adhesion G-protein coupled receptor G6	XP_012561629.1 PREDICTED: G-protein coupled receptor 64-like [Hydra vulgaris]	1.8e-74	GPS domain-containing protein	NA	4h	48h	12.4718	8.48269	12.4718	10.5321	4.69372	4.67436	0.123667	0	0.0108698
HyS0009.290	sp|C6KFA3.1|	7.75e-47	Danio rerio	Adhesion G-protein coupled receptor G6	XP_022801811.1 adhesion G-protein coupled receptor G4-like, partial [Stylophora pistillata]	6.4e-53	Cadherin EGF LAG seven-pass G-type receptor 2	NA	24h	egg	6.62579	0.184684	0.455558	0.728646	0.823668	0.936651	6.62579	5.13882	3.49602
HyS0025.147	sp|P07700.1|	2.37e-37	Meleagris gallopavo	Beta-1 adrenergic receptor	XP_012564972.1 PREDICTED: 5-hydroxytryptamine receptor 2B-like isoform X1 [Hydra vulgaris]	4.6e-72	Alpha-1A adrenergic receptor	NA	48h	5h	6.71615	0.115927	0.111315	0	0.145892	0.0209329	2.34593	6.71615	5.04437
HyS0409.2	sp|P53452.1|	1.28e-17	Takifugu rubripes	D(1)-like dopamine receptor	XP_004207520.2 PREDICTED: uncharacterized protein LOC101236864 [Hydra vulgaris]	2.1e-43	5-hydroxytryptamine receptor 4 (Fragment)	NA	24h	egg	15.3087	0	0	0	0	0	15.3087	9.78129	11.8466
HyS0011.309	sp|P53452.1|	1.59e-26	Takifugu rubripes	D(1)-like dopamine receptor	XP_004207520.2 PREDICTED: uncharacterized protein LOC101236864 [Hydra vulgaris]	1.2e-60	5-hydroxytryptamine receptor 4 (Fragment)	NA	24h	4h	12.3966	0.597532	0.39326	1.75318	2.77578	3.66998	12.3966	8.24373	7.96913
HyS0047.35	sp|P53452.1|	2.24e-34	Takifugu rubripes	D(1)-like dopamine receptor	XP_004209197.2 PREDICTED: histamine H2 receptor-like [Hydra vulgaris]	2.4e-87	Beta-3 adrenergic receptor	NA	24h	5h	7.51917	0.0116272	0.023901	0	0	0.0605825	7.51917	6.39379	6.40516
HyS0078.16	sp|P53454.1|	1.86e-30	Takifugu rubripes	D(5)-like dopamine receptor	QBL02579.1 biogenic amine-like GPCR [Tripedalia cystophora]	1.3e-73	Octopamine receptor	NA	48h	5h	8.34503	0.229504	0.215014	0	0.881025	2.0634	5.18006	8.34503	6.90534
HyS0023.77	sp|Q9VZW5.1|	6.91e-19	Drosophila melanogaster	FMRFamide receptor	XP_002160368.1 PREDICTED: probable G-protein coupled receptor 139 [Hydra vulgaris]	7.6e-101	FMRFamide receptor	NA	48h	4h	19.077	0.0118856	0	0	0.431225	1.05347	11.1412	19.077	15.1195
HyS0004.82	sp|O57422.1|	1.16e-14	Xenopus laevis	Melanopsin-B	XP_002155495.3 PREDICTED: beta-2 adrenergic receptor-like [Hydra vulgaris]	4.1e-107	Prostaglandin E2 receptor EP3 subtype (Fragment)	NA	24h	4h	5.70275	0.0143818	0	0	0	0	5.70275	3.91859	2.313
HyS0024.189	sp|O57422.1|	1.94e-24	Xenopus laevis	Melanopsin-B	XP_020615904.1 histamine H2 receptor-like [Orbicella faveolata]	3e-34	Seven transmembrane protein (Fragment)	NA	72h	egg	6.13059	0	0	0	0.391346	0.198266	5.25239	6.08953	6.13059
HyS0006.178	sp|P31422.1|	1.59e-89	Rattus norvegicus	Metabotropic glutamate receptor 3	XP_012562521.1 PREDICTED: metabotropic glutamate receptor 3-like [Hydra vulgaris]	1.3e-194	Metabotropic glutamate receptor 4 (Fragment)	NA	24h	egg	19.7901	0	0	0	0	0.0786769	19.7901	13.1092	9.53894
HyS0001.387	sp|Q9EP86.1|	3.66e-26	Rattus norvegicus	Neuropeptide FF receptor 1	XP_004211286.2 PREDICTED: neuropeptide Y receptor type 6-like [Hydra vulgaris]	2.3e-78	Pyroglutamylated RFamide peptide receptor	NA	4h	24h	11.027	6.2147	11.027	7.86189	4.38768	2.7664	0.95202	2.20229	2.0742
HyS0065.4	sp|Q9WUK7.1|	5.2e-14	Mus musculus	Opsin-3	XP_021341381.1 uncharacterized protein LOC110442213 [Mizuhopecten yessoensis]	3.7e-48	Cyclic AMP receptor-like protein A	NA	24h	5h	14.34	0.022694	0.0118703	0	0	0	14.34	13.9642	12.3839
HyS0039.82	sp|Q93127.1|	2.31e-38	Amphibalanus amphitrite	Probable G-protein coupled receptor No18	XP_012555625.1 PREDICTED: alpha-1A adrenergic receptor-like [Hydra vulgaris]	5.1e-71	Alpha-1A adrenergic receptor	NA	48h	6h	5.10041	0.066575	0.172035	0.440543	0	1.26302	3.17158	5.10041	3.9424
HyS0052.25	sp|Q5M7D8.1|	2.53e-21	Xenopus laevis	Protein FAM166C B	XP_012565670.1 PREDICTED: neuropeptide Y receptor type 6-like [Hydra vulgaris]	1.5e-65	G protein coupled receptor (Fragment)	NA	24h	6h	7.81879	2.81698	2.63022	2.15708	0.427511	1.06966	7.81879	5.36296	4.61329
HyS0033.218	sp|O13092.1|	7.31e-27	Saimiri boliviensis boliviensis	Short-wave-sensitive opsin 1	BAG80696.1 opsin [Carybdea rastonii]	1.9e-31	Opsin	NA	48h	5h	24.0833	0.0607622	0.080268	0	0	0.167232	23.2245	24.0833	19.5785
HyS0048.120	sp|P35346.3|	0.006	Homo sapiens	Somatostatin receptor type 5	XP_012556148.1 PREDICTED: apelin receptor-like [Hydra vulgaris]	2.5e-10	7 transmembrane protein	NA	72h	6h	11.4114	0.284081	0.173864	2.23592	0	0	7.95775	8.1465	11.4114
HyS0038.30	sp|P34947.1|	0	Homo sapiens	G protein-coupled receptor kinase 5	XP_002170698.2 PREDICTED: G protein-coupled receptor kinase 5-like [Hydra vulgaris]	1.1e-248	G protein-coupled receptor kinase	NA	24h	egg	39.7877	0	0.267014	3.71643	9.23221	10.8163	39.7877	19.427	12.0657
HyS0013.75	sp|P38404.1|	1.6e-171	Locusta migratoria	Guanine nucleotide-binding protein G(o) subunit alpha	XP_002164313.3 PREDICTED: guanine nucleotide-binding protein G(o) subunit alpha-like [Hydra vulgaris]	2e-149	Guanine nucleotide binding protein (G protein), alpha inhibiting activity polypeptide a	GNAI3	7h	egg	31.4423	0	0.56359	7.30795	26.175	31.4423	21.4222	14.7355	10.2615
HyS0019.245	sp|P08220.1|	5.82e-76	Bos taurus	Gamma-aminobutyric acid receptor subunit beta-1	XP_012560779.1 PREDICTED: gamma-aminobutyric acid receptor subunit beta-2-like isoform X1 [Hydra vulgaris]	1.7e-121	GABA-gated chloride channel subunit transcript variant A	RDL	72h	5h	9.48897	0.298292	0.217665	0	0	0.187592	4.3756	6.98424	9.48897
HyS0052.111	sp|P28472.1|	5.91e-71	Homo sapiens	Gamma-aminobutyric acid receptor subunit beta-3	XP_012563985.1 PREDICTED: glycine receptor subunit alpha-2-like [Hydra vulgaris]	8.8e-78	Gamma-aminobutyric acid receptor subunit beta-2	NA	72h	4h	6.77602	0.038908	0	0	0	0.0233216	1.82729	6.18173	6.77602
HyS0084.32	sp|P24046.2|	5e-39	Homo sapiens	Gamma-aminobutyric acid receptor subunit rho-1	XP_020607179.1 gamma-aminobutyric acid receptor subunit beta-2-like [Orbicella faveolata]	3.5e-36	gamma-aminobutyric acid receptor subunit pi	NA	72h	egg	5.46905	0	0	0.267421	0	0	0.895566	4.49686	5.46905
HyS0047.175	sp|Q9JHE4.2|	2.8e-39	Mus musculus	Galactosylceramide sulfotransferase	XP_002163796.1 PREDICTED: uncharacterized protein LOC100209212 isoform X2 [Hydra vulgaris]	5.7e-163	Galactosylceramide sulfotransferase	GAL3ST1	24h	egg	23.1334	0	0.0276347	0	0.108107	0.080559	23.1334	10.9025	3.07207
HyS0010.191	sp|Q99999.1|	1.65e-61	Homo sapiens	Galactosylceramide sulfotransferase	XP_002169884.2 PREDICTED: galactose-3-O-sulfotransferase 2-like [Hydra vulgaris]	8.9e-144	Galactosylceramide sulfotransferase	GAL3ST1	24h	5h	14.6349	0.528582	0.436619	0.255046	0.506292	0.277256	14.6349	7.81194	5.54738
HyS0007.290	sp|Q9JHE4.2|	4.54e-52	Mus musculus	Galactosylceramide sulfotransferase	PFX26117.1 Galactose-3-O-sulfotransferase 3 [Stylophora pistillata]	3.6e-102	Galactosylceramide sulfotransferase	GAL3ST1	24h	4h	8.53015	0.0148128	0	0	0	0	8.53015	5.57472	2.97508
HyS0039.93	sp|O94766.2|	3.04e-95	Homo sapiens	Galactosylgalactosylxylosylprotein 3-beta-glucuronosyltransferase 3	RMX57783.1 hypothetical protein pdam_00006772 [Pocillopora damicornis]	1.5e-84	Galactosylgalactosylxylosylprotein 3-beta-glucuronosyltransferase	NA	5h	24h	6.34284	5.79606	1.75772	6.34284	0.949557	2.18304	0.305727	0.834767	0.314586
HyS0075.16	sp|O94766.2|	3.21e-88	Homo sapiens	Galactosylgalactosylxylosylprotein 3-beta-glucuronosyltransferase 3	XP_012559154.1 PREDICTED: galactosylgalactosylxylosylprotein 3-beta-glucuronosyltransferase 3-like [Hydra vulgaris]	3.1e-122	Galactosylgalactosylxylosylprotein 3-beta-glucuronosyltransferase	NA	24h	egg	25.9173	0.0791721	0.117865	0.26973	0.178588	0.082412	25.9173	16.8334	9.83362
HyS0001.215	sp|Q91Z92.1|	4.79e-10	Mus musculus	Beta-1,3-galactosyltransferase 6	XP_002162455.3 PREDICTED: uncharacterized protein LOC100208400 [Hydra vulgaris]	1.4e-83	Hexosyltransferase	NA	24h	egg	17.2415	0	0	0	0	0.0402524	17.2415	1.90736	1.55642
HyS0078.8	sp|Q5F3G7.1|	0.26	Gallus gallus	Glycoprotein-N-acetylgalactosamine 3-beta-galactosyltransferase 1	XP_015756215.1 PREDICTED: beta-1,3-galactosyltransferase 6-like [Acropora digitifera]	8.2e-46	Hexosyltransferase	NA	24h	egg	16.7285	0	0	0	0	0	16.7285	10.4665	6.27081
HyS0030.126	sp|Q99NB2.2|	0.000129	Rattus norvegicus	Lactosylceramide 1,3-N-acetyl-beta-D-glucosaminyltransferase	XP_004207634.1 PREDICTED: uncharacterized protein LOC101236165 [Hydra vulgaris]	8.6e-89	Hexosyltransferase	NA	24h	egg	5.26574	0	0.0149881	0	0	0.345193	5.26574	4.48107	3.28346
HyS0008.190	sp|Q9C0J1.1|	3.31e-32	Homo sapiens	N-acetyllactosaminide beta-1,3-N-acetylglucosaminyltransferase 4	PFX19544.1 Solute carrier family 25 member 44 [Stylophora pistillata]	7.6e-56	Hexosyltransferase	NA	egg	48h	103.386	103.386	80.3821	90.723	53.6612	34.4717	0.243599	0.0489043	0.0835036
HyS0008.183	sp|Q9C0J1.1|	4.87e-32	Homo sapiens	N-acetyllactosaminide beta-1,3-N-acetylglucosaminyltransferase 4	XP_020616192.1 beta-1,3-galactosyltransferase 5-like [Orbicella faveolata]	6.1e-59	UDP-GlcNAc:betaGal beta-1,3-N-acetylglucosaminyltransferase 6	NA	24h	6h	20.2283	0.0209899	0.0835046	0.286208	0	0	20.2283	15.8791	14.0793
HyS0005.267	sp|Q1RLK6.2|	8.6e-27	Mus musculus	N-acetyllactosaminide beta-1,3-N-acetylglucosaminyltransferase 4	XP_004205819.1 PREDICTED: UDP-GalNAc:beta-1,3-N-acetylgalactosaminyltransferase 1-like [Hydra vulgaris]	4.8e-126	Hexosyltransferase	NA	24h	4h	15.2011	0.00973557	0	0	0	0.0253164	15.2011	8.90588	4.60663
HyS0002.119	sp|A7YWG4.1|	2.94e-60	Bos taurus	Gamma-glutamyl hydrolase	XP_012557041.1 PREDICTED: gamma-glutamyl hydrolase-like [Hydra vulgaris]	1.5e-61	Folate gamma-glutamyl hydrolase (Fragment)	NA	24h	egg	34.8644	0	0	0	0.693095	0.348316	34.8644	7.59065	2.8265
HyS0073.83	sp|Q54LN4.1|	3.65e-83	Dictyostelium discoideum	Gamma-glutamyl hydrolase A	XP_002166069.2 PREDICTED: gamma-glutamyl hydrolase A-like [Hydra vulgaris]	3.7e-89	Folate gamma-glutamyl hydrolase	GGH	24h	5h	16.4557	0.322026	0.194052	0	0	0.204327	16.4557	15.7891	12.1424
HyS0033.117	sp|Q54HL4.1|	8.8e-84	Dictyostelium discoideum	Gamma-glutamyl hydrolase B	XP_012559207.1 PREDICTED: gamma-glutamyl hydrolase A-like [Hydra vulgaris]	3.7e-102	Folate gamma-glutamyl hydrolase	GGH	72h	6h	16.4819	1.11927	1.42151	0.71695	0	0.133181	14.9634	15.6917	16.4819
HyS0007.388	sp|Q9UGJ1.1|	0	Homo sapiens	Gamma-tubulin complex component 4	XP_004206016.1 PREDICTED: gamma-tubulin complex component 4-like [Hydra vulgaris]	4.9e-226	Gamma-tubulin complex component	TUBGCP4	4h	6h	7.85315	6.09152	7.85315	7.07657	4.43e-08	4.86003	5.32273	4.21872	2.88295
HyS4790.1	sp|P09177.2|	0.37	Rhizomucor pusillus	Mucorpepsin	CAF94542.1 unnamed protein product [Tetraodon nigroviridis]	4.1e-48	Reverse transcriptase domain-containing protein	NA	5h	egg	10.8634	0	9.67446	10.8634	3.49177	7.44644	4.96406	3.43319	3.97746
HyS2746.3	sp|A5K6I6.1|	0.67	Plasmodium vivax Sal-1	Translation factor GUF1 homolog, mitochondrial	NA	NA	Sensor box histidine kinase	NA	72h	egg	58.9355	0	0	4.7726	0	0.257958	0	33.0673	58.9355
HyS0062.73	sp|Q936T0.1|	6.1e-72	Pseudomonas sp.	Glutamate--isopropylamine ligase	XP_003724338.1 PREDICTED: lengsin-like [Strongylocentrotus purpuratus]	9.3e-75	Glutamine synthetase	NA	72h	5h	9.82381	0.319837	0.350614	0	0	0.214283	3.65061	7.12144	9.82381
HyS0046.64	sp|O94808.3|	1.12e-134	Homo sapiens	Glutamine--fructose-6-phosphate aminotransferase [isomerizing] 2	XP_007527193.1 PREDICTED: glutamine--fructose-6-phosphate aminotransferase [isomerizing] 2 [Erinaceus europaeus]	9.4e-103	Isomerising glucosamine-fructose-6-phosphate aminotransferase	NA	24h	5h	53.2366	0.123509	0.0917495	0	0.181225	1.00411	53.2366	41.4824	36.4826
HyS0052.44	sp|Q2QKL5.1|	3.02e-59	Lotus japonicus	Glutathione gamma-glutamylcysteinyltransferase 3	XP_002156317.3 PREDICTED: glutathione gamma-glutamylcysteinyltransferase 3-like [Hydra vulgaris]	6.1e-63	Glutathione gamma-glutamylcysteinyltransferase	NA	24h	egg	9.77239	0	0	0.365029	0	0	9.77239	4.58153	2.89686
HyS0026.186	sp|P07314.4|	1.61e-70	Rattus norvegicus	Glutathione hydrolase 1 proenzyme	XP_012553527.1 PREDICTED: uncharacterized protein LOC100205136 [Hydra vulgaris]	2.5e-145	Gamma-glutamyltranspeptidase 1	NA	24h	egg	162.726	0.0304602	0.129059	0.281057	0.372347	0.387106	162.726	124.996	34.5147
HyS0026.187	sp|Q60928.1|	7.53e-105	Mus musculus	Glutathione hydrolase 1 proenzyme	XP_012553527.1 PREDICTED: uncharacterized protein LOC100205136 [Hydra vulgaris]	3.3e-227	Gamma-glutamyltransferase	GGT1	24h	7h	104.854	0.224177	0.187598	0.487696	0.321489	0.0610875	104.854	60.8456	19.9261
HyS0014.360	sp|P07314.4|	7.89e-158	Rattus norvegicus	Glutathione hydrolase 1 proenzyme	XP_002163967.2 PREDICTED: gamma-glutamyltranspeptidase 1-like [Hydra vulgaris]	1.4e-235	Gamma-glutamyltranspeptidase	GGT1	24h	egg	27.7456	0	0	0	0	0	27.7456	20.7958	7.63961
HyS0014.55	sp|P07314.4|	1.12e-113	Rattus norvegicus	Glutathione hydrolase 1 proenzyme	XP_012557512.1 PREDICTED: gamma-glutamyltranspeptidase 1-like [Hydra vulgaris]	1.4e-160	Gamma-glutamyltranspeptidase	NA	24h	egg	20.95	0	0.00782565	0	0	0.0911695	20.95	12.9447	3.2276
HyS0009.89	sp|P07314.4|	2.49e-109	Rattus norvegicus	Glutathione hydrolase 1 proenzyme	XP_012567040.1 PREDICTED: gamma-glutamyltranspeptidase 1-like [Hydra vulgaris]	1.8e-159	Glutathione hydrolase 1 proenzyme	GGT1	24h	7h	7.95464	0.0840259	0.117416	0.115198	0.227376	0.0537115	7.95464	2.43711	0.625765
HyS0014.3	sp|P19440.2|	7.2e-152	Homo sapiens	Glutathione hydrolase 1 proenzyme	XP_012567040.1 PREDICTED: gamma-glutamyltranspeptidase 1-like [Hydra vulgaris]	3.4e-242	Glutathione hydrolase 1 proenzyme	GGT1	48h	egg	26.5998	0	0	0	0	0.0855846	25.4745	26.5998	12.127
HyS0026.193	sp|Q9M0G0.1|	2.7e-33	Arabidopsis thaliana	Glutathione hydrolase 3	XP_012553527.1 PREDICTED: uncharacterized protein LOC100205136 [Hydra vulgaris]	3.3e-59	Gamma-glutamyltranspeptidase periplasmic	GGT	24h	4h	24.0093	0.0348547	0	0	0	0.193726	24.0093	20.3632	9.3812
HyS0035.120	sp|O18994.1|	9.52e-26	Sus scrofa	Epididymal secretory glutathione peroxidase	XP_002164274.2 PREDICTED: glutathione peroxidase 2-like [Hydra vulgaris]	2.8e-46	Epididymal secretory glutathione peroxidase	GPX1	24h	egg	492.584	0	0	0	0	0.157609	492.584	346.755	255.257
HyS0003.453	sp|Q5SPB6.1|	3.64e-21	Danio rerio	Glutathione-specific gamma-glutamylcyclotransferase 1	XP_002161470.1 PREDICTED: glutathione-specific gamma-glutamylcyclotransferase 1-like [Hydra vulgaris]	8.6e-20	Glutathione-specific gamma-glutamylcyclotransferase 2	CHAC2	7h	egg	20.0027	0	1.75818	12.7663	8.82105	20.0027	19.5538	12.344	16.6569
HyS0001.297	sp|Q641Z5.1|	4.26e-54	Rattus norvegicus	Putative glutathione-specific gamma-glutamylcyclotransferase 2	XP_002156907.2 PREDICTED: putative glutathione-specific gamma-glutamylcyclotransferase 2 isoform X1 [Hydra vulgaris]	1.9e-49	Glutathione-specific gamma-glutamylcyclotransferase 2	CHAC2	24h	6h	35.0778	0.0977379	0.0381414	0.413896	0	0	35.0778	31.8536	24.9703
HyS0002.240	sp|P30568.1|	8.41e-71	Pleuronectes platessa	Glutathione S-transferase A	XP_004211756.2 PREDICTED: glutathione S-transferase A-like [Hydra vulgaris]	1.3e-80	Rho-class glutathione S-transferase	NA	5h	24h	38.7601	25.1995	23.1052	38.7601	32.5103	13.0094	0.562011	0.852183	1.15136
HyS0068.82	sp|Q9Z1B2.3|	2.54e-77	Rattus norvegicus	Glutathione S-transferase Mu 5	XP_020386647.1 glutathione S-transferase Mu 5-like [Rhincodon typus]	1.1e-68	Mu class glutathione S-transferase	NA	48h	egg	21.0575	0.064572	0.190658	1.15404	2.32103	2.76586	9.47649	21.0575	15.5485
HyS0068.81	sp|Q9Z1B2.3|	7.01e-77	Rattus norvegicus	Glutathione S-transferase Mu 5	ACQ58211.1 Glutathione S-transferase Mu 3 [Anoplopoma fimbria]	1.3e-69	Mu class glutathione S-transferase	NA	48h	egg	19.7877	0	0	1.15404	0	0.237984	15.0198	19.7877	17.6838
HyS0037.31	sp|Q9M0A5.1|	7.41e-27	Arabidopsis thaliana	Gamma-glutamyl peptidase 3	XP_012557892.1 PREDICTED: putative glutamine amidotransferase YLR126C [Hydra vulgaris]	1.2e-42	Glutamine amidotransferase	NA	24h	egg	14.5541	0	0	0.487043	0.65068	2.00813	14.5541	9.39785	9.75575
HyS0021.106	sp|P22003.1|	2.01e-58	Homo sapiens	Bone morphogenetic protein 5	ABA42602.1 BMP5-8 [Podocoryna carnea]	1.1e-108	Growth differentiation factor 6	NA	7h	egg	15.8413	0.328152	0.559172	1.3969	13.3237	15.8413	6.3691	4.10921	3.78702
HyS0105.19	sp|P22004.1|	2.66e-11	Homo sapiens	Bone morphogenetic protein 6	CBY35558.1 unnamed protein product [Oikopleura dioica]	2e-10	Protein suppressor of white apricot	NA	72h	egg	11.583	0	0	0	0	0	1.92122	9.32838	11.583
HyS0021.28	sp|P23359.2|	3.72e-39	Mus musculus	Bone morphogenetic protein 7	BAQ19143.1 nodal-related protein, partial [Cladonema pacificum]	1.6e-57	Transforming growth factor beta superfamily signaling ligand	NA	6h	egg	6.33133	0.422311	0.72339	3.10278	6.33133	2.12609	5.43434	1.14089	1.36841
HyS0105.20	sp|P48969.1|	3.7e-26	Strongylocentrotus purpuratus	Protein DVR-1 homolog	ABA42602.1 BMP5-8 [Podocoryna carnea]	1.9e-32	Growth differentiation factor 1	NA	72h	egg	5.10452	0	0	0	0.224282	0.0326306	1.1706	4.25727	5.10452
HyS0018.313	sp|O43915.1|	1.02e-07	Homo sapiens	Vascular endothelial growth factor D	AAS79435.1 vascular endothelial growth factor [Podocoryna carnea]	2e-53	Vascular endothelial growth factor	NA	48h	4h	342.693	0.00664653	0	0	0.47512	0.82194	286.163	342.693	282.297
HyS1560.2	sp|A9JTX2.1|	2.6e-09	Xenopus tropicalis	Mitochondrial ribosome-associated GTPase 1	XP_004207559.2 PREDICTED: mitochondrial ribosome-associated GTPase 1-like, partial [Hydra vulgaris]	2.4e-11	Mitochondrial ribosome-associated GTPase 1 (Fragment)	NA	4h	24h	19.2958	11.4743	19.2958	2.4693	10.176	4.60952	0	0.957745	0.625153
HyS1522.1	sp|Q8BWW9.3|	0	Mus musculus	Serine/threonine-protein kinase N2	NP_001296675.1 serine/threonine-protein kinase N2-like [Hydra vulgaris]	8.4e-240	Non-specific serine/threonine protein kinase	NA	24h	4h	28.9262	0.601344	0.562863	0.705927	2.55111	3.56709	28.9262	22.44	7.34367
HyS0027.201	sp|Q8BRH3.2|	4.79e-36	Mus musculus	Rho GTPase-activating protein 19	XP_001640732.1 predicted protein [Nematostella vectensis]	9.1e-72	Rho GTPase-activating protein 19 (Fragment)	NA	7h	egg	7.86862	0.0821977	0.221483	0.630413	3.6086	7.86862	4.34928	0.859766	0.46113
HyS0018.187	sp|O54834.3|	3.31e-58	Mus musculus	Rho GTPase-activating protein 6	XP_012566923.1 PREDICTED: rho GTPase-activating protein 6-like [Hydra vulgaris]	3.9e-109	Rho GTPase activator	NA	48h	7h	5.89156	3.00677	2.93435	1.71951	0.98045	0.837882	1.22286	5.89156	4.50436
HyS0006.190	sp|Q29HY3.1|	1.81e-22	Drosophila pseudoobscura pseudoobscura	Cdc42 homolog	XP_022529531.1 cell division control protein 42 homolog isoform X1 [Astyanax mexicanus]	1.6e-14	Ras small GTPase, Ras type	RACA	72h	5h	12.127	1.90751	1.42076	0	0	2.52233	3.11582	3.95369	12.127
HyS3408.1	sp|Q05062.2|	6.37e-27	Caenorhabditis elegans	Cell division control protein 42 homolog	KOX78779.1 Cdc42 like protein [Melipona quadrifasciata]	1.7e-20	Cell division control protein 42 homolog (Fragment)	NA	72h	5h	5.3734	0.190337	0.482216	0	0.445074	0.890601	4.56933	4.34016	5.3734
HyS0082.14	sp|Q09930.3|	1.15e-26	Caenorhabditis elegans	GTP-binding protein drn-1	XP_004208378.1 PREDICTED: GTP-binding protein Di-Ras2-like [Hydra vulgaris]	5.7e-30	Putative GTP-binding protein di-Ras1	NA	48h	6h	14.3908	0.683455	0.915111	1.206	0	0.060725	11.1515	14.3908	13.5294
HyS0031.146	sp|Q09930.3|	6.45e-31	Caenorhabditis elegans	GTP-binding protein drn-1	XP_012562634.1 PREDICTED: ras-related protein RSR1-like [Hydra vulgaris]	2.5e-52	Ras homolog enriched in brain	NA	48h	5h	9.66631	0.08337	0.0255239	0	0.563652	0	2.78416	9.66631	5.86686
HyS0004.161	sp|Q96D21.1|	3.25e-22	Homo sapiens	GTP-binding protein Rhes	XP_012564334.1 PREDICTED: ras-like protein rasS [Hydra vulgaris]	1.5e-17	GTP-binding protein Rhes	LOC100179868	48h	egg	8.96979	0	0	0	0	0	1.482	8.96979	8.39539
HyS0007.116	sp|Q92963.1|	6.04e-58	Homo sapiens	GTP-binding protein Rit1	ACO10452.1 GTP-binding protein Rit2 [Caligus rogercresseyi]	1e-45	GTP-binding protein rit	RIT2	72h	5h	26.6452	0.856735	0.630105	0	0.754684	4.02413	26.5678	26.2474	26.6452
HyS0033.160	sp|P48148.1|	3.36e-80	Drosophila melanogaster	Ras-like GTP-binding protein Rho1	XP_023222158.1 ras-like GTP-binding protein Rho1 isoform X2 [Centruroides sculpturatus]	2.3e-60	Signal recognition particle receptor subunit beta	NA	5h	24h	5.08558	0.671754	1.64904	5.08558	3.84466	4.70033	0.287195	0.879855	0.626467
HyS0009.47	sp|A1DZY4.1|	1.15e-24	Danio rerio	Ras-like protein family member 11A-like	XP_023238983.1 ras-related and estrogen-regulated growth inhibitor-like protein [Centruroides sculpturatus]	4.7e-20	RERG like	RERGL	7h	72h	30.7256	0.453087	0.494378	1.48428	9.91795	30.7256	3.25238	0.848696	0.431889
HyS0056.22	sp|Q6P0U3.1|	1.68e-32	Danio rerio	Ras-like protein family member 11B	XP_012553878.1 PREDICTED: ras-related and estrogen-regulated growth inhibitor-like protein [Hydra vulgaris]	1.7e-59	Meiosis arrest female protein 1	NA	24h	egg	24.4474	0.303857	0.427328	1.13629	3.27458	6.71451	24.4474	8.07085	5.66064
HyS0010.183	sp|Q6P0U3.1|	6.39e-29	Danio rerio	Ras-like protein family member 11B	XP_002163936.2 PREDICTED: ras-like protein 1 [Hydra vulgaris]	1.6e-38	Ras-related and estrogen-regulated growth inhibitor	NA	48h	egg	8.40428	0	0	0	0.279809	0	6.79724	8.40428	6.88178
HyS0071.73	sp|Q96A58.1|	4.16e-27	Homo sapiens	Ras-related and estrogen-regulated growth inhibitor	XP_002164337.1 PREDICTED: ras-related protein Rap-2a-like [Hydra vulgaris]	7.8e-31	Putative GTP binding protein (Fragment)	NA	5h	24h	9.83276	8.427	9.13377	9.83276	3.78593	3.49058	0.355534	0.905418	1.44259
HyS0053.33	sp|Q96A58.1|	6.73e-31	Homo sapiens	Ras-related and estrogen-regulated growth inhibitor	XP_002156360.3 PREDICTED: ras-related and estrogen-regulated growth inhibitor-like [Hydra vulgaris]	1e-58	GTPase HRas	NA	24h	5h	77.2362	0.543107	0.357081	0	1.97563	2.49512	77.2362	42.7786	35.2649
HyS0029.101	sp|Q0VCJ7.1|	6.16e-23	Bos taurus	Ras-related and estrogen-regulated growth inhibitor	XP_004212542.1 PREDICTED: uncharacterized protein LOC101236724 [Hydra vulgaris]	8.5e-20	Muscle RAS oncogene homolog	MRAS	24h	egg	10.934	0	0	0	0	0.133622	10.934	7.1336	6.45606
HyS1348.1	sp|Q0VCJ7.1|	2.11e-43	Bos taurus	Ras-related and estrogen-regulated growth inhibitor	XP_027059769.1 ras-related and estrogen-regulated growth inhibitor-like [Pocillopora damicornis]	1.4e-35	Ras-related and estrogen-regulated growth inhibitor	NA	48h	5h	8.09009	0.413446	0.673868	0	0	0.531153	2.68745	8.09009	6.34596
HyS0007.295	sp|Q05974.1|	7.9e-83	Lymnaea stagnalis	Ras-related protein Rab-1A	Q05974.1 RecName: Full=Ras-related protein Rab-1A	1.5e-60	Rab GTPase	NA	24h	5h	13.3598	0.135767	0.0793144	0	0.355498	0.317566	13.3598	10.9215	8.1177
HyS0065.67	sp|Q9UL26.2|	1.51e-70	Homo sapiens	Ras-related protein Rab-22A	XP_002154758.2 PREDICTED: uncharacterized protein LOC100201797 [Hydra vulgaris]	7.2e-64	Rab-GTPase	NA	72h	5h	14.4199	7.31441	6.36058	0	9.93577	6.25115	12.755	11.3425	14.4199
HyS0017.6	sp|Q15771.2|	3.17e-48	Homo sapiens	Ras-related protein Rab-30	XP_012563173.1 PREDICTED: ras-related protein Rab-8B-like [Hydra vulgaris]	2.7e-54	Vacuolar protein sorting-associated protein 21	RAB5B	48h	6h	13.1585	0.0196171	0.0299806	0.543549	0	0.162781	10.0054	13.1585	7.39272
HyS0065.68	sp|Q921E2.1|	2.58e-71	Mus musculus	Ras-related protein Rab-31	XP_002154758.2 PREDICTED: uncharacterized protein LOC100201797 [Hydra vulgaris]	2.6e-69	Rab-GTPase	NA	4h	6h	5.62812	4.19513	5.62812	2.67788	0	4.23166	4.33214	3.54439	1.97628
HyS0021.207	sp|Q22782.1|	1.72e-79	Caenorhabditis elegans	Ras-related protein rab-6.2	XP_013772190.1 ras-related protein Rab6 isoform X1 [Limulus polyphemus]	3e-57	GTP-binding protein YPT6	NA	24h	5h	17.2893	0.475079	0.456345	0	0.430169	1.11424	17.2893	7.87918	8.6895
HyS0015.189	sp|Q6NUX8.1|	1.11e-87	Danio rerio	Rho-related GTP-binding protein RhoA-A	XP_012565650.1 PREDICTED: ras-like GTP-binding protein RHO [Hydra vulgaris]	1.8e-75	Transforming protein RhoA	NA	7h	egg	176.013	0.878018	3.74757	4.03287	99.0584	176.013	82.2096	47.9354	64.782
HyS0019.281	sp|P61587.1|	1.82e-41	Homo sapiens	Rho-related GTP-binding protein RhoE	XP_006821070.1 PREDICTED: rho-related GTP-binding protein RhoN-like [Saccoglossus kowalevskii]	2.7e-37	Rho small monomeric GTPase	NA	7h	egg	114.945	0.413697	5.48399	18.0675	87.455	114.945	58.5699	44.8137	34.9956
HyS0040.116	sp|Q9JHS3.1|	2.47e-49	Mus musculus	Ragulator complex protein LAMTOR2	XP_012566122.1 PREDICTED: ragulator complex protein LAMTOR2-like [Hydra vulgaris]	1.8e-44	Late endosomal/lysosomal adaptor, MAPK and MTOR activator 2	LAMTOR2	24h	egg	46.6769	0	0.590715	4.78111	26.6032	30.8687	46.6769	40.337	29.6378
HyS0057.30	sp|P18293.2|	0	Mus musculus	Atrial natriuretic peptide receptor 1	XP_020600907.1 atrial natriuretic peptide receptor 1-like [Orbicella faveolata]	2.3e-236	Guanylate cyclase	NA	24h	7h	9.12696	5.61479	1.04494	0.555325	0.730052	0.380437	9.12696	8.75418	6.85778
HyS0044.103	sp|Q07553.4|	4.1e-168	Drosophila melanogaster	Guanylate cyclase 32E	XP_027036437.1 atrial natriuretic peptide receptor 1-like isoform X1 [Pocillopora damicornis]	3.2e-187	Guanylate cyclase	NA	72h	egg	5.06922	0.0288776	0.223598	0.57936	0.761774	1.46083	2.12683	4.55254	5.06922
HyS0034.173	sp|Q09811.1|	3.45e-16	Schizosaccharomyces pombe 972h-	ATP-dependent DNA helicase hus2/rqh1	PFX33629.1 Mitogen-activated protein kinase kinase kinase 12 [Stylophora pistillata]	7e-42	ATP-dependent DNA helicase RecQ	BLM	24h	egg	5.67783	0	1.52428	0.791018	5.34717	5.27863	5.67783	5.01449	3.89656
HyS0007.384	sp|A1E2I5.1|	1	Macaca mulatta	Interferon-induced GTP-binding protein Mx2	PFX18468.1 ATP-dependent DNA helicase Q1 [Stylophora pistillata]	3.5e-23	ATP-dependent DNA helicase Q1	NA	24h	5h	14.0135	0.177858	0.174891	0	1.47395	3.33547	14.0135	7.21302	4.07974
HyS0001.211	sp|Q0DXS3.2|	1.37e-65	Oryza sativa Japonica Group	Probable RNA-dependent RNA polymerase 1	XP_020909824.1 uncharacterized protein LOC110247706 [Exaiptasia pallida]	1.4e-273	tRNA-splicing endonuclease positive effector	NA	5h	72h	10.8521	8.3847	10.6028	10.8521	9.90325	8.11165	0.768752	0.721105	0.535599
HyS0016.300	sp|P0C6U4.1|	4.21e-12	Human coronavirus HKU1 (isolate N2)	Replicase polyprotein 1a	NA	NA	DEAD (Asp-Glu-Ala-Asp) box polypeptide 4	NA	48h	5h	10.8763	0.260069	0.205435	0.193842	0.255888	0.311099	5.27533	10.8763	4.29902
HyS0010.263	sp|Q6FRZ5.1|	1.5	Nakaseomyces glabratus CBS 138	Transcription elongation factor SPT5	NP_001267790.1 nematoblast specific protein [Hydra vulgaris]	1.3e-24	Cuticle Protein Unclassified 6	NA	48h	egg	158.007	0	0	0	0	0	136.732	158.007	100.934
HyS0077.5	sp|Q9Y5Z4.1|	7.3e-38	Homo sapiens	Heme-binding protein 2	XP_028413213.1 heme-binding protein 2-like [Dendronephthya gigantea]	4.6e-40	heme-binding protein 2	HEBP2	48h	egg	23.3624	0	0	0	0	0.0603105	8.51721	23.3624	17.5441
HyS1428.1	sp|Q58CU0.2|	2.55e-42	Bos taurus	Chromatin modification-related protein MEAF6	XP_012560708.1 PREDICTED: chromatin modification-related protein MEAF6-like [Hydra vulgaris]	1.4e-52	Chromatin modification-related protein MEAF6	MEAF6	6h	5h	15.8535	8.06245	12.9817	0	15.8535	11.5247	6.5942	6.01291	7.08056
HyS0196.2	sp|Q0V9E9.1|	6.59e-18	Xenopus tropicalis	N-lysine methyltransferase KMT5A	XP_012557078.1 PREDICTED: uncharacterized protein LOC105844710 [Hydra vulgaris]	1.2e-150	Histone-lysine N-methyltransferase	NA	7h	egg	15.498	0.00309283	0.567347	2.56271	15.4081	15.498	4.5774	4.10385	2.9598
HyS0159.2	sp|Q0V9E9.1|	1.51e-09	Xenopus tropicalis	N-lysine methyltransferase KMT5A	XP_028414258.1 N-lysine methyltransferase KMT5A-like [Dendronephthya gigantea]	8.2e-15	Histone-lysine N-methyltransferase	NA	24h	egg	8.19074	0	0.0837095	0	3.2366	2.89484	8.19074	2.56851	2.26435
HyS0050.89	sp|Q08AY6.1|	1.41e-17	Xenopus laevis	N-lysine methyltransferase KMT5A-A	XP_022104268.1 uncharacterized protein LOC110986593 isoform X3 [Acanthaster planci]	8.9e-19	Histone-lysine N-methyltransferase	NA	24h	egg	11.5107	0	1.37661	0	4.7692	7.12742	11.5107	8.14244	8.58023
HyS0085.32	sp|Q8VIG3.2|	5.19e-52	Mus musculus	Radial spoke head 1 homolog	XP_027051725.1 radial spoke head 1 homolog [Pocillopora damicornis]	1.2e-11	Membrance occupation and recognition nexus protein 1	MORN1	24h	egg	125.095	0	0	0	0.412815	0.062037	125.095	79.2882	45.4952
HyS0053.134	sp|A5PK71.1|	9.89e-139	Bos taurus	Parkin coregulated gene protein	XP_002156795.2 PREDICTED: parkin coregulated gene protein homolog [Hydra vulgaris]	1e-120	parkin coregulated gene protein homolog	PACRG	7h	72h	7.53435	1.42908	3.16018	5.25267	6.6771	7.53435	1.21947	0.735768	0.464585
HyS0029.59	sp|Q08431.3|	1.69e-15	Homo sapiens	Lactadherin	XP_027046585.1 uncharacterized protein LOC113674299 isoform X3 [Pocillopora damicornis]	9e-21	Fibrinogen C domain-containing protein 1	NA	48h	egg	56.8383	0	0	0	0	0	26.6965	56.8383	52.7651
HyS0028.95	sp|Q12794.2|	8.07e-81	Homo sapiens	Hyaluronidase-1	XP_012557317.1 PREDICTED: hyaluronidase 1-like [Hydra vulgaris]	4.6e-160	Hyaluronidase	HYAL1	24h	5h	32.3747	0.0044432	0.0614661	0	0	0.0810251	32.3747	21.164	11.3886
HyS0037.109	sp|A0A096ZEC9.1|	1.13e-17	Nocardioides sp. JS1661	2,4-dinitroanisole O-demethylase subunit alpha	TDJ56378.1 MBL fold metallo-hydrolase [Gemmatimonadetes bacterium]	3.3e-92	MBL fold metallo-hydrolase	NA	24h	5h	10.1186	0.171634	0.240643	0	0	0.580541	10.1186	9.22006	7.81461
HyS0037.110	sp|A0A096ZEC9.1|	3.42e-12	Nocardioides sp. JS1661	2,4-dinitroanisole O-demethylase subunit alpha	TDI15472.1 MBL fold metallo-hydrolase [Acidobacteria bacterium]	6.7e-74	MBL fold metallo-hydrolase	NA	72h	6h	11.5502	0.0965351	0.066607	0.399769	0	0.435273	2.42057	11.4546	11.5502
HyS0029.36	sp|Q91WU0.1|	9.49e-46	Mus musculus	Carboxylesterase 1F	XP_004209980.1 PREDICTED: juvenile hormone esterase-like [Hydra vulgaris]	2.7e-143	Carboxylic ester hydrolase	NA	72h	egg	6.57705	0.0854261	0.321599	0.53811	0.650771	0.608334	4.22363	6.34783	6.57705
HyS0029.48	sp|Q91WU0.1|	9.49e-46	Mus musculus	Carboxylesterase 1F	XP_004209980.1 PREDICTED: juvenile hormone esterase-like [Hydra vulgaris]	2.7e-143	Carboxylic ester hydrolase	NA	72h	egg	6.57705	0.0854261	0.321599	0.53811	0.650771	0.608334	4.22363	6.34783	6.57705
HyS0022.122	sp|O15442.3|	1.52e-73	Homo sapiens	Metallophosphoesterase domain-containing protein 1	RMZ95345.1 metallophosphoesterase domain-containing 1 [Brachionus plicatilis]	2.7e-67	Metallophosphoesterase domain-containing protein 1	MPPED1	48h	4h	9.3606	0.912828	0.829753	1.23623	1.64653	2.45231	4.72633	9.3606	7.89725
HyS0009.213	sp|B9DFR3.1|	6.46e-50	Arabidopsis thaliana	Pectin acetylesterase 9	XP_001639461.1 predicted protein [Nematostella vectensis]	1.7e-73	Pectin acetylesterase	NA	24h	5h	18.2065	0.121764	0.260099	0	0.27193	0.197167	18.2065	9.61332	3.69009
HyS0006.412	sp|Q5F2F2.1|	1.03e-42	Mus musculus	Protein ABHD15	XP_002160843.2 PREDICTED: abhydrolase domain-containing protein 15-like [Hydra vulgaris]	1.6e-65	Abhydrolase domain containing protein (Fragment)	NA	24h	egg	10.8171	0	0.02451	0.272872	0	0	10.8171	8.36835	6.59214
HyS0051.165	sp|A0A383ZFX3.1|	1.13e-98	Balaenoptera acutorostrata scammoni	Acid ceramidase	XP_002166472.2 PREDICTED: acid ceramidase-like [Hydra vulgaris]	3.3e-121	acid ceramidase	ASAH1	48h	egg	80.8755	0.858702	1.45118	3.43449	17.4456	31.2413	45.0559	80.8755	63.9791
HyS1361.1	sp|A5A6P2.1|	3.59e-135	Pan troglodytes	Acid ceramidase	XP_002158866.2 PREDICTED: acid ceramidase-like [Hydra vulgaris]	1.3e-145	N-acylethanolamine-hydrolyzing acid amidase	NA	72h	5h	10.6557	0.108087	0.322545	0	3.88299	1.6948	7.28298	9.8167	10.6557
HyS0025.133	sp|P29240.1|	4.87e-147	Diplobatis ommata	5'-nucleotidase	XP_002164828.2 PREDICTED: 5'-nucleotidase-like [Hydra vulgaris]	2.3e-158	Snake venom 5'-nucleotidase	NT5E	egg	72h	6.01743	6.01743	5.01291	5.71795	4.59683	2.68784	0.27462	0.444939	0.215886
HyS0057.35	sp|Q9MYY0.2|	6.51e-74	Bos taurus	Heparanase	OWF51768.1 Heparanase [Mizuhopecten yessoensis]	2.8e-64	Heparanase	NA	24h	egg	14.0026	0.0596524	0.101527	0.178582	0.11737	0.0932898	14.0026	8.73121	2.19548
HyS0014.253	sp|Q8N0N3.1|	5.01e-96	Penaeus monodon	Beta-1,3-glucan-binding protein	XP_012558453.1 PREDICTED: beta-1,3-glucan-binding protein-like, partial [Hydra vulgaris]	8.7e-105	Gram negative bacteria binding protein 2	GNBP2	24h	egg	8.72667	0	0	0	0	0.0309817	8.72667	2.90487	0.812956
HyS0015.262	sp|F4JG10.1|	1.67e-79	Arabidopsis thaliana	Endo-1,4-beta-xylanase 3	XP_022786599.1 uncharacterized protein LOC111326795 [Stylophora pistillata]	1.4e-125	Glycosyl hydrolase family 10 protein / carbohydrate-binding domain-containing protein	NA	24h	egg	62.3888	0.276332	0.276551	0.700946	0.55397	1.45434	62.3888	35.9933	14.872
HyS0035.66	sp|Q9HCG7.2|	0.000379	Homo sapiens	Non-lysosomal glucosylceramidase	XP_012556434.1 PREDICTED: uncharacterized protein LOC101234588 [Hydra vulgaris]	0	THAP-type domain-containing protein	NA	24h	7h	13.2552	1.76103	0.56978	0.921143	0.372278	0.229908	13.2552	7.47533	2.81186
HyS0002.143	sp|P31907.2|	4.61e-88	Bradyrhizobium diazoefficiens USDA 110	Hydrogenase maturation factor HoxX	PIK37928.1 hypothetical protein BSL78_25232 [Apostichopus japonicus]	4.4e-165	Hydrogenase maturation factor HoxX	NA	7h	48h	6.33185	2.39416	2.06896	1.05403	4.28698	6.33185	0.746441	0.527367	0.589793
HyS0053.161	sp|Q4V8T0.1|	2.33e-115	Danio rerio	Inositol oxygenase	XP_002162268.3 PREDICTED: inositol oxygenase-like [Hydra vulgaris]	1.6e-99	Myo-inositol oxygenase	MIOX	24h	5h	11.6223	0.0375283	0.178872	0	2.17293	0.010851	11.6223	11.4391	8.18601
HyS0053.156	sp|Q4V8T0.1|	1.69e-125	Danio rerio	Inositol oxygenase	XP_006633805.1 PREDICTED: inositol oxygenase [Lepisosteus oculatus]	1.9e-105	Myo-inositol oxygenase	MIOX	48h	5h	24.759	0.172558	0.224578	0	1.0815	3.66334	21.2051	24.759	21.0151
HyS0019.115	sp|Q8CHC4.3|	0.5	Mus musculus	Synaptojanin-1	NA	NA	Beta-hexosaminidase subunit beta	NA	48h	egg	105.504	0	0	0	0	0.116795	81.9707	105.504	43.7114
HyS0019.116	sp|P21260.1|	6.32e-11	Owenia fusiformis	Uncharacterized proline-rich protein	XP_012558397.1 PREDICTED: pollen-specific leucine-rich repeat extensin-like protein 2 [Hydra vulgaris]	4.2e-07	Neurofilament heavy polypeptide	NA	24h	egg	93.8913	0	0	0	0	0.0194617	93.8913	63.6123	18.2626
HyS0012.31	NA	NA	NA	NA	NA	NA	ATP-dependent Clp protease proteolytic subunit	NA	48h	egg	10.3742	0.18881	0.497334	3.49481	1.29174	0.689615	7.42227	10.3742	6.23947
HyS0018.182	sp|Q8CAA7.1|	6.01e-16	Mus musculus	Glucose 1,6-bisphosphate synthase	XP_012566428.1 PREDICTED: phosphoglucomutase-2-like [Hydra vulgaris]	1e-15	Phosphoglucomutase / phosphopentomutase	PGM2	egg	5h	82.8096	82.8096	13.921	0	24.0004	25.0724	61.7627	36.5423	42.0984
HyS0010.215	sp|Q16281.2|	6.43e-126	Homo sapiens	Cyclic nucleotide-gated cation channel alpha-3	XP_012555740.1 PREDICTED: cyclic nucleotide-gated cation channel alpha-3-like isoform X1 [Hydra vulgaris]	2.5e-156	Cyclic nucleotide-gated olfactory channel	NA	48h	4h	6.70137	0.172901	0.0857061	0.222994	0.220037	0.116828	4.41768	6.70137	4.64453
HyS0002.373	NA	NA	NA	NA	NA	NA	ATP-dependent Clp protease proteolytic subunit	NA	24h	egg	19.5566	0	0	0.0560774	2.87673	0.78083	19.5566	10.997	2.148
HyS0073.74	sp|Q18297.5|	7.05e-141	Caenorhabditis elegans	Transient receptor potential cation channel subfamily A member 1 homolog	XP_020626607.1 transient receptor potential cation channel subfamily A member 1 homolog [Orbicella faveolata]	8e-94	Transient receptor potential cation channel subfamily A member basal	NA	24h	egg	20.4293	0.703941	1.12878	1.16419	0.884002	1.29208	20.4293	15.7498	13.18
HyS0011.266	sp|Q18297.5|	2.09e-95	Caenorhabditis elegans	Transient receptor potential cation channel subfamily A member 1 homolog	XP_012566755.1 PREDICTED: transient receptor potential cation channel subfamily A member 1 homolog [Hydra vulgaris]	3.2e-126	Zinc finger MYM-type protein 1	NA	24h	5h	15.3064	0.0226344	0.0071603	0	0	0.106991	15.3064	9.0305	2.95392
HyS0007.26	sp|Q9HCF6.4|	0	Homo sapiens	Transient receptor potential cation channel subfamily M member 3	XP_027045072.1 transient receptor potential cation channel subfamily M member 3-like [Pocillopora damicornis]	0	Transient receptor potential cation channel	NA	egg	72h	26.9407	26.9407	2.46123	2.26065	4.41494	3.49403	1.84512	1.31928	0.946199
HyS0005.47	sp|A0A1L8F5J9.1|	0	Xenopus laevis	Glutamate receptor ionotropic, NMDA 1	XP_020907505.1 glutamate receptor ionotropic, NMDA 1-like [Exaiptasia pallida]	1.1e-286	Glutamate ionotropic receptor NMDA type subunit 1	GRIN1	24h	egg	10.6083	0	0	0	0	0.0107423	10.6083	8.3196	6.54028
HyS0052.134	sp|Q8W257.1|	1.54e-12	Ptilota filicina	Polyenoic fatty acid isomerase	XP_002163966.2 PREDICTED: polyenoic fatty acid isomerase-like [Hydra vulgaris]	3.4e-121	Polyenoic fatty acid isomerase	NA	4h	48h	12.7593	6.60128	12.7593	10.9053	9.64727	7.62782	0.246404	0.18485	0.252045
HyS0007.296	sp|D4B2L8.1|	2.84e-19	Trichophyton benhamiae CBS 112371	Protein disulfide-isomerase	XP_012557436.1 PREDICTED: protein disulfide-isomerase A3-like isoform X2 [Hydra vulgaris]	1.1e-41	Thioredoxin domain-containing protein	NA	24h	egg	266.627	0	0.119043	0	0	0	266.627	251.926	110.875
HyS2267.1	sp|Q18DN4.1|	1.52e-05	Haloquadratum walsbyi DSM 16790	Halomucin	WP_111858388.1 N-acetyltransferase [Acinetobacter sp. CFCC 10889]	5e-05	Phosphatidylinositol 4-kinase	NA	48h	egg	6.16554	0	0	0	0	0	5.71214	6.16554	5.43799
HyS0061.4	sp|Q9Z139.2|	4.76e-55	Mus musculus	Inactive tyrosine-protein kinase transmembrane receptor ROR1	XP_002160949.2 PREDICTED: tyrosine-protein kinase transmembrane receptor Ror isoform X1 [Hydra vulgaris]	4.9e-246	Plasminogen activator	NA	24h	5h	6.18661	0.012928	0.0173578	0	0	0.0095581	6.18661	4.4946	2.52806
HyS0068.15	sp|P34926.1|	0.01	Rattus norvegicus	Microtubule-associated protein 1A	NA	NA	Phosphoglucan, water dikinase protein, putative	NA	48h	egg	584.852	0.037907	0.337655	0.46457	0.614237	0.490918	339.897	584.852	288.343
HyS0006.277	sp|Q7L9L4.3|	1.16e-140	Homo sapiens	MOB kinase activator 1B	XP_002157018.2 PREDICTED: MOB kinase activator 1B [Hydra vulgaris]	6.8e-116	Cell cycle-associated protein Mob1-1	NA	24h	egg	12.3605	0.131242	0.420349	4.30665	1.47243	3.68189	12.3605	9.85083	9.57456
HyS0011.265	sp|Q5R411.1|	1.69e-48	Pongo abelii	Protein kinase C and casein kinase substrate in neurons protein 1	XP_012553696.1 PREDICTED: protein kinase C and casein kinase substrate in neurons protein 1-like [Hydra vulgaris]	9e-71	Kinase C and casein kinase substrate in neurons protein (Fragment)	NA	48h	egg	7.59166	0.0696753	0.292965	0.426506	0.563472	0.813499	1.17471	7.59166	6.54362
HyS0029.74	sp|F4HZB5.1|	0.037	Arabidopsis thaliana	Protein NETWORKED 1D	XP_012565780.1 PREDICTED: MATH and LRR domain-containing protein PFE0570w-like [Hydra vulgaris]	1.1e-57	Putative cyclin-dependent serine/threonine-protein kinase	NA	24h	egg	28.2142	0.36434	0.680058	0.917249	0.464934	0.676686	28.2142	24.0733	12.8492
HyS0018.257	sp|Q9NUJ3.1|	1.46e-87	Homo sapiens	T-complex protein 11-like protein 1	XP_004206044.2 PREDICTED: T-complex protein 11-like protein 2 [Hydra vulgaris]	3.7e-89	LOW QUALITY PROTEIN: T-complex protein 11-like protein 1	NA	4h	48h	11.4275	7.55529	11.4275	11.4181	1.10181	10.14	2.36118	8.31e-05	5.66512
HyS0655.2	sp|P34586.3|	0.99	Caenorhabditis elegans	Transient-receptor-potential-like protein	NA	NA	Spherical body protein 4	NA	24h	5h	33.0143	0.153805	1.30949	0	21.9654	9.74681	33.0143	25.3006	14.6917
HyS0002.213	sp|Q8BG58.1|	3.19e-71	Mus musculus	Transmembrane prolyl 4-hydroxylase	XP_002155458.1 PREDICTED: transmembrane prolyl 4-hydroxylase-like [Hydra vulgaris]	2.9e-161	Transmembrane prolyl 4-hydroxylase	P4HTM	24h	4h	57.6347	0.564733	0.435709	1.71529	1.62077	1.26471	57.6347	43.7647	21.7902
HyS0002.30	sp|Q8BG58.1|	2.53e-55	Mus musculus	Transmembrane prolyl 4-hydroxylase	XP_002160414.2 PREDICTED: transmembrane prolyl 4-hydroxylase-like [Hydra vulgaris]	1.6e-183	Transmembrane prolyl 4-hydroxylase	P4HTM	24h	5h	36.007	0.15499	0.102979	0	0	0.278919	36.007	34.9948	21.6002
HyS0019.114	sp|Q8BG58.1|	6.34e-65	Mus musculus	Transmembrane prolyl 4-hydroxylase	XP_020619563.1 transmembrane prolyl 4-hydroxylase-like [Orbicella faveolata]	3.3e-100	Transmembrane prolyl 4-hydroxylase	P4HTM	24h	5h	25.7991	0.0360043	0.0252031	0	0.18561	0.134097	25.7991	14.698	7.0472
HyS0026.199	sp|Q8BG58.1|	5.33e-39	Mus musculus	Transmembrane prolyl 4-hydroxylase	XP_012553894.1 PREDICTED: transmembrane prolyl 4-hydroxylase-like, partial [Hydra vulgaris]	5e-138	Fe2OG dioxygenase domain-containing protein	NA	24h	egg	24.6841	0	0	0	0	0	24.6841	14.1579	5.20434
HyS0002.242	sp|Q8BG58.1|	7.24e-60	Mus musculus	Transmembrane prolyl 4-hydroxylase	XP_002154534.3 PREDICTED: transmembrane prolyl 4-hydroxylase-like [Hydra vulgaris]	2.1e-149	Transmembrane prolyl 4-hydroxylase	P4HTM	24h	egg	17.3689	0	0	0.225033	0	0.0426989	17.3689	14.0905	6.92098
HyS0038.51	sp|Q6INC8.1|	1.18e-119	Xenopus laevis	Vesicular glutamate transporter 1	XP_002166641.3 PREDICTED: sialin-like [Hydra vulgaris]	1.4e-220	Vesicular glutamate transporter 1	NA	24h	4h	20.9778	0.174964	0.121837	0.237702	0.547448	0.442759	20.9778	19.6	10.1003
HyS0017.324	sp|Q9WVD5.1|	1.38e-64	Mus musculus	Mitochondrial ornithine transporter 1	XP_002161023.1 PREDICTED: mitochondrial ornithine transporter 1-like [Hydra vulgaris]	1.4e-67	Mitochondrial ornithine transporter	NA	egg	72h	17.1277	17.1277	17.0343	13.2918	16.703	15.0565	0.928757	1.38838	0.37456
HyS0040.200	sp|Q74FW6.1|	4.34e-64	Geobacter sulfurreducens PCA	L-threonine ammonia-lyase	XP_012558473.1 PREDICTED: threo-3-hydroxyaspartate ammonia-lyase-like isoform X1 [Hydra vulgaris]	4.3e-178	L-threonine dehydratase biosynthetic IlvA	NA	4h	48h	9.17553	9.11569	9.17553	6.7575	8.88482	8.9396	1.18131	0.676352	1.00195
HyS0089.19	sp|Q6MZW2.3|	4.66e-08	Homo sapiens	Follistatin-related protein 4	XP_022198600.1 agrin-like, partial [Nilaparvata lugens]	2.1e-05	Agrin	NA	24h	7h	101.466	2.50751	4.35504	8.38537	5.72133	0	101.466	48.0135	44.048
HyS0020.248	sp|O18866.2|	0	Sus scrofa	Calcium-activated potassium channel subunit alpha-1	XP_012564283.1 PREDICTED: calcium-activated potassium channel subunit alpha-1-like [Hydra vulgaris]	0	Calcium-activated potassium channel slowpoke	SLO-1	24h	egg	5.01271	0.895239	0.962237	0.906733	2.97984	2.34129	5.01271	3.18922	3.07929
HyS0081.21	sp|Q0P583.2|	4.27e-07	Bos taurus	Potassium voltage-gated channel subfamily V member 1	XP_012555265.1 PREDICTED: uncharacterized protein LOC100208449 [Hydra vulgaris]	5.2e-159	Potassium voltage-gated channel subfamily F member 1	NA	72h	6h	74.9327	0.0891473	0.0235299	0.419818	0	0.0397341	21.8288	59.8318	74.9327
HyS1937.1	sp|Q0P583.2|	3.62e-07	Bos taurus	Potassium voltage-gated channel subfamily V member 1	XP_012555265.1 PREDICTED: uncharacterized protein LOC100208449 [Hydra vulgaris]	7.6e-138	Receptor-type tyrosine-protein phosphatase S	NA	72h	4h	26.9072	0.0090085	0	0	0.162077	0.0747415	5.13964	20.7563	26.9072
HyS0035.106	sp|Q795M8.2|	1.68e-07	Bacillus subtilis subsp. subtilis str. 168	Putative potassium channel protein YugO	XP_012557102.1 PREDICTED: uncharacterized protein LOC100209825 isoform X1 [Hydra vulgaris]	7.9e-169	Putative potassium channel protein YugO	NA	72h	5h	216.195	0.0276239	0.0323534	0	3.04526	2.85168	132.025	198.133	216.195
HyS0051.46	sp|Q9SVV6.1|	2.29e-07	Arabidopsis thaliana	Two-pore potassium channel 3	XP_020607334.1 uncharacterized protein LOC110046016 isoform X1 [Orbicella faveolata]	6.6e-44	Potassium voltage-gated channel protein Shaker	NA	72h	egg	7.3692	0	0	0	0.154721	0.071327	0.634919	5.07055	7.3692
HyS0028.246	sp|Q0DV32.2|	1.32e-80	Oryza sativa Japonica Group	4-coumarate--CoA ligase-like 1	XP_001638455.1 predicted protein [Nematostella vectensis]	3.2e-76	AMP dependent coa ligase	NA	egg	72h	20.4141	20.4141	13.696	12.3068	15.2205	12.1406	6.13232	1.19483	0.354949
HyS0028.244	sp|Q9M0X9.1|	2.02e-83	Arabidopsis thaliana	4-coumarate--CoA ligase-like 7	XP_003386175.1 PREDICTED: probable 4-coumarate--CoA ligase 1 [Amphimedon queenslandica]	5e-82	Long-chain-fatty-acid--CoA ligase	NA	egg	48h	6.86414	6.86414	5.13037	2.87044	1.83682	4.37008	1.26037	0.240507	0.264358
HyS0058.53	sp|Q64362.1|	5.75e-29	Mus musculus	AKT-interacting protein	XP_012556245.1 PREDICTED: AKT-interacting protein-like [Hydra vulgaris]	9.3e-66	Putative ubiquitin-conjugating enzyme-related protein ft1 involved in programmed cell death (Fragment)	NA	24h	egg	17.4487	0	0	0	0	0	17.4487	8.64705	5.06778
HyS0008.300	sp|Q3TZZ7.1|	1.07e-106	Mus musculus	Extended synaptotagmin-2	XP_004208715.2 PREDICTED: extended synaptotagmin-2-like [Hydra vulgaris]	1.8e-136	extended synaptotagmin-2	NA	24h	6h	56.007	4.51658	0.898344	1.71617	0.503379	0.689538	56.007	53.3565	41.9389
HyS0008.17	sp|P53809.2|	1.51e-71	Rattus norvegicus	Phosphatidylcholine transfer protein	XP_002154142.1 PREDICTED: phosphatidylcholine transfer protein-like isoform X1 [Hydra vulgaris]	5.7e-79	Phosphatidylcholine transfer	PCTP	4h	72h	7.52729	6.26715	7.52729	1.70493	3.11435	6.28903	0.86807	1.17302	0.628262
HyS0019.271	sp|Q8R1R3.2|	0.033	Mus musculus	StAR-related lipid transfer protein 7, mitochondrial	XP_027054293.1 uncharacterized protein LOC113681404 [Pocillopora damicornis]	1.4e-71	START domain-containing protein	NA	72h	5h	9.79549	0.300052	0.208685	0	0	0.161759	1.34928	8.77412	9.79549
HyS0055.60	sp|Q9FGT8.1|	1.33e-13	Arabidopsis thaliana	Temperature-induced lipocalin-1	XP_002165249.2 PREDICTED: apolipoprotein D-like [Hydra vulgaris]	1.6e-44	Outer membrane lipoprotein Blc	NA	48h	6h	6.99136	0.253353	0.410195	2.076	0	1.69399	2.65313	6.99136	6.64524
HyS0009.181	sp|Q9CRG1.2|	8.48e-71	Mus musculus	Transmembrane 7 superfamily member 3	XP_012565450.1 PREDICTED: transmembrane 7 superfamily member 3-like [Hydra vulgaris]	1.1e-90	GLTP domain-containing protein (Fragment)	GLTP	5h	48h	6.06684	3.83861	5.24147	6.06684	0.911189	2.66562	0.903081	0.250576	0.461189
HyS0060.55	sp|Q0EEE2.1|	7.32e-60	Mus musculus	Patched domain-containing protein 3	XP_015768314.1 PREDICTED: protein patched homolog 1-like, partial [Acropora digitifera]	7.8e-180	Patched domain-containing protein 3	NA	24h	egg	9.38665	0.237836	0.55077	1.77902	5.29923	5.76239	9.38665	8.83611	8.64449
HyS0027.24	sp|B2S367.1|	0.44	Treponema pallidum subsp. pallidum SS14	UvrABC system protein C	XP_012553805.1 PREDICTED: uncharacterized protein LOC101236102 [Hydra vulgaris]	9.3e-27	Parallel beta helix pectate lyase-like protein	NA	24h	5h	13.6975	0.901417	1.65429	0.663633	7.70897	9.09613	13.6975	10.4933	8.24236
HyS0015.250	sp|Q60700.1|	2.87e-158	Mus musculus	Mitogen-activated protein kinase kinase kinase 12	XP_012564397.1 PREDICTED: mitogen-activated protein kinase kinase kinase 12-like [Hydra vulgaris]	8.9e-161	Mitogen-activated protein kinase kinase kinase	MAP3K12	24h	5h	40.8822	0.282686	0.101473	0	0.333729	0.333159	40.8822	18.5167	6.39819
HyS4681.1	sp|O02751.2|	2.14e-16	Bos taurus	Craniofacial development protein 2	XP_019615109.1 PREDICTED: uncharacterized protein LOC109462922 [Branchiostoma belcheri]	2e-196	Endo/exonuclease/phosphatase domain-containing protein (Fragment)	NA	5h	egg	25.7725	0.0744814	4.2186	25.7725	21.934	11.3108	14.1985	9.86019	9.8925
HyS4706.1	sp|O02751.2|	3.35e-14	Bos taurus	Craniofacial development protein 2	XP_019615109.1 PREDICTED: uncharacterized protein LOC109462922 [Branchiostoma belcheri]	2.6e-146	Reverse transcriptase domain-containing protein (Fragment)	NA	6h	egg	7.89263	0.0211896	1.2954	6.80097	7.89263	5.0297	4.69189	3.3275	3.87303
HyS0030.165	sp|P97314.3|	5.59e-58	Mus musculus	Cysteine and glycine-rich protein 2	XP_002157442.2 PREDICTED: cysteine and glycine-rich protein 2-like [Hydra vulgaris]	3.9e-67	Cysteine and glycine-rich protein 2	CSRP1	48h	5h	120.007	0.201765	0.782304	0	4.88256	1.74025	36.4592	120.007	81.5237
HyS0057.118	sp|Q9BZY9.2|	1.42e-05	Homo sapiens	E3 ubiquitin-protein ligase TRIM31	XP_012564632.1 PREDICTED: uncharacterized protein LOC105848930 [Hydra vulgaris]	1.2e-06	RING-type domain-containing protein (Fragment)	NA	5h	egg	5.11431	0	0.160807	5.11431	0.783557	2.21408	0.934157	2.20253	2.75201
HyS0013.270	sp|A4SSN4.1|	4e-21	Aeromonas salmonicida subsp. salmonicida A449	Formimidoylglutamase	XP_002158048.1 PREDICTED: agmatinase, mitochondrial-like [Hydra vulgaris]	2.9e-73	Arginase	NA	6h	egg	6.81149	0.282612	0.315345	1.01706	6.81149	5.20348	3.632	2.29263	1.99171
HyS0020.260	sp|Q5RJY2.2|	3.79e-63	Mus musculus	G2/M phase-specific E3 ubiquitin-protein ligase	XP_002166667.1 PREDICTED: PHD finger protein 7-like [Hydra vulgaris]	1.8e-103	G2/M phase-specific E3 ubiquitin-protein ligase	NA	egg	72h	47.7649	47.7649	21.5782	13.4978	10.3257	9.54495	3.12489	1.20754	0.586082
HyS0081.9	sp|Q6NNF2.1|	0.09	Drosophila melanogaster	High affinity cAMP-specific and IBMX-insensitive 3',5'-cyclic phosphodiesterase 8	NA	NA	Zinc finger CCCH domain-containing protein 15	NA	24h	5h	42.0153	20.1821	39.7543	0	11.0606	31.4745	42.0153	32.8601	35.6318
HyS0032.237	sp|O60663.3|	1.68e-13	Homo sapiens	LIM homeobox transcription factor 1-beta	XP_015764818.1 PREDICTED: LIM homeobox transcription factor 1-beta-like isoform X6 [Acropora digitifera]	1.9e-11	LIM domain only protein 3	NA	24h	6h	7.69536	0.654234	0.259053	3.235	0	0.350538	7.69536	7.44517	5.99971
HyS4714.1	sp|O00370.1|	2.34e-25	Homo sapiens	LINE-1 retrotransposable element ORF2 protein	XP_019615109.1 PREDICTED: uncharacterized protein LOC109462922 [Branchiostoma belcheri]	6.3e-265	Reverse transcriptase	NA	5h	egg	89.611	0.129796	14.764	89.611	71.5019	38.8173	39.0072	31.1735	27.1418
HyS4654.1	sp|O00370.1|	1.57e-22	Homo sapiens	LINE-1 retrotransposable element ORF2 protein	XP_019615109.1 PREDICTED: uncharacterized protein LOC109462922 [Branchiostoma belcheri]	7.4e-205	RNA-directed DNA polymerase from mobile element jockey	NA	5h	egg	52.8657	0.0143969	7.9946	52.8657	48.0042	24.6184	20.903	19.9478	17.2688
HyS4694.1	sp|P11369.2|	1.71e-20	Mus musculus	LINE-1 retrotransposable element ORF2 protein	XP_019615109.1 PREDICTED: uncharacterized protein LOC109462922 [Branchiostoma belcheri]	1.9e-114	RT nLTR: Non-LTR (Long terminal repeat) retrotransposon and domain-containing protein (Fragment)	NA	5h	egg	7.64704	0.118439	1.21865	7.64704	6.71584	6.70977	7.51494	5.67881	6.90114
HyS4716.1	sp|P11369.2|	1.37e-24	Mus musculus	LINE-1 retrotransposable element ORF2 protein	XP_019615109.1 PREDICTED: uncharacterized protein LOC109462922 [Branchiostoma belcheri]	1.3e-262	Reverse transcriptase	NA	6h	egg	41.3747	0.0123295	8.67808	36.0818	41.3747	22.1447	18.7402	16.7785	15.8503
HyS0008.271	sp|Q5R7T9.1|	1.25e-15	Pongo abelii	Metal-response element-binding transcription factor 2	XP_012555756.1 PREDICTED: uncharacterized protein LOC101234493 [Hydra vulgaris]	1.2e-39	Metal-response element-binding transcription factor 2	NA	24h	egg	18.6355	0	0	0.0806105	0.0529611	0.0934842	18.6355	13.8965	10.0351
HyS0005.280	sp|Q4SRI6.1|	4.86e-94	Tetraodon nigroviridis	Probable E3 ubiquitin-protein ligase makorin-1	XP_002170117.3 PREDICTED: probable E3 ubiquitin-protein ligase makorin-1 [Hydra vulgaris]	8.1e-88	Cleavage and polyadenylation specificity factor subunit 4	NA	4h	24h	6.48263	6.32656	6.48263	4.40658	5.91997	3.25773	0.542404	1.95028	4.13663
HyS4720.1	sp|Q03278.2|	3.72e-06	Nasonia vitripennis	Retrovirus-related Pol polyprotein from type-1 retrotransposable element R2	XP_019615109.1 PREDICTED: uncharacterized protein LOC109462922 [Branchiostoma belcheri]	5.3e-34	RNA-directed DNA polymerase from mobile element jockey	NA	5h	egg	5.04626	0.0202377	1.67647	5.04626	3.54257	3.64049	2.04185	2.86605	1.82923
HyS4582.1	sp|Q03278.2|	2.9e-06	Nasonia vitripennis	Retrovirus-related Pol polyprotein from type-1 retrotransposable element R2	XP_019615109.1 PREDICTED: uncharacterized protein LOC109462922 [Branchiostoma belcheri]	8.5e-86	Reverse transcriptase domain-containing protein	NA	6h	egg	13.994	0	3.43167	13.8742	13.994	6.96251	6.32256	6.03498	4.71096
HyS0268.4	sp|Q9H920.1|	1.97e-142	Homo sapiens	RING finger protein 121	XP_002163597.3 PREDICTED: RING finger protein 121-like [Hydra vulgaris]	1.8e-146	Ring finger protein 121	RNF121	24h	5h	12.913	5.0901	2.20482	0	5.61526	8.20295	12.913	9.0085	5.5249
HyS0001.84	sp|Q17RP2.2|	0.000126	Homo sapiens	Tigger transposable element-derived protein 6	XP_019622830.1 PREDICTED: tigger transposable element-derived protein 1-like [Branchiostoma belcheri]	1.7e-55	Tigger transposable element-derived 6-like protein	NA	7h	egg	5.19976	0	0.332508	1.28718	3.14523	5.19976	2.21717	1.14895	0.414921
HyS0372.1	sp|Q8R331.1|	5.84e-37	Mus musculus	Zinc finger HIT domain-containing protein 1	XP_002156368.1 PREDICTED: zinc finger HIT domain-containing protein 1-like [Hydra vulgaris]	1.3e-60	Zinc finger HIT domain-containing protein 1	NA	24h	egg	9.14591	0	0.775019	0	5.43737	4.82536	9.14591	3.18915	2.80577
HyS0052.120	sp|O75467.1|	1.63e-23	Homo sapiens	Zinc finger protein 324A	XP_002167706.2 PREDICTED: zinc finger protein 37-like isoform X2 [Hydra vulgaris]	3.5e-58	LOW QUALITY PROTEIN: zinc finger protein 782	ZNF354A	7h	egg	97.1298	0.132349	0.962186	4.27217	68.6885	97.1298	36.9291	17.1554	13.6333
HyS0058.74	sp|Q6PEH9.1|	3.18e-33	Danio rerio	Zinc transporter ZIP10	XP_011421921.1 PREDICTED: zinc transporter ZIP10 isoform X3 [Crassostrea gigas]	4.3e-30	Solute carrier family 39 (zinc transporter), member 10	SLC39A10	24h	egg	26.1038	0	0.017117	0	0.203459	0.0884745	26.1038	8.56626	2.51203
HyS0057.27	sp|Q9NQW7.3|	0	Homo sapiens	Xaa-Pro aminopeptidase 1	XP_012555787.1 PREDICTED: probable Xaa-Pro aminopeptidase P [Hydra vulgaris]	8.4e-213	Xaa-Pro aminopeptidase	AMPP	24h	6h	7.16669	0.0763689	0.109357	0.15177	0	0.0427009	7.16669	5.34994	5.13937
HyS0007.371	sp|P19222.1|	5.25e-68	Rattus norvegicus	Carboxypeptidase A2	XP_021002126.1 uncharacterized protein LOC107443670 [Parasteatoda tepidariorum]	1.8e-54	Zinc carboxypeptidase	NA	48h	5h	6.2728	0.0218037	0.103354	0	0	0.300731	3.83954	6.2728	5.00432
HyS0098.60	sp|Q504N0.1|	1.73e-96	Mus musculus	Carboxypeptidase A2	CAG08745.1 unnamed protein product, partial [Tetraodon nigroviridis]	1.5e-144	Molting fluid carboxypeptidase A	NA	48h	4h	6.26455	0.0131365	0	0.253113	0	0	2.71538	6.26455	6.04427
HyS0523.1	sp|O75976.2|	1e-114	Homo sapiens	Carboxypeptidase D	XP_012557491.1 PREDICTED: carboxypeptidase D-like [Hydra vulgaris]	2.5e-221	Carboxypeptidase D	NA	5h	24h	28.08	10.2924	18.9978	28.08	11.0603	5.13935	0	0	0
HyS0002.82	sp|P83852.1|	1.55e-123	Lophonetta specularioides	Carboxypeptidase D	XP_004211138.2 PREDICTED: carboxypeptidase D-like [Hydra vulgaris]	1.4e-120	Carboxypeptidase D	NA	24h	egg	82.6406	0.0414067	0.249706	0.507331	0.503522	1.11517	82.6406	81.2258	66.3379
HyS0017.228	sp|P83852.1|	2.47e-131	Lophonetta specularioides	Carboxypeptidase D	XP_002169920.3 PREDICTED: carboxypeptidase D-like [Hydra vulgaris]	4.1e-168	Carboxypeptidase D	NA	24h	5h	57.5495	0.0507306	0.0685927	0	0	0.00848095	57.5495	43.2043	20.1992
HyS0017.223	sp|P83852.1|	2.47e-131	Lophonetta specularioides	Carboxypeptidase D	XP_002169920.3 PREDICTED: carboxypeptidase D-like [Hydra vulgaris]	4.1e-168	Carboxypeptidase D	NA	24h	5h	42.5361	0.00480527	0.00795365	0	0	0.00848095	42.5361	31.3048	12.425
HyS0060.72	sp|P83852.1|	1.91e-130	Lophonetta specularioides	Carboxypeptidase D	XP_002158333.2 PREDICTED: carboxypeptidase D-like [Hydra vulgaris]	3.1e-259	Carboxypeptidase D	CPD	24h	egg	42.5318	0	0.0223672	0	0	0.0238748	42.5318	35.0669	18.6891
HyS0010.24	sp|B8JLQ9.1|	3.43e-66	Danio rerio	Carboxypeptidase O	XP_020907193.1 carboxypeptidase B-like [Exaiptasia pallida]	1.1e-59	Zinc carboxypeptidase	NA	24h	egg	10.8	0	0	0.331817	0	0	10.8	8.85706	5.99062
HyS0024.62	sp|Q9H324.2|	1.06e-128	Homo sapiens	A disintegrin and metalloproteinase with thrombospondin motifs 10	XP_012559175.1 PREDICTED: A disintegrin and metalloproteinase with thrombospondin motifs 6-like [Hydra vulgaris]	0	A disintegrin and metalloproteinase with thrombospondin motifs 6	NA	24h	5h	14.915	0.611992	0.807209	0.328224	0.474126	0.443873	14.915	8.24667	2.64109
HyS0001.200	sp|Q69Z28.2|	2.9e-151	Mus musculus	A disintegrin and metalloproteinase with thrombospondin motifs 16	XP_020624510.1 A disintegrin and metalloproteinase with thrombospondin motifs 6-like [Orbicella faveolata]	1e-221	A disintegrin and metalloproteinase with thrombospondin motifs 16	NA	egg	72h	8.945	8.945	8.82225	4.23756	2.99299	2.04792	2.63285	1.91007	0.5823
HyS0025.229	sp|P07584.2|	3.79e-41	Astacus astacus	Astacin	XP_012567159.1 PREDICTED: zinc metalloproteinase nas-8-like [Hydra vulgaris]	1e-41	Zinc metalloproteinase	NA	24h	egg	23.8299	0	0.00763425	0.407166	0	0.0704613	23.8299	9.12994	2.30187
HyS0037.4	sp|P07584.2|	2.43e-41	Astacus astacus	Astacin	XP_012567159.1 PREDICTED: zinc metalloproteinase nas-8-like [Hydra vulgaris]	1.2e-41	Zinc metalloproteinase	NA	24h	egg	9.86337	0	0.020087	0	0	0.0643265	9.86337	3.98278	1.29795
HyS0006.85	sp|P42674.1|	9.96e-22	Paracentrotus lividus	Blastula protease 10	XP_012553873.1 PREDICTED: bone morphogenetic protein 1-like [Hydra vulgaris]	6.1e-82	Metalloendopeptidase	NA	48h	7h	26.1845	0.217388	0.242896	0.322675	0.856431	0.197901	1.11675	26.1845	8.352
HyS0012.247	sp|P98070.1|	1.9e-44	Xenopus laevis	Bone morphogenetic protein 1	XP_015754613.1 PREDICTED: uncharacterized protein LOC107334199 [Acropora digitifera]	2.8e-211	Zinc metalloproteinase	NA	48h	4h	13.6819	0.0419383	0	0	0.0712175	0.619666	10.9516	13.6819	8.28312
HyS0027.6	sp|P98069.1|	1.74e-37	Strongylocentrotus purpuratus	Bone morphogenetic protein 1 homolog	XP_012553873.1 PREDICTED: bone morphogenetic protein 1-like [Hydra vulgaris]	1.2e-143	Zinc metalloproteinase	NA	7h	egg	43.7283	0.0272297	0.947277	5.46234	37.1197	43.7283	8.8775	4.58537	3.84425
HyS0010.355	sp|Q61824.2|	3.13e-97	Mus musculus	Disintegrin and metalloproteinase domain-containing protein 12	XP_014735079.1 PREDICTED: disintegrin and metalloproteinase domain-containing protein 12 [Sturnus vulgaris]	1.2e-105	Disintegrin and metalloproteinase domain-containing protein B	NA	48h	4h	39.6426	0.00965123	0	0.217305	0	0.11874	25.8239	39.6426	23.5584
HyS0004.173	sp|Q923W9.3|	3.87e-75	Mus musculus	Disintegrin and metalloproteinase domain-containing protein 33	XP_009956750.1 PREDICTED: zinc metalloproteinase-disintegrin-like ohanin [Leptosomus discolor]	3.8e-74	Disintegrin CTF-II	NA	48h	5h	81.5012	0.0344234	0.0205119	0	0.498861	2.38872	55.6519	81.5012	72.7129
HyS0047.71	sp|O57460.1|	9.94e-27	Danio rerio	Dorsal-ventral patterning tolloid-like protein 1	XP_012561547.1 PREDICTED: uncharacterized protein LOC100201110 [Hydra vulgaris]	7.3e-122	Zinc metalloproteinase	NA	48h	6h	39.4736	0.00761213	0.0397141	0.141246	0	0	7.06388	39.4736	29.2803
HyS0001.631	sp|P42664.2|	6.76e-40	Xenopus laevis	Embryonic protein UVS.2	XP_002155331.1 PREDICTED: zinc metalloproteinase nas-15-like [Hydra vulgaris]	1.2e-38	Low choriolytic enzyme	NA	7h	egg	89.138	0.0291125	1.08792	5.59677	41.4926	89.138	1.65426	2.00866	2.24284
HyS0083.10	sp|B2RQR8.1|	1.74e-162	Mus musculus	Endothelin-converting enzyme 2	XP_002162254.1 PREDICTED: endothelin-converting enzyme 2-like [Hydra vulgaris]	0	Zinc metalloprotease	NA	24h	7h	38.8702	0.491737	0.722167	0.432873	0.285137	0.114448	38.8702	27.299	13.5579
HyS0015.6	sp|P0DPD6.1|	1.53e-179	Homo sapiens	Endothelin-converting enzyme 2	NP_001296678.1 endothelin-converting enzyme 1-like [Hydra vulgaris]	1.2e-268	Membrane metalloendopeptidase	NA	48h	7h	29.4133	2.26728	3.04041	2.71444	1.7874	0.950133	27.8332	29.4133	18.3968
HyS0005.308	sp|Q8IS64.1|	1.1e-171	Locusta migratoria	Endothelin-converting enzyme homolog	XP_002155074.2 PREDICTED: endothelin-converting enzyme 1-like [Hydra vulgaris]	3.5e-300	Phosphate-regulating neutral endopeptidase	NA	24h	egg	62.1168	0.0290111	0.117086	0.133784	1.05704	0.926817	62.1168	31.6822	12.3728
HyS0049.153	sp|Q1LW01.1|	1.23e-36	Danio rerio	Hatching enzyme 1.2	XP_002159980.2 PREDICTED: low choriolytic enzyme-like [Hydra vulgaris]	2.9e-53	Zinc metalloproteinase	NA	7h	72h	9.73442	0.159946	0.443415	0.293377	4.47195	9.73442	1.06065	0.2288	0.0286263
HyS0047.72	sp|Q1LW01.1|	1.27e-27	Danio rerio	Hatching enzyme 1.2	XP_012561547.1 PREDICTED: uncharacterized protein LOC100201110 [Hydra vulgaris]	6.4e-142	Zinc metalloproteinase	NA	48h	egg	79.251	0	0	0	0	0	16.4356	79.251	74.5752
HyS0016.311	sp|Q1LW01.1|	5.91e-37	Danio rerio	Hatching enzyme 1.2	XP_027039006.1 uncharacterized protein LOC113667390 [Pocillopora damicornis]	2e-62	Zinc metalloproteinase	NA	48h	6h	11.6706	0.295789	0.33587	1.0656	0.155818	0.43081	6.61675	11.6706	7.97759
HyS0001.630	sp|P31580.1|	1.28e-43	Oryzias latipes	High choriolytic enzyme 1	XP_002166403.1 PREDICTED: high choriolytic enzyme 1-like [Hydra vulgaris]	1.3e-40	Low choriolytic enzyme	NA	24h	5h	109.221	0.0375255	0.067454	0	0.557055	2.02794	109.221	68.9082	58.7097
HyS0027.123	sp|Q9VH19.2|	1.39e-172	Drosophila melanogaster	Leishmanolysin-like peptidase	XP_012558668.1 PREDICTED: leishmanolysin-like peptidase [Hydra vulgaris]	2.8e-233	Leishmanolysin like peptidase	LMLN	24h	4h	35.2	0.0166379	0	0	0	0	35.2	16.9875	5.64317
HyS0042.28	sp|P34960.3|	2.94e-50	Mus musculus	Macrophage metalloelastase	XP_002164594.2 PREDICTED: matrilysin-like [Hydra vulgaris]	2.2e-51	Macrophage metalloelastase	NA	24h	4h	6.72798	1.10648	0.747675	3.08248	3.092	3.2602	6.72798	4.51859	3.56927
HyS0007.366	sp|B3EWZ5.1|	6.57e-60	Acropora millepora	MAM and LDL-receptor class A domain-containing protein 1	XP_020624544.1 MAM and LDL-receptor class A domain-containing protein 1-like isoform X2 [Orbicella faveolata]	5.6e-100	MAM and LDL-receptor class A domain-containing protein 2	NA	48h	egg	52.8207	0.037187	0.107792	0.5156	1.18588	1.43389	5.53901	52.8207	35.2779
HyS0050.74	sp|Q10738.1|	9.56e-34	Mus musculus	Matrilysin	KXJ11174.1 hypothetical protein AC249_AIPGENE11750 [Exaiptasia pallida]	3e-48	Macrophage metalloelastase	NA	72h	egg	6.91222	0.0078186	0.0564335	0.300136	0.988744	0.945802	1.58254	5.58957	6.91222
HyS0017.293	sp|Q10739.2|	7.14e-35	Rattus norvegicus	Matrix metalloproteinase-14	XP_012555883.1 PREDICTED: matrix metalloproteinase-18-like [Hydra vulgaris]	1e-92	Peptidoglycan binding domain protein (Fragment)	NA	24h	4h	6.89715	0.0499246	0.0335481	0.924555	1.37515	2.0223	6.89715	4.50884	1.74285
HyS0233.1	sp|Q9R0S3.3|	8.61e-74	Mus musculus	Matrix metalloproteinase-17	XP_020618480.1 matrix metalloproteinase-24-like [Orbicella faveolata]	8.6e-80	Macrophage metalloelastase	NA	48h	5h	21.6608	0.284989	0.158018	0	0	0.401203	8.13125	21.6608	16.4138
HyS0068.78	sp|Q9ULZ9.4|	2.63e-68	Homo sapiens	Matrix metalloproteinase-17	RMX38859.1 hypothetical protein pdam_00018040 [Pocillopora damicornis]	4.8e-67	Macrophage metalloelastase	NA	48h	5h	21.0114	0.189799	0.0937805	0	0	0.135617	2.02268	21.0114	15.5146
HyS0012.49	sp|Q9R0S3.3|	2.55e-86	Mus musculus	Matrix metalloproteinase-17	XP_012563859.1 PREDICTED: matrix metalloproteinase-25-like [Hydra vulgaris]	1.2e-121	Macrophage metalloelastase	NA	48h	4h	9.43913	0.0506316	0.0459393	0.204861	0.405834	0.368102	1.58249	9.43913	8.32612
HyS0017.279	sp|O13065.1|	4.55e-34	Xenopus laevis	Matrix metalloproteinase-18	XP_012555883.1 PREDICTED: matrix metalloproteinase-18-like [Hydra vulgaris]	1.5e-111	Matrix metalloproteinase	NA	48h	egg	5.19505	0	0	0	0	0.0175515	0	5.19505	4.14121
HyS0042.149	sp|Q16820.3|	9.47e-22	Homo sapiens	Meprin A subunit beta	AGF33810.1 astacin-like metalloprotease [Sepiella maindroni]	3.8e-27	Metalloendopeptidase	NA	5h	24h	6.51101	5.89735	6.21931	6.51101	5.98019	5.32012	0.164869	0.462707	0.343936
HyS0062.12	sp|P98068.1|	5.23e-39	Strongylocentrotus purpuratus	Protein SpAN	XP_002162957.2 PREDICTED: low choriolytic enzyme-like [Hydra vulgaris]	7.1e-85	Zinc metalloproteinase	NA	72h	4h	7.70338	0.0276338	0	0.500039	0	0	3.15896	7.43837	7.70338
HyS0071.69	sp|P09238.1|	6.58e-34	Homo sapiens	Stromelysin-2	XP_020618491.1 collagenase 3-like [Orbicella faveolata]	7.8e-41	Matrix metalloproteinase-16	MMP16	48h	egg	23.9632	0	0	0	0	0.157954	2.52006	23.9632	14.6573
HyS0017.315	sp|Q9Y6L7.1|	5.65e-121	Homo sapiens	Tolloid-like protein 2	XP_002032550.1 GM26621 [Drosophila sechellia]	3.7e-183	Metalloendopeptidase	NA	7h	egg	5.78086	0.0629289	0.306571	1.34212	3.41753	5.78086	0.791993	1.03262	0.943149
HyS0025.60	sp|Q20191.5|	9.12e-51	Caenorhabditis elegans	Zinc metalloproteinase nas-13	XP_012567159.1 PREDICTED: zinc metalloproteinase nas-8-like [Hydra vulgaris]	1.6e-67	Metalloendopeptidase	NA	24h	4h	13.7461	0.00268555	0	0	0.0663499	0.0478886	13.7461	8.0231	1.54415
HyS0155.9	sp|Q20191.5|	4.4e-46	Caenorhabditis elegans	Zinc metalloproteinase nas-13	XP_012567159.1 PREDICTED: zinc metalloproteinase nas-8-like [Hydra vulgaris]	1.2e-63	Low choriolytic enzyme	NA	48h	egg	23.949	0	0	0	0	0.0340546	12.389	23.949	11.1758
HyS0010.314	sp|Q20191.5|	4.16e-54	Caenorhabditis elegans	Zinc metalloproteinase nas-13	XP_002155331.1 PREDICTED: zinc metalloproteinase nas-15-like [Hydra vulgaris]	6.4e-89	Metalloendopeptidase	NA	48h	7h	16.4193	0.666815	1.08844	1.36596	0.453536	0.264056	10.3759	16.4193	12.3849
HyS0078.53	sp|Q19269.2|	4.82e-22	Caenorhabditis elegans	Zinc metalloproteinase nas-14	CAJ57449.1 astacin 3 [Hydractinia echinata]	2e-81	Metalloendopeptidase	NA	48h	egg	20.6944	0	0	0	0	0.086251	8.4453	20.6944	11.5586
HyS0078.51	sp|P55115.2|	2.23e-50	Caenorhabditis elegans	Zinc metalloproteinase nas-15	CAJ57449.1 astacin 3 [Hydractinia echinata]	4.9e-170	Metalloendopeptidase	NA	48h	5h	71.3732	0.0108869	0.026803	0	0	0.14256	38.0237	71.3732	33.1876
HyS0064.74	sp|Q9N2V2.5|	2.78e-18	Caenorhabditis elegans	Zinc metalloproteinase nas-30	XP_018410010.1 PREDICTED: astacin-like metalloendopeptidase [Nanorana parkeri]	3.1e-16	Metalloendopeptidase	NA	egg	72h	301.482	301.482	282.764	238.443	162.319	101.347	0.586044	0.0830315	0.0351415
HyS0013.208	sp|Q20176.4|	4.04e-93	Caenorhabditis elegans	Zinc metalloproteinase nas-39	XP_012565386.1 PREDICTED: bone morphogenetic protein 1-like [Hydra vulgaris]	2.2e-216	Zinc metalloproteinase	NA	24h	4h	6.67094	0.186366	0.163834	1.56655	2.94439	2.83968	6.67094	1.58548	0.903628
HyS0012.163	sp|P55112.4|	2.29e-44	Caenorhabditis elegans	Zinc metalloproteinase nas-4	KTF97921.1 hypothetical protein cypCar_00004434 [Cyprinus carpio]	4.8e-58	Metalloendopeptidase	MEP1B	egg	72h	560.927	560.927	519.452	521.826	385.288	322.62	2.15383	0.253193	0.152131
HyS0005.170	sp|P55112.4|	8.2e-51	Caenorhabditis elegans	Zinc metalloproteinase nas-4	XP_002166752.2 PREDICTED: zinc metalloproteinase nas-13-like [Hydra vulgaris]	2.9e-77	Zinc metalloproteinase	NA	24h	egg	59.959	0	0.0453539	0.408483	0	0	59.959	29.6727	20.5007
HyS0036.48	sp|P55112.4|	1.08e-54	Caenorhabditis elegans	Zinc metalloproteinase nas-4	CAJ57449.1 astacin 3 [Hydractinia echinata]	1.5e-86	Metalloendopeptidase	NA	48h	4h	17.1794	0.319148	0.0837672	1.14834	0.190214	0.345979	14.5513	17.1794	10.6391
HyS0078.54	sp|P55112.4|	1.03e-16	Caenorhabditis elegans	Zinc metalloproteinase nas-4	CAJ57449.1 astacin 3 [Hydractinia echinata]	9e-57	Metalloendopeptidase	NA	48h	5h	5.59807	0.177615	0.0808905	0	0	0.128701	1.61044	5.59807	3.24528
HyS0013.212	sp|P55112.4|	7.66e-40	Caenorhabditis elegans	Zinc metalloproteinase nas-4	CAA06314.1 PMP1 protein [Podocoryna carnea]	1.2e-90	Zinc metalloproteinase	NA	72h	7h	7.82575	0.487428	0.406	0.246979	0.326744	0.169396	1.91969	6.82756	7.82575
HyS0072.35	sp|Q9U3S9.2|	5.23e-39	Caenorhabditis elegans	Zinc metalloproteinase nas-6	XP_027039006.1 uncharacterized protein LOC113667390 [Pocillopora damicornis]	6.2e-51	Zinc metalloproteinase	NA	24h	egg	5.7863	0	0	0.388176	0	0	5.7863	2.31731	2.35216
HyS0044.134	sp|Q9U3S9.2|	1.38e-23	Caenorhabditis elegans	Zinc metalloproteinase nas-6	XP_020619096.1 MAM and LDL-receptor class A domain-containing protein 2-like [Orbicella faveolata]	3.6e-48	Metalloendopeptidase	NA	72h	egg	15.4936	0	0	0	0	0	4.91096	12.593	15.4936
HyS0048.62	sp|Q2TA38.1|	0.007	Bos taurus	Tektin-4	XP_002155278.2 PREDICTED: uncharacterized protein LOC100201534 [Hydra vulgaris]	1.1e-57	Acyl-CoA thioesterase I	NA	24h	7h	7.68381	0.260783	0.255717	0.419455	0.55884	0.123167	7.68381	4.56144	1.93965
HyS0015.2	sp|Q8C0D7.2|	4.78e-42	Mus musculus	Inhibitor of growth protein 4	XP_015792411.1 inhibitor of growth protein 4 isoform X1 [Tetranychus urticae]	1.6e-31	Inhibitor of growth protein 4 (Fragment)	NA	7h	egg	7.70437	0.286726	0.618106	2.32819	6.20002	7.70437	4.7941	2.43926	2.62856
HyS0020.81	sp|O66128.1|	6.19e-14	Micrococcus luteus	Demethylmenaquinone methyltransferase	XP_012554811.1 PREDICTED: uncharacterized protein LOC101240403 isoform X1 [Hydra vulgaris]	6.1e-23	Ubiquinone/menaquinone biosynthesis methyltransferase	NA	5h	72h	8.58822	6.07742	6.06967	8.58822	5.41591	3.74757	0.341008	0.220153	0.212977
HyS0083.29	sp|O66128.1|	2.62e-14	Micrococcus luteus	Demethylmenaquinone methyltransferase	XP_012554811.1 PREDICTED: uncharacterized protein LOC101240403 isoform X1 [Hydra vulgaris]	1e-22	Ubiquinone/menaquinone biosynthesis methyltransferase	NA	24h	4h	27.4077	0.0176017	0	0	0.318583	0.324483	27.4077	17.5866	12.7769
HyS0042.93	sp|Q49XS5.1|	3e-09	Staphylococcus saprophyticus subsp. saprophyticus ATCC 15305 = NCTC 7292	Demethylmenaquinone methyltransferase	XP_012554811.1 PREDICTED: uncharacterized protein LOC101240403 isoform X1 [Hydra vulgaris]	2.1e-71	SAM-dependent methyltransferase	NA	72h	egg	15.5061	0	0	0	0.305878	0.361212	6.48151	14.0945	15.5061
HyS0023.45	sp|Q86MP3.1|	2.8	Caenorhabditis elegans	Ectopic P granules protein 6	XP_012559572.1 PREDICTED: uncharacterized protein LOC105845888 [Hydra vulgaris]	1.8e-25	Ribosomal RNA large subunit methyltransferase I	NA	24h	egg	9.57857	0	0.477558	1.95982	1.99981	4.86088	9.57857	4.4567	5.38888
HyS0952.1	sp|Q2KIJ2.1|	2.52e-44	Bos taurus	Histidine protein methyltransferase 1 homolog	XP_002159320.3 PREDICTED: uncharacterized protein LOC100214179 [Hydra vulgaris]	1.3e-52	Histidine protein methyltransferase	METTL18	5h	4h	22.8364	9.47959	0.0414681	22.8364	10.8029	1.99558	1.71361	3.2781	4.22136
HyS0125.11	sp|Q297V5.2|	0.015	Drosophila pseudoobscura pseudoobscura	Histone-lysine N-methyltransferase PR-Set7	XP_023145168.1 histone-lysine N-methyltransferase ASHH1-like [Amphiprion ocellaris]	2.3e-11	N-lysine methyltransferase KMT5A	NA	72h	egg	17.4788	0	0.0596225	0	2.33062	4.74837	13.9002	16.452	17.4788
HyS0109.37	sp|Q8N6F8.2|	1.19e-09	Homo sapiens	Methyltransferase-like protein 27	XP_006817091.1 PREDICTED: Williams-Beuren syndrome chromosomal region 27 protein-like [Saccoglossus kowalevskii]	5.6e-20	Methyltransferase domain-containing protein	NA	7h	egg	23.8079	0	0.155772	3.33877	7.89704	23.8079	14.5107	19.0297	17.3331
HyS0102.54	sp|Q8N6F8.2|	2.42e-12	Homo sapiens	Methyltransferase-like protein 27	XP_015750992.1 PREDICTED: uncharacterized protein LOC107330975 isoform X1 [Acropora digitifera]	1.8e-23	Methyltransferase type 11	NA	72h	5h	38.8037	0.10479	0.170809	0	0	1.06044	10.6431	5.81939	38.8037
HyS0004.476	sp|Q0V9E9.1|	1.68e-17	Xenopus tropicalis	N-lysine methyltransferase KMT5A	XP_011678463.1 PREDICTED: LOW QUALITY PROTEIN: uncharacterized protein LOC105445094 [Strongylocentrotus purpuratus]	5.9e-113	SET domain containing (Lysine methyltransferase) (Fragment)	LOC108267344	24h	egg	11.999	0.00313652	0.567919	1.85815	3.33988	3.03207	11.999	9.79434	9.88331
HyS0109.29	sp|Q0V6Q6.2|	0.008	Parastagonospora nodorum SN15	Polyketide synthase-nonribosomal peptide synthetase phmA	XP_006817091.1 PREDICTED: Williams-Beuren syndrome chromosomal region 27 protein-like [Saccoglossus kowalevskii]	4.7e-10	methyltransferase-like protein 27	NA	7h	5h	52.3052	0.0830633	0.464684	0	40.8671	52.3052	29.5064	34.3385	29.5721
HyS0013.203	sp|Q3UZD5.1|	1.01e-37	Mus musculus	Putative histone-lysine N-methyltransferase PRDM6	XP_012559303.1 PREDICTED: putative histone-lysine N-methyltransferase PRDM6 [Hydra vulgaris]	2.4e-102	PR domain zinc finger protein 14	NA	24h	egg	40.291	0.283545	0.76974	1.24773	12.8271	28.2906	40.291	16.6054	9.4012
HyS0014.32	sp|Q9H8H3.1|	6.3e-24	Homo sapiens	Putative methyltransferase-like protein 7A	KTF87737.1 hypothetical protein cypCar_00021235 [Cyprinus carpio]	8.9e-20	SAM-dependent methyltransferase	NA	7h	egg	26.081	0	0.198376	0	18.6094	26.081	9.01693	7.59057	6.95531
HyS0052.89	sp|Q9CD89.1|	1.01e-10	Mycobacterium leprae TN	Rhamnosyl O-methyltransferase	XP_012561758.1 PREDICTED: uncharacterized protein LOC101239761 [Hydra vulgaris]	8.1e-111	Cephalosporin hydroxylase	NA	24h	4h	127.211	0.025488	0	0	0	0	127.211	63.3826	39.5939
HyS0084.2	sp|P30866.1|	0.004	Escherichia coli K-12	Uncharacterized protein YafE	XP_012557475.1 PREDICTED: uncharacterized protein LOC100215679 [Hydra vulgaris]	1.5e-107	SAM-dependent methyltransferase	OVOA	24h	egg	8.45614	0	0	0	0	0	8.45614	2.28154	1.49338
HyS0084.13	sp|P30866.1|	0.005	Escherichia coli K-12	Uncharacterized protein YafE	XP_012557475.1 PREDICTED: uncharacterized protein LOC100215679 [Hydra vulgaris]	2.3e-148	SAM-dependent methyltransferase	OVOA	24h	egg	7.48693	0	0	0	0	0	7.48693	3.19062	1.46193
HyS0014.134	sp|Q8JZP9.1|	6.6e-68	Mus musculus	GAS2-like protein 1	XP_012556444.1 PREDICTED: uncharacterized protein LOC101236105 [Hydra vulgaris]	1.5e-113	Growth arrest-specific protein 2	NA	24h	egg	22.5497	0	0.119232	0.151524	5.99038	11.9794	22.5497	14.1014	9.50891
HyS0031.28	sp|P0C6F1.1|	0	Mus musculus	Dynein axonemal heavy chain 2	XP_027055021.1 dynein heavy chain 2, axonemal-like [Pocillopora damicornis]	0	Axonemal beta dynein heavy chain 2	DNAH2	24h	egg	10.8956	0.775733	1.99492	1.69655	1.84486	1.03422	10.8956	5.46396	3.73046
HyS0031.14	sp|P0C6F1.1|	0	Mus musculus	Dynein axonemal heavy chain 2	XP_027055021.1 dynein heavy chain 2, axonemal-like [Pocillopora damicornis]	0	Axonemal beta dynein heavy chain 2	DNAH2	24h	6h	5.84699	0.400139	0.874189	0.750135	0.196807	0.722251	5.84699	2.96406	2.32897
HyS0031.29	sp|P0C6F1.1|	0	Mus musculus	Dynein axonemal heavy chain 2	XP_012561161.1 PREDICTED: dynein heavy chain 2, axonemal-like, partial [Hydra vulgaris]	0	Dynein heavy chain axonemal	DNAH2	24h	egg	5.24867	0.649004	0.780494	0.753133	0.791144	0.840749	5.24867	3.18294	2.33229
HyS0001.172	sp|Q15058.1|	0	Homo sapiens	Kinesin-like protein KIF14	XP_012564263.1 PREDICTED: kinesin-like protein KIF14 [Hydra vulgaris]	0	Kinesin motor domain-containing protein (Fragment)	KIF14	4h	72h	42.0285	30.2716	42.0285	27.7242	29.511	33.5113	9.82211	1.2172	0.604094
HyS0035.39	sp|Q9P2E2.3|	3.42e-142	Homo sapiens	Kinesin-like protein KIF17	XP_002165680.2 PREDICTED: kinesin-like protein KIF17 [Hydra vulgaris]	6.8e-225	Dolichyl-diphosphooligosaccharide--protein glycosyltransferase subunit isoform B	DDOST	24h	egg	6.3853	0	0	0	0	0	6.3853	4.55225	2.06526
HyS0001.66	sp|Q91WD7.1|	2e-162	Mus musculus	Kinesin-like protein KIF18A	XP_002166692.2 PREDICTED: kinesin-like protein KIF18A [Hydra vulgaris]	1.7e-208	Kinesin motor domain-containing protein (Fragment)	NA	7h	72h	29.4281	13.6727	23.795	16.7754	21.4072	29.4281	5.89536	1.49894	0.599391
HyS0467.6	sp|Q91WD7.1|	6.89e-23	Mus musculus	Kinesin-like protein KIF18A	XP_002166692.2 PREDICTED: kinesin-like protein KIF18A [Hydra vulgaris]	7.5e-48	Kinesin motor domain-containing protein	NA	7h	72h	16.3745	3.99522	7.4989	3.19942	9.68652	16.3745	4.67526	0.837729	0.398174
HyS0015.201	sp|Q52KG5.2|	1.84e-119	Mus musculus	Kinesin-like protein KIF26A	XP_012559133.1 PREDICTED: kinesin-related protein 10-like [Hydra vulgaris]	1.9e-193	Kinesin motor domain-containing protein	KIF26A	24h	5h	23.3317	1.92594	1.42298	0.716571	2.82295	1.88994	23.3317	15.3707	8.4137
HyS0027.157	sp|O15066.1|	3.63e-53	Homo sapiens	Kinesin-like protein KIF3B	XP_012557563.1 PREDICTED: kinesin heavy chain isoform 5C-like [Hydra vulgaris]	6.4e-83	Kinesin heavy chain	NA	24h	egg	10.9218	0	0	0	0.0416682	0.430698	10.9218	3.6942	2.4483
HyS0011.156	sp|O15066.1|	2.27e-33	Homo sapiens	Kinesin-like protein KIF3B	XP_012567078.1 PREDICTED: kinesin-like protein KIN12A [Hydra vulgaris]	6.6e-110	Kinesin heavy chain	NA	48h	5h	11.1348	0.0912158	0.142616	0.077286	0.10154	0.0812913	9.50102	11.1348	7.89515
HyS0084.53	sp|O94248.1|	4.89e-13	Schizosaccharomyces pombe 972h-	Midasin	WP_096365289.1 hypothetical protein [Lysinibacillus fusiformis]	2.7e-09	Arginine and serine rich coiled-coil 1	NA	48h	egg	34.7146	0	0	0	0.37027	0.150564	21.6571	34.7146	15.7297
HyS0084.51	sp|O94248.1|	4.89e-13	Schizosaccharomyces pombe 972h-	Midasin	WP_096365289.1 hypothetical protein [Lysinibacillus fusiformis]	2.7e-09	Arginine and serine rich coiled-coil 1	NA	48h	egg	23.8914	0	0	0	0	0.150564	16.6206	23.8914	10.2471
HyS0002.482	sp|Q4UMH6.1|	2.42e-13	Rickettsia felis URRWXCal2	Putative ankyrin repeat protein RF_0381	XP_012558185.1 PREDICTED: ankyrin repeat-containing protein C6C3.08-like [Hydra vulgaris]	2.2e-21	Dynein heavy chain 7, axonemal	NA	24h	egg	19.1327	0	0.0651125	0	0	0	19.1327	12.6262	10.1022
HyS0026.198	sp|Q6MG62.1|	0	Rattus norvegicus	MutS protein homolog 5	XP_012561647.1 PREDICTED: mutS protein homolog 5-like [Hydra vulgaris]	6.2e-223	DNA mismatch repair protein MutS, core	NA	48h	egg	7.09312	0.332267	0.367349	1.14209	5.59652	6.4569	5.83958	7.09312	6.62082
HyS0089.41	sp|P18503.1|	1.29e-13	Ephydatia muelleri	Short-chain collagen C4	XP_012557996.1 PREDICTED: uncharacterized protein LOC100211639 [Hydra vulgaris]	5.3e-82	Short-chain collagen C4	NA	24h	egg	10.7249	0.547909	0.675713	0.823042	1.7664	5.90942	10.7249	7.59701	5.72973
HyS0012.99	sp|Q91572.2|	5.23e-105	Xenopus laevis	Cytoplasmic polyadenylation element-binding protein 1-A	XP_012555842.1 PREDICTED: cytoplasmic polyadenylation element-binding protein 1-like [Hydra vulgaris]	6.8e-153	Cytoplasmic polyadenylation element-binding protein 1-B	CPEB1	egg	48h	436.491	436.491	110.322	44.8798	30.5613	16.3212	0.236874	0.0692712	0.087927
HyS0083.12	sp|O57437.1|	3.94e-20	Xenopus laevis	Deleted in azoospermia-like-A	ALJ33582.1 boule-like 1e [Clytia hemisphaerica]	2.8e-30	RRM domain-containing protein (Fragment)	NA	7h	egg	30.1057	0.418944	1.10337	4.57883	14.8643	30.1057	14.3549	11.848	8.43839
HyS0049.79	sp|Q24UI6.1|	3.34e-20	Desulfitobacterium hafniense Y51	Translation initiation factor IF-2	XP_012554289.1 PREDICTED: collagen alpha-3(VI) chain-like [Hydra vulgaris]	1.2e-152	Tata-binding protein-associated	TAF15	24h	4h	473.418	0.617559	0.596621	1.56075	4.33113	2.64318	473.418	294.61	41.3937
HyS0059.21	sp|Q24207.1|	5.2e-15	Drosophila melanogaster	Protein boule	XP_004207589.1 PREDICTED: uncharacterized protein LOC101238376 [Hydra vulgaris]	3.9e-23	RRM domain-containing protein	NA	7h	egg	29.7878	0.0453645	0.553651	3.07834	17.9639	29.7878	0.374881	0.256617	0.263682
HyS0022.196	sp|F1N2W9.2|	0	Bos taurus	DNA helicase MCM9	XP_027055778.1 DNA helicase MCM9-like [Pocillopora damicornis]	6.4e-181	DNA replication licensing factor MCM9	MCM9	egg	72h	26.936	26.936	14.9322	11.5323	7.37151	3.80097	1.13209	1.04693	0.750073
HyS0013.343	sp|Q2KHI9.2|	0	Mus musculus	DNA helicase MCM9	XP_027055778.1 DNA helicase MCM9-like [Pocillopora damicornis]	1.2e-228	DNA replication licensing factor MCM9	MCM9	egg	72h	24.8881	24.8881	12.0834	11.1133	6.42998	3.39344	1.02315	0.889672	0.688921
HyS0028.70	sp|Q00174.2|	7.56e-158	Drosophila melanogaster	Laminin subunit alpha	XP_002160645.3 PREDICTED: laminin subunit alpha-like [Hydra vulgaris]	6.7e-253	Laminin subunit alpha-2	NA	7h	egg	7.11167	0.189043	0.193371	0.747964	5.30608	7.11167	2.74695	1.71873	1.03313
HyS0055.64	sp|P29294.2|	4.11e-87	Oryctolagus cuniculus	Myosin light chain kinase, smooth muscle	XP_012563767.1 PREDICTED: calcium/calmodulin-dependent protein kinase type IV-like [Hydra vulgaris]	7.1e-115	Myosin light chain kinase	MYLK2	24h	5h	5.44646	0.868757	0.707354	0.655811	1.69503	2.95369	5.44646	2.97734	2.52513
HyS0018.236	sp|Q6P0U0.1|	5.37e-150	Danio rerio	N-acetylglucosamine-6-phosphate deacetylase	XP_020608019.1 N-acetylglucosamine-6-phosphate deacetylase-like [Orbicella faveolata]	9e-132	V-type proton ATPase proteolipid subunit	AMDHD2	24h	egg	11.9969	0.0255812	0.45567	0.683969	0.942464	4.13333	11.9969	7.02529	4.02766
HyS0061.29	sp|P47032.1|	4.01e-12	Saccharomyces cerevisiae S288C	Protein PRY1	XP_022799084.1 uncharacterized protein LOC111337117 [Stylophora pistillata]	9.6e-18	Sporulation-specific N-acetylmuramoyl-L-alanine amidase	NA	48h	4h	212.553	0.00973557	0	0	0	0	55.0448	212.553	123.842
HyS0003.191	sp|Q147X3.1|	6.81e-75	Homo sapiens	N-alpha-acetyltransferase 30	XP_002169362.2 PREDICTED: N-alpha-acetyltransferase 30-like [Hydra vulgaris]	4.4e-91	ankyrin repeat and ELMO domain-containing protein D	NAA30	7h	egg	11.295	0.073765	0.364986	0.749734	8.26671	11.295	7.15869	5.73784	4.56112
HyS0007.135	sp|P40677.2|	0.1	Salmonella enterica subsp. enterica serovar Typhimurium str. LT2	Peptidyl-lysine N-acetyltransferase YjaB	XP_020893852.1 uncharacterized protein LOC110232954 isoform X2 [Exaiptasia pallida]	3.1e-25	N-acetyltransferase domain-containing protein	NA	24h	egg	7.75263	0	0.323755	1.55286	7.34188	7.2677	7.75263	7.14173	4.8852
HyS0541.2	sp|Q9H0A0.2|	0	Homo sapiens	RNA cytidine acetyltransferase	XP_012555776.1 PREDICTED: N-acetyltransferase 10-like [Hydra vulgaris]	1.3e-189	RNA cytidine acetyltransferase	NAT10	4h	5h	6.13251	5.8041	6.13251	0	4.74562	4.97226	2.44747	5.67265	6.05842
HyS0012.77	sp|O50048.1|	0.14	Prunus serotina	(R)-mandelonitrile lyase 2	NA	NA	NA	NA	24h	5h	10.1947	0.0708768	0.0249678	0	0.183941	0.0265703	10.1947	5.56499	1.64607
HyS0012.269	sp|P47751.2|	0.14	Bombina orientalis	[Phe13]-bombesin receptor	NA	NA	NA	NA	48h	5h	12.7188	0.601753	0.589161	0	0.488256	0	6.63793	12.7188	10.333
HyS0003.125	sp|Q9KA69.2|	0.25	Halalkalibacterium halodurans C-125	1-deoxy-D-xylulose 5-phosphate reductoisomerase	NA	NA	NA	NA	7h	5h	5.81203	3.16543	5.01279	0	2.58648	5.81203	0.686226	1.08313	0.201307
HyS0007.222	sp|P19174.1|	3.6	Homo sapiens	1-phosphatidylinositol 4,5-bisphosphate phosphodiesterase gamma-1	NA	NA	NA	NA	24h	7h	17.5052	0.183135	0.26969	0.419818	0.41592	0.167476	17.5052	14.9006	11.336
HyS0023.231	sp|O00270.2|	0.57	Homo sapiens	12-(S)-hydroxy-5,8,10,14-eicosatetraenoic acid receptor	NA	NA	NA	NA	48h	7h	6.86932	3.489	4.23892	6.82243	2.1513	0.153703	4.70716	6.86932	6.42465
HyS0024.242	sp|Q0TMY4.1|	1.4	Clostridium perfringens ATCC 13124	2-C-methyl-D-erythritol 2,4-cyclodiphosphate synthase	NA	NA	NA	NA	48h	5h	14.8685	0.0762034	0.0092598	0	0	0	9.92647	14.8685	8.10916
HyS0032.67	sp|B1L8U2.1|	0.52	Thermotoga sp. RQ2	2-isopropylmalate synthase	XP_012554826.1 PREDICTED: uncharacterized protein LOC100205133 [Hydra vulgaris]	1.9e-48	NA	NA	4h	72h	8.61162	2.65767	8.61162	6.86842	2.53218	1.98422	1.10712	0.591909	0.575186
HyS0098.16	sp|Q2SMA7.1|	1.9	Hahella chejuensis KCTC 2396	2,3-bisphosphoglycerate-independent phosphoglycerate mutase	XP_001633021.1 predicted protein [Nematostella vectensis]	1e-25	NA	NA	egg	72h	837.629	837.629	832.351	719.816	568.862	397.68	3.29085	0.438311	0.119531
HyS0013.278	sp|Q12HV5.1|	1.6	Shewanella denitrificans OS217	2,3-bisphosphoglycerate-independent phosphoglycerate mutase	PFX15925.1 Neurofilament medium polypeptide [Stylophora pistillata]	4.3e-79	NA	NA	5h	egg	20.4817	0.132157	3.6957	20.4817	14.3738	17.3036	5.70777	3.30545	3.02486
HyS0050.45	sp|Q12HV5.1|	1.5	Shewanella denitrificans OS217	2,3-bisphosphoglycerate-independent phosphoglycerate mutase	PFX15925.1 Neurofilament medium polypeptide [Stylophora pistillata]	8.8e-80	NA	NA	5h	egg	8.79664	0.0520888	0.538729	8.79664	1.87682	5.09087	1.50622	0.614562	0.473955
HyS0343.1	sp|Q12HV5.1|	2.2	Shewanella denitrificans OS217	2,3-bisphosphoglycerate-independent phosphoglycerate mutase	NA	NA	NA	NA	5h	egg	8.63994	0	1.68815	8.63994	6.21748	7.53037	1.64515	1.20862	0.898659
HyS0082.28	sp|Q12HV5.1|	1.6	Shewanella denitrificans OS217	2,3-bisphosphoglycerate-independent phosphoglycerate mutase	PFX15925.1 Neurofilament medium polypeptide [Stylophora pistillata]	4.3e-79	NA	NA	6h	egg	9.25653	0	1.55077	0.000352854	9.25653	9.25003	2.68737	1.41915	1.14086
HyS0121.9	sp|A6UTF2.1|	0.42	Methanococcus aeolicus Nankai-3	2,3-bisphosphoglycerate-independent phosphoglycerate mutase	NA	NA	NA	NA	72h	egg	24.0506	0	1.66857	2.3454	0	6.24707	9.53049	17.3631	24.0506
HyS0147.12	sp|F7J5X9.1|	1.3	Pseudomonas sp.	2,4-diacetylphloroglucinol hydrolase	NA	NA	NA	NA	6h	24h	17.1625	10.4039	10.7289	6.34731	17.1625	9.1654	0	0	0
HyS0047.80	sp|P11928.2|	0.001	Mus musculus	2'-5'-oligoadenylate synthase 1A	PIK59863.1 putative 2'-5'-oligoadenylate synthase 1-like isoform X2 [Apostichopus japonicus]	1.5e-10	NA	NA	72h	egg	7.10109	0	0	0	0	0.114686	2.14648	5.20491	7.10109
HyS0026.168	sp|Q6XJG8.1|	8.9	Arabidopsis thaliana	26S proteasome non-ATPase regulatory subunit 2 homolog B	NA	NA	NA	NA	5h	egg	6.21525	0	0.377505	6.21525	3.01109	4.18403	0.661562	0.925971	1.01141
HyS0013.100	sp|P82914.1|	1.38e-08	Homo sapiens	28S ribosomal protein S15, mitochondrial	XP_012556909.1 PREDICTED: 28S ribosomal protein S15, mitochondrial-like [Hydra vulgaris]	5.8e-37	NA	NA	7h	egg	17.2992	0	0.348914	4.15829	10.6464	17.2992	11.5571	9.30476	9.52746
HyS0330.5	sp|Q4QR80.1|	1.98e-05	Rattus norvegicus	28S ribosomal protein S25, mitochondrial	XP_001624857.1 predicted protein [Nematostella vectensis]	4.6e-05	NA	NA	24h	egg	20.457	0	0.195846	0	6.6002	6.78572	20.457	17.1939	10.1707
HyS0012.96	sp|P15474.3|	3.3	Streptomyces coelicolor A3(2)	3-dehydroquinate dehydratase	NA	NA	NA	NA	48h	egg	12.8466	0	0	0	0	0	3.3504	12.8466	10.3784
HyS0361.3	sp|P15474.3|	3.3	Streptomyces coelicolor A3(2)	3-dehydroquinate dehydratase	NA	NA	NA	NA	48h	egg	12.8466	0	0	0	0	0	3.3504	12.8466	10.3784
HyS0006.113	sp|Q14GD1.1|	1.2	Francisella tularensis subsp. tularensis FSC198	3-deoxy-manno-octulosonate cytidylyltransferase	XP_023307520.1 uncharacterized protein LOC111689281, partial [Lucilia cuprina]	4.6e-07	NA	NA	48h	egg	17.1206	0	0.053323	0	0	0.169571	8.16009	17.1206	14.4767
HyS0006.114	sp|Q14GD1.1|	1.2	Francisella tularensis subsp. tularensis FSC198	3-deoxy-manno-octulosonate cytidylyltransferase	XP_023307520.1 uncharacterized protein LOC111689281, partial [Lucilia cuprina]	4.6e-07	NA	NA	48h	egg	17.1206	0	0.053323	0	0	0.169571	8.16009	17.1206	14.4767
HyS0024.168	sp|A0Q388.1|	0.03	Clostridium novyi NT	3-phosphoshikimate 1-carboxyvinyltransferase	XP_012567051.1 PREDICTED: uncharacterized protein LOC101238082 [Hydra vulgaris]	6e-14	NA	NA	24h	egg	77.4116	0	0.0445949	0	0	0	77.4116	51.6081	19.0804
HyS0022.307	sp|B8D6X1.1|	4.1	Buchnera aphidicola str. Tuc7 (Acyrthosiphon pisum)	3,4-dihydroxy-2-butanone 4-phosphate synthase	XP_011441972.2 PREDICTED: uncharacterized protein LOC105338505 isoform X2 [Crassostrea gigas]	1.4e-13	NA	NA	6h	egg	8.06729	0	0.667319	7.47007	8.06729	5.7638	4.11914	1.00652	0.956242
HyS0019.219	sp|Q16AD5.1|	2.4	Roseobacter denitrificans OCh 114	30S ribosomal protein S17	NA	NA	NA	NA	24h	egg	33.0969	0	0	0	0	0	33.0969	29.769	28.0503
HyS0005.19	sp|A8Z621.1|	0.35	Candidatus Karelsulcia muelleri GWSS	30S ribosomal protein S18	NA	NA	NA	NA	48h	5h	5.15674	2.38821	2.83039	0.802965	1.87075	3.58529	3.2786	5.15674	3.60866
HyS0007.260	sp|A7I1L3.1|	0.15	Campylobacter hominis ATCC BAA-381	30S ribosomal protein S2	NA	NA	NA	NA	48h	egg	5.64771	0	0	0	0	0	0.911926	5.64771	4.8861
HyS0020.272	sp|A6LPT9.1|	0.12	Clostridium beijerinckii NCIMB 8052	30S ribosomal protein S4	XP_023336709.1 uncharacterized protein LOC111707786 [Eurytemora affinis]	3.6e-54	NA	NA	24h	egg	20.3712	0	1.62642	2.76904	8.80279	12.8709	20.3712	13.442	13.2573
HyS0008.212	sp|Q1D749.1|	2	Myxococcus xanthus DK 1622	30S ribosomal protein S4 A	XP_020899039.1 uncharacterized protein LOC110237765 [Exaiptasia pallida]	1.6e-60	NA	NA	48h	5h	5.12796	0.0235017	0.0459325	0	0.169697	0.048902	2.69593	5.12796	4.76855
HyS0005.225	sp|C1BJQ3.1|	1.5	Osmerus mordax	39S ribosomal protein L36, mitochondrial	XP_012557714.1 PREDICTED: uncharacterized protein LOC100199856 [Hydra vulgaris]	3.3e-56	NA	NA	72h	egg	39.386	0	0	0	0	0	1.20059	24.7614	39.386
HyS0021.121	sp|P41636.1|	0.72	Pinus taeda	4-coumarate--CoA ligase	XP_012557708.1 PREDICTED: probable myosin light chain kinase DDB_G0279831 [Hydra vulgaris]	1.6e-11	NA	NA	7h	egg	145.79	0	0.114996	7.35745	81.5312	145.79	0.61285	0.19972	0
HyS0044.16	sp|Q8YS61.1|	1	Nostoc sp. PCC 7120 = FACHB-418	4-diphosphocytidyl-2-C-methyl-D-erythritol kinase	NA	NA	NA	NA	24h	egg	37.6818	0	0.458691	0	0.768729	18.5426	37.6818	30.5953	21.0734
HyS0020.1	sp|Q5HB13.1|	2.4	Ehrlichia ruminantium str. Welgevonden	4-hydroxy-3-methylbut-2-enyl diphosphate reductase	NA	NA	NA	NA	6h	egg	41.1896	0	0.409172	3.52434	41.1896	25.0298	30.3127	18.9984	25.8118
HyS0067.2	sp|P58675.1|	0.99	Clostridium perfringens str. 13	4-hydroxy-3-methylbut-2-enyl diphosphate reductase	NA	NA	NA	NA	24h	4h	13.4363	0.138076	0	3.67153	0	1.90379	13.4363	11.1267	7.88992
HyS0028.38	sp|O29352.1|	0.7	Archaeoglobus fulgidus DSM 4304	4-hydroxy-tetrahydrodipicolinate synthase	XP_022111414.1 uncharacterized protein LOC110990643 [Acanthaster planci]	1.5e-14	NA	NA	6h	egg	6.37727	0.372836	1.52066	2.11584	6.37727	5.6448	2.17847	1.45878	0.481125
HyS0041.2	sp|Q872T7.1|	3	Neurospora crassa OR74A	4-hydroxyphenylpyruvate dioxygenase	NA	NA	NA	NA	48h	4h	40.5121	0.0183525	0	0	0.218132	0.131606	12.9507	40.5121	25.1474
HyS0005.439	sp|A5GPX7.1|	1.7	Synechococcus sp. RCC307	4-hydroxythreonine-4-phosphate dehydrogenase	XP_012565456.1 PREDICTED: uncharacterized protein LOC100198017 [Hydra vulgaris]	2.4e-14	NA	NA	24h	egg	41.4592	0	3.60684	20.1068	33.3948	28.6045	41.4592	40.7266	31.1872
HyS2157.2	sp|Q869U7.1|	2.1	Dictyostelium discoideum	40S ribosomal protein S18	NA	NA	NA	NA	72h	5h	53.6352	0.353582	0.178898	0	0	0.0122261	33.7334	44.1574	53.6352
HyS1916.2	sp|E4QP00.1|	0.93	Methylovorus sp. MP688	5-(hydroxymethyl)furfural oxidase	NA	NA	NA	NA	24h	egg	17.5756	0	1.22164	0	4.22997	1.2282	17.5756	5.35035	2.69387
HyS0011.298	sp|A9A8N5.1|	0.18	Methanococcus maripaludis C6	5-amino-6-(D-ribitylamino)uracil--L-tyrosine 4-hydroxyphenyl transferase	XP_012565816.1 PREDICTED: uncharacterized protein LOC105849912 [Hydra vulgaris]	5.9e-07	NA	NA	24h	egg	24.2028	0.236242	1.51425	4.42032	16.5969	22.5596	24.2028	12.5883	11.9604
HyS0009.348	sp|Q9N2B7.1|	6.21e-11	Gorilla gorilla gorilla	5-hydroxytryptamine receptor 1B	XP_028408276.1 probable G-protein coupled receptor No18 [Dendronephthya gigantea]	3.1e-13	NA	NA	24h	egg	23.8455	0	0	0	0	0	23.8455	21.607	20.5175
HyS2284.2	sp|Q5IS66.1|	1	Pan troglodytes	5-hydroxytryptamine receptor 2C	XP_015752674.1 PREDICTED: putative nuclease HARBI1 [Acropora digitifera]	3.2e-07	NA	NA	24h	egg	23.1734	0.0870047	1.58001	6.24207	10.2656	14.2374	23.1734	18.805	12.4556
HyS0040.88	sp|Q13639.2|	8.29e-14	Homo sapiens	5-hydroxytryptamine receptor 4	XP_012553731.1 PREDICTED: C-X-C chemokine receptor type 2-like [Hydra vulgaris]	2.8e-30	NA	NA	72h	egg	18.5208	0.0103	0.061463	0.18417	0.244855	0.602062	15.1392	17.1307	18.5208
HyS0040.90	sp|Q13639.2|	8.29e-14	Homo sapiens	5-hydroxytryptamine receptor 4	XP_012553731.1 PREDICTED: C-X-C chemokine receptor type 2-like [Hydra vulgaris]	2.8e-30	NA	NA	72h	egg	18.5208	0.0103	0.061463	0.18417	0.244855	0.602062	15.1392	17.1307	18.5208
HyS0002.486	sp|Q6F0K8.1|	1.1	Mesoplasma florum L1	50S ribosomal protein L1	NA	NA	NA	NA	6h	egg	21.8338	0.0048738	0.66229	2.49356	21.8338	9.38591	1.60695	0.478672	0.00548725
HyS0007.330	sp|B3DPX3.1|	0.1	Bifidobacterium longum DJO10A	50S ribosomal protein L10	AKU77030.1 332-1 secreted propeptide [Malo kingi]	4.4e-20	NA	NA	72h	5h	183.776	0.991594	0.937828	0.380299	4.55272	12.457	18.8803	129.474	183.776
HyS0023.44	sp|Q9UX97.1|	0.34	Saccharolobus solfataricus P2	50S ribosomal protein L14	XP_012559572.1 PREDICTED: uncharacterized protein LOC105845888 [Hydra vulgaris]	2.8e-46	Lactosylceramide	NA	48h	egg	6.88378	0	0	0	0	0	6.58016	6.88378	5.65059
HyS0097.29	sp|Q8TYB3.1|	3.9	Methanopyrus kandleri AV19	50S ribosomal protein L15e	NA	NA	NA	NA	48h	egg	15.7083	0	0	0	0.525661	0.973486	7.5194	15.7083	11.5992
HyS0005.471	sp|Q6AP64.1|	6.4	Desulfotalea psychrophila LSv54	50S ribosomal protein L16	NA	NA	NA	NA	48h	egg	7.72832	0	0.56505	0	0	1.70416	6.57118	7.72832	6.9111
HyS0005.433	sp|A7HWT6.1|	0.13	Parvibaculum lavamentivorans DS-1	50S ribosomal protein L17	NA	NA	NA	NA	7h	egg	25.1008	0	5.54247	14.0974	21.8577	25.1008	11.0933	8.16496	4.90787
HyS0082.20	sp|A9H170.1|	9.7	Gluconacetobacter diazotrophicus PA1 5	50S ribosomal protein L20	RMX56021.1 hypothetical protein pdam_00024985 [Pocillopora damicornis]	2.6e-14	NA	NA	6h	egg	19.949	0.0110241	1.64464	15.6475	19.949	18.3422	2.82387	3.1626	2.41536
HyS0010.143	sp|Q3J8S5.1|	3.1	Nitrosococcus oceani ATCC 19707	50S ribosomal protein L24	NA	NA	NA	NA	48h	egg	23.7183	0	0.452605	0	1.6459	2.95922	9.05168	23.7183	21.9709
HyS0043.34	sp|A1W1U9.1|	0.057	Campylobacter jejuni subsp. jejuni 81-176	50S ribosomal protein L24	NA	NA	NA	NA	72h	5h	30.3215	0.184497	0.283211	0	3.70159	1.16475	8.18749	24.2321	30.3215
HyS0031.52	sp|Q2FU91.1|	2.8	Methanospirillum hungatei JF-1	50S ribosomal protein L3	NA	NA	NA	NA	6h	egg	5.16613	0.114135	0.223302	0.217208	5.16613	2.72642	4.28209	3.04471	3.49294
HyS0001.181	sp|Q13TI5.1|	0.12	Paraburkholderia xenovorans LB400	50S ribosomal protein L6	XP_028416582.1 uncharacterized protein LOC114540659 [Dendronephthya gigantea]	5.5e-08	NA	NA	7h	48h	14.7351	2.60671	3.84877	5.6021	9.67377	14.7351	1.08788	0	0
HyS0479.3	sp|Q9UX91.1|	1.2	Saccharolobus solfataricus P2	50S ribosomal protein L6	XP_012561396.1 PREDICTED: uncharacterized protein LOC100215940 [Hydra vulgaris]	2.9e-66	NA	NA	48h	egg	6.00558	0	0	0	0	0.0909455	0.912836	6.00558	5.62796
HyS0069.86	sp|B4SB45.1|	0.17	Pelodictyon phaeoclathratiforme BU-1	50S ribosomal protein L9	NA	NA	NA	NA	egg	48h	7.9013	7.9013	5.31874	3.04118	5.05712	2.39769	1.41938	0.299627	2.01106
HyS0017.38	sp|Q5HKF3.1|	4.8	Staphylococcus epidermidis RP62A	6-carboxyhexanoate--CoA ligase	NA	NA	NA	NA	48h	egg	10.5983	0	0	0	0	0.00680675	10.5946	10.5983	3.21204
HyS0040.95	sp|P41573.1|	7	Drosophila simulans	6-phosphogluconate dehydrogenase, decarboxylating	NA	NA	NA	NA	7h	egg	20.9038	0.76794	1.9399	3.14478	16.1068	20.9038	12.1854	7.28779	4.15602
HyS0084.34	sp|Q9BL19.1|	0.52	Caenorhabditis elegans	60S ribosomal protein L17	PFX24760.1 hypothetical protein AWC38_SpisGene10635 [Stylophora pistillata]	5e-25	NA	NA	6h	egg	6.96316	0	0.203692	1.39013	6.96316	0.455161	2.68507	0.791485	1.51734
HyS0011.297	sp|Q8K986.1|	0.69	Buchnera aphidicola str. Sg (Schizaphis graminum)	7-cyano-7-deazaguanine synthase	NA	NA	NA	NA	24h	egg	6.62293	0	0.192973	0	1.20443	3.16005	6.62293	4.01293	2.56231
HyS0002.585	sp|Q5NNR3.1|	0.11	Zymomonas mobilis subsp. mobilis ZM4 = ATCC 31821	7-cyano-7-deazaguanine synthase	NA	NA	NA	NA	48h	egg	16.5916	0	0.214033	0	3.3623	4.79143	16.1666	16.5916	8.64841
HyS0039.78	sp|Q99996.4|	0.023	Homo sapiens	A-kinase anchor protein 9	XP_012563330.1 PREDICTED: uncharacterized protein LOC105847989 [Hydra vulgaris]	1e-19	NA	NA	24h	4h	22.7698	0.129632	0.0235737	0.262918	1.04417	1.01876	22.7698	13.7027	5.36853
HyS0004.85	sp|A7KVC2.1|	2.1	Zea mays	ABC transporter C family MRP4	XP_012555318.1 PREDICTED: uncharacterized protein LOC105843905 [Hydra vulgaris]	5.6e-30	NA	NA	48h	5h	5.97348	0.0398561	0.0172843	0	0	0	4.35119	5.97348	2.60064
HyS0074.17	sp|Q9FF46.1|	0.023	Arabidopsis thaliana	ABC transporter G family member 28	NA	NA	NA	NA	7h	egg	19.3881	0.278983	1.97609	9.70501	7.80207	19.3881	9.57986	6.05863	3.48764
HyS0061.110	sp|P62290.1|	1.8	Hylobates lar	Abnormal spindle-like microcephaly-associated protein homolog	XP_020906286.1 uncharacterized protein LOC110244421 [Exaiptasia pallida]	6.8e-15	NA	NA	24h	egg	11.7264	0.609761	0.922082	1.2472	2.49208	7.08994	11.7264	6.39665	4.12545
HyS0007.266	sp|Q5KW66.1|	0.71	Geobacillus kaustophilus HTA426	Acetate kinase	NA	NA	NA	NA	48h	egg	35.6126	0	0	0	0	0	3.03851	35.6126	33.8413
HyS0005.409	sp|Q9ZFV5.1|	0.000308	Salmonella enterica subsp. enterica serovar Typhimurium str. LT2	Acetate kinase EutQ	PPR50147.1 hypothetical protein CFH15_00658 [Alphaproteobacteria bacterium MarineAlpha5_Bin5]	1.2e-15	Ethanolamine utilization protein EutQ	NA	72h	7h	10.2395	0.680132	0.419866	0.482032	1.60963	0.34006	4.07847	7.50401	10.2395
HyS0033.37	sp|Q8QZT1.1|	0.22	Mus musculus	Acetyl-CoA acetyltransferase, mitochondrial	NA	NA	NA	NA	72h	5h	237.709	0.322601	0.0706315	0	0	1.27384	20.0902	203.544	237.709
HyS0078.76	sp|O00763.3|	0.59	Homo sapiens	Acetyl-CoA carboxylase 2	KXJ18663.1 hypothetical protein AC249_AIPGENE3795 [Exaiptasia pallida]	3.8e-09	NA	NA	24h	egg	17.7021	0	0.640084	4.87992	8.45315	9.54594	17.7021	11.821	12.0603
HyS0009.243	sp|B3LM95.2|	1.8	Saccharomyces cerevisiae RM11-1a	Acetyl-CoA carboxylase, mitochondrial	XP_015749772.1 PREDICTED: uncharacterized protein LOC107329608 [Acropora digitifera]	8.7e-10	Putative cnidarian restricted protein	NA	48h	5h	6.67995	0.113836	0.016582	0	0.984644	0.238915	3.90857	6.67995	6.22656
HyS0019.120	sp|B1MX91.1|	1.1	Leuconostoc citreum KM20	Acetyl-coenzyme A carboxylase carboxyl transferase subunit beta	XP_028403336.1 uncharacterized protein LOC114526041 [Dendronephthya gigantea]	2.4e-70	CxC3 domain-containing protein	NA	24h	egg	5.62805	0	0.262164	0.899634	1.3145	2.934	5.62805	3.81537	3.75719
HyS0022.70	sp|P48180.1|	7.02e-41	Caenorhabditis elegans	Acetylcholine receptor subunit alpha-type acr-16	XP_022783545.1 neuronal acetylcholine receptor subunit alpha-10-like [Stylophora pistillata]	3.7e-36	NA	NA	72h	7h	121.715	1.13623	2.8696	3.79793	0.687915	0.54601	101.331	107.525	121.715
HyS0965.2	sp|Q03637.1|	0.66	Torpedo marmorata	Acetylcholinesterase collagenic tail peptide	XP_012554354.1 PREDICTED: uncharacterized protein LOC105843477 [Hydra vulgaris]	7.7e-25	NA	NA	24h	7h	7.43587	0.74165	0.577894	0.77315	1.02868	0.463958	7.43587	3.98318	3.45962
HyS0006.312	sp|B6EMN5.1|	4.4	Aliivibrio salmonicida LFI1238	Acetylornithine deacetylase	NA	NA	NA	NA	72h	egg	5.4678	0	0	0	0.53015	0	3.90664	4.22225	5.4678
HyS0079.37	sp|Q92484.2|	3.19e-39	Homo sapiens	Acid sphingomyelinase-like phosphodiesterase 3a	XP_012561355.1 PREDICTED: sphingomyelinase phosphodiesterase D-like [Hydra vulgaris]	3e-63	NA	NA	48h	6h	13.7385	0.101541	0.0649688	0.223957	0	0.068211	4.82853	13.7385	3.43345
HyS0004.458	sp|Q16515.1|	1.24e-37	Homo sapiens	Acid-sensing ion channel 2	XP_027044868.1 amiloride-sensitive sodium channel subunit alpha-like [Pocillopora damicornis]	2.1e-51	NA	NA	24h	5h	19.309	0.0114652	0.0186864	0	0	0	19.309	10.9904	9.60713
HyS0018.189	sp|Q62962.1|	5.53e-47	Rattus norvegicus	Acid-sensing ion channel 2	XP_012560094.1 PREDICTED: uncharacterized protein LOC100208636 [Hydra vulgaris]	3.5e-152	NA	NA	48h	egg	6.79092	0	0	0	0	0.175279	6.78306	6.79092	5.27006
HyS0036.124	sp|Q708S4.1|	6.53e-37	Danio rerio	Acid-sensing ion channel 4-A	XP_019619097.1 PREDICTED: degenerin deg-1-like isoform X1 [Branchiostoma belcheri]	8e-40	NA	NA	48h	egg	12.9286	0	0	0	0	0.020882	0.863992	12.9286	11.285
HyS0001.691	sp|Q9NY37.1|	2.18e-14	Homo sapiens	Acid-sensing ion channel 5	XP_012556020.1 PREDICTED: uncharacterized protein LOC105844209 [Hydra vulgaris]	4e-79	NA	NA	24h	egg	8.80203	0	0	0	0	0	8.80203	8.4731	6.31892
HyS0113.24	sp|A0A6P8HC43.1|	2.56e-13	Actinia tenebrosa	Actinia tenebrosa protease inhibitors	KFD56207.1 hypothetical protein M513_02985, partial [Trichuris suis]	1.5e-15	NA	NA	24h	egg	198.749	0	0	0	0	0.116121	198.749	182.278	30.6288
HyS0064.52	sp|Q95126.1|	2.5	Bos taurus	Activin receptor type-2B	NA	NA	NA	NA	6h	egg	17.6421	0	0	0	17.6421	17.5973	1.00653	2.61824	3.8262
HyS0013.202	sp|A0A1L9WQV4.1|	0.003	Aspergillus aculeatus ATCC 16872	Acurin A biosynthesis cluster MFS-type transporter	XP_012561291.1 PREDICTED: uncharacterized protein LOC105846782 [Hydra vulgaris]	4.4e-43	NA	NA	72h	4h	5.37936	0.0156643	0	0	0	0	1.36023	4.98034	5.37936
HyS3562.4	sp|Q8K370.1|	0.06	Mus musculus	Acyl-CoA dehydrogenase family member 10	OUV41305.1 hypothetical protein CBC68_06375 [Candidatus Marinimicrobia bacterium TMED108]	1.7e-09	NA	NA	egg	5h	31.5966	31.5966	19.7717	2.96e-06	15.7405	16.4398	12.1692	11.5542	11.785
HyS0005.151	sp|A2VDR2.1|	4.82e-10	Bos taurus	Acyl-CoA-binding domain-containing protein 6	NA	NA	NA	NA	24h	5h	6.03221	1.68806	1.90077	0.868832	1.57854	3.18317	6.03221	5.42704	5.39525
HyS0121.6	sp|B1WYT4.1|	1.6	Crocosphaera subtropica ATCC 51142	Adaptive-response sensory-kinase SasA	NA	NA	NA	NA	7h	egg	39.5476	0	1.40419	4.0632	23.849	39.5476	15.8789	9.00525	8.32296
HyS0078.73	sp|P0DUF3.1|	0.14	Bacillus cereus H3081.97	Adenine-specific methyltransferase PglX	XP_012555614.1 PREDICTED: uncharacterized protein LOC105844041 [Hydra vulgaris]	9.1e-33	NA	NA	24h	egg	119.972	0.07377	0.978915	3.12975	6.02007	21.5805	119.972	59.7978	59.1787
HyS0002.176	sp|P11617.1|	0.000168	Canis lupus familiaris	Adenosine receptor A2a	XP_012560766.1 PREDICTED: melanocortin receptor 3-like [Hydra vulgaris]	2e-89	NA	NA	24h	6h	28.6723	0.0624078	0.0687665	0.375724	0	0.0365166	28.6723	22.3119	21.0235
HyS0045.125	sp|P11617.1|	4.03e-11	Canis lupus familiaris	Adenosine receptor A2a	XP_001631288.1 predicted protein [Nematostella vectensis]	4.7e-10	NA	NA	48h	egg	5.90615	0	0	0	0	0	5.7454	5.90615	4.99765
HyS0071.1	sp|C5DYR7.1|	3.5	Zygosaccharomyces rouxii CBS 732	Adenylosuccinate synthetase	NA	NA	NA	NA	4h	48h	5.87702	2.38374	5.87702	2.96159	1.70874	2.16908	0.281846	0	0.224474
HyS0049.94	sp|P56861.1|	0.27	Deinococcus radiodurans R1	Adenylyl-sulfate kinase	NA	NA	NA	NA	48h	egg	22.1095	0	0.08919	0	0	0.254362	20.9111	22.1095	17.6944
HyS4810.1	sp|Q6FPN0.1|	0.31	Nakaseomyces glabratus CBS 138	Adhesin AWP1	XP_001637385.1 predicted protein [Nematostella vectensis]	1.7e-12	NA	NA	6h	egg	18.4744	0.099217	3.85804	11.8041	18.4744	11.9964	10.793	9.32714	9.13452
HyS0029.53	sp|Q6QNK2.1|	9.52e-14	Homo sapiens	Adhesion G-protein coupled receptor D1	XP_027040557.1 adhesion G protein-coupled receptor L1-like isoform X1 [Pocillopora damicornis]	7.9e-25	NA	NA	24h	5h	17.52	0.0319774	0.00835565	0	0.195855	0.0835995	17.52	12.7051	12.0699
HyS0027.9	sp|Q80T32.2|	0.018	Mus musculus	Adhesion G-protein coupled receptor D1	XP_012562583.1 PREDICTED: uncharacterized protein LOC100201907 [Hydra vulgaris]	7.1e-256	NA	NA	24h	egg	10.4617	0	0	0	0	0.0135598	10.4617	6.14275	2.33912
HyS0004.454	sp|A6QLU6.1|	1.09e-23	Bos taurus	Adhesion G-protein coupled receptor D1	XP_012561462.1 PREDICTED: probable G-protein coupled receptor 133 isoform X1 [Hydra vulgaris]	7.9e-34	NA	NA	48h	6h	15.2269	0.197488	0.256254	0.723768	0	0.261873	6.94072	15.2269	13.7669
HyS0026.138	sp|C6KFA3.1|	9.4e-33	Danio rerio	Adhesion G-protein coupled receptor G6	XP_012556670.1 PREDICTED: uncharacterized protein LOC100198789, partial [Hydra vulgaris]	3.7e-64	NA	NA	24h	5h	5.26518	0.088023	0.0548034	0	0.114415	0.0161643	5.26518	3.43211	3.4625
HyS0008.280	sp|Q8VHN7.1|	0.099	Mus musculus	Adhesion G-protein coupled receptor V1	NA	NA	NA	NA	72h	egg	41.003	0	0	0	0	0	11.4293	33.7808	41.003
HyS0005.16	sp|Q25464.1|	0.026	Mytilus galloprovincialis	Adhesive plaque matrix protein 2	XP_002169063.2 PREDICTED: uncharacterized protein LOC100203318 [Hydra vulgaris]	0	NA	NA	24h	5h	10.1915	0.0126578	0.00873335	0	0	0.00356014	10.1915	8.35842	3.82301
HyS0019.200	sp|Q1ZXA5.1|	6.1	Dictyostelium discoideum	ADP-ribosylation factor-like protein DDB_G0292332	XP_015753292.1 PREDICTED: uncharacterized protein LOC107333045 [Acropora digitifera]	3.8e-13	NA	NA	7h	egg	10.204	0	0.394404	3.69245	1.9124	10.204	8.46436	8.08946	7.3376
HyS0052.88	sp|P14998.1|	0.55	BK virus strain AS	Agnoprotein	XP_012556803.1 PREDICTED: uncharacterized protein LOC105844574 [Hydra vulgaris]	1.1e-63	NA	NA	24h	egg	9.44294	0.143385	0.252893	0.288855	1.3398	2.40636	9.44294	4.85823	4.57997
HyS0018.167	sp|P31696.3|	5.12e-05	Gallus gallus	Agrin	XP_015758513.1 PREDICTED: serine protease inhibitor dipetalogastin-like [Acropora digitifera]	2.8e-08	NA	NA	48h	egg	59.7743	0	0.063174	0	3.07532	3.25285	13.0131	59.7743	49.8113
HyS0014.109	sp|A2ASQ1.1|	8.91e-06	Mus musculus	Agrin	XP_004212739.1 PREDICTED: follistatin-like [Hydra vulgaris]	4.6e-22	Kazal-type serine protease inhibitor domain protein	NA	48h	5h	8.25252	0.547886	0.188485	0	0.372767	0	1.09107	8.25252	5.53988
HyS0054.133	sp|Q4UNC8.1|	2.9	Rickettsia felis URRWXCal2	Alanine racemase	NA	NA	NA	NA	72h	5h	32.3192	0.188171	0.162932	0	0	0.327719	3.63409	24.1817	32.3192
HyS0009.327	sp|Q887Q5.1|	0.85	Pseudomonas syringae pv. tomato str. DC3000	Alginate lyase	PFX31238.1 Importin-9 [Stylophora pistillata]	1e-15	NA	NA	72h	egg	68.9925	0	0.218636	0	0	0	68.3105	68.5252	68.9925
HyS0010.205	sp|B9DFA8.1|	2.6	Arabidopsis thaliana	Alkaline/neutral invertase C, mitochondrial	NA	NA	NA	NA	egg	72h	1068.96	1068.96	806.858	711.685	505.595	336.52	3.24541	0.511073	0.287117
HyS0063.83	sp|P50030.2|	0.44	Thermosynechococcus vestitus BP-1	Allophycocyanin alpha chain	NA	NA	NA	NA	6h	egg	13.6624	0	0.233498	0	13.6624	9.64605	7.54861	2.42999	2.51756
HyS0041.165	sp|P83088.4|	0.16	Drosophila melanogaster	Alpha-(1,3)-fucosyltransferase C	XP_020601838.1 alpha-(1,3)-fucosyltransferase 11-like [Orbicella faveolata]	3.8e-05	NA	NA	24h	4h	20.4913	0.228998	0.187457	0.896981	4.55862	8.1562	20.4913	9.58212	7.33798
HyS0044.49	sp|Q5NVB3.1|	1.66e-24	Pongo abelii	Alpha-(1,6)-fucosyltransferase	XP_012553526.1 PREDICTED: alpha-(1,6)-fucosyltransferase-like [Hydra vulgaris]	4.6e-75	NA	NA	4h	48h	40.7122	27.508	40.7122	20.6386	21.5034	24.7236	0.362355	0.337978	0.367409
HyS0060.83	sp|Q9WTS2.2|	1.4e-33	Mus musculus	Alpha-(1,6)-fucosyltransferase	XP_012565306.1 PREDICTED: alpha-(1,6)-fucosyltransferase-like [Hydra vulgaris]	8.9e-92	NA	NA	4h	48h	25.6591	22.2233	25.6591	23.4594	10.9259	6.39922	0.763864	0.371731	0.395964
HyS0008.373	sp|Q9VYV5.1|	5.92e-23	Drosophila melanogaster	Alpha-(1,6)-fucosyltransferase	XP_012565306.1 PREDICTED: alpha-(1,6)-fucosyltransferase-like [Hydra vulgaris]	8.8e-98	NA	NA	5h	7h	6.00423	3.9485	5.95078	6.00423	1.66368	0.981436	2.35378	2.29993	2.05836
HyS0006.385	sp|Q9VYV5.1|	4.49e-09	Drosophila melanogaster	Alpha-(1,6)-fucosyltransferase	ABY62784.1 fucosyltransferase 8-like protein [Hydractinia symbiolongicarpus]	8.6e-59	NA	NA	7h	egg	86.1886	0.108602	0.671266	7.27489	49.8235	86.1886	30.8437	13.5285	13.6067
HyS0006.384	sp|Q9VYV5.1|	1.62e-09	Drosophila melanogaster	Alpha-(1,6)-fucosyltransferase	ABY62784.1 fucosyltransferase 8-like protein [Hydractinia symbiolongicarpus]	1.2e-59	NA	NA	7h	egg	74.3037	0.343571	1.70002	1.1019	17.2699	74.3037	18.6269	7.26305	8.13676
HyS0008.372	sp|Q6NVP8.1|	1.54e-16	Xenopus tropicalis	Alpha-(1,6)-fucosyltransferase	XP_012565306.1 PREDICTED: alpha-(1,6)-fucosyltransferase-like [Hydra vulgaris]	8.3e-66	NA	NA	24h	6h	8.97266	2.43799	3.99818	1.67208	0	1.12648	8.97266	5.75062	5.88323
HyS0448.2	sp|Q5U3T0.1|	1.78e-16	Danio rerio	Alpha-1,3-mannosyl-glycoprotein 4-beta-N-acetylglucosaminyltransferase C	XP_010747566.3 alpha-1,3-mannosyl-glycoprotein 4-beta-N-acetylglucosaminyltransferase C [Larimichthys crocea]	8.3e-17	NA	NA	24h	5h	13.7852	0.319084	0.354747	0	0.169229	0.918579	13.7852	4.00387	3.86783
HyS0001.500	sp|Q5U3T0.1|	1.76e-16	Danio rerio	Alpha-1,3-mannosyl-glycoprotein 4-beta-N-acetylglucosaminyltransferase C	XP_010747566.3 alpha-1,3-mannosyl-glycoprotein 4-beta-N-acetylglucosaminyltransferase C [Larimichthys crocea]	8.3e-17	NA	NA	24h	5h	7.79682	0.0719107	0.137404	0	0	0.105653	7.79682	1.34907	1.55412
HyS0001.609	sp|Q91175.1|	4.2e-12	Oryzias latipes	Alpha-1A adrenergic receptor	XP_012556026.1 PREDICTED: D(1A) dopamine receptor-like [Hydra vulgaris]	1.1e-64	NA	NA	egg	72h	5.00963	5.00963	3.29673	3.24913	0.646837	0.774458	0.0851853	0.195266	0.0538006
HyS0002.372	sp|Q91175.1|	2.29e-18	Oryzias latipes	Alpha-1A adrenergic receptor	XP_004205690.2 PREDICTED: histamine H2 receptor-like [Hydra vulgaris]	5.7e-28	NA	NA	4h	24h	51.2781	30.8832	51.2781	46.936	13.1528	14.4887	0.667068	1.33382	0.686988
HyS0002.366	sp|Q91175.1|	1.73e-18	Oryzias latipes	Alpha-1A adrenergic receptor	XP_004205690.2 PREDICTED: histamine H2 receptor-like [Hydra vulgaris]	7.5e-28	NA	NA	4h	48h	19.8003	12.6606	19.8003	13.6897	11.2739	7.40707	0.171928	0.169014	0.219034
HyS0008.36	sp|Q91175.1|	2.68e-11	Oryzias latipes	Alpha-1A adrenergic receptor	XP_012558374.1 PREDICTED: octopamine receptor beta-1R-like, partial [Hydra vulgaris]	1.1e-33	NA	NA	7h	48h	8.27368	1.67848	4.91328	4.71325	4.94717	8.27368	0.10607	0	0.0293821
HyS0009.229	sp|P35348.2|	4.43e-29	Homo sapiens	Alpha-1A adrenergic receptor	XP_012562393.1 PREDICTED: octopamine receptor beta-1R-like, partial [Hydra vulgaris]	5.2e-64	NA	NA	72h	4h	10.7012	0.0850498	0.0145773	0.260724	0.345122	0.562222	7.80368	9.58929	10.7012
HyS0004.234	sp|P00687.2|	0.89	Mus musculus	Alpha-amylase 1	XP_015751345.1 PREDICTED: uncharacterized protein LOC107331289 isoform X1 [Acropora digitifera]	9e-93	NA	NA	7h	egg	5.66165	0	0.807306	1.92777	4.44772	5.66165	2.49078	2.81723	1.42706
HyS0013.32	sp|O34645.1|	1.6	Bacillus subtilis subsp. subtilis str. 168	Alpha-galactosidase	XP_012557078.1 PREDICTED: uncharacterized protein LOC105844710 [Hydra vulgaris]	1.8e-18	NA	NA	24h	egg	9.6815	0	0	0	0.534717	0.740582	9.6815	6.04996	7.67952
HyS0012.70	sp|Q8WPD0.1|	3.02e-12	Patiria pectinifera	Alpha-N-acetylgalactosamine-specific lectin	XP_012566124.1 PREDICTED: uncharacterized protein LOC100201518 [Hydra vulgaris]	6.5e-59	PE domain-containing protein (Fragment)	NA	24h	4h	11.1623	0.00280717	0	0	0	0.00252829	11.1623	5.64553	1.64074
HyS0026.249	sp|O08523.2|	2.89e-10	Mus musculus	Alpha-tectorin	PIN93180.1 hypothetical protein AB205_0035040 [Rana catesbeiana]	1.2e-14	NA	NA	48h	5h	486.014	0.0597318	0.0578235	0	1.89387	12.9995	286.19	486.014	377.93
HyS0077.2	sp|Q9YH85.1|	1e-12	Gallus gallus	Alpha-tectorin	PIO34374.1 hypothetical protein AB205_0044100 [Rana catesbeiana]	4.2e-28	NA	NA	48h	5h	30.9699	0.00799757	0.00508205	0	0	0.00837385	6.00786	30.9699	20.2669
HyS0019.186	sp|Q8L164.1|	1.7	Thermoanaerobacter brockii	Alpha,alpha-trehalose phosphorylase	XP_012557686.1 PREDICTED: uncharacterized protein LOC101236580 isoform X2 [Hydra vulgaris]	2.2e-11	NA	NA	7h	24h	5.77886	4.10025	4.84525	5.31223	3.91048	5.77886	0.566799	2.20185	5.18785
HyS0006.168	sp|Q5K2C1.1|	1	Aphelenchus avenae	Alpha,alpha-trehalose-phosphate synthase [UDP-forming] 2	XP_015765906.1 PREDICTED: uncharacterized protein LOC107344729 [Acropora digitifera]	9.8e-11	NA	NA	6h	egg	5.21972	0	0.611129	3.01128	5.21972	5.05586	3.57517	2.67809	1.53347
HyS0005.467	sp|Q02113.1|	0.69	Bacillus subtilis subsp. subtilis str. 168	Amidase enhancer	NA	NA	NA	NA	24h	egg	49.7991	0	0.0289785	0	0	0.090279	49.7991	24.9045	27.6913
HyS0006.158	sp|Q02113.1|	0.63	Bacillus subtilis subsp. subtilis str. 168	Amidase enhancer	NA	NA	NA	NA	24h	egg	16.9514	0	0.0289785	0	0	0.090279	16.9514	13.6564	13.9091
HyS0004.79	sp|O80668.2|	9.18e-23	Arabidopsis thaliana	Amino acid transporter AVT1A	XP_004207483.1 PREDICTED: lysine histidine transporter-like 4 [Hydra vulgaris]	5.9e-159	NA	NA	24h	egg	8.21703	0	0	0	0	0	8.21703	5.08042	3.42054
HyS2376.1	sp|P48728.1|	0.9	Homo sapiens	Aminomethyltransferase, mitochondrial	XP_012562305.1 PREDICTED: uncharacterized protein LOC100208084 [Hydra vulgaris]	1.2e-21	NA	NA	4h	48h	7.835	5.19946	7.835	1.80703	0.894119	2.74758	0.836132	0.159795	0.315614
HyS0009.77	sp|O35460.2|	0.017	Rattus norvegicus	Angiopoietin-1	XP_002156977.1 PREDICTED: uncharacterized protein LOC100201344 [Hydra vulgaris]	5.3e-51	NA	NA	72h	5h	9.81693	0.034752	0.0447184	0	0	0.0473904	0.804721	9.65626	9.81693
HyS0064.48	sp|Q9WVH6.1|	8.76e-05	Mus musculus	Angiopoietin-4	XP_002156977.1 PREDICTED: uncharacterized protein LOC100201344 [Hydra vulgaris]	2.4e-51	NA	NA	egg	72h	2213.46	2213.46	1655.84	911.873	706.945	493.471	6.01218	1.24123	0.501677
HyS0039.77	sp|Q9Y264.1|	2.9e-08	Homo sapiens	Angiopoietin-4	XP_017130431.1 PREDICTED: fibrinogen-like protein 1 [Drosophila elegans]	2.1e-06	NA	NA	egg	48h	83.7149	83.7149	79.8966	56.894	53.3344	44.191	0.660706	0.263838	0.330383
HyS0002.574	sp|Q86XS5.3|	0.011	Homo sapiens	Angiopoietin-related protein 5	NA	NA	NA	NA	7h	egg	7.26922	0	0.962245	4.65859	7.14169	7.26922	0.649545	2.78199	2.65433
HyS0113.23	sp|Q5U312.2|	1.38e-31	Rattus norvegicus	Ankycorbin	XP_012558361.1 PREDICTED: ankycorbin-like isoform X1 [Hydra vulgaris]	6.7e-31	Uveal autoantigen with coiled-coil domains and ankyrin repeats	NA	24h	6h	32.1816	0.0920283	0.0559238	0.281724	0.0462541	0.595545	32.1816	16.0067	12.1395
HyS0002.538	sp|A8VU90.1|	5.07e-07	Mus musculus	Ankyrin repeat and LEM domain-containing protein 1	XP_012559021.1 PREDICTED: uncharacterized protein LOC101237693 [Hydra vulgaris]	1.2e-62	NA	NA	24h	egg	5.49669	0.277202	0.35089	0.358187	2.413	2.607	5.49669	1.26415	0.81846
HyS0142.12	sp|Q8NFD2.1|	2.75e-13	Homo sapiens	Ankyrin repeat and protein kinase domain-containing protein 1	XP_012553504.1 PREDICTED: serine/threonine-protein phosphatase 6 regulatory ankyrin repeat subunit B-like [Hydra vulgaris]	6.8e-05	NA	NA	72h	egg	21.9913	0.115352	0.297299	1.38452	2.93426	4.40968	18.9303	21.6239	21.9913
HyS0011.143	sp|Q8TF21.2|	0.02	Homo sapiens	Ankyrin repeat domain-containing protein 24	XP_020893637.1 uncharacterized protein LOC110232768 [Exaiptasia pallida]	8.8e-164	NA	NA	7h	egg	7.89096	0	1.04778	3.96906	3.41796	7.89096	3.6416	2.26634	2.16816
HyS0016.98	sp|Q9UPS8.4|	0.85	Homo sapiens	Ankyrin repeat domain-containing protein 26	NA	NA	NA	NA	48h	egg	14.1707	0	0	0	0.833564	0	6.04361	14.1707	10.4412
HyS0031.167	sp|Q54KH3.2|	8.18e-06	Dictyostelium discoideum	Ankyrin repeat domain-containing protein 39 homolog	KDN50009.1 hypothetical protein RSAG8_01345, partial [Rhizoctonia solani AG-8 WAC10335]	8.3e-05	NA	NA	48h	5h	50.077	0.846211	0.907712	0.163416	0.215455	0.704942	48.0329	50.077	36.6754
HyS0002.374	sp|Q9BZ19.3|	1.09e-08	Homo sapiens	Ankyrin repeat domain-containing protein 60	XP_020894120.1 uncharacterized protein LOC110233193 [Exaiptasia pallida]	6.8e-30	NA	NA	24h	6h	14.7538	0.97216	1.79726	2.72201	0.225933	0.468571	14.7538	7.40513	6.17697
HyS0048.52	sp|Q9BZ19.3|	0.000112	Homo sapiens	Ankyrin repeat domain-containing protein 60	XP_020631258.1 uncharacterized protein LOC110068219 [Orbicella faveolata]	2e-10	NA	NA	24h	egg	12.763	0.172021	0.456375	1.13338	3.82575	7.49186	12.763	8.2692	6.25403
HyS0002.367	sp|Q9BZ19.3|	6.6e-17	Homo sapiens	Ankyrin repeat domain-containing protein 60	XP_022786661.1 ankyrin repeat domain-containing protein 60-like [Stylophora pistillata]	1e-40	NA	NA	24h	5h	11.6972	0.674672	1.81161	0	0	0.346678	11.6972	6.69351	6.15374
HyS0013.52	sp|Q01317.2|	1.36e-06	Neurospora crassa OR74A	Ankyrin repeat protein nuc-2	XP_012564904.1 PREDICTED: serine/threonine-protein phosphatase 6 regulatory ankyrin repeat subunit C-like, partial [Hydra vulgaris]	5.3e-20	NA	NA	24h	7h	10.1692	0.401593	0.7043	1.03757	0.43404	0.194977	10.1692	6.57592	4.64485
HyS0029.151	sp|P16157.3|	1.29e-26	Homo sapiens	Ankyrin-1	OXU29804.1 hypothetical protein TSAR_007166 [Trichomalopsis sarcophagae]	2.9e-05	Ankyrin repeat protein, putative	NA	48h	egg	6.21044	0	0	0	0.393858	0.0855355	1.31429	6.21044	4.57482
HyS0013.86	sp|Q01484.4|	1.5	Homo sapiens	Ankyrin-2	XP_012561273.1 PREDICTED: uncharacterized protein LOC105846770 [Hydra vulgaris]	6.3e-13	NA	NA	5h	24h	5.75411	4.08269	5.28317	5.75411	2.48608	1.63598	0.776597	1.28878	1.48639
HyS0078.36	sp|Q8C8R3.2|	5.2e-40	Mus musculus	Ankyrin-2	XP_023318084.1 uncharacterized protein LOC111694373 [Trichogramma pretiosum]	9.9e-16	NA	NA	72h	5h	5.81954	0.00702717	0.0073487	0	0	0.0122091	2.99627	5.52029	5.81954
HyS0016.84	sp|Q99JG3.3|	3.66e-19	Mus musculus	Annexin A13	XP_004208539.1 PREDICTED: uncharacterized protein LOC101234414 [Hydra vulgaris]	1.5e-31	NA	NA	7h	egg	18.7348	0.464039	0.605058	1.9101	7.40834	18.7348	17.7028	13.0272	11.0367
HyS0065.43	sp|P33005.2|	7.19e-23	Gallus gallus	Anosmin-1	XP_019876770.1 PREDICTED: LOW QUALITY PROTEIN: anosmin-1-like [Aethina tumida]	1e-25	NA	NA	egg	48h	39.6968	39.6968	32.5359	17.3731	13.4526	10.1221	0.120722	0	0.147038
HyS0065.46	sp|P33005.2|	1.95e-23	Gallus gallus	Anosmin-1	XP_014662533.1 PREDICTED: anosmin-1-like isoform X1 [Priapulus caudatus]	2.9e-25	NA	NA	4h	24h	23.1569	21.3154	23.1569	19.855	9.88355	6.93881	0.0846559	0.335839	0.313052
HyS0023.308	sp|A3DH97.1|	0.002	Acetivibrio thermocellus ATCC 27405	Anti-sigma-I factor RsgI6	NA	NA	NA	NA	48h	5h	10.5597	1.49871	2.0508	0.489588	0.981222	1.76394	7.72619	10.5597	4.98214
HyS0005.268	sp|P03037.1|	0.061	Lederbergvirus P22	Antirepressor protein ant	NA	NA	NA	NA	24h	4h	14.5258	0.0340567	0	0	0	0.059077	14.5258	11.7343	9.66037
HyS0048.125	sp|A2AJA9.1|	6.67e-13	Mus musculus	Apical junction component 1 homolog	XP_028410946.1 apical junction component 1 homolog [Dendronephthya gigantea]	2.6e-30	NA	NA	72h	egg	5.48726	0	0.0335838	0	0	0	4.29741	5.37488	5.48726
HyS0036.92	sp|Q9U943.2|	5.19e-66	Locusta migratoria	Apolipophorins	XP_012555900.1 PREDICTED: apolipophorins-like, partial [Hydra vulgaris]	0	NA	NA	48h	5h	49.0145	0.00752831	0.0123832	0	0.027183	0.337833	24.6628	49.0145	38.6842
HyS0110.4	sp|Q9U943.2|	0.012	Locusta migratoria	Apolipophorins	NA	NA	NA	NA	48h	egg	22.5223	0	0.328142	1.65281	6.05558	7.95908	16.2536	22.5223	19.8333
HyS0010.161	sp|E9Q414.1|	1.7e-48	Mus musculus	Apolipoprotein B-100	XP_012558087.1 PREDICTED: uncharacterized protein LOC101240168 [Hydra vulgaris]	0	NA	NA	24h	egg	9.52074	0.0955967	0.146852	0.430759	0.723629	0.459149	9.52074	7.32721	3.60227
HyS0012.73	sp|P29975.4|	1.27e-10	Rattus norvegicus	Aquaporin-1	XP_017831533.1 PREDICTED: aquaporin-2 isoform X3 [Callithrix jacchus]	4.3e-12	NA	NA	24h	7h	8.90051	0.880591	1.2613	7.58759	0.866853	0.424602	8.90051	5.44944	4.32503
HyS0043.49	sp|P29975.4|	2.52e-37	Rattus norvegicus	Aquaporin-1	AFC34081.1 aquaporin-1 variant A [Chilo suppressalis]	1.8e-31	NA	NA	48h	6h	15.8793	0.966014	1.10002	5.80597	0	4.33152	2.85851	15.8793	14.9707
HyS0001.381	sp|Q42460.2|	2.7	Phaseolus vulgaris	Arcelin-5A	AFU11398.1 allorecognition 2, partial [Hydractinia symbiolongicarpus]	0.00011	NA	NA	72h	egg	14.0916	0.794977	1.07547	1.98194	3.42944	3.86115	2.50716	13.3097	14.0916
HyS0009.28	sp|Q5VW22.1|	0.084	Homo sapiens	Arf-GAP with GTPase, ANK repeat and PH domain-containing protein 6	NA	NA	NA	NA	48h	5h	81.301	0.313543	0.227171	0	0	0	24.6073	81.301	65.7074
HyS0063.35	sp|Q5QV46.1|	1.6	Idiomarina loihiensis L2TR	Arginine--tRNA ligase	NA	NA	NA	NA	24h	egg	10.2327	0	0	0	0	0	10.2327	4.311	1.86583
HyS0048.146	sp|Q6TXF1.1|	2.43e-44	Rattus norvegicus	Arrestin domain-containing protein 3	XP_004207784.1 PREDICTED: arrestin domain-containing protein 3-like [Hydra vulgaris]	6.9e-89	Arrestin domain-containing protein 3	NA	6h	4h	6.3229	1.03776	0.783875	2.73321	6.3229	6.30497	2.86155	3.26913	2.34065
HyS0330.1	sp|Q6TXF1.1|	1.54e-39	Rattus norvegicus	Arrestin domain-containing protein 3	XP_019627033.1 PREDICTED: arrestin domain-containing protein 3-like [Branchiostoma belcheri]	3.6e-36	Arrestin domain-containing protein 3	NA	7h	egg	5.78432	0	0	0	5.04506	5.78432	4.49571	3.02575	1.49816
HyS0786.3	sp|Q07792.1|	0.016	Vibrio mimicus	Arylesterase	NA	NA	NA	NA	72h	egg	6.21327	0	0	0	0	0.501797	3.57798	5.53679	6.21327
HyS0004.137	sp|Q32KJ9.1|	0.51	Rattus norvegicus	Arylsulfatase G	XP_012555824.1 PREDICTED: uncharacterized protein LOC105844134 [Hydra vulgaris]	1e-231	NA	NA	24h	egg	5.09606	0.00622493	0.0540715	0.480278	0.237038	0.229491	5.09606	2.20641	0.93376
HyS0012.209	sp|Q99856.2|	2.18e-26	Homo sapiens	AT-rich interactive domain-containing protein 3A	XP_012556996.1 PREDICTED: AT-rich interactive domain-containing protein 3A-like isoform X2 [Hydra vulgaris]	1.2e-50	NA	NA	7h	24h	18.1336	6.15536	4.99879	6.91467	15.0445	18.1336	0.748757	1.0854	0.864529
HyS0101.26	sp|Q602P2.1|	4.6	Methylococcus capsulatus str. Bath	ATP synthase epsilon chain 2	NA	NA	NA	NA	7h	5h	5.63241	0.333467	0.561624	0.316143	5.24293	5.63241	2.0572	2.20157	1.11502
HyS0018.330	sp|P31477.1|	1.6	Euglena gracilis	ATP synthase epsilon chain, chloroplastic	NA	NA	NA	NA	egg	24h	9.95592	9.95592	8.12026	3.64658	7.11047	8.52901	0.518572	1.80766	1.79844
HyS0002.15	sp|Q06FV4.1|	2.3	Pelargonium x hortorum	ATP synthase epsilon chain, chloroplastic	NA	NA	NA	NA	6h	egg	14.2399	0	0.790004	4.571	14.2399	5.14067	4.49549	3.2788	2.37731
HyS4770.1	sp|Q06FV4.1|	2.3	Pelargonium x hortorum	ATP synthase epsilon chain, chloroplastic	NA	NA	NA	NA	6h	egg	14.2399	0	0.790004	4.571	14.2399	5.14067	4.49549	3.2788	2.37731
HyS0123.6	sp|Q87TT2.1|	1.5	Pseudomonas syringae pv. tomato str. DC3000	ATP synthase subunit alpha	XP_016126124.1 PREDICTED: uncharacterized protein LOC107584155 isoform X1 [Sinocyclocheilus grahami]	3.9e-68	NA	NA	7h	egg	9.07814	0.0139157	0.722666	3.27744	5.21672	9.07814	3.83719	1.05286	0.900292
HyS0114.32	sp|P08428.1|	3.2	Xenopus laevis	ATP synthase subunit alpha, mitochondrial	NA	NA	NA	NA	6h	egg	5.58275	0	0.0495937	1.82732	5.58275	1.04917	1.28324	2.55052	2.6252
HyS0011.241	sp|B1XRK5.1|	1.1	Synechococcus sp. PCC 7002	ATP synthase subunit b 2	XP_020625159.1 uncharacterized protein LOC110062573 [Orbicella faveolata]	8e-54	NA	NA	24h	4h	9.37391	0.0777384	0	0	0.267024	0	9.37391	4.48011	2.69902
HyS0024.11	sp|Q7SI16.1|	1.3	Neurospora crassa OR74A	ATP synthase subunit d, mitochondrial	NA	NA	NA	NA	24h	5h	31.5613	0.995136	1.76514	0	1.63709	1.97093	31.5613	27.6937	28.546
HyS0012.292	sp|Q9A0J0.1|	0.19	Streptococcus pyogenes serotype M1	ATP synthase subunit delta	XP_020901891.1 uncharacterized protein LOC110240421 [Exaiptasia pallida]	4.3e-45	NA	NA	4h	72h	5.6234	4.65073	5.6234	5.31259	2.84551	1.74582	0.845444	0.579959	0.493082
HyS0022.175	sp|A7H1H8.1|	2.7	Campylobacter jejuni subsp. doylei 269.97	ATP synthase subunit delta	XP_004211484.2 PREDICTED: uncharacterized protein LOC101234702 [Hydra vulgaris]	1.3e-12	NA	NA	24h	5h	213.932	1.3387	0.446051	0	6.55224	5.06131	213.932	39.7996	14.8863
HyS0037.74	sp|Q2P7Q7.1|	5.8	Xanthomonas oryzae pv. oryzae MAFF 311018	ATP synthase subunit delta	XP_015754866.1 PREDICTED: uncharacterized protein LOC107334439 [Acropora digitifera]	1.6e-17	NA	NA	72h	6h	45.6298	0.37452	0.332409	0.729558	0	0.609784	10.5617	34.5493	45.6298
HyS0063.63	sp|Q86UQ4.3|	2.9	Homo sapiens	ATP-binding cassette sub-family A member 13	XP_011423798.1 PREDICTED: protein SON isoform X2 [Crassostrea gigas]	5.9e-16	NA	NA	7h	egg	5.64625	0.0241387	0.782826	3.97062	2.35324	5.64625	4.59687	2.90048	2.57752
HyS0016.14	sp|O88269.1|	0.33	Rattus norvegicus	ATP-binding cassette sub-family C member 6	NA	NA	NA	NA	72h	egg	20.9619	0	0	0	0	0	0.565234	9.15897	20.9619
HyS4401.2	sp|Q04L24.1|	0.15	Streptococcus pneumoniae D39	ATP-dependent 6-phosphofructokinase	NA	NA	NA	NA	48h	5h	118.1	0.0468027	0.519656	0	0	3.31239	80.0302	118.1	101.636
HyS0041.111	sp|Q73I59.1|	6.9	Wolbachia endosymbiont of Drosophila melanogaster	ATP-dependent Clp protease proteolytic subunit	NA	NA	NA	NA	24h	egg	21.81	0	0.0405089	0	0	0	21.81	9.85046	6.54855
HyS0008.419	sp|F4INA9.1|	2.5	Arabidopsis thaliana	ATP-dependent DNA helicase homolog RECG, chloroplastic	XP_012565728.1 PREDICTED: uncharacterized protein LOC105849832 [Hydra vulgaris]	1.9e-30	NA	NA	24h	egg	52.8541	0.0872783	0.291499	0.606907	2.44406	4.05122	52.8541	9.84032	4.18588
HyS0136.6	sp|Q383A1.1|	0.002	Trypanosoma brucei brucei TREU927	ATP-dependent DNA helicase PIF3	KXJ26929.1 ATP-dependent DNA helicase PIF1 [Exaiptasia pallida]	1.4e-18	NA	NA	24h	egg	68.6266	0	0.299802	1.87862	4.99679	4.59463	68.6266	11.8622	5.58369
HyS0054.17	sp|A7GM37.1|	1.5	Bacillus cytotoxicus NVH 391-98	ATP-dependent helicase/nuclease subunit A	PFX13609.1 hypothetical protein AWC38_SpisGene22292 [Stylophora pistillata]	1.1e-23	NA	NA	6h	egg	11.6654	0.0497937	0.24246	6.30609	11.6654	3.92938	4.95814	2.59044	3.24022
HyS0011.328	sp|B0TDI0.1|	0.84	Heliomicrobium modesticaldum Ice1	ATP-dependent helicase/nuclease subunit A	NA	NA	NA	NA	24h	5h	8.15492	0.021872	0.0116211	0	0	0.0372095	8.15492	4.29739	2.29828
HyS0010.145	sp|Q6LPK6.1|	0.062	Photobacterium profundum SS9	ATP-dependent lipid A-core flippase	NA	NA	NA	NA	24h	egg	168.741	0.338298	13.1379	18.3603	79.1373	122.293	168.741	124.825	110.563
HyS0029.189	sp|Q0A4U4.1|	1.9	Alkalilimnicola ehrlichii MLHE-1	ATP-dependent lipid A-core flippase	XP_004208152.2 PREDICTED: uncharacterized protein LOC101236414 [Hydra vulgaris]	1.3e-87	NA	NA	72h	5h	37.255	0.00366183	0.0055615	0	0.454237	0.26848	5.88845	31.769	37.255
HyS0110.8	sp|Q6DB93.1|	1.2	Pectobacterium atrosepticum SCRI1043	ATPase RavA	NA	NA	NA	NA	72h	egg	41.4601	0	0.742881	7.4346	14.0064	21.3088	35.7011	35.6102	41.4601
HyS0006.7	sp|A7KAM0.1|	0.17	Penicillium rubens Wisconsin 54-1255	Autophagy-related protein 9	NA	NA	NA	NA	5h	24h	19.6792	5.9576	5.69928	19.6792	8.63705	4.09282	0.174661	4.53237	5.25183
HyS0004.170	sp|Q8KBK9.1|	0.82	Chlorobaculum tepidum TLS	Bacteriochlorophyllide d C-8(2)-methyltransferase	NA	NA	NA	NA	72h	egg	12.9451	0	0.15771	0	0	1.11977	2.13708	8.44624	12.9451
HyS0019.72	sp|Q9P281.4|	0.001	Homo sapiens	BAH and coiled-coil domain-containing protein 1	XP_012565778.1 PREDICTED: uncharacterized protein LOC105849873 [Hydra vulgaris]	3.7e-87	NA	NA	48h	7h	17.8162	0.14684	0.243116	0.463421	0.153176	0.132038	16.8771	17.8162	13.4232
HyS0089.53	sp|Q9Y2J2.2|	4.12e-36	Homo sapiens	Band 4.1-like protein 3	XP_002160141.3 PREDICTED: FERM domain-containing protein 5-like [Hydra vulgaris]	2.4e-109	NA	NA	72h	egg	14.1177	0	0	0	0	0.025168	5.03092	13.1433	14.1177
HyS0018.4	sp|Q96RK4.2|	0.16	Homo sapiens	Bardet-Biedl syndrome 4 protein	XP_019854120.1 PREDICTED: uncharacterized protein LOC109583290 isoform X1 [Amphimedon queenslandica]	2.8e-08	NA	NA	24h	5h	5.15452	1.71743	1.36339	0	0	2.0985	5.15452	2.8548	2.1628
HyS0001.195	sp|P98160.4|	7.24e-12	Homo sapiens	Basement membrane-specific heparan sulfate proteoglycan core protein	XP_026027759.1 B-cell receptor CD22-like [Astatotilapia calliptera]	4.3e-13	NA	NA	24h	egg	21.9375	0.0974015	0.343883	0.374513	2.96553	10.4196	21.9375	15.6531	16.7729
HyS0032.33	sp|B9DGI8.1|	0.085	Arabidopsis thaliana	Basic leucine zipper 63	NA	NA	NA	NA	48h	6h	9.12572	0.138959	0.223543	0.417586	0	0.631849	8.50361	9.12572	4.04973
HyS0071.23	sp|Q54XG7.2|	1.2	Dictyostelium discoideum	Basic-leucine zipper transcription factor A	PFX29629.1 Trypsin [Stylophora pistillata]	1.6e-12	NA	NA	24h	5h	9.99665	0.178592	0.237673	0.123016	0.201897	0.452768	9.99665	6.84014	2.06729
HyS0078.47	sp|P48558.1|	0.11	Saccharomyces cerevisiae S288C	Bax inhibitor 1	NA	NA	NA	NA	48h	egg	6.0211	0	0	0	0	0	4.00521	6.0211	5.93403
HyS0001.229	sp|Q9I8I2.1|	3.27e-30	Gallus gallus	Bcl-2-related ovarian killer protein	XP_012566912.1 PREDICTED: bcl-2-related ovarian killer protein-like [Hydra vulgaris]	6.8e-60	Bcl-2-related ovarian killer protein	NA	7h	4h	25.6699	0.048242	0	0	12.238	25.6699	12.7173	16.3953	14.1566
HyS0007.61	sp|Q5T5X7.1|	1.8	Homo sapiens	BEN domain-containing protein 3	KXJ08249.1 hypothetical protein AC249_AIPGENE12523 [Exaiptasia pallida]	2.2e-06	NA	NA	5h	egg	53.061	0.0527065	12.2811	53.061	15.6506	4.85135	1.93857	0.328578	0.320885
HyS0048.43	sp|Q5T5X7.1|	1.8	Homo sapiens	BEN domain-containing protein 3	KXJ08249.1 hypothetical protein AC249_AIPGENE12523 [Exaiptasia pallida]	2.2e-06	NA	NA	5h	egg	53.061	0.0527065	12.2811	53.061	15.6506	4.85135	1.93857	0.328578	0.320885
HyS0023.235	sp|Q5T5X7.1|	1.61e-05	Homo sapiens	BEN domain-containing protein 3	XP_028399454.1 uncharacterized protein LOC114522879 [Dendronephthya gigantea]	4.9e-12	NA	NA	5h	egg	8.97815	0	1.09346	8.97815	3.26744	1.83625	0.232615	0.115344	0.0215952
HyS0131.2	sp|Q6PAL0.1|	1.9	Mus musculus	BEN domain-containing protein 3	KXJ08249.1 hypothetical protein AC249_AIPGENE12523 [Exaiptasia pallida]	2.4e-06	NA	NA	5h	egg	6.92254	0	4.2172	6.92254	5.78465	5.80117	3.68654	2.22694	2.96306
HyS0059.97	sp|Q7YQE1.1|	7.87e-51	Bos taurus	Beta-1,3-galactosyl-O-glycosyl-glycoprotein beta-1,6-N-acetylglucosaminyltransferase 3	XP_010570565.1 PREDICTED: beta-1,3-galactosyl-O-glycosyl-glycoprotein beta-1,6-N-acetylglucosaminyltransferase 3 [Haliaeetus leucocephalus]	8.5e-45	NA	NA	24h	egg	10.2054	0	0	0	0	0	10.2054	5.41155	2.85325
HyS0058.91	sp|O96024.1|	0.46	Homo sapiens	Beta-1,3-galactosyltransferase 4	XP_001641565.1 predicted protein [Nematostella vectensis]	9.2e-17	NA	NA	5h	48h	6.39564	5.59239	4.58603	6.39564	6.29762	2.93943	0.169786	0.072117	0.385817
HyS0137.15	sp|Q91Z92.1|	1.67e-06	Mus musculus	Beta-1,3-galactosyltransferase 6	XP_012564874.1 PREDICTED: uncharacterized protein LOC101237488 isoform X1 [Hydra vulgaris]	1.3e-67	NA	NA	48h	5h	12.5597	1.14021	1.06431	0.279381	0.555152	0.67292	12.1407	12.5597	12.3407
HyS0012.310	sp|Q6L8S8.1|	1.77e-39	Mus musculus	Beta-1,4-N-acetylgalactosaminyltransferase 3	XP_012562592.1 PREDICTED: uncharacterized protein LOC100206109 [Hydra vulgaris]	1.1e-70	NA	NA	24h	egg	13.6214	0	0.0182973	0	0	0.554799	13.6214	7.22466	5.75995
HyS0024.36	sp|Q6L9W6.2|	0.001	Homo sapiens	Beta-1,4-N-acetylgalactosaminyltransferase 3	XP_020907903.1 uncharacterized protein LOC110245945 [Exaiptasia pallida]	1.2e-24	NA	NA	24h	egg	10.0255	0	0.00312276	0.0553006	0.108885	0.04028	10.0255	5.20054	1.75619
HyS0025.190	sp|P18762.2|	6.38e-27	Mus musculus	Beta-2 adrenergic receptor	XP_012565657.1 PREDICTED: beta-2 adrenergic receptor-like [Hydra vulgaris]	1e-59	NA	NA	72h	7h	8.22419	1.99183	2.91548	2.25158	1.23813	0.668393	6.72937	7.5183	8.22419
HyS0024.241	sp|Q9SE50.2|	0.5	Arabidopsis thaliana	Beta-D-glucopyranosyl abscisate beta-glucosidase	NA	NA	NA	NA	egg	6h	26.5642	26.5642	16.6851	9.04117	0	13.5424	4.15484	6.87803	3.51631
HyS0032.252	sp|Q5JJV0.1|	3.1	Oryza sativa Japonica Group	Beta-fructofuranosidase, insoluble isoenzyme 4	NA	NA	NA	NA	egg	72h	67.9841	67.9841	49.9678	62.4167	29.3906	14.3473	1.52876	0.683855	0.53757
HyS0029.37	sp|A8GGN3.1|	0.59	Serratia proteamaculans 568	Beta-galactosidase	NA	NA	NA	NA	7h	48h	9.9503	7.21394	6.89142	6.71909	5.5653	9.9503	2.76002	0	0
HyS0063.67	sp|Q5BCI8.1|	0.045	Aspergillus nidulans FGSC A4	Beta-mannosidase A	NA	NA	NA	NA	48h	5h	12.0116	0.175463	0.115359	0	1.3977	2.35162	11.6111	12.0116	10.5118
HyS0049.90	sp|Q28767.1|	1.8	Papio anubis	Beta-microseminoprotein	XP_015774353.1 PREDICTED: uncharacterized protein LOC107352543 [Acropora digitifera]	2.3e-06	NA	NA	48h	egg	29.4055	0.444847	1.37087	10.3697	9.53449	7.72633	25.396	29.4055	28.8849
HyS0012.187	sp|T2KMH0.1|	0.59	Formosa agariphila KMM 3901	Beta-xylosidase	XP_012556704.1 PREDICTED: uncharacterized protein LOC101239769 [Hydra vulgaris]	1.3e-43	NA	NA	24h	egg	9.87933	0	0	0	0	0.0276422	9.87933	4.07638	1.28414
HyS0002.207	sp|Q3AMJ0.1|	1.9	Synechococcus sp. CC9605	Bifunctional pantoate ligase/cytidylate kinase	NA	NA	NA	NA	5h	egg	7.01568	0.968315	3.39557	7.01568	6.92569	6.2645	3.06292	3.47677	3.23202
HyS0018.59	sp|A2CDK1.1|	2.8	Prochlorococcus marinus str. MIT 9303	Biosynthetic arginine decarboxylase	XP_015775608.1 PREDICTED: uncharacterized protein LOC107353740 [Acropora digitifera]	5.9e-18	NA	NA	7h	egg	8.79197	0	0.236365	1.55616	2.13613	8.79197	4.94643	3.68626	4.25678
HyS0033.212	sp|Q7UTS2.1|	1.1	Rhodopirellula baltica SH 1	Biosynthetic arginine decarboxylase	NA	NA	NA	NA	48h	egg	2083.14	0	0	0	0	0	1233.09	2083.14	1743.63
HyS0084.30	sp|B2AGA0.1|	2.3	Cupriavidus taiwanensis LMG 19424	Biotin synthase	NA	NA	NA	NA	24h	egg	15.1262	0	0	0	0	0	15.1262	7.70146	4.80619
HyS0033.80	sp|Q0VA77.1|	3.84e-69	Xenopus tropicalis	Bis(5'-adenosyl)-triphosphatase enpp4	XP_012555494.1 PREDICTED: ectonucleotide pyrophosphatase/phosphodiesterase family member 7-like [Hydra vulgaris]	1.5e-114	NA	NA	24h	egg	10.654	0	0	0	0	0.358729	10.654	3.93178	2.39387
HyS0052.81	sp|Q8K418.1|	1.93e-05	Rattus norvegicus	Bombesin receptor subtype-3	XP_028409200.1 neuropeptide FF receptor 2-like [Dendronephthya gigantea]	6.4e-06	NA	NA	24h	6h	33.9337	0.880024	1.40115	1.0606	0.351045	1.24025	33.9337	22.7523	22.0639
HyS1230.1	sp|Q5RF97.1|	1.91e-06	Pongo abelii	Box C/D snoRNA protein 1	XP_012555514.1 PREDICTED: box C/D snoRNA protein 1-like [Hydra vulgaris]	5.8e-29	NA	NA	5h	4h	11.2811	1.63e-05	0	11.2811	0.481473	4.83963	0.49623	0.381155	0.435509
HyS0029.158	sp|H2A0N9.1|	1.51e-11	Pinctada margaritifera	BPTI/Kunitz domain-containing protein 4	XP_002166012.3 PREDICTED: BPTI/Kunitz domain-containing protein 4-like [Hydra vulgaris]	1.9e-10	NA	NA	4h	72h	164.485	162.017	164.485	115.746	108.728	110.216	1.06759	0.57328	0.441733
HyS0001.681	sp|H2A0N9.1|	1.91e-16	Pinctada margaritifera	BPTI/Kunitz domain-containing protein 4	XP_002158859.1 PREDICTED: BPTI/Kunitz domain-containing protein 4-like [Hydra vulgaris]	3.3e-06	NA	NA	72h	7h	13.2155	1.62186	1.64244	3.03453	2.03672	0.91732	9.20668	8.55429	13.2155
HyS0053.157	sp|Q3UGY8.1|	2.13e-13	Mus musculus	Brefeldin A-inhibited guanine nucleotide-exchange protein 3	XP_012558059.1 PREDICTED: brefeldin A-inhibited guanine nucleotide-exchange protein 3 isoform X1 [Hydra vulgaris]	1.1e-112	Brefeldin A-inhibited guanine nucleotide-exchange protein 3	ARFGEF3	24h	6h	23.3487	0.933542	1.19796	2.44336	0.676589	3.30206	23.3487	12.2467	5.2061
HyS0023.134	sp|Q8L765.1|	0.27	Arabidopsis thaliana	BTB/POZ and MATH domain-containing protein 1	NA	NA	NA	NA	72h	4h	68.0499	1.00078	0	1.72829	2.38362	3.1165	48.5543	60.7899	68.0499
HyS0003.333	sp|Q9FMK7.1|	0.000481	Arabidopsis thaliana	BTB/POZ and TAZ domain-containing protein 1	NA	NA	NA	NA	24h	4h	23.4087	0.037564	0	1.32528	4.90337	2.33125	23.4087	18.0346	14.8341
HyS0022.51	sp|Q50H33.1|	2.37e-21	Mus musculus	BTB/POZ domain-containing protein KCTD8	XP_012277958.1 BTB/POZ domain-containing protein KCTD12 [Orussus abietinus]	4.5e-25	NA	NA	72h	7h	7.25971	2.59676	2.27291	2.70602	0.771508	0.463958	5.50953	6.22004	7.25971
HyS0012.94	sp|A7TM88.1|	5.1	Vanderwaltozyma polyspora DSM 70294	Bud site selection protein 4	NA	NA	NA	NA	48h	5h	16.184	2.95389	2.80683	0	0	1.15298	8.0861	16.184	14.3881
HyS0008.313	sp|Q8IUN9.1|	1.24e-09	Homo sapiens	C-type lectin domain family 10 member A	XP_019645862.1 PREDICTED: lactose-binding lectin l-2-like [Branchiostoma belcheri]	4.4e-08	NA	NA	72h	egg	63.7621	0	0	0	0.305878	0.135455	37.2749	60.711	63.7621
HyS0675.3	sp|O88278.1|	5e-06	Rattus norvegicus	Cadherin EGF LAG seven-pass G-type receptor 3	XP_020906501.1 uncharacterized protein LOC110244635 isoform X1 [Exaiptasia pallida]	3.4e-39	NA	NA	48h	egg	165.957	0	0	0	0	0.124093	122.171	165.957	82.7048
HyS0002.346	sp|O88278.1|	5.05e-06	Rattus norvegicus	Cadherin EGF LAG seven-pass G-type receptor 3	XP_020906501.1 uncharacterized protein LOC110244635 isoform X1 [Exaiptasia pallida]	3.4e-39	NA	NA	48h	5h	115.327	0.0199352	0.0198742	0	0	0.0548855	83.6573	115.327	54.6258
HyS0084.40	sp|Q91ZI0.2|	1.16e-05	Mus musculus	Cadherin EGF LAG seven-pass G-type receptor 3	XP_026072123.1 IgGFc-binding protein-like [Carassius auratus]	5.4e-05	NA	NA	48h	egg	54.3462	0	0	0	0	0	33.6721	54.3462	44.9691
HyS0065.53	sp|Q9NYQ7.2|	7.23e-45	Homo sapiens	Cadherin EGF LAG seven-pass G-type receptor 3	XP_012554875.1 PREDICTED: fat-like cadherin-related tumor suppressor homolog [Hydra vulgaris]	4.6e-96	NA	NA	72h	4h	37.3988	0.0824176	0.0632713	0.21822	0.144178	0.0664375	26.9746	32.052	37.3988
HyS0012.119	sp|Q19319.4|	1.9	Caenorhabditis elegans	Cadherin-4	NA	NA	NA	NA	6h	egg	13.5496	0.0102791	0.353905	3.3626	13.5496	6.79969	0.12023	0.0845622	0.0461838
HyS0016.170	sp|Q8C9E8.1|	4.38e-08	Mus musculus	Calcium homeostasis modulator protein 6	XP_020621504.1 protein FAM26E-like [Orbicella faveolata]	5.1e-09	NA	NA	egg	24h	18.7376	18.7376	18.5414	11.7717	13.3874	8.2907	0.180349	1.02096	0.556921
HyS0016.159	sp|Q8C9E8.1|	7.71e-08	Mus musculus	Calcium homeostasis modulator protein 6	XP_027048827.1 calcium homeostasis modulator protein 5-like [Pocillopora damicornis]	1.1e-08	NA	NA	4h	24h	22.0901	21.271	22.0901	19.3057	15.0964	12.9718	0.234853	0.866496	0.698213
HyS0120.24	sp|Q8VHI4.1|	2.29e-05	Mus musculus	Calcium-responsive transcription factor	XP_013393642.1 uncharacterized protein LOC106161284 isoform X1 [Lingula anatina]	2.9e-36	NA	NA	5h	egg	5.67894	0	0.180804	5.67894	0.969191	0	0.0842455	0.525967	2.46053
HyS0012.109	sp|P04352.2|	1.79e-24	Chlamydomonas reinhardtii	Calmodulin	OLL25419.1 Calmodulin [Neolecta irregularis DAH-3]	2e-18	NA	NA	48h	6h	5.68553	0.638969	1.16762	0.502722	0.33603	0.611352	4.14394	5.68553	3.84209
HyS0019.243	sp|P04352.2|	2.41e-24	Chlamydomonas reinhardtii	Calmodulin	XP_002154502.2 PREDICTED: calmodulin-A-like [Hydra vulgaris]	7.7e-42	NA	NA	72h	egg	15.4772	0	0	0	0	0	0.192546	3.9099	15.4772
HyS0019.244	sp|Q9HFY6.3|	9.51e-19	Blastocladiella emersonii	Calmodulin	XP_002154502.2 PREDICTED: calmodulin-A-like [Hydra vulgaris]	1.7e-33	NA	NA	72h	4h	14.0632	0.0352123	0	0	0	0	1.1283	7.18785	14.0632
HyS0004.121	sp|P0DP23.1|	4.09e-18	Homo sapiens	Calmodulin-1	XP_002154502.2 PREDICTED: calmodulin-A-like [Hydra vulgaris]	9.4e-28	NA	NA	72h	5h	13.5513	0.0293568	0.0752804	0	0.391151	0.137186	0.272415	10.0144	13.5513
HyS0019.203	sp|Q8GSA7.1|	6.3e-05	Arabidopsis thaliana	Calmodulin-binding transcription activator 3	XP_004207050.1 PREDICTED: uncharacterized protein LOC101236484 [Hydra vulgaris]	2.7e-38	NA	NA	24h	egg	14.1634	0	0.287011	0.797732	0.539364	0	14.1634	9.31638	8.14518
HyS0004.133	sp|P25071.3|	1.9e-23	Arabidopsis thaliana	Calmodulin-like protein 12	XP_002154502.2 PREDICTED: calmodulin-A-like [Hydra vulgaris]	1.1e-28	NA	NA	72h	egg	27.7565	0	0	0	0	0	3.577	26.2971	27.7565
HyS0041.125	sp|Q38798.2|	0.33	Arabidopsis thaliana	Calnexin homolog 2	NA	NA	NA	NA	4h	24h	8.98406	8.60517	8.98406	5.7043	4.67397	4.81973	0.175989	0.251911	0.280888
HyS0038.58	sp|Q8RVL2.1|	1.6	Arabidopsis thaliana	Calpain-type cysteine protease DEK1	NA	NA	NA	NA	5h	72h	1428.98	1366.91	1323.71	1428.98	1259.45	964.305	4.72764	0.811998	0.13709
HyS0001.308	sp|Q8RVL2.1|	0.003	Arabidopsis thaliana	Calpain-type cysteine protease DEK1	NA	NA	NA	NA	24h	5h	13.5894	0.0119364	0.0245082	0	0	0	13.5894	9.75759	5.46183
HyS0086.32	sp|Q3UFQ8.2|	1.4	Mus musculus	Capping protein, Arp2/3 and myosin-I linker protein 3	NA	NA	NA	NA	7h	egg	8.03844	0.191364	0.259628	1.08083	7.9593	8.03844	0.628668	0.428566	0.553882
HyS0006.35	sp|P19579.2|	3.36e-07	Bacillus anthracis	Capsule biosynthesis protein CapA	XP_002160183.2 PREDICTED: uncharacterized protein LOC100198021 [Hydra vulgaris]	1.1e-35	Capsule synthesis protein CapA	NA	24h	egg	18.1365	0	0	0.631414	0.424231	0	18.1365	3.70053	0.843923
HyS0024.113	sp|P19579.2|	4.44e-28	Bacillus anthracis	Capsule biosynthesis protein CapA	NP_001267789.1 poly-gamma-glutamate synthesis protein precursor [Hydra vulgaris]	1.4e-135	Capsule biosynthesis protein CapA	NA	24h	4h	15.3783	0.0257392	0	0	0	0.113115	15.3783	6.38666	2.98185
HyS0006.36	sp|P19579.2|	1.26e-16	Bacillus anthracis	Capsule biosynthesis protein CapA	XP_002160183.2 PREDICTED: uncharacterized protein LOC100198021 [Hydra vulgaris]	1.3e-64	NA	NA	24h	egg	7.95041	0.0849564	0.237141	0.581293	1.15561	0.818732	7.95041	7.22266	2.58432
HyS0024.131	sp|P19579.2|	2.98e-13	Bacillus anthracis	Capsule biosynthesis protein CapA	XP_012566348.1 PREDICTED: uncharacterized protein LOC105850417 [Hydra vulgaris]	5e-108	NA	NA	48h	egg	6.35525	0	0	0	0	0.064411	0.770815	6.35525	6.26107
HyS0171.12	sp|A1A0T4.1|	1.2	Bifidobacterium adolescentis ATCC 15703	Carbamoyl-phosphate synthase large chain	XP_027059680.1 uncharacterized protein LOC113686272 [Pocillopora damicornis]	4.5e-06	NA	NA	48h	egg	17.2556	0	0.0228724	0	0	0	3.09954	17.2556	11.278
HyS0045.129	sp|Q8CPJ5.1|	1.8	Staphylococcus epidermidis ATCC 12228	Carbamoyl-phosphate synthase small chain	NA	NA	NA	NA	48h	egg	16.5534	0	0	0	0	0	4.7424	16.5534	15.7609
HyS0076.49	sp|O88199.1|	1.63e-15	Mus musculus	Carbohydrate sulfotransferase 3	XP_004206630.1 PREDICTED: carbohydrate sulfotransferase 3-like [Hydra vulgaris]	1.8e-14	NA	NA	24h	egg	13.01	0	0	0	0	0	13.01	4.7622	3.62398
HyS0076.51	sp|O88199.1|	2.1e-15	Mus musculus	Carbohydrate sulfotransferase 3	XP_004206630.1 PREDICTED: carbohydrate sulfotransferase 3-like [Hydra vulgaris]	1.8e-14	NA	NA	24h	egg	7.4878	0	0	0	0	0	7.4878	3.03948	2.65518
HyS0001.259	sp|Q865C0.1|	1.7e-31	Canis lupus familiaris	Carbonic anhydrase 6	XP_014780512.1 PREDICTED: carbonic anhydrase 12-like isoform X1 [Octopus bimaculoides]	3.2e-31	NA	NA	5h	72h	883.718	670.141	663.208	883.718	528.03	241.478	2.27249	0.857617	0.464947
HyS0006.231	sp|Q711Q0.2|	1.7	Homo sapiens	Cardiac-enriched FHL2-interacting protein	XP_012557078.1 PREDICTED: uncharacterized protein LOC105844710 [Hydra vulgaris]	2.5e-77	NA	NA	24h	egg	7.22109	0	0.395837	3.26232	3.77506	4.35123	7.22109	6.06124	4.6436
HyS0052.131	sp|P58660.1|	0.89	Mus musculus	Caspase recruitment domain-containing protein 10	XP_002160422.3 PREDICTED: trichohyalin-like, partial [Hydra vulgaris]	3.6e-22	NA	NA	24h	7h	7.35405	2.24029	1.15437	1.03852	1.30664	0.641027	7.35405	6.44527	2.65695
HyS2936.3	sp|A1SWM1.1|	1.6	Psychromonas ingrahamii 37	Catalase-peroxidase	NA	NA	NA	NA	24h	5h	12.5879	0.131701	0.108282	0	0	0.851852	12.5879	6.75186	4.6312
HyS0064.82	sp|Q9LDI3.1|	0.46	Arabidopsis thaliana	CBL-interacting serine/threonine-protein kinase 24	NA	NA	NA	NA	48h	egg	36.8609	0	0.512767	3.26112	4.09261	4.12458	28.8013	36.8609	30.5673
HyS0005.181	sp|O76076.1|	0.65	Homo sapiens	CCN family member 5	NA	NA	NA	NA	48h	4h	24.3246	0.103137	0	0	0	1.61044	11.808	24.3246	19.0464
HyS0024.138	sp|P48509.3|	2.73e-40	Homo sapiens	CD151 antigen	XP_002165348.1 PREDICTED: CD151 antigen-like [Hydra vulgaris]	1.7e-65	Tetraspanin	NA	egg	6h	25.4987	25.4987	4.26921	3.83892	0	1.35036	12.149	15.3246	13.82
HyS0002.248	sp|Q5R510.1|	0.001	Pongo abelii	CD59 glycoprotein	NA	NA	NA	NA	6h	4h	6.33738	0.250333	0.124785	4.63394	6.33738	3.46713	1.32243	0.56267	1.0995
HyS0016.4	sp|P08962.2|	2.97e-26	Homo sapiens	CD63 antigen	XP_004206295.1 PREDICTED: tetraspanin-9-like [Hydra vulgaris]	2.8e-43	NA	NA	24h	egg	7.89608	0	0	0	0	0	7.89608	4.55198	4.39245
HyS0009.70	sp|P08962.2|	3.65e-26	Homo sapiens	CD63 antigen	XP_004206295.1 PREDICTED: tetraspanin-9-like [Hydra vulgaris]	2.1e-43	NA	NA	24h	egg	6.59102	0	0	0	0	0	6.59102	4.55623	3.08799
HyS0037.91	sp|Q32MD9.2|	4.74e-10	Mus musculus	Cell adhesion molecule-related/down-regulated by oncogenes	XP_012561874.1 PREDICTED: fibronectin type III domain-containing protein-like [Hydra vulgaris]	1.1e-10	NA	NA	72h	egg	5.697	0	0	1.13112	0	0	1.26591	3.40495	5.697
HyS0030.93	sp|Q9H305.1|	2.99e-11	Homo sapiens	Cell death-inducing p53-target protein 1	XP_002165020.2 PREDICTED: uncharacterized protein LOC100198837 [Hydra vulgaris]	9.8e-29	LITAF domain-containing protein	NA	24h	6h	62.2172	1.89461	2.3836	1.01121	0.688498	3.5489	62.2172	37.1156	38.3618
HyS0034.117	sp|O30993.2|	2.4	Sinorhizobium meliloti 1021	Cell division protein FtsQ	NA	NA	NA	NA	72h	5h	69.6201	0.125055	0.216029	0	0	4.25266	68.307	68.3726	69.6201
HyS0105.8	sp|P0AC30.1|	0.26	Escherichia coli K-12	Cell division protein FtsX	NA	NA	NA	NA	24h	egg	10.5126	0	0.0299806	0	1.45569	0.440548	10.5126	9.22529	6.75826
HyS0037.53	sp|A5VJ37.1|	3.3	Limosilactobacillus reuteri subsp. reuteri	Cell division protein SepF	NA	NA	NA	NA	72h	egg	14.1234	0	0.80889	2.80105	0	0.93784	6.36566	9.80027	14.1234
HyS0040.62	sp|A4TMG5.1|	1.9	Yersinia pestis Pestoides F	Cell division protein ZipA	NA	NA	NA	NA	24h	egg	14.7682	0.189274	0.501719	0.286815	0.377841	1.08224	14.7682	1.06028	0.472185
HyS0021.22	sp|B2VE39.1|	0.44	Erwinia tasmaniensis Et1/99	Cell division protein ZipA	NA	NA	NA	NA	72h	egg	53.6544	0	0.465341	0	0	0.3137	1.15526	53.2741	53.6544
HyS0052.132	sp|A2AL36.2|	0.041	Mus musculus	Centriolin	XP_002160422.3 PREDICTED: trichohyalin-like, partial [Hydra vulgaris]	5.2e-34	NA	NA	24h	7h	8.67154	3.28745	1.86581	1.71425	1.42789	0.716554	8.67154	6.77868	2.68063
HyS0025.176	sp|P49454.3|	8.9e-22	Homo sapiens	Centromere protein F	XP_012555504.1 PREDICTED: centromere protein F-like [Hydra vulgaris]	4.9e-32	Centromere protein F	NA	egg	72h	46.1871	46.1871	30.4352	30.1043	34.4095	36.5693	11.8075	2.66874	0.649969
HyS0022.286	sp|Q1ZXQ8.1|	0.037	Dictyostelium discoideum	Centrosomal protein 224	NA	NA	NA	NA	24h	egg	16.2972	0	0	0	0.992162	1.77709	16.2972	7.53393	6.79368
HyS0013.121	sp|Q1ZXQ8.1|	0.043	Dictyostelium discoideum	Centrosomal protein 224	XP_022316804.1 uncharacterized protein LOC111120379 [Crassostrea virginica]	9e-05	NA	NA	24h	egg	5.36648	0	0	0.903861	0	0.805303	5.36648	2.31566	3.28061
HyS0031.76	sp|Q6ZQ06.2|	7.59e-94	Mus musculus	Centrosomal protein of 162 kDa	XP_020914240.1 centrosomal protein of 162 kDa-like isoform X2 [Exaiptasia pallida]	4.5e-86	NA	NA	5h	72h	20.4096	18.9105	16.6351	20.4096	16.3791	10.7802	5.01359	2.13417	0.997035
HyS0029.16	sp|Q8BQ48.3|	9.65e-34	Mus musculus	Centrosomal protein of 295 kDa	XP_012560956.1 PREDICTED: uncharacterized protein LOC100208035, partial [Hydra vulgaris]	8.6e-20	X-linked retinitis pigmentosa GTPase regulator	NA	egg	72h	21.5935	21.5935	8.83203	5.35892	11.4596	9.64794	3.25059	1.64542	0.779379
HyS0029.15	sp|Q9C0D2.4|	2.07e-33	Homo sapiens	Centrosomal protein of 295 kDa	XP_012560956.1 PREDICTED: uncharacterized protein LOC100208035, partial [Hydra vulgaris]	7.7e-15	Centrosomal protein KIAA1731 (Fragment)	NA	egg	72h	17.3872	17.3872	6.00849	9.60432	7.06098	9.25676	2.83974	1.06088	0.713037
HyS0035.65	sp|Q60952.4|	8.1	Mus musculus	Centrosome-associated protein CEP250	XP_012556433.1 PREDICTED: probable cyclin-dependent serine/threonine-protein kinase DDB_G0292550 [Hydra vulgaris]	8e-08	NA	NA	48h	egg	13.5364	0	0	0	0	0	10.3595	13.5364	8.25173
HyS0027.199	sp|A2A6T1.1|	0.008	Mus musculus	Cerebellar degeneration-related protein 2-like	NA	NA	NA	NA	24h	egg	22.4106	0	0.0158869	0.85341	0.188461	0.174008	22.4106	15.4961	15.0633
HyS0007.66	sp|Q2HEW6.1|	0.019	Chaetomium globosum CBS 148.51	Chaetoglobosin A biosynthesis cluster protein C	OXA61593.1 Jerky protein -like [Folsomia candida]	1.3e-18	NA	NA	24h	5h	21.146	0.0293034	0.1146	0	0.21116	0.739113	21.146	7.45791	7.30973
HyS0019.41	sp|O83110.1|	1.3	Treponema pallidum subsp. pallidum str. Nichols	Chaperone protein ClpB	XP_015763902.1 PREDICTED: uncharacterized protein LOC107342907 [Acropora digitifera]	8.9e-62	NA	NA	7h	egg	5.81015	0	0.737815	2.85229	5.01407	5.81015	3.0345	1.98831	2.1966
HyS0123.28	sp|Q7VNH1.1|	0.16	Haemophilus] ducreyi 35000HP	Chaperone protein ClpB [	KXJ09771.1 hypothetical protein AC249_AIPGENE3291 [Exaiptasia pallida]	4.3e-104	NA	NA	7h	egg	5.04453	0.0129711	0.24667	1.42191	3.7603	5.04453	4.80418	2.85093	2.33517
HyS0051.111	sp|Q8DKR7.2|	0.6	Thermosynechococcus vestitus BP-1	Chaperone protein DnaJ	NA	NA	NA	NA	72h	egg	6.06133	0	0	0	0	0	2.02162	4.89518	6.06133
HyS1080.1	sp|Q5YZX0.1|	3.2	Nocardia farcinica IFM 10152	Chaperone protein DnaJ 1	NA	NA	NA	NA	7h	egg	108.576	0.217868	5.31156	21.7594	77.2429	108.576	49.5575	20.5242	33.0472
HyS0053.60	sp|Q0JB88.1|	0.11	Oryza sativa Japonica Group	Chaperone protein dnaJ A6	NA	NA	NA	NA	egg	48h	20.4018	20.4018	18.5944	15.672	16.2804	5.901	0.048314	0	0
HyS0356.1	sp|A4VPQ5.1|	1.2	Stutzerimonas stutzeri A1501	Chaperone protein DnaK	KXJ04647.1 hypothetical protein AC249_AIPGENE3338, partial [Exaiptasia pallida]	9.7e-06	NA	NA	6h	egg	6.6887	0	0.340794	0	6.6887	2.17612	0.614533	0.109707	0.62632
HyS0003.457	sp|A1A3P5.1|	0.012	Bifidobacterium adolescentis ATCC 15703	Chaperone protein DnaK	NA	NA	NA	NA	7h	egg	7.08189	0.267306	1.06672	3.34279	3.45676	7.08189	4.916	2.23752	3.02596
HyS0119.16	sp|B1YTK0.1|	8.5	Burkholderia ambifaria MC40-6	Chaperone protein DnaK	XP_012562031.1 PREDICTED: heme-binding protein 2-like [Hydra vulgaris]	3.3e-06	NA	NA	72h	6h	18.6051	0.181146	0.0663335	0.603001	0	0.182175	0.443337	13.9476	18.6051
HyS0022.63	sp|Q1H365.1|	1.6	Methylobacillus flagellatus KT	Chaperone protein HscA homolog	NA	NA	NA	NA	24h	egg	6.90328	0	0.446344	0.913662	0.620312	4.4225	6.90328	4.48569	4.77139
HyS0019.131	sp|Q47GZ8.1|	4	Dechloromonas aromatica RCB	Chaperone protein HtpG	XP_026678899.1 uncharacterized protein LOC113467104 [Diaphorina citri]	1.8e-43	NA	NA	7h	48h	11.9392	11.8368	10.4473	10.8826	9.03837	11.9392	1.63649	0.441151	0.628259
HyS0055.71	sp|B3DZP5.1|	2	Methylacidiphilum infernorum V4	Chaperonin GroEL	XP_012555558.1 PREDICTED: uncharacterized protein LOC105844012 [Hydra vulgaris]	6.3e-19	NA	NA	6h	egg	6.10576	0	0.477795	0	6.10576	3.43293	3.52736	4.20643	4.76369
HyS0002.118	sp|Q60251.1|	1.2	Cereibacter sphaeroides	Chemotaxis protein CheW	PFX19762.1 hypothetical protein AWC38_SpisGene15796 [Stylophora pistillata]	1.4e-36	NA	NA	48h	egg	20.0295	0.662664	0.805845	1.07559	1.1782	1.21185	6.70751	20.0295	9.80618
HyS0001.150	sp|P29026.1|	6.15e-19	Rhizopus microsporus var. oligosporus	Chitinase 1	XP_012557776.1 PREDICTED: uncharacterized protein LOC100207836 [Hydra vulgaris]	7.4e-81	NA	NA	24h	5h	19.4208	0.0243899	0.0102807	0	0	0.0219516	19.4208	13.272	3.31893
HyS0061.38	sp|P20533.1|	0.39	Niallia circulans	Chitinase A1	NA	NA	NA	NA	72h	egg	10.6316	0	0.00802695	0.285504	0.658182	1.74937	7.61402	8.38037	10.6316
HyS0033.188	sp|P30551.1|	8.77e-16	Rattus norvegicus	Cholecystokinin receptor type A	XP_012558115.1 PREDICTED: dopamine receptor 4-like [Hydra vulgaris]	2e-63	NA	NA	24h	6h	14.3224	0.464524	0.80593	0.52	0.172077	0.456423	14.3224	12.6476	13.2808
HyS0029.50	sp|Q8NE62.2|	0.21	Homo sapiens	Choline dehydrogenase, mitochondrial	NA	NA	NA	NA	5h	24h	16.2727	7.71048	10.9526	16.2727	13.9114	5.53949	0	0	0
HyS0052.119	sp|Q6WN34.1|	4.64e-15	Homo sapiens	Chordin-like protein 2	XP_002158106.2 PREDICTED: chordin-like protein 1 isoform X1 [Hydra vulgaris]	1e-45	NA	NA	7h	egg	9.00185	0	0.081991	0.835891	5.24462	9.00185	3.80282	3.51836	3.48447
HyS1763.1	sp|Q11KE5.1|	0.006	Chelativorans sp. BNC1	Chorismate synthase	XP_012553783.1 PREDICTED: uncharacterized protein LOC105843242 [Hydra vulgaris]	7.4e-07	NA	NA	7h	egg	23.4977	0.0291505	4.11198	17.3338	17.9227	23.4977	11.9865	6.18425	8.53105
HyS0284.1	sp|O42934.1|	1.08e-05	Schizosaccharomyces pombe 972h-	Chromo domain-containing protein 2	XP_012556277.1 PREDICTED: zinc finger protein 813-like [Hydra vulgaris]	6.1e-06	NA	NA	7h	72h	9.0864	4.32835	7.43881	7.76968	7.73714	9.0864	2.18933	1.66834	0.928265
HyS0040.40	sp|B2S1V1.1|	1.5	Treponema pallidum subsp. pallidum SS14	Chromosomal replication initiator protein DnaA	NA	NA	NA	NA	24h	egg	6.12863	0	0	0	0	0	6.12863	5.89389	4.55056
HyS0008.189	sp|B8CW13.1|	0.81	Halothermothrix orenii H 168	Chromosome partition protein Smc	XP_017336325.1 PREDICTED: uncharacterized protein LOC108272419 [Ictalurus punctatus]	0.00086	NA	NA	4h	48h	9.27043	6.31168	9.27043	8.9921	4.90416	3.52765	1.87078	0.642992	0.680662
HyS0110.7	sp|A4DA84.1|	0.82	Aspergillus fumigatus Af293	Chromosome segregation in meiosis protein 3	NA	NA	NA	NA	24h	egg	59.0096	0	1.26721	21.4767	11.3019	23.5771	59.0096	44.3212	48.7925
HyS0110.3	sp|A4DA84.1|	0.26	Aspergillus fumigatus Af293	Chromosome segregation in meiosis protein 3	NA	NA	NA	NA	48h	egg	22.3266	0	0.126732	0	0	15.9172	14.692	22.3266	20.8459
HyS0329.7	sp|Q29RL1.2|	2.32e-44	Bos taurus	Cilia- and flagella-associated protein 206	XP_006626211.1 PREDICTED: UPF0704 protein C6orf165 homolog [Lepisosteus oculatus]	4.1e-36	cilia- and flagella-associated protein 206	CFAP206	5h	72h	37.5246	26.0428	16.8164	37.5246	19.0225	9.33063	0.615955	2.46753	0.111134
HyS0025.63	sp|E9Q5M6.1|	6.1	Mus musculus	Cilia- and flagella-associated protein 44	NA	NA	NA	NA	24h	egg	25.1908	0	0.802655	3.84052	23.6758	16.1906	25.1908	18.8706	14.487
HyS0042.30	sp|Q5VTT2.1|	6.33e-41	Homo sapiens	Cilia- and flagella-associated protein 95	XP_020624091.1 uncharacterized protein C9orf135-like [Orbicella faveolata]	4e-68	NA	NA	24h	5h	93.4718	0.563579	0.798513	0	0.798799	1.03728	93.4718	40.4007	32.8931
HyS0036.59	sp|Q91Y55.1|	0.22	Rattus norvegicus	Claudin-16	NA	NA	NA	NA	5h	egg	6.55283	0.0736345	0.213987	6.55283	1.69371	2.10762	1.33553	2.67341	3.86839
HyS0014.139	sp|Q9D7D7.1|	0.25	Mus musculus	Claudin-23	XP_001636750.1 predicted protein [Nematostella vectensis]	7.3e-14	NA	NA	48h	egg	16.7849	0	0	0	0	0	6.48998	16.7849	5.75115
HyS0013.226	sp|A7TQT8.1|	0.42	Vanderwaltozyma polyspora DSM 70294	Clustered mitochondria protein homolog	NA	NA	NA	NA	24h	egg	11.3305	0	0	0	0.386248	0.640077	11.3305	7.03446	4.72814
HyS0060.120	sp|Q03MK4.1|	0.11	Streptococcus thermophilus LMD-9	Co-chaperonin GroES	XP_021355386.1 uncharacterized protein LOC110451592 [Mizuhopecten yessoensis]	4.6e-11	NA	NA	24h	egg	11.334	0	0.296314	0	2.06314	5.36492	11.334	3.33844	3.6624
HyS0063.49	sp|O88783.1|	2e-05	Mus musculus	Coagulation factor V	XP_012566709.1 PREDICTED: uncharacterized protein LOC101239179 [Hydra vulgaris]	2e-16	NA	NA	48h	egg	8.79078	0	0	0	0	0.066811	0.297027	8.79078	1.95084
HyS0036.95	sp|Q9CAA0.2|	0.38	Arabidopsis thaliana	Coatomer subunit beta'-1	NA	NA	NA	NA	48h	5h	52.3575	0.205501	0.133725	0	1.25743	0.549245	3.07778	52.3575	30.1107
HyS0009.44	sp|P52787.2|	0.000215	Mus musculus	Cobalamin binding intrinsic factor	XP_020613721.1 transcobalamin-2-like [Orbicella faveolata]	1.5e-13	NA	NA	24h	4h	10.7268	0.0379698	0	0	0	0.346981	10.7268	6.47771	5.73569
HyS0054.76	sp|A0JNH6.1|	6.33e-39	Bos taurus	Coiled-coil domain-containing protein 102A	XP_028392795.1 coiled-coil domain-containing protein 102A-like isoform X1 [Dendronephthya gigantea]	7.3e-13	NA	NA	24h	6h	61.4368	1.27143	2.15528	2.06283	0.682565	1.18545	61.4368	58.1116	49.7477
HyS0025.42	sp|Q49A88.3|	1.31e-26	Homo sapiens	Coiled-coil domain-containing protein 14	XP_012556526.1 PREDICTED: reticulocyte-binding protein 2 homolog a-like [Hydra vulgaris]	2.6e-29	NA	NA	egg	72h	19.0952	19.0952	13.7725	12.8697	12.2614	14.6546	6.609	1.44867	0.941003
HyS0030.193	sp|A4IFI1.2|	9.71e-06	Bos taurus	Coiled-coil domain-containing protein 157	XP_002165942.3 PREDICTED: CAP-Gly domain-containing linker protein 1-like [Hydra vulgaris]	9.4e-08	NA	NA	48h	7h	93.7603	1.37921	2.30977	6.22801	0.932105	0.78823	86.4769	93.7603	72.8435
HyS0002.410	sp|Q96HJ3.2|	0.045	Homo sapiens	Coiled-coil domain-containing protein 34	NA	NA	NA	NA	48h	7h	24.9624	0.297765	0.269697	1.82898	0.202118	0.0878705	24.5663	24.9624	21.7233
HyS0039.17	sp|Q99715.2|	2.6e-07	Homo sapiens	Collagen alpha-1(XII) chain	XP_012558884.1 PREDICTED: uncharacterized protein LOC101236314 [Hydra vulgaris]	4.2e-27	Collagen alpha-5(VI) chain	NA	24h	5h	6.08444	0.0287791	0.0168074	0	0	0.0120429	6.08444	3.72572	1.13579
HyS0001.453	sp|Q2UY09.2|	0.68	Homo sapiens	Collagen alpha-1(XXVIII) chain	NA	NA	NA	NA	24h	egg	18.0151	0.686658	2.39407	8.1308	15.2888	14.7322	18.0151	15.1175	14.4789
HyS0021.166	sp|Q3U962.1|	0.011	Mus musculus	Collagen alpha-2(V) chain	PFX15734.1 Collagen alpha-1(XI) chain [Stylophora pistillata]	5.4e-36	NA	NA	24h	egg	6.68835	0	0	0	0.196929	0	6.68835	4.24622	4.10036
HyS0039.19	sp|A6NMZ7.2|	0.002	Homo sapiens	Collagen alpha-6(VI) chain	NA	NA	NA	NA	24h	egg	61.0687	0	0.161086	0	0.553832	0	61.0687	37.8747	14.9695
HyS0075.41	sp|Q811M5.1|	0.033	Rattus norvegicus	Complement component C6	XP_012553803.1 PREDICTED: uncharacterized protein LOC100204046 [Hydra vulgaris]	7.3e-81	NA	NA	48h	egg	8.88654	0	0.0129213	0	0.118503	0.0711612	3.55714	8.88654	3.4244
HyS0006.76	sp|P07357.2|	0.005	Homo sapiens	Complement component C8 alpha chain	XP_012553803.1 PREDICTED: uncharacterized protein LOC100204046 [Hydra vulgaris]	6.1e-80	NA	NA	48h	6h	15.9351	0.158283	0.125499	0.32289	0	0.249562	3.89588	15.9351	6.71774
HyS0142.7	sp|Q25158.1|	1.6	Hemigrapsus sanguineus	Compound eye opsin BCRH2	XP_012564711.1 PREDICTED: coadhesin-like, partial [Hydra vulgaris]	1.7e-18	NA	NA	5h	72h	1492.16	1171.54	1118.3	1492.16	853.554	535.215	4.73183	1.24219	0.0606765
HyS0010.349	sp|A0A0B5A7M7.1|	0.042	Conus imperialis	Con-Ins Im1	NP_001267870.1 uncharacterized LOC100205786 precursor [Hydra vulgaris]	8.5e-07	NA	NA	egg	5h	5.08027	5.08027	2.36904	0	0	1.10631	0	0.478759	0.696215
HyS0044.63	sp|O60032.1|	0.76	Aspergillus nidulans FGSC A4	Conidiophore development protein hymA	NA	NA	NA	NA	72h	egg	7.84482	0	0	0	0.495331	0	5.3812	4.52116	7.84482
HyS0053.57	sp|A0A5C1ZW08.1|	3.51e-06	Conus purpurascens	Conodipine-P3	PFX15284.1 Conodipine-M alpha chain [Stylophora pistillata]	5.5e-16	NA	NA	6h	72h	5.08793	0.26291	0.424804	0.686928	5.08793	4.00411	0.503912	0.16964	0.097162
HyS0053.142	sp|A0A5C1ZW08.1|	8.22e-07	Conus purpurascens	Conodipine-P3	PFX15284.1 Conodipine-M alpha chain [Stylophora pistillata]	1e-14	NA	NA	7h	72h	11.1099	8.66992	5.81881	3.09916	9.85599	11.1099	3.11883	0.841141	0.484166
HyS2230.1	sp|Q921L5.2|	6.7e-29	Mus musculus	Conserved oligomeric Golgi complex subunit 2	XP_012565143.1 PREDICTED: conserved oligomeric Golgi complex subunit 2-like [Hydra vulgaris]	1.2e-61	Conserved oligomeric Golgi complex subunit 2	NA	5h	egg	12.1219	0.570587	0.964955	12.1219	6.23353	1.65426	1.46084	3.32237	1.88054
HyS0009.106	sp|Q0UYL3.1|	0.69	Parastagonospora nodorum SN15	Conserved oligomeric Golgi complex subunit 6	XP_002160554.2 PREDICTED: uncharacterized protein LOC100200441 [Hydra vulgaris]	4.9e-05	NA	NA	24h	egg	19.3945	0	0	0	0	0.0209841	19.3945	6.98613	3.07144
HyS0076.54	sp|O94779.2|	4.91e-31	Homo sapiens	Contactin-5	XP_002154438.2 PREDICTED: contactin-3-like isoform X1 [Hydra vulgaris]	9.3e-89	NA	NA	7h	5h	23.516	0.0145712	0.0235741	0	2.26228	23.516	23.4028	17.8364	9.90086
HyS0058.35	sp|Q0V8T3.1|	1.6e-15	Rattus norvegicus	Contactin-associated protein like 5-4	XP_012564630.1 PREDICTED: uncharacterized protein LOC100208040 [Hydra vulgaris]	2.8e-197	NA	NA	24h	egg	27.5582	0.187858	0.20724	0.63057	0.519485	0.472345	27.5582	21.5333	8.17733
HyS0002.261	sp|Q9UHC6.1|	9.45e-82	Homo sapiens	Contactin-associated protein-like 2	XP_002167361.2 PREDICTED: contactin-associated protein-like 4 [Hydra vulgaris]	3.3e-211	NA	NA	24h	egg	26.8793	0.036353	0.0689238	0.242312	2.07301	2.70959	26.8793	15.4275	11.1684
HyS0744.2	sp|Q8WYK1.1|	9.17e-53	Homo sapiens	Contactin-associated protein-like 5	PFX21237.1 Piezo-type mechanosensitive ion channel component 2, partial [Stylophora pistillata]	6.9e-66	NA	NA	24h	egg	12.1689	0	0	0	0	0	12.1689	9.65269	7.66692
HyS0002.112	sp|Q8WYK1.1|	5.96e-53	Homo sapiens	Contactin-associated protein-like 5	PFX21237.1 Piezo-type mechanosensitive ion channel component 2, partial [Stylophora pistillata]	3.7e-68	NA	NA	24h	egg	10.4793	0	0	0	0	0	10.4793	7.20014	4.563
HyS0020.44	sp|F4JZY1.1|	0.014	Arabidopsis thaliana	COP1-interactive protein 1	XP_012557188.1 PREDICTED: centromere protein F-like [Hydra vulgaris]	3.3e-07	NA	NA	24h	5h	19.4803	0.00190773	0.00532139	0	0	0	19.4803	10.3999	5.20294
HyS0018.47	sp|Q8WZ74.1|	9.55e-13	Homo sapiens	Cortactin-binding protein 2	XP_028407116.1 protein phosphatase 1 regulatory subunit 12A-like [Dendronephthya gigantea]	6.7e-15	NA	NA	5h	24h	9.71051	7.5395	8.71282	9.71051	4.07344	1.24213	0.382671	0.52472	0.559728
HyS0057.85	sp|Q07E41.1|	0.032	Dasypus novemcinctus	Cortactin-binding protein 2	NA	NA	NA	NA	5h	72h	9.12003	5.39237	4.43735	9.12003	8.02266	3.39696	1.0681	0.854263	0.233352
HyS0003.409	sp|Q07DZ5.1|	2.1	Ornithorhynchus anatinus	Cortactin-binding protein 2	NA	NA	NA	NA	48h	egg	5.27869	0.423021	0.543243	1.20287	4.89731	5.12303	5.26304	5.27869	4.23606
HyS0155.3	sp|Q2QLA2.1|	0.006	Equus caballus	Cortactin-binding protein 2	XP_012561596.1 PREDICTED: spindle pole body component 110-like, partial [Hydra vulgaris]	3.3e-11	NA	NA	72h	egg	7.66973	0.0999423	1.02199	2.24824	5.09827	4.19628	7.11221	6.65193	7.66973
HyS0067.33	sp|Q9R066.2|	0.23	Rattus norvegicus	Coxsackievirus and adenovirus receptor homolog	XP_013069521.1 PREDICTED: endoglucanase 4-like isoform X1 [Biomphalaria glabrata]	1.6e-05	NA	NA	48h	4h	6.81416	1.15099	0.940542	1.18544	1.12733	1.0419	5.58608	6.81416	6.12663
HyS0024.158	sp|C7NBY4.1|	1.1	Leptotrichia buccalis C-1013-b	CRISPR-associated endoribonuclease Cas13a	XP_012554826.1 PREDICTED: uncharacterized protein LOC100205133 [Hydra vulgaris]	1.5e-45	NA	NA	4h	24h	21.4438	11.5335	21.4438	14.3103	15.0811	11.0054	0.345258	1.43483	1.79895
HyS0033.97	sp|Q8K2X3.2|	1.8e-13	Mus musculus	CST complex subunit STN1	XP_012561406.1 PREDICTED: uncharacterized protein C14orf80 homolog [Hydra vulgaris]	1.3e-32	NA	NA	4h	72h	24.0428	7.49135	24.0428	20.7596	16.5298	12.036	0.470355	0.322997	0.247889
HyS0004.69	sp|Q86UP6.1|	5.93e-30	Homo sapiens	CUB and zona pellucida-like domain-containing protein 1	XP_012556534.1 PREDICTED: uncharacterized protein LOC100210120, partial [Hydra vulgaris]	3.3e-72	NA	NA	24h	4h	9.43076	0.0380308	0.0217593	0.07503	0.891845	0.455827	9.43076	3.16343	0.687195
HyS0118.12	sp|O60494.5|	0.000131	Homo sapiens	Cubilin	RMX46468.1 hypothetical protein pdam_00017818 [Pocillopora damicornis]	5.1e-12	NA	NA	24h	5h	20.691	0.0173026	0.029246	0	0	0.0310939	20.691	13.5703	11.5645
HyS0044.94	sp|F1RWC3.3|	6.46e-14	Sus scrofa	Cubilin	XP_012557959.1 PREDICTED: uncharacterized protein LOC100203247 [Hydra vulgaris]	1.6e-131	NA	NA	24h	5h	11.2268	0.0271935	0.0435284	0	0	0.0141632	11.2268	5.35937	1.37125
HyS0050.64	sp|O60494.5|	1.55e-49	Homo sapiens	Cubilin	XP_012555066.1 PREDICTED: neuropilin-1a-like isoform X1 [Hydra vulgaris]	9.2e-206	Hemicentin-1	NA	24h	egg	9.33356	0.0131018	0.0387759	0.124043	0.979689	1.83925	9.33356	7.82254	6.84681
HyS0030.8	sp|Q9TU53.1|	0.000501	Canis lupus familiaris	Cubilin	XP_013419529.1 multiple epidermal growth factor-like domains protein 6 isoform X1 [Lingula anatina]	1.2e-05	NA	NA	48h	egg	8.97189	0	0.10156	0.916896	0.611756	0.067727	4.02442	8.97189	7.56227
HyS0017.286	sp|Q9TU53.1|	7.15e-27	Canis lupus familiaris	Cubilin	XP_013175197.1 PREDICTED: cubilin-like [Papilio xuthus]	1.2e-27	NA	NA	48h	5h	7.28768	0.500211	0.669474	0.0894613	0.823162	1.75291	1.86751	7.28768	3.62369
HyS0142.3	sp|Q9TU53.1|	0.000373	Canis lupus familiaris	Cubilin	XP_013419529.1 multiple epidermal growth factor-like domains protein 6 isoform X1 [Lingula anatina]	7e-06	NA	NA	72h	5h	6.84925	0.0332649	0.0425883	0	0	0.067727	2.55084	6.48513	6.84925
HyS0034.189	sp|Q9W332.3|	3.98e-06	Drosophila melanogaster	Cubilin homolog	XP_013409946.1 uncharacterized protein LOC106173376 [Lingula anatina]	9e-06	NA	NA	24h	egg	12.3965	0	0	0	0.670394	1.04248	12.3965	6.55231	5.85913
HyS0003.413	sp|Q9W332.3|	0.59	Drosophila melanogaster	Cubilin homolog	NA	NA	NA	NA	48h	egg	8.77624	0	0.0457485	0	0	0	0.486181	8.77624	6.37986
HyS0053.117	sp|O43889.2|	0.42	Homo sapiens	Cyclic AMP-responsive element-binding protein 3	NA	NA	NA	NA	7h	egg	21.2649	0	1.58944	6.02745	18.6937	21.2649	1.76113	2.08914	2.48439
HyS0015.261	sp|Q02930.3|	3.15e-08	Homo sapiens	Cyclic AMP-responsive element-binding protein 5	XP_012561111.1 PREDICTED: transcription factor kayak-like [Hydra vulgaris]	6.6e-09	NA	NA	6h	4h	14.6905	0.295295	0.252651	1.36386	14.6905	14.5909	0.62415	2.50045	3.75307
HyS0080.23	sp|Q02930.3|	2	Homo sapiens	Cyclic AMP-responsive element-binding protein 5	XP_002167985.2 PREDICTED: uncharacterized protein LOC100211061, partial [Hydra vulgaris]	4.5e-19	NA	NA	24h	7h	11.7024	0.908362	1.0948	1.8046	1.6399	0.892133	11.7024	7.70201	6.13122
HyS0012.139	sp|A7SFB5.1|	2.65e-08	Nematostella vectensis	Cyclic GMP-AMP synthase	OPL32721.1 hypothetical protein AM593_04457, partial [Mytilus galloprovincialis]	8.2e-33	NA	NA	4h	48h	31.0466	29.8574	31.0466	19.3672	19.5553	27.0882	0.956908	0.872675	2.33841
HyS0014.120	sp|Q9D995.1|	7.71e-28	Mus musculus	Cyclin N-terminal domain-containing protein 1	XP_012557620.1 PREDICTED: cyclin N-terminal domain-containing protein 1-like [Hydra vulgaris]	4.9e-86	Cyclin N-terminal domain-containing protein 1	NA	6h	48h	25.2917	8.90899	12.7812	14.2301	25.2917	22.4517	1.1841	0.246796	0.263302
HyS0005.211	sp|Q00646.1|	2.5	Aspergillus nidulans FGSC A4	Cyclin-dependent kinase 1	NA	NA	NA	NA	6h	egg	25.8845	0	1.70659	2.94035	25.8845	5.21521	15.4853	14.0902	9.54961
HyS0001.18	sp|Q3UTQ8.1|	0.72	Mus musculus	Cyclin-dependent kinase-like 5	NA	NA	NA	NA	72h	5h	9.00567	0.105743	0.265147	0	0.596894	0.0439954	7.0125	8.74653	9.00567
HyS0023.303	sp|O76096.1|	3.2	Homo sapiens	Cystatin-F	NA	NA	NA	NA	24h	egg	31.4756	0	0	0	0	0	31.4756	24.8561	17.8268
HyS0044.11	sp|G5EEI8.1|	0.071	Caenorhabditis elegans	Cysteine and histidine-rich domain-containing protein 1	KXJ15568.1 hypothetical protein AC249_AIPGENE10317 [Exaiptasia pallida]	1.9e-08	NA	NA	24h	egg	63.0267	0	1.45979	0	27.6914	41.8125	63.0267	42.8458	25.5844
HyS0019.221	sp|Q5PQS5.1|	0.84	Rattus norvegicus	Cysteine and tyrosine-rich protein 1	XP_022789583.1 uncharacterized protein LOC111329216 isoform X2 [Stylophora pistillata]	0.0003	NA	NA	24h	5h	35.9845	0.0267982	0.0794714	0	0	0.0642905	35.9845	12.1744	10.84
HyS0085.47	sp|P71128.2|	0.46	Campylobacter jejuni subsp. jejuni NCTC 11168 = ATCC 700819	Cysteine synthase B	NA	NA	NA	NA	egg	72h	9.3128	9.3128	8.22287	2.00741	6.414	6.5631	2.03222	1.12804	0.758873
HyS0021.110	sp|A5F763.1|	0.33	Vibrio cholerae O395	Cysteine--tRNA ligase	XP_024364275.1 uncharacterized protein LOC112276801 isoform X3 [Physcomitrella patens]	0.00018	NA	NA	egg	72h	33.3823	33.3823	4.17292	2.91535	5.88059	3.79914	1.14227	0.772379	0.639487
HyS0037.145	sp|Q216P6.1|	0.45	Rhodopseudomonas palustris BisB18	Cysteine--tRNA ligase	NA	NA	NA	NA	6h	egg	12.0828	0.414144	1.85243	2.49507	12.0828	9.63184	7.36902	5.9077	3.54784
HyS0093.46	sp|Q255U1.1|	0.25	Chlamydia felis Fe/C-56	Cysteine--tRNA ligase	XP_012564544.1 PREDICTED: uncharacterized protein LOC105848858 [Hydra vulgaris]	4.9e-173	NA	NA	24h	egg	12.3431	0	0	0	0	0	12.3431	3.8801	1.67102
HyS0012.283	sp|Q60477.1|	3.74e-11	Cavia porcellus	Cysteine-rich secretory protein 2	XP_020917068.1 uncharacterized protein LOC110254426 [Exaiptasia pallida]	4e-16	SCP domain-containing protein	NA	24h	4h	292.433	1.74036	0.992136	2.6117	1.04827	2.66994	292.433	278.304	224.835
HyS0106.32	sp|P16562.1|	2.85e-12	Homo sapiens	Cysteine-rich secretory protein 2	XP_012562955.1 PREDICTED: uncharacterized protein LOC101239151 [Hydra vulgaris]	1.7e-29	Regulation of g-protein function	NA	48h	egg	123.148	0	0	0	0	0	36.2088	123.148	87.4232
HyS0025.1	sp|Q5NCY3.1|	0.81	Mus musculus	Cytochrome b5 domain-containing protein 1	NA	NA	NA	NA	7h	5h	234.288	0.266457	0.450584	0	80.4073	234.288	7.42453	3.36242	13.1604
HyS0025.12	sp|Q5NCY3.1|	0.81	Mus musculus	Cytochrome b5 domain-containing protein 1	NA	NA	NA	NA	7h	5h	234.288	0.266457	0.450584	0	80.4073	234.288	7.42453	3.36242	13.1604
HyS0036.139	sp|C3MHJ5.1|	0.6	Sinorhizobium fredii NGR234	Cytochrome c oxidase assembly protein CtaG	NA	NA	NA	NA	24h	5h	10.5237	0.856264	0.568483	0	0.386839	0.411664	10.5237	7.69106	5.2224
HyS0270.6	sp|Q27589.2|	9.13e-44	Drosophila melanogaster	Cytochrome P450 4d2	XP_020604892.1 cytochrome P450 4c21-like [Orbicella faveolata]	1.1e-60	NA	NA	5h	48h	12.192	5.21625	9.84417	12.192	4.88493	10.1176	1.59669	0.703526	1.25439
HyS0003.15	sp|Q575S8.1|	1.43e-06	Danio rerio	Cytoglobin-2	RDD47453.1 Neuroglobin [Trichoplax sp. H2]	0.00039	NA	NA	24h	egg	26.7688	0	0	0	0	0	26.7688	19.1297	16.634
HyS0039.33	sp|P78621.2|	1.7	Aspergillus nidulans FGSC A4	Cytokinesis protein sepA	XP_028417772.1 uncharacterized protein LOC114542407 [Dendronephthya gigantea]	4.4e-09	NA	NA	7h	egg	7.0669	0.206365	0.738754	2.59724	2.98973	7.0669	3.15642	2.37024	0.832492
HyS0005.101	sp|Q0CE30.1|	0.46	Aspergillus terreus NIH2624	Cytosolic Fe-S cluster assembly factor cfd1	NA	NA	NA	NA	48h	egg	17.4482	0	0.116749	0	0	0	9.70388	17.4482	14.6921
HyS0009.171	sp|Q2KN96.1|	6.33e-15	Xenopus tropicalis	Cytospin-A	XP_012555141.1 PREDICTED: general transcriptional corepressor trfA-like isoform X1 [Hydra vulgaris]	1.3e-38	NA	NA	24h	egg	30.985	0.363127	0.363752	0.851449	0.62999	1.0541	30.985	23.4823	12.9416
HyS0008.398	sp|A2V9Y8.1|	1.1	Macaca fascicularis	D-amino-acid oxidase	NA	NA	NA	NA	4h	72h	407.666	374.564	407.666	302.456	258.042	175.151	0.59148	0.180061	0.149748
HyS0073.3	sp|A9MXC5.1|	1.5	Salmonella enterica subsp. enterica serovar Paratyphi B str. SPB7	D-ribose pyranase	NA	NA	NA	NA	7h	5h	22.4389	15.8475	16.951	0	11.3305	22.4389	1.91843	3.66216	3.32325
HyS0079.22	sp|P42291.1|	1.89e-17	Xenopus laevis	D(1C) dopamine receptor	XP_012561549.1 PREDICTED: histamine H2 receptor-like [Hydra vulgaris]	3.2e-70	NA	NA	72h	egg	22.1306	0.0113828	0.0173407	0.310898	0.412387	0.095261	17.4813	19.4481	22.1306
HyS0001.243	sp|E2JA28.1|	6.79e-43	Pantoea agglomerans	Dapdiamide synthesis protein DdaC	XP_002165175.1 PREDICTED: clavaminate synthase-like protein At3g21360 [Hydra vulgaris]	2.9e-99	NA	NA	24h	egg	10.1964	0	0	0.270509	0	0	10.1964	5.5488	4.33278
HyS2045.1	sp|Q80T85.2|	1.04e-06	Mus musculus	DDB1- and CUL4-associated factor 5	XP_011305635.1 PREDICTED: DDB1- and CUL4-associated factor 5 [Fopius arisanus]	0.00012	DDB1-and CUL4-associated factor 5	NA	24h	6h	47.9325	18.1519	22.3622	27.8278	0	16.1907	47.9325	16.8035	23.9453
HyS0006.220	sp|Q8K5A9.2|	0.078	Rattus norvegicus	Death domain-containing membrane protein NRADD	NA	NA	NA	NA	5h	72h	16.2082	5.2093	10.4131	16.2082	5.44025	5.44278	0.689767	0.765004	0.628792
HyS0018.277	sp|Q97E32.1|	3.9	Clostridium acetobutylicum ATCC 824	DegV domain-containing protein CA_C3284	NA	NA	NA	NA	24h	4h	47.0613	0.104571	0	0	0	0.491118	47.0613	23.8361	23.4455
HyS0005.180	sp|Q8S4W7.1|	0.84	Vitis vinifera	DELLA protein GAI1	NA	NA	NA	NA	7h	egg	19.724	0.176417	2.66441	8.40315	15.478	19.724	13.5362	6.6238	10.0881
HyS0076.1	sp|A0A059T2H4.1|	0.9	Cheiracanthium punctorium	DELTA-miturgitoxin-Cp2a	XP_004212295.2 PREDICTED: uncharacterized protein LOC101236935 [Hydra vulgaris]	1e-22	NA	NA	4h	48h	18.4053	15.626	18.4053	14.8059	14.9422	10.2834	0.129197	0.0384372	0.0656253
HyS0085.28	sp|P0DL38.1|	0.52	Plectreurys tristis	Delta/omega-plectoxin-Pt1a	NA	NA	NA	NA	48h	egg	195.195	0	0.232501	0	0	1.80652	79.1685	195.195	155.004
HyS3154.1	sp|Q9CBA8.2|	3.7	Mycobacterium leprae TN	Demethylmenaquinone methyltransferase	XP_014673473.1 PREDICTED: uncharacterized protein LOC106813766 [Priapulus caudatus]	1.1e-45	NA	NA	72h	egg	6.48452	0	0.0234424	0.138942	0	0.136161	5.95202	5.99461	6.48452
HyS0060.85	sp|Q8BH88.1|	1.12e-30	Mus musculus	DEP domain-containing protein 1B	XP_012562104.1 PREDICTED: DEP domain-containing protein 1A-like [Hydra vulgaris]	1.8e-130	DEP domain-containing protein	NA	4h	72h	56.4457	26.1143	56.4457	42.3366	28.4545	35.2266	9.85506	1.2233	0.473259
HyS0044.89	sp|F4INY4.1|	0.26	Arabidopsis thaliana	DExH-box ATP-dependent RNA helicase DExH6	XP_012560041.1 PREDICTED: uncharacterized protein LOC105846152 [Hydra vulgaris]	1.2e-05	NA	NA	48h	egg	9.05521	0	0	0	1.68822	2.42069	8.61319	9.05521	8.28196
HyS0044.65	sp|Q86XP1.1|	9.24e-07	Homo sapiens	Diacylglycerol kinase eta	XP_001625325.1 predicted protein [Nematostella vectensis]	1.1e-09	NA	NA	48h	egg	29.4999	0.033403	0.0894092	0.595338	9.98499	17.1573	18.9983	29.4999	28.8442
HyS0008.171	sp|Q7SCC1.4|	0.34	Neurospora crassa OR74A	Dicer-like protein 2	NA	NA	NA	NA	48h	egg	12.4994	0	0	0	0	0	0.132992	12.4994	2.92084
HyS0005.430	sp|Q90839.1|	3.5e-06	Gallus gallus	Dickkopf-related protein 3	XP_002164036.2 PREDICTED: uncharacterized protein LOC100198078 [Hydra vulgaris]	4e-44	NA	NA	24h	egg	150.15	0	0	0	0	0	150.15	130.351	51.2441
HyS0017.95	sp|Q9QUN9.1|	3.73e-06	Mus musculus	Dickkopf-related protein 3	XP_012563110.1 PREDICTED: dickkopf-related protein 3-like [Hydra vulgaris]	1.1e-55	NA	NA	24h	egg	21.3433	0	0	0.206213	0	0	21.3433	16.2162	6.27607
HyS0002.7	sp|Q55FT1.1|	1.9	Dictyostelium discoideum	Dihydropyrimidine dehydrogenase [NADP(+)]	NA	NA	NA	NA	6h	egg	10.4063	0	0	0	10.4063	6.33286	6.87619	10.1283	5.95529
HyS0017.266	sp|Q55FT1.1|	1.9	Dictyostelium discoideum	Dihydropyrimidine dehydrogenase [NADP(+)]	NA	NA	NA	NA	6h	egg	10.4063	0	0	0	10.4063	6.33286	6.87619	10.1283	5.95529
HyS2443.1	sp|F7J0N2.1|	2.7	Oryza sativa Japonica Group	Disease resistance protein RGA5	NA	NA	NA	NA	24h	egg	185.314	0	0.082274	0	2.54179	4.94993	185.314	17.1022	12.9977
HyS0025.127	sp|F4JWM0.1|	1.6	Arabidopsis thaliana	Disease resistance-like protein DSC2	XP_020609404.1 uncharacterized protein LOC110047989 [Orbicella faveolata]	5.1e-161	TIR domain-containing protein (Fragment)	NA	24h	5h	20.1224	0.0259614	0.0861793	0	0	0	20.1224	11.1419	10.2317
HyS0059.71	sp|G5EFD9.1|	1.3	Caenorhabditis elegans	Disintegrin and metalloproteinase domain-containing protein 10 homolog	XP_027058325.1 uncharacterized protein LOC113685065 isoform X1 [Pocillopora damicornis]	3.9e-05	NA	NA	72h	5h	56.17	0.601746	0.332551	0	0	0	10.314	37.1777	56.17
HyS0101.24	sp|O75077.1|	2.04e-13	Homo sapiens	Disintegrin and metalloproteinase domain-containing protein 23	XP_012565074.1 PREDICTED: zinc metalloproteinase-disintegrin-like kaouthiagin-like, partial [Hydra vulgaris]	1.9e-11	NA	NA	72h	6h	9.35833	2.97817	3.69738	3.36072	0	2.57195	6.54711	7.42385	9.35833
HyS2558.2	sp|Q61072.2|	1.76e-26	Mus musculus	Disintegrin and metalloproteinase domain-containing protein 9	XP_018422159.1 PREDICTED: disintegrin and metalloproteinase domain-containing protein 9 [Nanorana parkeri]	7.6e-21	NA	NA	72h	egg	7.62636	0	0.0304679	0	0.391754	0.34342	4.1654	5.89665	7.62636
HyS0045.2	sp|C5FUK3.1|	8.5	Microsporum canis CBS 113480	Disintegrin and metalloproteinase domain-containing protein B	XP_002163693.1 PREDICTED: uncharacterized protein LOC100206259 [Hydra vulgaris]	3.7e-11	NA	NA	24h	egg	9.56016	0	0.143794	1.55051	3.9586	5.49938	9.56016	6.96467	5.58282
HyS0183.9	sp|Q8K4R9.2|	3.24e-16	Mus musculus	Disks large-associated protein 5	XP_012558748.1 PREDICTED: uncharacterized protein LOC100206968 [Hydra vulgaris]	2.9e-74	NA	NA	7h	72h	42.3856	7.43617	17.0486	15.1744	28.6374	42.3856	16.6713	3.4127	0.763606
HyS0028.34	sp|P0DOY1.2|	1.3	Mus musculus	DNA (cytosine-5)-methyltransferase 3C	XP_012553488.1 PREDICTED: uncharacterized protein LOC100197998 [Hydra vulgaris]	2.1e-15	NA	NA	egg	7h	14.3697	14.3697	8.72286	5.2279	1.97625	0.906174	5.93138	7.1672	5.81841
HyS0010.160	sp|Q5BK09.1|	1.42e-29	Rattus norvegicus	DNA damage-regulated autophagy modulator protein 2	XP_012558090.1 PREDICTED: DNA damage-regulated autophagy modulator protein 1-like [Hydra vulgaris]	2.1e-77	DNA damage-regulated autophagy modulator protein 1	NA	24h	egg	45.4877	0	0	0	0	0.260178	45.4877	39.9002	41.7854
HyS0001.96	sp|D0ZEW7.1|	0.072	Edwardsiella tarda EIB202	DNA gyrase inhibitor	XP_002170861.3 PREDICTED: uncharacterized protein LOC100215981 [Hydra vulgaris]	2.8e-18	NA	NA	48h	4h	6.52948	0.0318999	0	0.878224	0	0	2.16619	6.52948	6.21131
HyS0030.210	sp|Q6D165.1|	0.37	Pectobacterium atrosepticum SCRI1043	DNA ligase	NA	NA	NA	NA	4h	24h	18.6802	13.4738	18.6802	10.149	13.7842	14.1173	0	0	0.133525
HyS0009.86	sp|Q15QR9.1|	0.8	Pseudoalteromonas atlantica T6c	DNA mismatch repair protein MutS	XP_023336711.1 uncharacterized protein LOC111707789 [Eurytemora affinis]	5.2e-06	NA	NA	5h	egg	8.08972	0.132698	1.14868	8.08972	2.06549	5.26079	2.47161	0.893339	0.178203
HyS0003.364	sp|Q24X61.1|	5.9	Desulfitobacterium hafniense Y51	DNA mismatch repair protein MutS	NA	NA	NA	NA	6h	egg	11.8166	0	0.51027	1.85341	11.8166	10.2697	8.58396	7.64058	5.22117
HyS0065.65	sp|Q6DRD3.2|	0.24	Danio rerio	DNA polymerase beta	NA	NA	NA	NA	24h	5h	10.6559	0.233221	0.197334	0	0	0	10.6559	7.15451	5.69801
HyS0003.537	sp|Q9LRE6.1|	0.12	Oryza sativa Japonica Group	DNA polymerase delta catalytic subunit	NA	NA	NA	NA	4h	48h	6.68924	4.37758	6.68924	5.80135	5.27475	2.67432	0.902141	0.691999	0.935114
HyS0003.540	sp|Q9LRE6.1|	0.55	Oryza sativa Japonica Group	DNA polymerase delta catalytic subunit	NA	NA	NA	NA	5h	72h	7.1669	2.26802	3.81216	7.1669	3.8546	3.38517	0.346158	0.220433	2.56e-10
HyS0050.27	sp|O93845.2|	0.58	Aspergillus nidulans FGSC A4	DNA polymerase epsilon catalytic subunit A	NA	NA	NA	NA	7h	5h	9.65892	1.85643	2.64741	0	8.63058	9.65892	6.5937	5.25064	3.5908
HyS0084.54	sp|P81409.2|	0.002	Pyrococcus furiosus DSM 3638	DNA polymerase II large subunit	NA	NA	NA	NA	48h	5h	151.599	1.94017	0.70295	0	0	0.204612	43.5628	151.599	136.915
HyS0122.3	sp|Q97SQ2.1|	0.19	Streptococcus pneumoniae TIGR4	DNA polymerase III PolC-type	NA	NA	NA	NA	5h	48h	33.5388	19.2239	19.524	33.5388	15.2682	16.0038	0.636521	0	0.0821735
HyS0079.17	sp|Q895K2.1|	5.38e-06	Clostridium tetani E88	DNA polymerase III PolC-type	XP_015755256.1 PREDICTED: uncharacterized protein LOC107334804 [Acropora digitifera]	1.2e-33	NA	NA	5h	72h	28.1822	13.8887	24.7459	28.1822	27.6071	19.5919	0.305525	0.0587105	0.0267244
HyS0040.131	sp|Q9PQB4.1|	0.32	Ureaplasma parvum serovar 3 str. ATCC 700970	DNA polymerase III PolC-type	NA	NA	NA	NA	24h	4h	18.6425	0.125055	0.108014	8.1264	1.40288	0.440246	18.6425	17.6239	10.7879
HyS0007.383	sp|P43745.1|	1.2	Haemophilus influenzae Rd KW20	DNA polymerase III subunit epsilon	XP_015749342.1 PREDICTED: tigger transposable element-derived protein 4-like [Acropora digitifera]	5e-11	NA	NA	24h	egg	9.54593	0	0.567045	0	5.59193	5.76315	9.54593	5.77896	4.99763
HyS0003.163	sp|Q55BM5.1|	0.46	Dictyostelium discoideum	DNA primase large subunit	KZS03382.1 Uncharacterized protein APZ42_033898 [Daphnia magna]	2.9e-16	NA	NA	24h	4h	15.659	0.704355	0.530663	1.13444	9.01842	14.7081	15.659	5.27405	5.38673
HyS0018.282	sp|A3DM85.1|	5.7	Staphylothermus marinus F1	DNA primase small subunit PriS	NA	NA	NA	NA	24h	5h	46.2308	0.255423	0.137245	0	0	0	46.2308	40.724	38.4409
HyS0016.316	sp|P44733.2|	5.9	Haemophilus influenzae Rd KW20	DNA recombination protein RmuC homolog	KXJ14837.1 hypothetical protein AC249_AIPGENE9481 [Exaiptasia pallida]	1.6e-08	NA	NA	24h	egg	13.5359	0	0	0	0	0	13.5359	4.0774	1.14983
HyS0014.308	sp|C6BV69.1|	0.13	Maridesulfovibrio salexigens DSM 2638	DNA repair protein RecO	NA	NA	NA	NA	48h	egg	13.3131	0.338447	1.36855	2.18688	0.421967	0.625705	6.89433	13.3131	8.0351
HyS1082.1	sp|C6BV69.1|	0.28	Maridesulfovibrio salexigens DSM 2638	DNA repair protein RecO	NA	NA	NA	NA	48h	5h	5.56341	0.510734	0.324113	0	2.14069	4.01875	3.9455	5.56341	5.09297
HyS0079.15	sp|Q89ZW6.1|	2.3	Bacteroides thetaiotaomicron VPI-5482	DNA replication and repair protein RecF	NA	NA	NA	NA	24h	egg	30.4712	0	0	0	0	0.25857	30.4712	28.1784	12.7542
HyS0018.109	sp|Q8KA81.1|	2.3	Chlorobaculum tepidum TLS	DNA replication and repair protein RecF	XP_002155421.1 PREDICTED: uncharacterized protein LOC100206708 [Hydra vulgaris]	8e-08	NA	NA	72h	5h	20.8978	0.00812927	0.0320158	0	0.145892	0.0209329	0.113187	14.3471	20.8978
HyS0003.456	sp|Q8U526.3|	0.52	Agrobacterium fabrum str. C58	DNA translocase FtsK	NA	NA	NA	NA	6h	egg	5.01242	0	1.12663	0.922636	5.01242	4.36743	2.77366	1.80547	2.12477
HyS0069.22	sp|P0DB16.1|	1.7	Streptococcus pyogenes MGAS315	DNA translocase FtsK	XP_016126124.1 PREDICTED: uncharacterized protein LOC107584155 isoform X1 [Sinocyclocheilus grahami]	1.4e-47	NA	NA	7h	egg	21.1551	0	2.21358	12.3134	19.8176	21.1551	10.3613	2.35992	1.82652
HyS0038.17	sp|B1WAV2.1|	0.65	Xenopus tropicalis	DNA-binding protein RFX2	XP_028415023.1 uncharacterized protein LOC114538102 [Dendronephthya gigantea]	8.8e-58	NA	NA	24h	egg	6.00679	0	0.466259	2.09971	3.22125	3.91987	6.00679	4.0281	2.88241
HyS0012.152	sp|P38935.3|	9.69e-14	Homo sapiens	DNA-binding protein SMUBP-2	XP_004209543.1 PREDICTED: DNA-binding protein SMUBP-2-like, partial [Hydra vulgaris]	2.9e-12	NA	NA	egg	72h	9.84298	9.84298	6.76032	1.06341	2.79436	4.56538	1.83064	1.59652	0.702969
HyS0034.111	sp|A0A0G2L7I0.1|	0.86	Danio rerio	DNA-dependent metalloprotease SPRTN	NA	NA	NA	NA	egg	72h	32.6022	32.6022	12.5511	12.0549	6.23122	12.7014	5.62378	2.57302	0.553689
HyS0015.124	sp|Q54IZ9.1|	0.23	Dictyostelium discoideum	DNA-directed RNA polymerase III subunit rpc2	AFK76348.1 toxin TX1 [Aurelia aurita]	4.4e-05	NA	NA	5h	72h	6.70992	3.4619	3.58991	6.70992	3.89691	4.74657	0.07983	0.393327	0
HyS0010.347	sp|A1CZP6.1|	0.12	Aspergillus fischeri NRRL 181	DNA-directed RNA polymerase III subunit rpc3	NP_001267870.1 uncharacterized LOC100205786 precursor [Hydra vulgaris]	1.1e-09	NA	NA	24h	egg	44.2346	0	0	0	0	0.657565	44.2346	2.63928	1.87244
HyS0111.2	sp|A6QEJ4.1|	5.4	Staphylococcus aureus subsp. aureus str. Newman	DNA-directed RNA polymerase subunit beta	XP_028418904.1 uncharacterized protein LOC114544474 [Dendronephthya gigantea]	1e-63	NA	NA	7h	egg	5.02231	0	0.486756	2.21724	4.30359	5.02231	3.8416	3.11365	2.3205
HyS0016.313	sp|Q11QA5.1|	0.9	Cytophaga hutchinsonii ATCC 33406	DNA-directed RNA polymerase subunit beta	NA	NA	NA	NA	24h	5h	31.5656	0.165481	0.276402	0	4.76725	9.03778	31.5656	9.67517	4.15346
HyS0022.10	sp|Q11HB3.1|	1.7	Chelativorans sp. BNC1	DNA-directed RNA polymerase subunit beta	NA	NA	NA	NA	48h	egg	73.3003	0.0766451	0.154745	0.421707	0.835616	0.427716	42.012	73.3003	12.4387
HyS0012.19	sp|B8G1V8.1|	2.5	Desulfitobacterium hafniense DCB-2	DNA-directed RNA polymerase subunit beta	NA	NA	NA	NA	48h	5h	25.506	0.238693	0.056107	0	0	0.22863	0	25.506	12.3663
HyS0012.21	sp|B8G1V8.1|	2.5	Desulfitobacterium hafniense DCB-2	DNA-directed RNA polymerase subunit beta	NA	NA	NA	NA	48h	5h	25.506	0.238693	0.056107	0	0	0.22863	0	25.506	12.3663
HyS0125.9	sp|Q1LSX6.1|	0.88	Baumannia cicadellinicola str. Hc (Homalodisca coagulata)	DNA-directed RNA polymerase subunit beta'	XP_022777943.1 uncharacterized protein LOC111319433 [Stylophora pistillata]	0.00012	NA	NA	48h	egg	26.3916	0	1.33601	6.33946	8.73957	11.1902	17.4715	26.3916	19.9137
HyS0005.405	sp|P0C504.1|	0.27	Oryza sativa	DNA-directed RNA polymerase subunit beta'	NA	NA	NA	NA	72h	egg	18.5874	0	0.1645	0.54993	0	0.281208	13.5753	16.7291	18.5874
HyS0004.270	sp|F4IVL6.1|	1.9	Arabidopsis thaliana	DnaJ homolog subfamily C GRV2	NA	NA	NA	NA	48h	egg	12.8593	0	0	0	0	0.274591	10.1034	12.8593	12.4807
HyS0004.263	sp|F4IVL6.1|	0.9	Arabidopsis thaliana	DnaJ homolog subfamily C GRV2	NA	NA	NA	NA	48h	5h	9.20913	0.0211597	0.05587	0	0	0	6.20615	9.20913	6.67546
HyS0056.41	sp|A9ULE9.1|	2.18e-30	Xenopus tropicalis	DnaJ homolog subfamily C member 22	XP_004210067.1 PREDICTED: dnaJ homolog subfamily C member 22-like [Hydra vulgaris]	1.2e-122	DnaJ like protein subfamily C member 22	NA	24h	5h	20.5533	0.0289041	0.0357327	0	0.212624	0.454774	20.5533	9.44063	8.23996
HyS0015.235	sp|Q05052.1|	0.33	Canis lupus familiaris	Dolichyl-diphosphooligosaccharide--protein glycosyltransferase 48 kDa subunit	EKC22789.1 hypothetical protein CGI_10001480 [Crassostrea gigas]	3.8e-28	NA	NA	6h	egg	6.28632	0.317292	1.31837	4.6715	6.28632	4.93921	3.89769	1.20874	1.2184
HyS0037.75	sp|E7EM37.1|	1.4	Caenorhabditis elegans	Dopamine receptor 2	NA	NA	NA	NA	48h	5h	76.7131	0.392319	0.093689	0	0	0.190692	36.4333	76.7131	63.4755
HyS0083.27	sp|Q18775.2|	8.75e-05	Caenorhabditis elegans	Dopamine receptor 4	XP_020632029.1 adrenocorticotropic hormone receptor-like [Orbicella faveolata]	2.2e-06	NA	NA	egg	72h	52.3633	52.3633	44.4038	27.2441	16.1981	11.3312	2.34871	1.54608	0.863824
HyS0024.253	sp|Q18775.2|	2.55e-11	Caenorhabditis elegans	Dopamine receptor 4	RMX43233.1 hypothetical protein pdam_00014558 [Pocillopora damicornis]	3.8e-11	NA	NA	24h	egg	7.47595	0	0	0	0	0.0369886	7.47595	4.34925	5.20638
HyS0033.215	sp|Q6PAL1.2|	0.15	Mus musculus	Draxin	XP_002167329.2 PREDICTED: uncharacterized protein LOC100215052 [Hydra vulgaris]	1.7e-09	NA	NA	7h	egg	24.3024	0.0650403	0.744695	2.18478	8.20032	24.3024	16.4608	1.23684	2.18898
HyS0004.419	sp|Q8VDR7.2|	3.05e-06	Mus musculus	dTDP-D-glucose 4,6-dehydratase	XP_012562887.1 PREDICTED: uncharacterized protein LOC105847697 [Hydra vulgaris]	2.9e-99	NA	NA	7h	48h	6.63882	0.0143784	0.0201563	0.541017	2.73548	6.63882	0.139655	0	0.0263394
HyS0114.23	sp|B7VJT5.1|	0.052	Vibrio atlanticus LGP32	Dual-specificity RNA methyltransferase RlmN	XP_012558924.1 PREDICTED: uncharacterized protein LOC105845569, partial [Hydra vulgaris]	6.9e-63	NA	NA	5h	egg	21.865	0	4.92879	21.865	9.39837	9.63551	8.72035	3.0053	2.51179
HyS0031.7	sp|P13496.2|	1.51e-10	Drosophila melanogaster	Dynactin subunit 1	XP_021365750.1 uncharacterized protein LOC110458396 [Mizuhopecten yessoensis]	3.1e-14	NA	NA	24h	egg	28.5524	0.272208	0.283846	0.667358	0.449023	0.339253	28.5524	15.1409	13.8437
HyS0044.73	sp|D3ZCM9.1|	0.005	Rattus norvegicus	Dynein axonemal assembly factor 3	XP_012559205.1 PREDICTED: uncharacterized protein LOC100197306 [Hydra vulgaris]	1.8e-06	NA	NA	24h	egg	23.5106	0.48994	0.933744	0.915256	6.15215	6.40707	23.5106	12.4313	3.94075
HyS0372.7	sp|P0C6F1.1|	7.12e-54	Mus musculus	Dynein axonemal heavy chain 2	PFX24743.1 Dynein heavy chain domain-containing protein 1 [Stylophora pistillata]	4.5e-93	NA	NA	24h	6h	9.95096	0.695503	0.707862	1.46852	0.434306	0.748491	9.95096	5.78348	5.27034
HyS0001.240	sp|Q8IID4.1|	1.3	Plasmodium falciparum 3D7	Dynein heavy chain-like protein 2	XP_002158660.2 PREDICTED: uncharacterized protein LOC100204188 [Hydra vulgaris]	1.7e-93	NA	NA	24h	7h	26.0876	2.47582	1.07377	0.77411	0.960882	0.69067	26.0876	15.7515	8.27223
HyS0035.24	sp|Q8IID4.1|	0.11	Plasmodium falciparum 3D7	Dynein heavy chain-like protein 2	NA	NA	NA	NA	72h	5h	7.60983	0.0109209	0.016634	0	0	0.119847	0.205966	6.51749	7.60983
HyS0004.468	sp|P34036.2|	1.3	Dictyostelium discoideum	Dynein heavy chain, cytoplasmic	NA	NA	NA	NA	24h	egg	20.1804	0	0	1.29862	0	0.139529	20.1804	11.3666	4.48723
HyS0049.140	sp|Q9D5I4.1|	2.19e-15	Mus musculus	Dynein light chain Tctex-type 5	XP_021468923.1 tctex1 domain-containing protein 1-like [Oncorhynchus mykiss]	5.3e-12	NA	NA	24h	4h	11.6041	0.0164654	0	0	0	0	11.6041	8.14486	6.66256
HyS0005.407	sp|Q5VV43.1|	0.000479	Homo sapiens	Dyslexia-associated protein KIAA0319	XP_002170533.1 PREDICTED: uncharacterized protein LOC100199026 [Hydra vulgaris]	9.1e-56	NA	NA	24h	egg	74.948	0	0.054425	0	0	0.402853	74.948	53.2581	30.134
HyS0020.155	sp|Q5VV43.1|	0.000269	Homo sapiens	Dyslexia-associated protein KIAA0319	XP_002155707.1 PREDICTED: uncharacterized protein LOC100210596 [Hydra vulgaris]	3.1e-259	NA	NA	24h	4h	13.9547	0.008916	0	0	0	0.0080213	13.9547	11.5452	4.06027
HyS0018.258	sp|Q5SZV5.1|	0.02	Mus musculus	Dyslexia-associated protein KIAA0319 homolog	XP_002162417.1 PREDICTED: uncharacterized protein LOC100212358 [Hydra vulgaris]	2e-60	NA	NA	24h	egg	145.162	0	0.328162	0.377237	0.250861	0.611174	145.162	101.101	39.4789
HyS0022.154	sp|Q5SZV5.1|	0.007	Mus musculus	Dyslexia-associated protein KIAA0319 homolog	XP_012559240.1 PREDICTED: uncharacterized protein LOC100202149 isoform X1 [Hydra vulgaris]	1.5e-59	NA	NA	24h	7h	86.6548	0.826932	1.38611	1.90709	0.854369	0.321692	86.6548	82.3041	47.486
HyS0028.197	sp|P0CI71.1|	0.00031	Rattus norvegicus	Dyslexia-associated protein KIAA0319 homolog	XP_004205719.2 PREDICTED: putative uncharacterized protein DDB_G0282133 [Hydra vulgaris]	4.1e-21	NA	NA	48h	5h	19.8167	0.00705465	0.0125258	0	0.0961157	0.0202521	16.4403	19.8167	4.61041
HyS0044.164	sp|Q8IZA0.2|	0.19	Homo sapiens	Dyslexia-associated protein KIAA0319-like protein	XP_004210897.2 PREDICTED: uncharacterized protein LOC101240327 [Hydra vulgaris]	2.5e-199	NA	NA	24h	5h	14.1003	0.0869818	0.0285824	0	0.094026	0.0401072	14.1003	11.8479	5.25824
HyS0017.160	sp|Q29243.2|	0.082	Sus scrofa	Dystroglycan 1	NA	NA	NA	NA	24h	5h	17.5919	0.105401	0.259908	0	0.193386	0.110037	17.5919	14.2178	8.88608
HyS0012.193	sp|Q95LG1.1|	1.9	Equus caballus	E-selectin	NA	NA	NA	NA	48h	egg	23.3688	0	0	0	0	0.210418	11.7535	23.3688	15.0712
HyS0021.191	sp|Q9HCI6.2|	1e-10	Homo sapiens	E3 SUMO-protein ligase KIAA1586	XP_022338339.1 E3 SUMO-protein ligase KIAA1586-like isoform X1 [Crassostrea virginica]	6.2e-72	NA	NA	24h	egg	7.22871	0.0064238	0.127931	0.358829	5.5883	6.79983	7.22871	2.98113	1.76877
HyS0101.2	sp|A0A0B4K7J2.1|	0.67	Drosophila melanogaster	E3 SUMO-protein ligase RanBP2	XP_020910620.1 uncharacterized protein LOC110248432 [Exaiptasia pallida]	3.8e-17	NA	NA	24h	6h	9.02857	0.971538	0.460929	1.79579	0	1.04296	9.02857	6.87992	6.50772
HyS0018.50	sp|F4JP52.1|	0.02	Arabidopsis thaliana	E3 ubiquitin ligase PARAQUAT TOLERANCE 3	XP_002162549.3 PREDICTED: uncharacterized protein LOC100212097 [Hydra vulgaris]	9.8e-29	NA	NA	24h	5h	49.2298	0.0128433	0.0407744	0	0	0	49.2298	41.3768	14.4213
HyS0087.66	sp|Q86Y13.2|	4.93e-07	Homo sapiens	E3 ubiquitin-protein ligase DZIP3	XP_012553574.1 PREDICTED: putative uncharacterized protein DDB_G0282133 [Hydra vulgaris]	4.6e-67	NA	NA	24h	egg	8.80087	0	0.627128	0.874653	0.772833	0.843904	8.80087	4.87606	3.14996
HyS0003.20	sp|Q9ULT8.4|	0.49	Homo sapiens	E3 ubiquitin-protein ligase HECTD1	XP_012559409.1 PREDICTED: E3 ubiquitin-protein ligase HECTD1-like isoform X1 [Hydra vulgaris]	1.7e-14	NA	NA	6h	24h	22.7397	15.4123	9.33698	1.47077	22.7397	1.20748	0	0.25308	0.096207
HyS0055.122	sp|Q9ULT8.4|	0.25	Homo sapiens	E3 ubiquitin-protein ligase HECTD1	NA	NA	NA	NA	48h	6h	7.02889	0.535082	1.84849	0.566555	0.379667	0.68103	0.964052	7.02889	6.48844
HyS0019.174	sp|Q0VD59.1|	0.009	Bos taurus	E3 ubiquitin-protein ligase MARCHF8	XP_012563823.1 PREDICTED: uncharacterized protein LOC105848313 [Hydra vulgaris]	5.3e-34	NA	NA	48h	egg	10.0604	0	0.0346787	0.154268	0.406637	0.183706	8.54215	10.0604	7.50945
HyS0007.318	sp|O15344.1|	1.98e-11	Homo sapiens	E3 ubiquitin-protein ligase Midline-1	XP_028392236.1 E3 ubiquitin-protein ligase TRIM33-like [Dendronephthya gigantea]	2.9e-16	NA	NA	24h	egg	5.27686	0.313363	0.691274	0.826673	1.09185	1.65376	5.27686	3.2972	2.14204
HyS1845.1	sp|Q8LPN7.1|	6.82e-07	Arabidopsis thaliana	E3 ubiquitin-protein ligase RING1-like	XP_015640871.1 E3 ubiquitin-protein ligase BIG BROTHER [Oryza sativa Japonica Group]	8.5e-08	RING-type domain-containing protein	NA	7h	egg	19.3708	0.0933894	0.20235	1.09344	7.67055	19.3708	15.4489	8.16472	7.2141
HyS0021.133	sp|Q9D0C1.1|	4.04e-07	Mus musculus	E3 ubiquitin-protein ligase RNF115	XP_002493855.1 Hypothetical protein PAS_chr4_0425 [Komagataella phaffii GS115]	7.2e-07	RING-type domain-containing protein	NA	24h	egg	11.2263	0	0	0	0.383528	2.64407	11.2263	4.87395	3.71753
HyS0034.28	sp|Q9NWF9.3|	3.5	Homo sapiens	E3 ubiquitin-protein ligase RNF216	NA	NA	NA	NA	24h	egg	6.16693	0	0.106124	0	0	0.932639	6.16693	3.34176	1.56222
HyS0044.141	sp|G0S9J5.2|	7.36e-05	Thermochaetoides thermophila DSM 1495	E3 ubiquitin-protein ligase RSP5	XP_015760172.1 PREDICTED: uncharacterized protein LOC107339408 isoform X1 [Acropora digitifera]	8.8e-17	NA	NA	24h	egg	5.40287	0	0.858127	1.52543	4.345	3.98402	5.40287	4.23083	3.42203
HyS0168.13	sp|Q9P4Z1.4|	2.8e-06	Neurospora crassa OR74A	E3 ubiquitin-protein ligase TOM1-like	XP_021347126.1 G2/M phase-specific E3 ubiquitin-protein ligase-like [Mizuhopecten yessoensis]	2.6e-20	NA	NA	24h	egg	6.30441	0	0.090348	1.79003	2.50549	2.95946	6.30441	5.11678	3.81407
HyS0067.77	sp|D3ZVM4.1|	3.89e-21	Rattus norvegicus	E3 ubiquitin-protein ligase TRIM71	XP_020908250.1 uncharacterized protein LOC110246272 [Exaiptasia pallida]	1.1e-21	NA	NA	7h	egg	14.3709	0	0.210972	2.82012	8.31226	14.3709	8.27305	6.25939	7.24298
HyS0074.33	sp|F1QJX5.2|	1	Danio rerio	E3 ubiquitin-protein ligase ubr3	NA	NA	NA	NA	24h	egg	15.8332	0	2.1064	13.3636	4.60353	15.1664	15.8332	12.1335	8.34555
HyS2843.1	sp|Q80TP3.2|	2.56e-11	Mus musculus	E3 ubiquitin-protein ligase UBR5	XP_012566904.1 PREDICTED: uncharacterized protein LOC100207024 [Hydra vulgaris]	2.5e-167	NA	NA	egg	72h	6.02368	6.02368	3.82007	1.20118	0.602899	2.57035	0.163291	0.177681	0.0936556
HyS0005.463	sp|F6UA42.2|	0.007	Xenopus tropicalis	E3 ubiquitin-protein ligase UHRF1	XP_028413266.1 uncharacterized protein LOC114536113 [Dendronephthya gigantea]	6.2e-41	NA	NA	24h	egg	24.8472	0	0.777849	3.04905	3.73726	8.67171	24.8472	23.872	19.4671
HyS0044.142	sp|Q9SCQ2.1|	0.037	Arabidopsis thaliana	E3 ubiquitin-protein ligase UPL7	XP_015777456.1 PREDICTED: uncharacterized protein LOC107355385 [Acropora digitifera]	2.2e-13	NA	NA	7h	egg	42.3323	0	3.07265	4.571	32.3395	42.3323	29.3209	28.0131	27.003
HyS0007.29	sp|P09722.2|	1.6	Human herpesvirus 5 strain AD169	Early nuclear protein HWLF1	NA	NA	NA	NA	7h	72h	15.2101	7.41186	7.22043	4.25232	7.97225	15.2101	2.3306	1.52706	0.928323
HyS0002.150	sp|Q5CZK6.1|	1.2	Pan troglodytes	Early placenta insulin-like peptide	XP_022782211.1 uncharacterized protein LOC111323175 [Stylophora pistillata]	0.00035	Putative outer membrane protein pmp6	NA	egg	48h	7.78006	7.78006	1.51769	2.0327	2.37826	0.877113	0.583793	0.319313	0.554225
HyS0044.160	sp|Q6P6T4.1|	3.51e-112	Rattus norvegicus	Echinoderm microtubule-associated protein-like 2	XP_012554414.1 PREDICTED: echinoderm microtubule-associated protein-like 4 isoform X2 [Hydra vulgaris]	3.1e-201	NA	NA	72h	4h	19.4054	0.073507	0.047079	0.0919186	0.181255	0.0939455	1.67103	15.5943	19.4054
HyS0100.26	sp|Q3UMY5.1|	1.24e-45	Mus musculus	Echinoderm microtubule-associated protein-like 4	XP_012561811.1 PREDICTED: echinoderm microtubule-associated protein-like 3 [Hydra vulgaris]	1.2e-52	NA	NA	4h	72h	12.9785	4.97583	12.9785	9.00461	8.55743	8.98917	0.864716	0.753564	0.745951
HyS0009.22	sp|B3EWZ8.1|	1.88e-14	Acropora millepora	Ectin	XP_002168624.2 PREDICTED: uncharacterized protein LOC100215247 [Hydra vulgaris]	5.2e-21	SCP domain-containing protein	NA	24h	4h	78.2678	0.0597547	0	0	0	0.220816	78.2678	38.3233	14.9279
HyS0002.432	sp|B3EWZ8.1|	1.02e-21	Acropora millepora	Ectin	XP_012555258.1 PREDICTED: uncharacterized protein LOC100198915 isoform X2 [Hydra vulgaris]	4.5e-67	SCP domain-containing protein	NA	24h	egg	18.3676	0	0.0369329	0.219755	0	0.26323	18.3676	12.7614	4.76159
HyS0005.103	sp|P90754.1|	2.2	Caenorhabditis elegans	Ectonucleotide pyrophosphatase/phosphodiesterase C27A7.1	NA	NA	NA	NA	24h	egg	107.448	0	0	0	0.872528	2.62718	107.448	29.1455	25.9633
HyS0015.195	sp|Q9EQG7.3|	6.71e-64	Mus musculus	Ectonucleotide pyrophosphatase/phosphodiesterase family member 5	XP_004207862.1 PREDICTED: bis(5'-adenosyl)-triphosphatase enpp4-like [Hydra vulgaris]	2.9e-96	NA	NA	24h	egg	44.7706	0	0.068909	0.819443	5.54639	28.6819	44.7706	27.1202	26.4272
HyS0012.259	sp|Q6P1E8.2|	2.6e-19	Mus musculus	EF-hand calcium-binding domain-containing protein 6	XP_020898629.1 EF-hand calcium-binding domain-containing protein 6-like [Exaiptasia pallida]	4.5e-150	NA	NA	24h	5h	26.5204	1.48318	1.18609	0.919324	1.96573	1.99586	26.5204	13.8331	10.8101
HyS2072.1	sp|Q5THR3.1|	1.58e-76	Homo sapiens	EF-hand calcium-binding domain-containing protein 6	XP_027049832.1 EF-hand calcium-binding domain-containing protein 6-like [Pocillopora damicornis]	8.7e-197	NA	NA	24h	5h	20.0934	1.10037	0.821505	0.166818	0.27403	0.39866	20.0934	9.91225	8.54433
HyS0050.81	sp|Q6NR09.1|	4.77e-14	Drosophila melanogaster	EGFR adapter protein	XP_012557558.1 PREDICTED: uncharacterized protein LOC105844930 [Hydra vulgaris]	9.5e-59	NA	NA	egg	5h	11.3288	11.3288	4.73768	0	0	1.00269	1.0096	0.379261	0.867229
HyS0135.4	sp|Q8N3D4.2|	0.56	Homo sapiens	EH domain-binding protein 1-like protein 1	PFX14994.1 hypothetical protein AWC38_SpisGene20812 [Stylophora pistillata]	6.7e-05	NA	NA	egg	72h	187.834	187.834	103.734	116.079	78.9587	40.5853	1.52471	0.83735	0.575013
HyS0047.138	sp|Q9P2K8.3|	2.55e-34	Homo sapiens	eIF-2-alpha kinase GCN2	XP_012561030.1 PREDICTED: eukaryotic translation initiation factor 2-alpha kinase 4-like [Hydra vulgaris]	3.2e-63	NA	NA	4h	72h	6.30487	4.85244	6.30487	5.20576	4.69619	5.33344	3.02666	1.33157	0.988739
HyS0064.89	sp|Q8IUD2.1|	0.047	Homo sapiens	ELKS/Rab6-interacting/CAST family member 1	XP_011442785.1 PREDICTED: uncharacterized protein LOC105339080 [Crassostrea gigas]	0.00036	NA	NA	24h	egg	58.3337	0.00468523	1.58622	6.75873	17.0007	11.4246	58.3337	40.179	37.02
HyS0087.65	sp|A5VB59.1|	0.81	Rhizorhabdus wittichii RW1	Elongation factor 4	NA	NA	NA	NA	72h	egg	19.0195	0	0	0	0.854369	0.38603	0.461547	15.2544	19.0195
HyS0015.67	sp|Q748Y8.1|	0.67	Geobacter sulfurreducens PCA	Elongation factor G 2	XP_022818632.1 uncharacterized protein LOC111351094 [Spodoptera litura]	8.9e-06	NA	NA	5h	egg	14.3205	0	2.10489	14.3205	1.37724	3.01661	2.487	1.53082	1.24646
HyS0028.28	sp|B8MJJ5.1|	0.33	Talaromyces stipitatus ATCC 10500	Elongation factor G, mitochondrial	NA	NA	NA	NA	5h	egg	5.64386	0.638654	1.26076	5.64386	0.970364	2.13867	1.76638	1.88045	1.60633
HyS0068.48	sp|Q98SP8.2|	0.84	Xenopus laevis	Embryonic polyadenylate-binding protein A	NA	NA	NA	NA	24h	5h	19.3491	4.38973	3.27961	0	3.16443	7.10245	19.3491	17.6137	13.3457
HyS0044.50	sp|Q6GR16.1|	1.14e-14	Xenopus laevis	Embryonic polyadenylate-binding protein B	XP_015751591.1 PREDICTED: LOW QUALITY PROTEIN: polyadenylate-binding protein 4-like [Acropora digitifera]	4.6e-11	NA	NA	egg	6h	10.4603	10.4603	3.31048	0.871422	0	0.0908095	0.162897	0	0
HyS0034.67	sp|Q8X5L9.1|	0.77	Escherichia coli O157:H7	Endoglucanase	NA	NA	NA	NA	egg	48h	7.62597	7.62597	6.05351	3.55072	3.86556	1.93847	1.03059	0.599837	1.44576
HyS0034.62	sp|Q8X5L9.1|	0.89	Escherichia coli O157:H7	Endoglucanase	NA	NA	NA	NA	5h	6h	10.4973	9.80747	8.90407	10.4973	0	1.97961	1.31864	0.6402	0.204455
HyS0062.45	sp|A8YTJ4.1|	0.006	Lactobacillus helveticus DPC 4571	Endonuclease MutS2	RMX59603.1 hypothetical protein pdam_00003622 [Pocillopora damicornis]	6.6e-33	NA	NA	egg	72h	61.6899	61.6899	51.3323	33.5342	38.783	58.0281	9.02909	1.41839	0.674174
HyS0070.58	sp|Q69LX2.2|	0.33	Oryza sativa Japonica Group	Endoribonuclease Dicer homolog 2b	NA	NA	NA	NA	6h	5h	23.849	0.0697483	0.108014	0	23.849	16.5704	2.58142	1.88414	3.25043
HyS0382.1	sp|A5V1W0.1|	0.49	Roseiflexus sp. RS-1	Enolase	NA	NA	NA	NA	7h	egg	24.6077	0	0.148012	2.80105	18.6242	24.6077	18.2729	9.67001	5.87476
HyS0084.35	sp|B3WCW7.1|	1.6	Lacticaseibacillus casei BL23	Enolase	NA	NA	NA	NA	24h	egg	5.07841	0	0.108352	0	4.19913	3.58992	5.07841	2.48364	3.72534
HyS0014.98	sp|B0RH60.1|	0.26	Clavibacter michiganensis subsp. sepedonicus	Enolase	XP_023321044.1 uncharacterized protein LOC111695829 isoform X1 [Eurytemora affinis]	1.2e-12	NA	NA	48h	5h	5.54887	0.193818	0.123411	0	0	0.475619	1.10235	5.54887	4.96795
HyS0001.24	sp|P09298.1|	1	Human herpesvirus 3 strain Dumas	Envelope glycoprotein M	NA	NA	NA	NA	6h	egg	8.40386	0	0.810431	2.67884	8.40386	7.28236	7.89603	7.58026	6.41373
HyS1023.3	sp|P09298.1|	1	Human herpesvirus 3 strain Dumas	Envelope glycoprotein M	NA	NA	NA	NA	6h	egg	8.40386	0	0.810431	2.67884	8.40386	7.28236	7.89603	7.58026	6.41373
HyS0006.194	sp|P09298.1|	0.16	Human herpesvirus 3 strain Dumas	Envelope glycoprotein M	NA	NA	NA	NA	24h	egg	11.2862	0	0.841435	0	6.40681	10.9656	11.2862	10.5243	10.7021
HyS0026.176	sp|P28693.3|	2.72e-22	Gallus gallus	Ephrin type-B receptor 2	NP_001296582.1 ephrin type-B receptor 1-B-like [Hydra vulgaris]	6e-20	NA	NA	24h	5h	14.5849	0.0237479	0.0147803	0	0	0.15648	14.5849	14.5314	9.2189
HyS0021.259	sp|Q7TQA3.1|	9.99e-08	Mus musculus	Epidermal retinol dehydrogenase 2	XP_535080.2 epidermal retinol dehydrogenase 2 [Canis lupus familiaris]	0.00027	NA	NA	5h	7h	23.7827	16.1493	9.16535	23.7827	8.74225	0	5.51355	6.93449	1.98708
HyS0006.142	sp|P54849.3|	8.05e-15	Homo sapiens	Epithelial membrane protein 1	RIA79565.1 hypothetical protein C1645_840398 [Glomus cerebriforme]	4.2e-48	NA	NA	48h	4h	11.4436	0.0371956	0.0199104	0.138327	0.0910946	0.109659	2.78267	11.4436	10.1431
HyS0028.199	sp|P54851.1|	2.78e-09	Homo sapiens	Epithelial membrane protein 2	XP_012561773.1 PREDICTED: epithelial membrane protein 1-like [Hydra vulgaris]	2.1e-15	NA	NA	24h	4h	761.332	0.036303	0	0	1.408	0.881443	761.332	583.894	412.743
HyS0017.88	sp|F1QIK8.2|	3.18e-06	Danio rerio	Epithelial membrane protein 2	XP_012561773.1 PREDICTED: epithelial membrane protein 1-like [Hydra vulgaris]	6.1e-08	NA	NA	72h	6h	75.9221	0.944466	0.32618	0.87958	0	1.76609	0.656462	58.2891	75.9221
HyS0040.190	sp|Q2NKU9.1|	2.9	Bos taurus	Epithelial membrane protein 2	NA	NA	NA	NA	72h	egg	16.4502	0.15922	0.973989	3.96171	3.18106	1.73346	8.42056	13.5923	16.4502
HyS0051.105	sp|Q8NBI5.2|	2.73e-09	Homo sapiens	Equilibrative nucleobase transporter 1	XP_012564043.1 PREDICTED: solute carrier family 43 member 3-like, partial [Hydra vulgaris]	9.4e-08	NA	NA	24h	egg	13.0901	0	0	0	0	0	13.0901	2.55793	2.69327
HyS0017.312	sp|P81439.2|	1.21e-13	Actinia equina	Equistatin	XP_012563175.1 PREDICTED: uncharacterized protein LOC100201986 [Hydra vulgaris]	0	NA	NA	24h	5h	15.8849	0.0330898	0.030161	0	0	0.0094701	15.8849	12.8726	2.75011
HyS0122.2	sp|Q96RT1.2|	7.3	Homo sapiens	Erbin	NA	NA	NA	NA	24h	4h	41.798	0.0260422	0	0	0	0	41.798	25.9248	15.1408
HyS0310.6	sp|Q6GQV7.1|	0	Mus musculus	Erythroid differentiation-related factor 1	XP_002154678.3 PREDICTED: erythroid differentiation-related factor 1-like [Hydra vulgaris]	1.7e-250	Erythroid differentiation regulatory factor 1	EDRF1	egg	5h	12.6461	12.6461	1.08159	0.607101	2.2798	4.00932	2.7145	2.35261	2.20065
HyS0014.318	sp|Q5QUE2.1|	1.3	Idiomarina loihiensis L2TR	Erythronate-4-phosphate dehydrogenase	NA	NA	NA	NA	7h	5h	5.5355	1.95859	2.9757	0.948429	2.72632	5.5355	5.07742	3.06645	2.32495
HyS0016.296	sp|Q9U3I4.1|	0.000428	Caenorhabditis elegans	Essential MCU regulator, mitochondrial	AAX31063.1 SJCHGC09773 protein [Schistosoma japonicum]	6.9e-05	NA	NA	24h	5h	250.662	0.943989	0.6944	0	0	2.01782	250.662	149.308	125.85
HyS0023.306	sp|Q41583.1|	0.15	Triticum aestivum	Eukaryotic translation initiation factor isoform 4G-2	XP_002155136.1 PREDICTED: uncharacterized protein LOC100212331 [Hydra vulgaris]	7.2e-06	NA	NA	24h	5h	253.088	0.212563	0.248963	0	0	0.063396	253.088	189.669	96.1149
HyS0063.24	sp|Q95135.1|	0.27	Bos taurus	Excitatory amino acid transporter 3	NA	NA	NA	NA	48h	egg	12.1018	0	0	0	0.736976	0.344059	4.39888	12.1018	8.71942
HyS0008.11	sp|B9L5W5.1|	0.14	Nautilia profundicola AmH	Exodeoxyribonuclease 7 large subunit	XP_002161090.3 PREDICTED: uncharacterized protein LOC100202793 [Hydra vulgaris]	4.3e-66	NA	NA	24h	4h	36.315	0.0126712	0	0	0	0	36.315	31.6624	16.3956
HyS0092.1	sp|Q5X6S7.1|	0.2	Legionella pneumophila str. Paris	Exodeoxyribonuclease 7 large subunit	NA	NA	NA	NA	24h	egg	34.3069	0	2.92733	10.054	19.0159	25.5401	34.3069	15.437	13.9079
HyS1665.2	sp|Q8EC50.1|	4.2	Shewanella oneidensis MR-1	Exodeoxyribonuclease 7 large subunit	NA	NA	NA	NA	48h	egg	6.99809	0	1.2e-07	0	6.2e-05	2.65166	3.8492	6.99809	6.06733
HyS0042.197	sp|Q4WUV9.2|	4.3	Aspergillus fumigatus Af293	Exportin-T	NA	NA	NA	NA	5h	24h	5.6204	3.8383	4.84612	5.6204	1.02493	2.89129	0.281369	1.58696	0.638918
HyS0479.5	sp|P48442.1|	7.84e-79	Rattus norvegicus	Extracellular calcium-sensing receptor	XP_012553619.1 PREDICTED: metabotropic glutamate receptor 3-like isoform X1 [Hydra vulgaris]	1.6e-238	NA	NA	egg	4h	5.60381	5.60381	0.662733	2.16559	2.8413	2.1638	1.63365	1.37708	1.02911
HyS0006.317	sp|P41180.3|	1.29e-39	Homo sapiens	Extracellular calcium-sensing receptor	XP_002170612.2 PREDICTED: extracellular calcium-sensing receptor-like [Hydra vulgaris]	2.2e-130	NA	NA	24h	7h	37.6752	3.56614	3.23956	2.37401	0.781074	0.68584	37.6752	18.8033	13.7338
HyS1505.2	sp|P19363.2|	0.004	Artemia sp.	Extracellular globin-E1	XP_012563352.1 PREDICTED: uncharacterized protein LOC105848003 [Hydra vulgaris]	5.1e-25	NA	NA	24h	egg	32.5928	0	0	0	0	0	32.5928	13.9084	11.3205
HyS0042.44	sp|Q9UK96.3|	1.8	Homo sapiens	F-box only protein 10	NA	NA	NA	NA	24h	egg	11.596	0	0.158986	6.02745	2.07707	3.62601	11.596	8.69642	9.15746
HyS0001.51	sp|Q0WQM8.1|	0.65	Arabidopsis thaliana	F-box protein At1g53790	NA	NA	NA	NA	24h	4h	5.44067	0.0895273	0	0	0	0	5.44067	3.14072	2.49843
HyS0028.162	sp|B1H1X1.1|	9.48e-07	Xenopus laevis	F-box/LRR-repeat protein 17	NA	NA	NA	NA	48h	egg	167.332	0	0	0	0	0.0317848	152.382	167.332	104.206
HyS0032.7	sp|A0A2U8U2L4.1|	0.75	Sarocladium sp. 'schorii'	FAD-dependent monooxygenase asL4	NA	NA	NA	NA	72h	egg	69.2856	0	0.0679505	0	0	0.952683	9.56872	62.7498	69.2856
HyS0187.5	sp|Q5AUY3.1|	0.3	Aspergillus nidulans FGSC A4	FAD-dependent monooxygenase dbaB	XP_012562355.1 PREDICTED: uncharacterized protein LOC105847359 [Hydra vulgaris]	1.5e-19	NA	NA	7h	egg	13.0399	0	0.088578	0	1.43944	13.0399	1.07028	0.0993365	0.0967325
HyS0004.467	sp|Q95RI5.1|	0.5	Drosophila melanogaster	Failed axon connections	XP_002157468.2 PREDICTED: uncharacterized protein LOC100209184 [Hydra vulgaris]	1.4e-35	NA	NA	72h	egg	22.0295	0.76142	1.15023	0.974087	3.57874	3.88849	17.7724	17.7016	22.0295
HyS0025.91	sp|Q9VW71.3|	9.5e-24	Drosophila melanogaster	Fat-like cadherin-related tumor suppressor homolog	XP_012558338.1 PREDICTED: uncharacterized protein LOC100214881, partial [Hydra vulgaris]	1.9e-104	NA	NA	24h	egg	5.84671	0.19066	0.430505	0.959939	0.77831	0.26473	5.84671	4.08884	3.09822
HyS0035.144	sp|K4CF70.1|	0.73	Solanum lycopersicum	Fatty acid hydroperoxide lyase, chloroplastic	NA	NA	NA	NA	48h	5h	8.76041	0.23897	0.396813	0	0	0.299948	3.75392	8.76041	8.04762
HyS0018.41	sp|Q91X85.2|	1.98e-16	Mus musculus	Feline leukemia virus subgroup C receptor-related protein 2	XP_012553896.1 PREDICTED: feline leukemia virus subgroup C receptor-related protein 1-like [Hydra vulgaris]	6.3e-40	NA	NA	7h	egg	457.813	0.0903502	11.0746	36.8976	248.337	457.813	7.21015	1.10467	1.62206
HyS0001.94	sp|Q8C0V9.2|	7.05e-06	Mus musculus	FERM domain-containing protein 6	XP_013920377.1 PREDICTED: FERM domain-containing protein 1 isoform X2 [Thamnophis sirtalis]	5.5e-06	NA	NA	24h	5h	11.0316	0.0122051	0.0129416	0	0	0	11.0316	7.23468	6.32233
HyS0064.12	sp|A6ZN61.1|	1.8	Saccharomyces cerevisiae YJM789	Ferric/cupric reductase transmembrane component 7	XP_028417721.1 uncharacterized protein LOC114542174 isoform X2 [Dendronephthya gigantea]	4.3e-39	NA	NA	6h	egg	5.16754	0	0.214904	0.893859	5.16754	4.98318	2.4686	1.9186	1.8142
HyS0022.237	sp|Q505K2.2|	0.12	Mus musculus	FHF complex subunit HOOK interacting protein 1A	NA	NA	NA	NA	72h	egg	23.5318	0.58445	0.990818	1.361	4.97053	8.60838	13.7194	23.3786	23.5318
HyS0358.2	sp|P02675.2|	9.92e-08	Homo sapiens	Fibrinogen beta chain	XP_023032122.1 angiopoietin-related protein 7-like [Drosophila willistoni]	5.2e-11	NA	NA	72h	egg	7.7995	0	0	0	0	0.0334838	0.542484	5.34276	7.7995
HyS0033.84	sp|P30141.1|	0.007	Streptococcus pyogenes	Fibrinogen- and Ig-binding protein	XP_002161762.2 PREDICTED: interaptin-like [Hydra vulgaris]	1.1e-57	NA	NA	24h	5h	6.62277	0.0047342	0.00797965	0	0	0.0639016	6.62277	4.45244	2.93129
HyS0078.38	sp|P61148.1|	4.73e-10	Mus musculus	Fibroblast growth factor 1	XP_015759178.1 PREDICTED: fibroblast growth factor 1-like isoform X2 [Acropora digitifera]	1.3e-22	NA	NA	24h	egg	55.9779	0	0.165827	1.50012	1.3368	1.2288	55.9779	35.6842	24.371
HyS0018.113	sp|P61148.1|	1.03e-08	Mus musculus	Fibroblast growth factor 1	XP_004206187.2 PREDICTED: fibroblast growth factor 17-like [Hydra vulgaris]	1.7e-25	NA	NA	24h	6h	13.0648	1.77045	1.86074	0.954247	0	0.949113	13.0648	2.31894	2.5293
HyS0053.166	sp|Q6I6M7.1|	1.86e-08	Cynops pyrrhogaster	Fibroblast growth factor 1	XP_004206032.2 PREDICTED: uncharacterized protein LOC101235893 [Hydra vulgaris]	3.3e-16	NA	NA	48h	egg	28.3733	0	0	0	0	0	1.68215	28.3733	15.0263
HyS0005.67	sp|Q9ESL8.2|	1.21e-15	Mus musculus	Fibroblast growth factor 16	XP_028405121.1 fibroblast growth factor 1-like [Dendronephthya gigantea]	2e-17	NA	NA	24h	7h	12.8753	0.186854	0.391029	0.832967	0.563871	0	12.8753	4.71665	4.57029
HyS0030.19	sp|P21781.1|	1.57e-11	Homo sapiens	Fibroblast growth factor 7	XP_015763087.1 PREDICTED: fibroblast growth factor 16-like [Acropora digitifera]	3.2e-13	NA	NA	24h	5h	67.6456	0.662805	1.32964	0	1.96864	2.49685	67.6456	56.6382	50.377
HyS0042.127	sp|Q3ZFI5.1|	5.9e-07	Didelphis albiventris	Fibroblast growth factor 9	XP_004206032.2 PREDICTED: uncharacterized protein LOC101235893 [Hydra vulgaris]	4.5e-20	NA	NA	7h	egg	105.607	0	0.336935	2.31478	31.2741	105.607	23.7763	28.0612	33.6866
HyS0090.25	sp|P21803.4|	1.71e-10	Mus musculus	Fibroblast growth factor receptor 2	XP_012566702.1 PREDICTED: myoblast growth factor receptor egl-15-like [Hydra vulgaris]	5.4e-32	NA	NA	24h	6h	9.57249	1.0117	1.18904	1.3965	0	0.276191	9.57249	5.10137	5.73815
HyS0067.52	sp|Q7T2H2.1|	7.24e-18	Gallus gallus	Fibroblast growth factor receptor-like 1	XP_012555850.1 PREDICTED: fibroblast growth factor receptor-like isoform X2 [Hydra vulgaris]	7.8e-110	NA	NA	7h	72h	12.7244	9.11605	9.8658	7.81846	7.56332	12.7244	0.699936	0.716866	0.557776
HyS0006.88	sp|Q9WTS8.2|	3.02e-35	Rattus norvegicus	Ficolin-1	XP_028411183.1 ryncolin-4-like isoform X1 [Dendronephthya gigantea]	4.9e-31	Fibrinogen C-terminal domain-containing protein (Fragment)	NA	72h	egg	22.5097	0	0	0	0	0	1.54029	15.0782	22.5097
HyS0052.142	sp|P35077.1|	0.68	Bordetella pertussis Tohama I	Filamentous hemagglutinin transporter protein FhaC	NA	NA	NA	NA	72h	4h	137.2	0.0724983	0	0	0	0	16.3968	125.314	137.2
HyS0014.279	sp|Q6AMR4.1|	1.3	Desulfotalea psychrophila LSv54	Flagellar assembly factor FliW 1	XP_012556721.1 PREDICTED: uncharacterized protein LOC105844534 [Hydra vulgaris]	7.1e-44	NA	NA	7h	egg	5.90397	0.0668222	0.51986	0.408483	1.90392	5.90397	3.42969	1.95257	1.48955
HyS0072.9	sp|B3PPM2.1|	1.8	Rhizobium etli CIAT 652	Flagellar P-ring protein	NA	NA	NA	NA	48h	5h	10.0637	0.474499	1.30914	0	0.312101	0.606048	8.05898	10.0637	7.86557
HyS0047.79	sp|A0A4D6Q415.1|	0.045	Crocosmia x crocosmiiflora	Flavonoid 3'-monooxygenase CYP75B137	NA	NA	NA	NA	24h	5h	732.009	0.105623	0.162932	0	0	0	732.009	556.534	459.136
HyS0120.41	sp|Q18225.2|	2.4	Caenorhabditis elegans	FLYWCH transcription factor 2	XP_028412660.1 uncharacterized protein LOC114535575 [Dendronephthya gigantea]	7.3e-17	NA	NA	48h	egg	6.78275	0	0.074198	0.855615	5.25322	6.41335	6.7362	6.78275	6.74632
HyS0051.139	sp|P08021.3|	0.012	Aplysia californica	FMRF-amide neuropeptides	NA	NA	NA	NA	48h	4h	106.062	0.372345	0.329845	2.29396	1.15325	1.69345	62.3884	106.062	72.1766
HyS0044.153	sp|Q23212.1|	0.15	Caenorhabditis elegans	FMRFamide-like neuropeptides 3	NA	NA	NA	NA	72h	4h	239.603	0.055866	0	0	0	0.242285	106.017	213.336	239.603
HyS0060.94	sp|Q94481.3|	0.14	Dictyostelium discoideum	FNIP repeat-containing protein cigB	NA	NA	NA	NA	4h	5h	5.1315	4.04866	5.1315	0	0.720223	3.1412	0.798133	0.51478	0.328097
HyS4821.1	sp|A1X159.1|	1.07e-05	Perna viridis	Foot protein 1 variant 2	NA	NA	NA	NA	24h	egg	20.8883	0.117134	2.96738	9.80119	11.4238	14.2325	20.8883	14.3506	13.7486
HyS2051.1	sp|B1AJZ9.2|	0.24	Homo sapiens	Forkhead-associated domain-containing protein 1	XP_020628768.1 uncharacterized protein LOC110065922 [Orbicella faveolata]	4.1e-10	NA	NA	5h	48h	18.5309	7.97922	10.4248	18.5309	11.4503	10.8047	2.15983	0.93615	1.10421
HyS0076.63	sp|Q5V5Y2.2|	0.16	Haloarcula marismortui ATCC 43049	Formate--tetrahydrofolate ligase	NA	NA	NA	NA	48h	5h	6.4236	0.751498	0.200207	0	0	0.304485	3.32971	6.4236	4.14917
HyS0001.270	sp|Q10Q99.1|	0.072	Oryza sativa Japonica Group	Formin-like protein 8	NA	NA	NA	NA	4h	72h	18.7226	13.7077	18.7226	16.112	11.6558	6.3776	3.01028	0.400817	0.17495
HyS0006.21	sp|Q13643.4|	8.75e-20	Homo sapiens	Four and a half LIM domains protein 3	XP_001641741.1 predicted protein [Nematostella vectensis]	1.4e-22	NA	NA	7h	5h	6.50542	0.037564	0.327124	0	0.891522	6.50542	0.660488	1.37294	1.40905
HyS0018.233	sp|Q5SZK8.3|	0	Homo sapiens	FRAS1-related extracellular matrix protein 2	XP_007889422.1 PREDICTED: FRAS1-related extracellular matrix protein 2 [Callorhinchus milii]	0	FRAS1 related extracellular matrix protein 2	FREM2	24h	6h	5.20364	0.127056	0.107331	0.107768	0	0.0829131	5.20364	4.5869	2.15229
HyS0008.301	sp|Q03174.2|	0.004	Streptococcus mutans UA159	Fructan beta-fructosidase	NA	NA	NA	NA	48h	5h	14.462	0.0445541	0.080902	0	0	0.15025	1.23986	14.462	3.27108
HyS0171.11	sp|Q9I931.1|	5.68e-05	Anguilla japonica	Fucolectin-1	NA	NA	NA	NA	48h	egg	25.1985	0	0	0	0	0	11.631	25.1985	20.787
HyS0171.8	sp|Q9I931.1|	1.63e-05	Anguilla japonica	Fucolectin-1	NA	NA	NA	NA	72h	egg	16.3603	0	0	0	0	0	12.0574	14.7251	16.3603
HyS0020.76	sp|Q9BQS8.3|	0.8	Homo sapiens	FYVE and coiled-coil domain-containing protein 1	NA	NA	NA	NA	24h	egg	7.40907	0.0072973	0.0214089	0.0688624	0.180631	0.377609	7.40907	3.10179	1.40863
HyS0014.33	sp|P46023.1|	3.47e-11	Lymnaea stagnalis	G-protein coupled receptor GRL101	XP_010778201.1 PREDICTED: toll-like receptor 3 isoform X1 [Notothenia coriiceps]	7.8e-05	NA	NA	24h	egg	30.8836	0	0.0400963	0	0.473719	2.26804	30.8836	16.0839	14.0336
HyS0048.41	sp|Q9R080.2|	3.12e-18	Rattus norvegicus	G-protein-signaling modulator 1	NA	NA	NA	NA	24h	6h	7.15942	0.01595	0.073025	0.439112	0	0.172463	7.15942	4.21711	2.38967
HyS0004.525	sp|Q25AG3.2|	1.3	Oryza sativa Indica Group	G-type lectin S-receptor-like serine/threonine-protein kinase LECRK3	XP_015754866.1 PREDICTED: uncharacterized protein LOC107334439 [Acropora digitifera]	1e-20	Apple domain-containing protein	NA	72h	egg	8.69173	0	0	0	0	0	1.65421	8.37345	8.69173
HyS0033.11	sp|Q39203.1|	0.09	Arabidopsis thaliana	G-type lectin S-receptor-like serine/threonine-protein kinase SD2-2	NA	NA	NA	NA	72h	6h	18.1219	5.09406	5.33542	4.04683	0.299898	1.19481	6.29134	7.86225	18.1219
HyS0005.24	sp|Q5F4A1.1|	5.17e-05	Gallus gallus	G2/M phase-specific E3 ubiquitin-protein ligase	XP_020614117.1 LOW QUALITY PROTEIN: uncharacterized protein LOC110052341 [Orbicella faveolata]	3.2e-43	DnaJ-like protein subfamily C member 5	NA	6h	egg	8.80804	0	0.371123	2.88218	8.80804	4.93256	7.23999	6.11536	5.44564
HyS0044.78	sp|Q5F4A1.1|	1.97e-09	Gallus gallus	G2/M phase-specific E3 ubiquitin-protein ligase	XP_028400112.1 uncharacterized protein LOC114523408 [Dendronephthya gigantea]	5.8e-52	NA	NA	7h	egg	6.36479	0.00603887	0.776079	3.06242	6.09511	6.36479	6.24146	3.6191	3.59715
HyS0006.12	sp|Q7L622.1|	5.29e-09	Homo sapiens	G2/M phase-specific E3 ubiquitin-protein ligase	XP_028407185.1 uncharacterized protein LOC114529572 [Dendronephthya gigantea]	9.5e-50	NA	NA	24h	egg	8.61397	0	0.497567	0	3.4776	4.69039	8.61397	5.49519	5.82599
HyS0057.116	sp|Q5RJY2.2|	0.000178	Mus musculus	G2/M phase-specific E3 ubiquitin-protein ligase	PFX23080.1 G2/M phase-specific E3 ubiquitin-protein ligase [Stylophora pistillata]	1.4e-19	NA	NA	24h	egg	6.96132	0	0.467805	2.29542	2.53146	4.53807	6.96132	4.51073	3.62857
HyS0108.20	sp|Q7L622.1|	5.36e-11	Homo sapiens	G2/M phase-specific E3 ubiquitin-protein ligase	XP_028407185.1 uncharacterized protein LOC114529572 [Dendronephthya gigantea]	6.2e-56	NA	NA	24h	egg	6.69558	0	0.552978	0	1.43899	1.70063	6.69558	3.73094	3.42762
HyS0161.13	sp|P16900.1|	0.04	Ovine lentivirus (strain SA-OMVV)	Gag polyprotein	XP_012565568.1 PREDICTED: uncharacterized protein LOC101237523, partial [Hydra vulgaris]	3.2e-26	NA	NA	24h	egg	59.7724	0	0.0704315	0	0	0.388062	59.7724	16.7664	14.1815
HyS0029.21	sp|Q79665.3|	0.002	HIV-1 O_MVP5180	Gag polyprotein	RMZ96656.1 Transposon Ty3-G Gag-Pol poly [Brachionus plicatilis]	9.9e-13	NA	NA	48h	egg	7.14238	0	0.280578	0	3.80463	4.11311	6.15182	7.14238	5.03663
HyS0015.63	sp|Q79665.3|	0.00066	HIV-1 O_MVP5180	Gag polyprotein	RMZ96656.1 Transposon Ty3-G Gag-Pol poly [Brachionus plicatilis]	6e-13	NA	NA	48h	egg	6.55077	0	0.185376	0	0.946557	1.74476	4.37004	6.55077	5.1285
HyS0010.137	sp|A9MTL0.1|	3.8	Salmonella enterica subsp. enterica serovar Paratyphi B str. SPB7	Galactokinase	NA	NA	NA	NA	24h	egg	38.2904	0.912316	1.09953	1.78826	2.17319	1.98171	38.2904	24.9842	23.398
HyS0055.103	sp|A5UDQ5.1|	1.2	Haemophilus influenzae PittEE	Galactokinase	XP_012559497.1 PREDICTED: uncharacterized protein LOC105845852 [Hydra vulgaris]	2.7e-99	NA	NA	24h	egg	26.1249	0	0.938587	3.966	12.3469	14.3044	26.1249	12.1312	9.06807
HyS0049.116	sp|Q99999.1|	0.000114	Homo sapiens	Galactosylceramide sulfotransferase	XP_012562742.1 PREDICTED: galactosylceramide sulfotransferase-like [Hydra vulgaris]	6.2e-31	NA	NA	24h	egg	7.58832	0	0	0	0	0.032507	7.58832	3.49032	3.19842
HyS0099.15	sp|E7F7V7.1|	5.32e-23	Danio rerio	Galanin receptor 2b	XP_012563782.1 PREDICTED: neuropeptide Y receptor type 6-like [Hydra vulgaris]	4.5e-62	NA	NA	24h	5h	7.37525	0.67983	0.7862	0.210854	0.835616	1.57835	7.37525	3.62005	3.64113
HyS0009.258	sp|D9IQ16.1|	4.44e-22	Acropora millepora	Galaxin	NA	NA	NA	NA	48h	egg	190.183	0.0350597	0.105774	0.948429	1.67774	6.73038	50.3845	190.183	162.401
HyS0023.145	sp|D9IQ16.1|	3.39e-21	Acropora millepora	Galaxin	NA	NA	NA	NA	48h	5h	25.1427	0.0106873	0.0262763	0	0	0.0279548	8.74412	25.1427	24.1135
HyS0002.156	sp|D9IQ16.1|	4.93e-05	Acropora millepora	Galaxin	NA	NA	NA	NA	48h	egg	20.1664	0.0120813	0.0384497	0.457761	0.605151	0.287012	0.217516	20.1664	14.9132
HyS3019.3	sp|P16305.3|	5.95e-14	Mus musculus	Gamma-aminobutyric acid receptor subunit alpha-6	XP_020601944.1 gamma-aminobutyric acid receptor subunit beta-2-like [Orbicella faveolata]	4.1e-11	NA	NA	24h	4h	20.3452	0.0502743	0	0.397327	0.932105	0.117945	20.3452	11.9752	17.3543
HyS0008.262	sp|O18276.3|	7.65e-59	Caenorhabditis elegans	Gamma-aminobutyric acid receptor subunit beta	XP_012560049.1 PREDICTED: gamma-aminobutyric acid receptor subunit beta-2-like isoform X1 [Hydra vulgaris]	1.5e-70	NA	NA	72h	egg	8.19774	0	0	0	0	0	1.48819	5.21951	8.19774
HyS0040.113	sp|A8MPY1.2|	8.01e-26	Homo sapiens	Gamma-aminobutyric acid receptor subunit rho-3	XP_015773503.1 PREDICTED: glycine receptor subunit alphaZ1-like isoform X1 [Acropora digitifera]	5.4e-19	NA	NA	48h	4h	10.7717	0.0435374	0	0	0	0	0.626031	10.7717	8.43027
HyS0002.499	sp|Q9Z0L8.2|	3.22e-60	Mus musculus	Gamma-glutamyl hydrolase	XP_012557041.1 PREDICTED: gamma-glutamyl hydrolase-like [Hydra vulgaris]	5.8e-63	NA	NA	48h	egg	30.8111	0	0.0327012	0	0	0	19.709	30.8111	12.3389
HyS0076.6	sp|A7YWG4.1|	1.3e-55	Bos taurus	Gamma-glutamyl hydrolase	XP_012557041.1 PREDICTED: gamma-glutamyl hydrolase-like [Hydra vulgaris]	1.5e-62	NA	NA	48h	egg	14.2821	0	0	0	0	0	11.738	14.2821	4.9405
HyS0082.30	sp|B8F6K8.1|	0.079	Glaesserella parasuis SH0165	Gamma-glutamyl phosphate reductase	NA	NA	NA	NA	24h	egg	82.0358	0.521923	2.26676	7.62036	26.256	36.9241	82.0358	52.5939	57.0841
HyS0123.16	sp|B8F6K8.1|	0.48	Glaesserella parasuis SH0165	Gamma-glutamyl phosphate reductase	NA	NA	NA	NA	24h	egg	16.6032	0	0.994274	0	3.60966	8.90869	16.6032	4.26905	2.50461
HyS0041.1	sp|Q0SPX8.1|	4.2	Clostridium perfringens SM101	Gamma-glutamyl phosphate reductase	NA	NA	NA	NA	48h	4h	16.3599	0.0183525	0	0	0.218132	0.131606	12.5838	16.3599	10.754
HyS0003.272	sp|A1VYR7.1|	0.45	Campylobacter jejuni subsp. jejuni 81-176	Gamma-glutamyl phosphate reductase	XP_012562775.1 PREDICTED: uncharacterized protein LOC105847626 [Hydra vulgaris]	2.3e-31	NA	NA	72h	7h	6.66206	0.37474	0.344653	0.228323	0.301831	0.0650185	1.67518	5.14756	6.66206
HyS0089.46	sp|A4D1B5.2|	1.62e-30	Homo sapiens	Gamma-secretase-activating protein	XP_012558801.1 PREDICTED: protein pigeon-like [Hydra vulgaris]	2.1e-129	NA	NA	egg	72h	9.06301	9.06301	5.28723	3.97172	4.46731	5.14461	1.3888	1.3438	0.958963
HyS0007.329	sp|Q60648.2|	0.001	Mus musculus	Ganglioside GM2 activator	XP_015769770.1 PREDICTED: ganglioside GM2 activator-like isoform X3 [Acropora digitifera]	4.9e-09	NA	NA	72h	egg	9.66971	0	0	0	0	0.201103	1.35413	7.67239	9.66971
HyS0123.26	sp|Q8C0M0.2|	0.011	Mus musculus	GATOR complex protein WDR59	NA	NA	NA	NA	24h	egg	29.9341	0	0	0	4.13654	16.1035	29.9341	12.2673	14.5504
HyS0033.53	sp|P13466.1|	0.061	Dictyostelium discoideum	Gelation factor	XP_002167809.2 PREDICTED: uncharacterized protein LOC100211432 isoform X2 [Hydra vulgaris]	5.7e-177	NA	NA	24h	egg	67.1958	0	0	0	0	0.0193738	67.1958	31.2521	8.7432
HyS0065.44	sp|P13466.1|	0.08	Dictyostelium discoideum	Gelation factor	XP_012563922.1 PREDICTED: uncharacterized protein LOC105848383 [Hydra vulgaris]	3.9e-48	NA	NA	24h	7h	22.5955	0.116809	0.139391	0.111497	0.146692	0.072738	22.5955	13.1097	12.2525
HyS0065.38	sp|P13466.1|	0.14	Dictyostelium discoideum	Gelation factor	XP_012563922.1 PREDICTED: uncharacterized protein LOC105848383 [Hydra vulgaris]	2.7e-69	NA	NA	24h	5h	11.8611	0.275912	0.31959	0.126215	0.415389	0.385192	11.8611	4.70958	4.50523
HyS0016.46	sp|P13466.1|	5.5e-05	Dictyostelium discoideum	Gelation factor	XP_012555004.1 PREDICTED: uncharacterized protein LOC101234683 isoform X2 [Hydra vulgaris]	1.6e-132	NA	NA	24h	5h	6.24507	0.0419976	0.028451	0	0	0.179507	6.24507	2.48168	1.28255
HyS0038.14	sp|Q8MPM1.1|	1.34e-26	Lumbricus terrestris	Gelsolin-like protein 2	XP_002155137.2 PREDICTED: gelsolin-like protein 2 [Hydra vulgaris]	3.2e-34	NA	NA	72h	6h	8.78257	1.81717	1.76024	0.75911	0.512578	1.49514	6.49949	8.10113	8.78257
HyS0178.1	sp|C0MHL9.1|	0.74	Saffold virus	Genome polyprotein	PIK34556.1 hypothetical protein BSL78_28620 [Apostichopus japonicus]	1.2e-14	NA	NA	24h	egg	7.12746	0.0511048	0.146042	0.290644	2.88902	4.6032	7.12746	4.98993	4.38549
HyS0019.220	sp|A0A1D9BZF0.1|	9.65e-08	Mus musculus	Germ cell nuclear acidic protein	NA	NA	NA	NA	24h	egg	40.2621	0	0.0262694	0.474706	0	0	40.2621	33.946	31.5739
HyS0012.231	sp|A0A1D9BZF0.1|	0.061	Mus musculus	Germ cell nuclear acidic protein	XP_012562951.1 PREDICTED: uncharacterized protein LOC100212597 [Hydra vulgaris]	0	NA	NA	24h	egg	21.552	0.0130857	0.0355469	0.150694	0.0329611	0.32943	21.552	12.4111	2.79625
HyS0028.102	sp|A8MUP6.3|	0.033	Homo sapiens	Germ cell-specific gene 1-like protein 2	XP_004209502.1 PREDICTED: uncharacterized protein LOC101239228 [Hydra vulgaris]	1.7e-15	NA	NA	24h	5h	11.2182	0.374241	0.760108	0	0	0.0653095	11.2182	8.95398	10.2711
HyS0265.3	sp|Q3MBJ4.1|	0.29	Trichormus variabilis ATCC 29413	Glucose-1-phosphate adenylyltransferase	XP_028390702.1 uncharacterized protein LOC114515612 [Dendronephthya gigantea]	2.9e-08	NA	NA	48h	5h	25.1167	1.68658	3.97076	0	0	3.17851	14.9872	25.1167	19.5708
HyS0013.262	sp|Q7TQN8.1|	2.16e-20	Rattus norvegicus	Glucose-dependent insulinotropic receptor	NA	NA	NA	NA	egg	72h	1020.31	1020.31	716.342	605.711	470.942	261.365	16.0762	1.87608	0.401836
HyS0065.9	sp|Q8TDV5.1|	7.78e-07	Homo sapiens	Glucose-dependent insulinotropic receptor	XP_012553731.1 PREDICTED: C-X-C chemokine receptor type 2-like [Hydra vulgaris]	2.5e-37	NA	NA	72h	egg	7.3204	0	0	0	0	0	6.44477	6.42562	7.3204
HyS0426.1	sp|Q54IJ3.1|	2.8	Dictyostelium discoideum	Glutamate decarboxylase B	NA	NA	NA	NA	6h	egg	7.1511	0	0.84439	6.69327	7.1511	6.88525	4.66718	3.94317	3.16285
HyS0044.48	sp|A0A1L8F5J9.1|	2.45e-21	Xenopus laevis	Glutamate receptor ionotropic, NMDA 1	XP_012566745.1 PREDICTED: probable glutamate receptor [Hydra vulgaris]	3.9e-34	NA	NA	4h	72h	110.447	100.983	110.447	51.1192	56.0504	69.5306	1.56489	0.283789	0.226476
HyS0077.16	sp|Q13224.3|	4.1	Homo sapiens	Glutamate receptor ionotropic, NMDA 2B	XP_012559609.1 PREDICTED: uncharacterized protein MAL13P1.304-like [Hydra vulgaris]	1.3e-13	NA	NA	72h	egg	8.81968	0	0.016479	0	0	0.084971	2.1265	8.07079	8.81968
HyS0030.160	sp|Q14957.3|	0.061	Homo sapiens	Glutamate receptor ionotropic, NMDA 2C	NA	NA	NA	NA	24h	6h	7.27486	0.038297	0.0856316	0.842682	0	0.514026	7.27486	6.08242	4.66008
HyS0030.157	sp|Q03391.3|	3.48e-06	Mus musculus	Glutamate receptor ionotropic, NMDA 2D	XP_006814676.1 PREDICTED: glutamate receptor ionotropic, NMDA 2A-like [Saccoglossus kowalevskii]	7.9e-08	NA	NA	24h	5h	8.08456	0.112198	0.0617579	0	0.405572	0.152454	8.08456	5.77576	5.4744
HyS0029.70	sp|A2AIR5.1|	9.87e-50	Mus musculus	Glutamate receptor ionotropic, NMDA 3A	XP_016080513.1 PREDICTED: glutamate receptor ionotropic, NMDA 3A, partial [Miniopterus natalensis]	1.8e-44	NA	NA	7h	egg	6.73941	0.157935	0.420592	1.22263	5.10093	6.73941	0.638827	0.618078	0.641135
HyS0030.158	sp|A2AIR5.1|	1.16e-41	Mus musculus	Glutamate receptor ionotropic, NMDA 3A	XP_012566745.1 PREDICTED: probable glutamate receptor [Hydra vulgaris]	3.2e-94	NA	NA	48h	5h	10.7675	0.150272	0.491084	0	0.150545	0.740614	10.4266	10.7675	7.12486
HyS0004.194	sp|Q91ZU9.1|	6.64e-50	Mus musculus	Glutamate receptor ionotropic, NMDA 3B	XP_027056919.1 glutamate receptor ionotropic, NMDA 1-like [Pocillopora damicornis]	4e-56	NA	NA	24h	5h	7.37268	0.00774347	0.0287589	0	0.283818	0.0672645	7.37268	5.19351	5.31611
HyS0054.81	sp|Q936T0.1|	7.68e-57	Pseudomonas sp.	Glutamate--isopropylamine ligase	XP_003724338.1 PREDICTED: lengsin-like [Strongylocentrotus purpuratus]	7.8e-72	NA	NA	24h	egg	21.8939	0.626974	0.933689	2.69392	5.78609	7.73869	21.8939	13.6072	14.0265
HyS0030.36	sp|Q119Z5.1|	0.015	Trichodesmium erythraeum IMS101	Glutamate--tRNA ligase	NA	NA	NA	NA	egg	5h	6.28236	6.28236	1.59966	0.876957	1.96068	3.02692	3.48835	4.24261	4.47215
HyS0040.177	sp|A5D5L8.1|	0.14	Pelotomaculum thermopropionicum SI	Glutamate--tRNA ligase	NA	NA	NA	NA	48h	egg	5.88936	0	0.0198742	0	4.03385	3.90293	1.12439	5.88936	4.95739
HyS0010.41	sp|A3QBN5.1|	0.73	Shewanella loihica PV-4	Glutamate-1-semialdehyde 2,1-aminomutase	NA	NA	NA	NA	48h	egg	8.09631	0	0	0	0	0.0304325	6.56541	8.09631	2.99266
HyS0006.210	sp|Q94900.2|	1.1e-55	Drosophila melanogaster	Glutamate-gated chloride channel	XP_015715758.1 PREDICTED: glycine receptor subunit alpha-4 [Coturnix japonica]	1.5e-45	NA	NA	24h	4h	16.9534	0.0395837	0	0	0.162938	0.225423	16.9534	16.9025	13.9352
HyS0032.14	sp|P44708.2|	6	Haemophilus influenzae Rd KW20	Glutamine--fructose-6-phosphate aminotransferase [isomerizing]	NA	NA	NA	NA	48h	4h	37.6343	0.109879	0	0	0	0.52291	35.6536	37.6343	37.2617
HyS0036.114	sp|B4RYH7.1|	1.9	Alteromonas mediterranea DE	Glutamine--tRNA ligase	NA	NA	NA	NA	24h	egg	15.8662	0	1.57858	0	0	4.4261	15.8662	11.9299	14.9508
HyS0062.86	sp|Q1D8Z9.1|	0.22	Myxococcus xanthus DK 1622	Glutamyl-tRNA reductase	XP_015760477.1 PREDICTED: uncharacterized protein LOC107339686 [Acropora digitifera]	5.7e-07	NA	NA	6h	egg	6.25404	0.145645	0.768815	3.6361	6.25404	6.18724	2.83712	2.28868	2.19701
HyS0045.126	sp|A0KMZ9.2|	1.3	Aeromonas hydrophila subsp. hydrophila ATCC 7966	Glutamyl-tRNA reductase	NA	NA	NA	NA	24h	5h	14.5037	0.223162	0.277917	0	0	0.132604	14.5037	13.2253	10.0887
HyS0005.324	sp|Q7VCJ0.1|	0.11	Prochlorococcus marinus subsp. marinus str. CCMP1375	Glutamyl-tRNA(Gln) amidotransferase subunit A	XP_004207954.1 PREDICTED: sushi, von Willebrand factor type A, EGF and pentraxin domain-containing protein 1-like [Hydra vulgaris]	1.2e-25	NA	NA	72h	24h	54.1268	16.7739	10.7928	20.2443	6.8437	4.02918	0.834871	35.1939	54.1268
HyS0001.206	sp|A7TI41.1|	5.3	Vanderwaltozyma polyspora DSM 70294	Glutamyl-tRNA(Gln) amidotransferase subunit B, mitochondrial	XP_011683244.1 PREDICTED: uncharacterized protein LOC105447183 [Strongylocentrotus purpuratus]	0.00023	NA	NA	6h	egg	5.19508	0	0.685569	0.908011	5.19508	3.98999	1.19284	1.82189	0.9684
HyS0087.11	sp|P09210.4|	7.96e-20	Homo sapiens	Glutathione S-transferase A2	RUS84494.1 hypothetical protein EGW08_007733 [Elysia chlorotica]	4e-16	NA	NA	5h	egg	17.6468	0.311971	1.14105	17.6468	1.48827	3.97497	2.50639	3.0559	4.08913
HyS0008.308	sp|Q8L1D5.3|	0.023	Gluconobacter thailandicus	Glycerol dehydrogenase small subunit	XP_015757014.1 PREDICTED: uncharacterized protein LOC107336450 [Acropora digitifera]	2.4e-09	NA	NA	24h	egg	109.883	0	0	0	0	0	109.883	43.9086	30.7823
HyS0069.36	sp|B9EBI8.1|	2.9	Macrococcus caseolyticus JCSC5402	Glycerol kinase	NA	NA	NA	NA	24h	egg	8.32197	0	0	1.93973	1.43228	0.922453	8.32197	7.33426	6.91414
HyS0026.225	sp|Q3SG93.1|	2.3	Thiobacillus denitrificans ATCC 25259	Glycerol-3-phosphate dehydrogenase [NAD(P)+]	KXJ05233.1 hypothetical protein AC249_AIPGENE24995, partial [Exaiptasia pallida]	4.7e-13	NA	NA	4h	72h	11.4583	11.0793	11.4583	6.53578	6.99557	5.03123	0.981289	0.854007	0.838434
HyS0207.5	sp|Q3SG93.1|	2.3	Thiobacillus denitrificans ATCC 25259	Glycerol-3-phosphate dehydrogenase [NAD(P)+]	KXJ05233.1 hypothetical protein AC249_AIPGENE24995, partial [Exaiptasia pallida]	4.7e-13	NA	NA	4h	72h	11.4583	11.0793	11.4583	6.53578	6.99557	5.03123	0.981289	0.854007	0.838434
HyS0001.326	sp|Q5LXY7.2|	0.92	Streptococcus thermophilus CNRZ1066	Glycerol-3-phosphate dehydrogenase [NAD(P)+]	NA	NA	NA	NA	7h	5h	11.9949	5.13905	6.35994	0	7.15142	11.9949	9.30672	8.6782	7.8895
HyS0040.39	sp|Q7VNA0.1|	1.3	Haemophilus] ducreyi 35000HP	Glycerol-3-phosphate dehydrogenase [NAD(P)+]	NA	NA	NA	NA	72h	egg	14.1164	0.0688753	0.249349	0.930555	2.17365	2.50246	7.5581	12.6085	14.1164
HyS0069.46	sp|Q9C104.1|	0.11	Schizosaccharomyces pombe 972h-	Glycerophosphocholine phosphodiesterase gde1	NA	NA	NA	NA	7h	egg	6.97213	0	0.585135	0.723976	3.90605	6.97213	2.17139	0.643196	0.271493
HyS0024.227	sp|Q02979.1|	1	Saccharomyces cerevisiae S288C	Glycerophosphocholine phosphodiesterase GDE1	XP_012566806.1 PREDICTED: leucine-rich repeat-containing protein 45-like [Hydra vulgaris]	2.5e-17	NA	NA	24h	egg	41.7883	0	0	0	0	0	41.7883	33.9181	26.2667
HyS0155.6	sp|A8G7T9.1|	3.6	Serratia proteamaculans 568	Glycine--tRNA ligase alpha subunit	XP_012560478.1 PREDICTED: uncharacterized protein LOC105846359 [Hydra vulgaris]	1.8e-12	NA	NA	egg	72h	5.02022	5.02022	1.40762	1.69298	1.40994	1.07431	0.259962	0.131871	0.0835945
HyS4791.1	sp|B3PRI2.1|	0.29	Rhizobium etli CIAT 652	Glycine--tRNA ligase beta subunit	NA	NA	NA	NA	24h	5h	35.636	14.9449	19.4535	0	28.6893	33.899	35.636	19.0577	22.7295
HyS0047.126	sp|Q9LIN3.1|	0.064	Arabidopsis thaliana	Glycine-rich RNA-binding protein RZ1A	NA	NA	NA	NA	24h	egg	5.80129	0	0.081221	3.03778	2.09213	2.62257	5.80129	3.03431	4.64335
HyS0125.8	sp|P06737.4|	1.4	Homo sapiens	Glycogen phosphorylase, liver form	XP_028413811.1 uncharacterized protein LOC114536658 [Dendronephthya gigantea]	8e-08	NA	NA	24h	egg	19.1375	0	0	4.47939	0	2.91378	19.1375	6.93311	4.62864
HyS0037.43	sp|P06737.4|	0.34	Homo sapiens	Glycogen phosphorylase, liver form	NA	NA	NA	NA	24h	5h	6.26342	0.45513	0.278273	0	1.61809	0	6.26342	5.64991	6.07864
HyS0058.110	sp|A5GBI7.1|	2.1	Geotalea uraniireducens Rf4	Glycogen synthase	PFX11908.1 hypothetical protein AWC38_SpisGene24216 [Stylophora pistillata]	2.7e-30	NA	NA	48h	egg	6.11339	0	0.131563	0	0.788021	2.62028	3.50263	6.11339	5.16488
HyS0032.82	sp|Q5N2F8.1|	6.4	Synechococcus elongatus PCC 6301	GMP synthase [glutamine-hydrolyzing]	NA	NA	NA	NA	egg	72h	378.612	378.612	102.834	60.2571	46.0357	21.7074	0.304165	0.401646	0.134826
HyS0034.100	sp|Q9H4G4.3|	4.34e-12	Homo sapiens	Golgi-associated plant pathogenesis-related protein 1	NP_001274304.1 uncharacterized protein LOC100207983 precursor [Hydra vulgaris]	1e-176	Nematocyst outer wall antigen	NA	24h	5h	41.3963	0.0699629	0.044015	0	0	0.420787	41.3963	32.6552	11.9825
HyS2658.2	sp|Q9H4G4.3|	4.34e-12	Homo sapiens	Golgi-associated plant pathogenesis-related protein 1	NP_001274304.1 uncharacterized protein LOC100207983 precursor [Hydra vulgaris]	1e-176	Nematocyst outer wall antigen	NA	24h	5h	36.1851	0.0374705	0.093973	0	0.74991	0.127922	36.1851	32.057	9.94433
HyS0027.149	sp|Q9H4G4.3|	2.19e-11	Homo sapiens	Golgi-associated plant pathogenesis-related protein 1	XP_012559498.1 PREDICTED: probable cyclin-dependent serine/threonine-protein kinase DDB_G0292550 [Hydra vulgaris]	1.8e-91	NA	NA	24h	5h	20.4795	0.00538123	0.0501101	0	0	0.433374	20.4795	11.9916	2.34184
HyS0011.112	sp|Q9H4G4.3|	1.11e-22	Homo sapiens	Golgi-associated plant pathogenesis-related protein 1	XP_002157435.3 PREDICTED: uncharacterized protein LOC100204716 [Hydra vulgaris]	4e-126	CAP domain-containing protein (Fragment)	NA	24h	6h	17.2208	0.522154	0.35013	1.31927	0	0.391039	17.2208	10.377	3.02481
HyS0038.64	sp|Q9H4G4.3|	5.72e-16	Homo sapiens	Golgi-associated plant pathogenesis-related protein 1	XP_012556221.1 PREDICTED: putative leucine-rich repeat-containing protein DDB_G0290503 isoform X1 [Hydra vulgaris]	7.8e-47	SCP domain-containing protein	NA	24h	egg	15.5507	0	0	0	0	0	15.5507	9.49118	2.33746
HyS0022.195	sp|Q9H4G4.3|	4.45e-10	Homo sapiens	Golgi-associated plant pathogenesis-related protein 1	PFX29741.1 Pathogenesis-related leaf protein 4 [Stylophora pistillata]	2.9e-40	Pathogenesis-related leaf protein 4	NA	24h	5h	8.114	0.24461	0.343615	0	0	0	8.114	5.34912	2.26678
HyS0013.342	sp|Q9H4G4.3|	3.19e-10	Homo sapiens	Golgi-associated plant pathogenesis-related protein 1	PFX29741.1 Pathogenesis-related leaf protein 4 [Stylophora pistillata]	2.2e-40	Pathogenesis-related leaf protein 4	NA	24h	5h	6.30502	0.0460707	0.0391291	0	0	0.0824475	6.30502	5.61584	0.73923
HyS0006.5	sp|Q07830.1|	2.1	Saccharomyces cerevisiae S288C	GPI ethanolamine phosphate transferase 3	XP_012559572.1 PREDICTED: uncharacterized protein LOC105845888 [Hydra vulgaris]	9.7e-27	NA	NA	egg	48h	17.3755	17.3755	10.8216	10.3976	6.06108	3.5195	0.190461	0.120562	0.36949
HyS0013.221	sp|Q7ZVU1.1|	7.76e-05	Danio rerio	GRB2-associated and regulator of MAPK protein 1	XP_012564855.1 PREDICTED: uncharacterized protein LOC105849096 [Hydra vulgaris]	4.4e-45	NA	NA	7h	egg	9.9502	0.668155	2.39128	2.45041	3.07947	9.9502	5.22253	1.64107	1.6345
HyS0034.60	sp|Q99PF6.1|	0.002	Mesocricetus auratus	GRB2-associated-binding protein 1	NA	NA	NA	NA	6h	5h	9.50047	2.52465	2.56882	0	9.50047	4.21814	7.06226	8.77594	7.53228
HyS0034.65	sp|Q99PF6.1|	0.001	Mesocricetus auratus	GRB2-associated-binding protein 1	NA	NA	NA	NA	24h	egg	7.06162	0.547109	1.44901	1.85191	3.16682	2.63822	7.06162	5.63064	2.75564
HyS0067.25	sp|Q8BSM5.1|	1.28e-07	Mus musculus	GRB2-associated-binding protein 3	XP_012556596.1 PREDICTED: uncharacterized protein LOC100208656 isoform X2 [Hydra vulgaris]	4.4e-11	NA	NA	4h	24h	19.9303	11.8585	19.9303	18.2827	11.8307	7.08565	0.0566055	1.12925	1.11047
HyS1591.2	sp|Q9C091.2|	1.3e-87	Homo sapiens	GREB1-like protein	XP_027042552.1 GREB1-like protein [Pocillopora damicornis]	6.5e-83	NA	NA	egg	72h	5.99069	5.99069	1.89587	1.54531	2.59002	3.27572	3.61558	1.67999	0.673709
HyS0025.134	sp|O73754.1|	6.02e-07	Xenopus laevis	Gremlin-1	XP_026060717.1 cerberus-like [Carassius auratus]	0.00012	NA	NA	24h	5h	8.91703	0.206448	0.521144	0	0	2.05722	8.91703	2.42559	3.27045
HyS0002.172	sp|Q9H772.1|	1.5	Homo sapiens	Gremlin-2	NA	NA	NA	NA	48h	egg	17.8942	0	0	0	0	0.109309	1.65283	17.8942	10.9155
HyS0022.250	sp|O42657.1|	3	Schizosaccharomyces pombe 972h-	GRIP and coiled-coil domain-containing protein C27D7.02c	XP_012565456.1 PREDICTED: uncharacterized protein LOC100198017 [Hydra vulgaris]	3.4e-46	NA	NA	48h	egg	6.2318	0	0.702252	2.09296	3.56762	5.02372	4.36728	6.2318	6.05977
HyS0035.111	sp|Q8HY52.1|	2.83e-23	Lepus capensis	Growth/differentiation factor 8	BAQ19175.1 activin-like 1 protein [Hydra vulgaris]	7.3e-35	NA	NA	7h	4h	25.6604	0.0118054	0	0	3.63983	25.6604	2.32114	1.41244	1.65114
HyS0024.79	sp|B7MGN9.1|	1.5	Escherichia coli S88	GTP 3',8-cyclase	XP_003731181.1 PREDICTED: uncharacterized protein LOC100892829 [Strongylocentrotus purpuratus]	1.1e-30	NA	NA	5h	72h	8.24673	7.60134	7.52204	8.24673	6.14275	7.77341	2.50475	1.04242	0.753747
HyS0006.48	sp|Q552Z6.1|	5.01e-07	Dictyostelium discoideum	GTP-binding protein A	XP_028397388.1 uncharacterized protein LOC114521172 [Dendronephthya gigantea]	1.7e-52	NA	NA	7h	5h	5.12456	0.267859	0.110342	0	2.88204	5.12456	0.476044	0.597334	0.572583
HyS0031.58	sp|Q95KD9.1|	6.18e-22	Macaca fascicularis	GTP-binding protein Di-Ras2	XP_012563183.1 PREDICTED: GTP-binding protein Di-Ras1-like [Hydra vulgaris]	8e-67	NA	NA	48h	egg	6.72591	0	0	0	0	0	4.50751	6.72591	4.56038
HyS0006.17	sp|Q96D21.1|	2.52e-22	Homo sapiens	GTP-binding protein Rhes	XP_012564334.1 PREDICTED: ras-like protein rasS [Hydra vulgaris]	3.4e-36	NA	NA	72h	4h	12.6936	0.0289388	0	0	0.71514	3.4796	11.5189	10.6154	12.6936
HyS1404.2	sp|Q96D21.1|	2.52e-22	Homo sapiens	GTP-binding protein Rhes	XP_012564334.1 PREDICTED: ras-like protein rasS [Hydra vulgaris]	3.4e-36	NA	NA	72h	4h	12.6936	0.0289388	0	0	0.71514	3.4796	11.5189	10.6154	12.6936
HyS0025.200	sp|Q13X32.1|	5.4	Paraburkholderia xenovorans LB400	GTPase Der	NA	NA	NA	NA	48h	6h	14.5196	1.84482	1.94783	4.00227	0	0.738855	9.41543	14.5196	14.3915
HyS0018.168	sp|Q4L6I0.1|	0.052	Staphylococcus haemolyticus JCSC1435	GTPase Der	NA	NA	NA	NA	72h	egg	37.2199	0.049365	1.32332	14.0364	28.4998	31.4064	30.7606	30.7398	37.2199
HyS0063.17	sp|A8F7S2.1|	7.6	Pseudothermotoga lettingae TMO	GTPase Der	RMX53677.1 hypothetical protein pdam_00000334 [Pocillopora damicornis]	1.3e-11	NA	NA	72h	egg	6.78888	0	0	0.361239	0	0	4.4127	5.60307	6.78888
HyS0021.97	sp|Q4L6R7.2|	0.13	Staphylococcus haemolyticus JCSC1435	GTPase Era	XP_002154477.1 PREDICTED: uncharacterized protein LOC100214198 [Hydra vulgaris]	8.1e-113	NA	NA	24h	egg	5337.76	0	0.155675	1.48428	6.61197	58.5444	5337.76	650.029	633.225
HyS0059.46	sp|Q2S9T3.1|	2.5	Hahella chejuensis KCTC 2396	GTPase Obg	NA	NA	NA	NA	24h	egg	19.161	0	0	0	0	3.08199	19.161	0.446794	0.87702
HyS0001.17	sp|Q63406.3|	1.2	Rattus norvegicus	Guanine nucleotide exchange factor DBS	XP_012558214.1 PREDICTED: uncharacterized protein LOC100208347 isoform X1 [Hydra vulgaris]	1e-34	NA	NA	24h	egg	45.8447	0	0.0125142	0	0	0	45.8447	36.123	18.5279
HyS0102.10	sp|Q67UU9.1|	1.87e-05	Oryza sativa Japonica Group	Guanine nucleotide-binding protein subunit gamma 4	NA	NA	NA	NA	24h	5h	9.99878	0.00672635	0.0181814	0	0.199322	0.230347	9.99878	4.90466	1.32332
HyS0424.1	sp|Q18DN4.1|	0.2	Haloquadratum walsbyi DSM 16790	Halomucin	XP_028401255.1 uncharacterized protein LOC114524364 [Dendronephthya gigantea]	1.7e-18	NA	NA	egg	24h	96.2422	96.2422	92.8685	58.9436	69.0776	85.3654	0.419413	1.41074	1.84738
HyS0034.195	sp|Q18DN4.1|	0.25	Haloquadratum walsbyi DSM 16790	Halomucin	XP_028401255.1 uncharacterized protein LOC114524364 [Dendronephthya gigantea]	2e-19	NA	NA	4h	24h	149.417	129.358	149.417	116.606	113.775	101.467	0.977786	2.18522	3.49419
HyS0010.276	sp|Q18DN4.1|	0.068	Haloquadratum walsbyi DSM 16790	Halomucin	NA	NA	NA	NA	5h	48h	52.8815	19.093	17.9041	52.8815	16.4177	10.4128	0.838541	0.723429	1.86668
HyS0023.272	sp|Q18DN4.1|	0.000133	Haloquadratum walsbyi DSM 16790	Halomucin	XP_022782410.1 uncharacterized protein LOC111323347 [Stylophora pistillata]	6.3e-36	NA	NA	7h	egg	9.64494	0.129546	0.425947	1.59842	3.60909	9.64494	7.84605	3.09206	3.6425
HyS0059.70	sp|Q18DN4.1|	0.043	Haloquadratum walsbyi DSM 16790	Halomucin	XP_012565272.1 PREDICTED: uncharacterized protein LOC105849445 [Hydra vulgaris]	1.3e-18	NA	NA	24h	6h	48.8592	0.132859	0.0571593	0.222362	0	0.245328	48.8592	27.7233	16.9763
HyS0072.33	sp|Q18DN4.1|	8.1e-06	Haloquadratum walsbyi DSM 16790	Halomucin	XP_002164130.2 PREDICTED: uncharacterized protein LOC100210127 [Hydra vulgaris]	3e-25	NA	NA	24h	5h	24.4907	1.52241	2.54584	0	2.75696	1.04123	24.4907	24.4182	17.5279
HyS0004.486	sp|Q18DN4.1|	0.1	Haloquadratum walsbyi DSM 16790	Halomucin	XP_012558789.1 PREDICTED: uncharacterized protein LOC100203986 [Hydra vulgaris]	8.6e-118	Lysozyme	NA	24h	egg	21.0201	0	0.00385614	0	0	0.0692009	21.0201	15.5039	3.56554
HyS0001.519	sp|Q18DN4.1|	0.095	Haloquadratum walsbyi DSM 16790	Halomucin	NA	NA	NA	NA	24h	5h	15.502	0.722936	0.754839	0.160066	1.37156	0.669201	15.502	15.2741	13.2951
HyS0033.118	sp|Q18DN4.1|	0.19	Haloquadratum walsbyi DSM 16790	Halomucin	XP_002165799.2 PREDICTED: uncharacterized protein LOC100202089 isoform X1 [Hydra vulgaris]	1.2e-51	NA	NA	24h	egg	11.3914	0	0	0	0	0	11.3914	8.06525	2.28783
HyS0051.63	sp|Q18DN4.1|	9.92e-05	Haloquadratum walsbyi DSM 16790	Halomucin	XP_012553849.1 PREDICTED: uncharacterized protein LOC100198818 [Hydra vulgaris]	1.8e-10	NA	NA	48h	egg	12.1658	0.400218	0.539142	0.586753	1.74989	1.05722	8.19289	12.1658	7.66264
HyS0035.25	sp|Q18DN4.1|	0.001	Haloquadratum walsbyi DSM 16790	Halomucin	NA	NA	Capsid protein (Fragment)	NA	72h	egg	12.501	0	0	0	1.06943	0.250433	0.291801	11.3956	12.501
HyS0046.146	sp|Q9Y6N9.3|	8.49e-45	Homo sapiens	Harmonin	XP_012554457.1 PREDICTED: myosin-1-like [Hydra vulgaris]	1.1e-68	NA	NA	48h	egg	10.2254	0.44165	0.862786	1.50645	1.12415	0.840274	7.49751	10.2254	6.53491
HyS0130.14	sp|Q9H6D7.1|	2e-17	Homo sapiens	HAUS augmin-like complex subunit 4	XP_001637987.1 predicted protein [Nematostella vectensis]	5.4e-40	NA	NA	24h	5h	8.83131	0.0413843	0.133595	0	1.32911	3.74186	8.83131	5.4018	4.88581
HyS0007.139	sp|A0JMF7.1|	2.26e-26	Danio rerio	HAUS augmin-like complex subunit 6	XP_020625892.1 uncharacterized protein LOC110063274 [Orbicella faveolata]	2.2e-78	HAUS augmin-like complex subunit 6	NA	4h	72h	15.9167	11.8573	15.9167	14.6148	6.61204	4.73532	3.83812	0.951839	0.822273
HyS0044.104	sp|Q54ML4.1|	1.4	Dictyostelium discoideum	HEAT repeat-containing protein 1 homolog	XP_019858006.1 PREDICTED: protein FAR1-RELATED SEQUENCE 4-like [Amphimedon queenslandica]	5.1e-14	MULE domain-containing protein	NA	4h	24h	6.70113	6.44469	6.70113	4.27116	6.55717	6.48362	0.606422	1.39711	0.73625
HyS0031.112	sp|Q8C547.3|	7.3	Mus musculus	HEAT repeat-containing protein 5B	XP_012557078.1 PREDICTED: uncharacterized protein LOC105844710 [Hydra vulgaris]	5.9e-20	NA	NA	72h	4h	5.18424	0.0108125	0	0	0	0.061004	1.10877	4.88886	5.18424
HyS0018.130	sp|Q4R6J2.1|	0.4	Macaca fascicularis	Heat shock 70 kDa protein 14	XP_012555913.1 PREDICTED: uncharacterized protein LOC105844167 [Hydra vulgaris]	2.1e-08	NA	NA	6h	72h	5.06081	3.07586	4.4454	2.32239	5.06081	3.684	2.51317	0.592527	0.260942
HyS0007.277	sp|P20030.1|	4.4	Trypanosoma brucei brucei	Heat shock cognate HSP70 protein	XP_012559572.1 PREDICTED: uncharacterized protein LOC105845888 [Hydra vulgaris]	6.3e-33	NA	NA	7h	5h	8.77196	0.356455	0.519272	0	2.77661	8.77196	3.58575	1.49889	2.0174
HyS0016.230	sp|Q10007.1|	0.000108	Caenorhabditis elegans	Helix-loop-helix protein 6	XP_012560568.1 PREDICTED: probable serine/threonine-protein kinase tsuA [Hydra vulgaris]	1.7e-95	NA	NA	24h	6h	56.9462	0.177193	0.455472	0.668674	0.147293	0.173577	56.9462	39.043	27.7559
HyS0010.290	sp|P12439.1|	0.21	Influenza A virus (A/mink/Sweden/1984(H10N4))	Hemagglutinin	NA	NA	NA	NA	24h	5h	61.5325	0.218122	0.100342	0	0.439279	0	61.5325	41.0314	31.3663
HyS0119.20	sp|Q9Y5Z4.1|	0.005	Homo sapiens	Heme-binding protein 2	XP_012562031.1 PREDICTED: heme-binding protein 2-like [Hydra vulgaris]	5.9e-06	NA	NA	72h	egg	19.9232	0	0.0314001	0	0	0	0.396003	10.1696	19.9232
HyS0003.325	sp|Q9WU63.1|	6.79e-11	Mus musculus	Heme-binding protein 2	XP_002158212.1 PREDICTED: heme-binding protein 1-like [Hydra vulgaris]	2e-23	NA	NA	72h	egg	10.1229	0.0469151	0.167754	1.09214	0.241958	0.465105	4.80056	9.52706	10.1229
HyS0001.504	sp|D3YXG0.1|	7e-21	Mus musculus	Hemicentin-1	PFX19597.1 Titin [Stylophora pistillata]	2.7e-30	NA	NA	7h	egg	6.66434	0.106595	0.262676	0.836442	4.19702	6.66434	4.77241	3.86684	3.00194
HyS0030.52	sp|Q96RW7.2|	1.1e-120	Homo sapiens	Hemicentin-1	CRX73261.1 Hemicentin 1-like 1, partial [Hydra vulgaris]	0	NA	NA	24h	egg	7.96476	0.456728	0.498834	0.826224	3.18039	3.01347	7.96476	6.27411	4.64025
HyS1528.1	sp|Q96RW7.2|	1.57e-34	Homo sapiens	Hemicentin-1	XP_012559901.1 PREDICTED: hemicentin-2-like, partial [Hydra vulgaris]	1.5e-83	NA	NA	48h	egg	14.0629	0	0	0	0	0	5.6251	14.0629	11.7389
HyS0029.128	sp|Q96RW7.2|	1.85e-29	Homo sapiens	Hemicentin-1	XP_012559901.1 PREDICTED: hemicentin-2-like, partial [Hydra vulgaris]	2e-58	NA	NA	48h	egg	10.4498	0	0	0	0	0	3.6053	10.4498	9.46876
HyS0022.77	sp|Q96RW7.2|	0.36	Homo sapiens	Hemicentin-1	ADL39775.1 allorecognition 1 [Hydractinia symbiolongicarpus]	1e-12	NA	NA	48h	egg	8.30285	0	0	0	0	0.752376	6.20099	8.30285	5.78489
HyS0083.9	sp|Q96RW7.2|	1.31e-27	Homo sapiens	Hemicentin-1	XP_012566877.1 PREDICTED: hemicentin-2-like [Hydra vulgaris]	4.2e-62	NA	NA	48h	6h	7.64907	0.0134468	0.0071603	0.127244	0	0	2.39531	7.64907	6.81433
HyS0009.156	sp|Q10583.2|	0.49	Megathura crenulata	Hemocyanin 1	XP_012556063.1 PREDICTED: uncharacterized protein LOC105844225 [Hydra vulgaris]	3.1e-50	NA	NA	24h	5h	33.9423	0.346017	0.26484	0	0	0.342747	33.9423	9.04175	1.69844
HyS0025.23	sp|P17945.1|	0.086	Rattus norvegicus	Hepatocyte growth factor	NA	NA	NA	NA	72h	egg	39.968	0	0	0	0	0.346951	7.60731	29.6939	39.968
HyS0010.441	sp|C5E0I9.1|	0.004	Zygosaccharomyces rouxii CBS 732	Heterogeneous nuclear rnp K-like protein 2	XP_012564847.1 PREDICTED: uncharacterized protein LOC101240615, partial [Hydra vulgaris]	2.6e-35	NA	NA	egg	72h	22.1381	22.1381	3.73719	3.22108	3.76985	1.719	0.654777	0.6753	0.547128
HyS0018.202	sp|Q9JK41.1|	4.09e-12	Rattus norvegicus	High affinity copper uptake protein 1	RUS73677.1 hypothetical protein EGW08_018559, partial [Elysia chlorotica]	4.9e-05	NA	NA	48h	5h	7.08262	0.0308637	0.181015	0	0	0.549547	2.83898	7.08262	6.90821
HyS0023.67	sp|A0A179H0J7.1|	4.5	Purpureocillium lilacinum	Highly reducing polyketide synthase lcsC	XP_014678535.1 PREDICTED: uncharacterized protein LOC106818334 [Priapulus caudatus]	0.00061	NA	NA	6h	egg	22.5672	0	4.46005	18.0728	22.5672	8.96411	6.70622	8.52506	4.14763
HyS0044.61	sp|P17124.1|	0.004	Canis lupus familiaris	Histamine H2 receptor	NA	NA	NA	NA	48h	egg	5.47893	0	0	0	0.277421	0	3.86047	5.47893	3.25439
HyS0019.81	sp|Q8DA21.1|	0.3	Vibrio vulnificus CMCP6	Histidine ammonia-lyase	XP_004207050.1 PREDICTED: uncharacterized protein LOC101236484 [Hydra vulgaris]	3.3e-19	NA	NA	48h	egg	42.913	0.016023	0.668908	0.441179	1.47077	1.19558	5.95179	42.913	32.6472
HyS0004.469	sp|Q8BRH4.2|	2.2	Mus musculus	Histone-lysine N-methyltransferase 2C	NA	NA	NA	NA	24h	egg	47.7314	0	0	0	0	0	47.7314	27.295	12.8592
HyS0020.82	sp|Q8BRH4.2|	0.22	Mus musculus	Histone-lysine N-methyltransferase 2C	XP_028411824.1 uncharacterized protein LOC114534560 [Dendronephthya gigantea]	1.9e-129	NA	NA	48h	egg	68.7023	0.221697	0.317804	0.982199	0.997642	1.8802	17.0474	68.7023	53.2276
HyS0050.112	sp|Q22795.2|	4.63e-05	Caenorhabditis elegans	Histone-lysine N-methyltransferase set-1	XP_022332470.1 uncharacterized protein LOC111130074 [Crassostrea virginica]	9.7e-13	NA	NA	7h	egg	47.6002	0	1.59415	5.2835	32.5188	47.6002	12.4213	20.4858	22.6661
HyS0094.30	sp|Q22795.2|	4.4	Caenorhabditis elegans	Histone-lysine N-methyltransferase set-1	XP_028415023.1 uncharacterized protein LOC114538102 [Dendronephthya gigantea]	7.1e-53	NA	NA	48h	egg	10.2784	0.00739717	0.502545	2.55386	7.48716	7.2687	9.46106	10.2784	7.95404
HyS0120.40	sp|Q0C9E6.1|	0.93	Aspergillus terreus NIH2624	Histone-lysine N-methyltransferase set9	XP_028418000.1 uncharacterized protein LOC114542728 [Dendronephthya gigantea]	2.9e-27	NA	NA	6h	egg	9.03361	0	0.286838	1.03889	9.03361	4.95995	5.06482	5.04073	3.99816
HyS4474.1	sp|P0CO29.1|	2.7	Cryptococcus neoformans var. neoformans B-3501A	Histone-lysine N-methyltransferase, H3 lysine-36 specific	XP_014670792.1 PREDICTED: uncharacterized protein LOC106811605 [Priapulus caudatus]	5.2e-36	Reverse transcriptase domain-containing protein	NA	5h	egg	8.1927	0.179465	2.29185	8.1927	3.76101	3.38042	4.96426	3.27881	3.09932
HyS0012.71	sp|Q9C5P1.1|	0.12	Arabidopsis thaliana	Histone-lysine N-methyltransferase, H3 lysine-9 specific SUVH7	NA	NA	NA	NA	48h	egg	334.559	0	0	0	0	0	63.166	334.559	260.467
HyS0059.100	sp|B6YR38.1|	2.1	Candidatus Azobacteroides pseudotrichonymphae genomovar. CFP2	Holliday junction ATP-dependent DNA helicase RuvA	NA	NA	NA	NA	48h	egg	5.98979	0	0.0235842	0.850329	5.38251	4.79195	4.93686	5.98979	4.99142
HyS0006.406	sp|B8DG74.1|	0.46	Listeria monocytogenes HCC23	Holo-[acyl-carrier-protein] synthase	NA	NA	NA	NA	48h	egg	29.8443	0.666208	0.751066	1.64201	1.81225	3.39877	23.0786	29.8443	26.8466
HyS0024.233	sp|P09019.1|	0.7	Xenopus laevis	Homeobox protein Hox-B5	NA	NA	NA	NA	6h	5h	6.62024	3.62727	3.16223	0	6.62024	2.93932	0.748009	0	0.203872
HyS0062.81	sp|Q94C37.1|	0.57	Arabidopsis thaliana	Homeobox-leucine zipper protein HDG2	NA	NA	NA	NA	72h	egg	9.15069	0	0.263173	6.57639	0	0	3.67323	3.18001	9.15069
HyS0096.3	sp|A0A2I0C2C6.1|	0.011	Plasmodium falciparum NF54	Homeobox-like protein HDP1	NA	NA	NA	NA	6h	egg	19.9664	0	0.429808	0	19.9664	17.623	4.19102	5.29674	5.44433
HyS0060.47	sp|Q9WUM7.2|	0.35	Mesocricetus auratus	Homeodomain-interacting protein kinase 2	NA	NA	NA	NA	72h	egg	16.496	0	0	0	0	1.06305	8.11301	5.35757	16.496
HyS0040.159	sp|Q47690.2|	0.041	Escherichia coli K-12	Homocysteine S-methyltransferase	NA	NA	NA	NA	24h	egg	12.8822	0	0.50211	0	0	0.828481	12.8822	7.12238	8.00599
HyS0036.140	sp|Q15011.1|	4.5	Homo sapiens	Homocysteine-responsive endoplasmic reticulum-resident ubiquitin-like domain member 1 protein	NA	NA	NA	NA	48h	egg	8.75403	0	0	0	0	5.54931	3.26222	8.75403	7.32559
HyS0080.12	sp|A0A6J4B487.1|	0.73	Fusarium sp.	Hybrid PKS-NRPS synthetase LUC5	NA	NA	NA	NA	48h	egg	57.7811	0	0	0	0	0	54.2543	57.7811	50.7066
HyS0617.1	sp|A0A0G0AID6.1|	1.8	Trichoderma harzianum	Hybrid PKS-NRPS synthetase thnA	NA	NA	NA	NA	24h	egg	59.5517	0	0.264676	0	9.57107	20.3602	59.5517	31.1133	46.3522
HyS0014.261	sp|Q9ASW1.1|	0.006	Arabidopsis thaliana	Hydroxyproline O-galactosyltransferase GALT3	XP_020632235.1 uncharacterized protein LOC110069118 [Orbicella faveolata]	2.6e-32	NA	NA	4h	72h	13.9936	10.6476	13.9936	10.0029	9.42074	4.92327	0.112952	0.127042	0.104991
HyS0019.147	sp|Q9FM19.1|	0.24	Arabidopsis thaliana	Hypersensitive-induced response protein 1	XP_010897450.1 PREDICTED: uncharacterized protein LOC105027187 [Esox lucius]	5.3e-77	NA	NA	egg	24h	21.1088	21.1088	9.62529	7.49766	2.52409	1.19418	0.496912	0.694596	0.662337
HyS4401.3	sp|Q9SWX9.1|	0.86	Arabidopsis thaliana	IAA-amino acid hydrolase ILR1-like 5	NA	NA	NA	NA	48h	5h	29.0359	0.111312	0.124965	0	0	1.37694	14.6965	29.0359	25.1108
HyS0014.48	sp|P27951.1|	0.19	Streptococcus agalactiae	IgA FC receptor	NA	NA	NA	NA	egg	48h	10.0812	10.0812	9.01306	3.76161	4.3891	4.00731	0.221444	0.051522	0.100802
HyS0046.22	sp|A8LX55.1|	4.6	Salinispora arenicola CNS-205	Imidazole glycerol phosphate synthase subunit HisF	NP_001296677.1 uncharacterized LOC100210581 [Hydra vulgaris]	1.3e-12	NA	NA	48h	egg	18.2656	0.0068415	0.0476063	0.185404	2.44664	5.66718	4.99045	18.2656	16.02
HyS0007.320	sp|Q3J6Q3.1|	2.4	Nitrosococcus oceani ATCC 19707	Imidazole glycerol phosphate synthase subunit HisH	NA	NA	NA	NA	24h	egg	131.5	0	0	0	0	0	131.5	52.5147	46.6375
HyS0100.3	sp|A0A0S2E7V8.1|	7.6	Paxillus involutus	Inactive atromentin synthetase invA3	NA	NA	NA	NA	7h	egg	12.9041	0.0604189	0.365636	1.66293	6.31419	12.9041	10.5793	6.01287	4.89
HyS0007.170	sp|Q9Z1P3.2|	4.84e-12	Rattus norvegicus	Induced myeloid leukemia cell differentiation protein Mcl-1 homolog	NP_001274698.1 apoptosis regulator BAX-like [Hydra vulgaris]	9.5e-34	NA	NA	24h	egg	52.3192	0.105268	0.124063	1.53284	3.41643	5.61583	52.3192	36.5301	27.6787
HyS0239.5	sp|P43032.1|	1.25e-17	Ovis aries	Inhibin beta A chain	XP_020810213.1 growth/differentiation factor 8 [Drosophila serrata]	1.9e-16	NA	NA	24h	5h	26.4012	0.0390827	0.117053	0	5.81961	8.15458	26.4012	22.8938	16.5055
HyS0151.12	sp|P87227.1|	1.5	Schizosaccharomyces pombe 972h-	Inner kinetochore subunit mis6	XP_020622110.1 LOW QUALITY PROTEIN: uncharacterized protein LOC110059725 [Orbicella faveolata]	5.2e-21	NA	NA	24h	egg	5.39356	0	0.210064	5.28197	1.00285	2.99946	5.39356	1.70175	3.07023
HyS0035.35	sp|P52438.1|	1.7	Human herpesvirus 7 strain JI	Inner tegument protein	NA	NA	NA	NA	48h	4h	5.30231	1.1208	0.219827	0.537316	0.359666	0.321506	1.24724	5.30231	3.86037
HyS0020.42	sp|Q9VAS7.1|	8.74e-06	Drosophila melanogaster	Innexin inx3	CRX73272.1 Innexin 4, partial [Hydra vulgaris]	9.6e-92	Innexin	NA	7h	egg	296.423	0.971674	4.22476	26.029	167.62	296.423	58.7227	43.9401	28.4505
HyS0008.105	sp|Q9VAS7.1|	1.11e-08	Drosophila melanogaster	Innexin inx3	XP_002164718.2 PREDICTED: uncharacterized protein LOC100203416 [Hydra vulgaris]	3.3e-132	Innexin	NA	24h	5h	105.296	0.209891	0.273139	0	0.7249	2.22783	105.296	62.2788	38.0639
HyS0094.28	sp|Q9VAS7.1|	1.3e-06	Drosophila melanogaster	Innexin inx3	XP_012554059.1 PREDICTED: uncharacterized protein LOC100202445 [Hydra vulgaris]	2e-140	Innexin	NA	24h	4h	90.7323	0.00949767	0	0	0	0.0246617	90.7323	68.1687	52.1624
HyS0079.51	sp|Q9VAS7.1|	1.17e-06	Drosophila melanogaster	Innexin inx3	XP_012554059.1 PREDICTED: uncharacterized protein LOC100202445 [Hydra vulgaris]	2.6e-107	Innexin	NA	24h	5h	62.8902	0.0477463	0.0134465	0	0.296344	2.46847	62.8902	41.4519	41.4396
HyS1659.1	sp|Q9VAS7.1|	1.17e-06	Drosophila melanogaster	Innexin inx3	XP_012554059.1 PREDICTED: uncharacterized protein LOC100202445 [Hydra vulgaris]	2.6e-107	Innexin	NA	24h	5h	62.8902	0.0477463	0.0134465	0	0.296344	2.46847	62.8902	41.4519	41.4396
HyS4649.1	sp|Q9VAS7.1|	3.77e-05	Drosophila melanogaster	Innexin inx3	NP_001274699.1 innexin inx1-like [Hydra vulgaris]	9e-98	Innexin	NA	48h	4h	110.559	0.010101	0	0	0	0.131629	62.2472	110.559	61.3655
HyS0042.116	sp|Q9VAS7.1|	1.74e-05	Drosophila melanogaster	Innexin inx3	NP_001274699.1 innexin inx1-like [Hydra vulgaris]	3.3e-84	Innexin	INX	48h	5h	61.3247	0.0251211	0.062426	0	0	1.78403	50.9192	61.3247	38.2223
HyS0066.52	sp|Q9VAS7.1|	9.37e-08	Drosophila melanogaster	Innexin inx3	NP_001274699.1 innexin inx1-like [Hydra vulgaris]	7.1e-100	Innexin	NA	72h	5h	6.05433	0.0837532	0.126446	0	0	0.0276843	1.72495	5.17222	6.05433
HyS0005.26	sp|Q9VWL5.2|	0.028	Drosophila melanogaster	Innexin inx5	XP_004208200.2 PREDICTED: innexin inx3-like [Hydra vulgaris]	9.5e-49	NA	NA	24h	egg	6.671	0	0.050059	0	0.594603	1.28676	6.671	3.75993	3.6755
HyS0005.23	sp|Q9VR82.1|	0.000139	Drosophila melanogaster	Innexin inx6	XP_002166931.2 PREDICTED: innexin inx2-like [Hydra vulgaris]	2.9e-50	NA	NA	24h	egg	8.90497	0	0	0	0.396402	0.184821	8.90497	6.14241	4.55013
HyS0022.215	sp|Q22549.1|	0.85	Caenorhabditis elegans	Innexin-10	NA	NA	NA	NA	72h	egg	29.1461	0	0	0	0	0	13.0547	25.0405	29.1461
HyS0055.39	sp|O01634.1|	1.32e-05	Caenorhabditis elegans	Innexin-12	XP_002166931.2 PREDICTED: innexin inx2-like [Hydra vulgaris]	8.1e-99	Innexin	NA	48h	4h	86.0879	0.0352639	0	0	0	0.38874	56.1795	86.0879	54.9528
HyS0056.123	sp|Q65D08.1|	0.15	Bacillus licheniformis DSM 13 = ATCC 14580	Inosose isomerase	NA	NA	NA	NA	4h	48h	13.0551	12.4018	13.0551	12.8885	9.09732	5.64302	0.586351	0.360548	0.537987
HyS0485.4	sp|Q5RJW5.1|	6.4e-16	Xenopus laevis	Insulin receptor substrate 2-B	XP_015763438.1 PREDICTED: insulin receptor substrate 1-B-like [Acropora digitifera]	1.5e-17	NA	NA	4h	48h	12.4741	11.8357	12.4741	6.12244	6.76424	3.42579	0.999347	0.46322	0.599866
HyS0045.135	sp|Q5RJW5.1|	1.47e-16	Xenopus laevis	Insulin receptor substrate 2-B	XP_015763438.1 PREDICTED: insulin receptor substrate 1-B-like [Acropora digitifera]	4.1e-18	NA	NA	4h	72h	6.65425	6.15863	6.65425	6.06683	2.17652	2.86577	0.700743	0.662978	0.411242
HyS0026.73	sp|P14616.2|	0.42	Homo sapiens	Insulin receptor-related protein	XP_022789269.1 piggyBac transposable element-derived protein 4-like [Stylophora pistillata]	6.7e-16	NA	NA	7h	egg	10.8206	0	0.70621	5.59355	8.86216	10.8206	9.88411	5.15095	2.2767
HyS0001.468	sp|P14616.2|	0.26	Homo sapiens	Insulin receptor-related protein	XP_022789269.1 piggyBac transposable element-derived protein 4-like [Stylophora pistillata]	1.2e-14	NA	NA	24h	egg	7.39072	0	0.592841	4.27481	5.75293	7.19899	7.39072	2.33231	2.16284
HyS0089.13	sp|P14616.2|	0.26	Homo sapiens	Insulin receptor-related protein	XP_022789269.1 piggyBac transposable element-derived protein 4-like [Stylophora pistillata]	1.2e-14	NA	NA	24h	egg	7.39072	0	0.592841	4.27481	5.75293	7.19899	7.39072	2.33231	2.16284
HyS1331.1	sp|P14616.2|	0.3	Homo sapiens	Insulin receptor-related protein	XP_022789269.1 piggyBac transposable element-derived protein 4-like [Stylophora pistillata]	3.7e-19	NA	NA	24h	egg	5.88192	0	0.865241	0	0	5.43736	5.88192	2.7866	2.84999
HyS0002.414	sp|P35858.1|	1.58e-43	Homo sapiens	Insulin-like growth factor-binding protein complex acid labile subunit	NA	NA	NA	NA	48h	egg	52.8359	0	0	0	0	0	25.0418	52.8359	37.8643
HyS0346.3	sp|P22334.1|	0.006	Branchiostoma californiense	Insulin-like peptide	NP_001267870.1 uncharacterized LOC100205786 precursor [Hydra vulgaris]	3e-11	NA	NA	7h	egg	5.22084	0.118741	1.31811	1.13112	3.09101	5.22084	2.88613	4.939	4.49883
HyS0017.261	sp|P22334.1|	0.005	Branchiostoma californiense	Insulin-like peptide	NP_001267870.1 uncharacterized LOC100205786 precursor [Hydra vulgaris]	3e-11	NA	NA	72h	egg	11.3248	0.531637	2.10782	1.13112	3.09101	4.23037	7.8627	8.75525	11.3248
HyS0073.19	sp|C0HKS5.1|	0.004	Agrotis ipsilon	Insulin-related peptide 4	NA	NA	NA	NA	48h	5h	28.6361	0.162025	0.359627	0	0	2.09037	4.72652	28.6361	24.0745
HyS0029.20	sp|P61622.1|	1.32e-10	Mus musculus	Integrin alpha-11	XP_012562160.1 PREDICTED: uncharacterized protein LOC100198647 isoform X2 [Hydra vulgaris]	5.9e-161	NA	NA	24h	egg	35.4265	0.004414	0.0093245	0.248019	0.271604	0.138102	35.4265	18.4808	4.59774
HyS0045.48	sp|O88310.1|	0.03	Mus musculus	Intelectin-1a	XP_020618435.1 uncharacterized protein LOC110056322 [Orbicella faveolata]	5.6e-41	Fibrinogen C-terminal domain-containing protein	NA	72h	egg	14.2983	0	0	0	0	0	4.04143	13.2691	14.2983
HyS0080.55	sp|Q9N0Y3.1|	7.4	Canis lupus familiaris	Interferon-induced GTP-binding protein Mx1	NA	NA	NA	NA	48h	egg	5.28443	0	0.0449729	0	0	0.205602	2.32622	5.28443	4.13623
HyS0017.57	sp|Q8QHJ9.2|	0.01	Danio rerio	Interleukin-17 receptor D	XP_012554826.1 PREDICTED: uncharacterized protein LOC100205133 [Hydra vulgaris]	6.8e-46	NA	NA	7h	egg	5.40534	0.0582767	0.162434	0.724414	4.64483	5.40534	0.509517	0.949292	0.585762
HyS0047.124	sp|Q1XI86.1|	7.9	Gallus gallus	Interphotoreceptor matrix proteoglycan 2	NA	NA	NA	NA	24h	7h	9.4537	1.19333	0.361165	1.29516	0.214857	0.130507	9.4537	3.14973	2.12965
HyS0006.242	sp|A8GE00.1|	0.38	Serratia proteamaculans 568	Ion-translocating oxidoreductase complex subunit C	NA	NA	NA	NA	48h	4h	40.803	0.0785013	0	0	0	1.48635	37.7134	40.803	27.5017
HyS0134.11	sp|A8Z6P6.1|	0.67	Campylobacter concisus 13826	Isoleucine--tRNA ligase	NA	NA	NA	NA	4h	24h	24.1938	8.74885	24.1938	18.6832	6.46687	8.13177	0	0	0
HyS0002.300	sp|A9NBM5.1|	1.1	Coxiella burnetii RSA 331	Isoleucine--tRNA ligase	XP_028401255.1 uncharacterized protein LOC114524364 [Dendronephthya gigantea]	2.7e-40	NA	NA	4h	24h	6.54749	5.05335	6.54749	5.76988	4.45594	2.42268	0.126783	0.373751	0.811081
HyS0005.113	sp|Q6H9L7.1|	1.2	Homo sapiens	Isthmin-2	NA	NA	NA	NA	24h	egg	86.1116	0	2.32864	0	13.9114	16.4947	86.1116	74.2137	74.5721
HyS0017.191	sp|Q61955.1|	6.37e-24	Mus musculus	Kallikrein-8	XP_002164216.1 PREDICTED: elastase-1-like [Hydra vulgaris]	4.3e-30	NA	NA	48h	5h	40.8359	0.0170458	0.137379	0	0	0.177559	9.26488	40.8359	26.3224
HyS4682.1	sp|P41144.1|	1.33e-18	Cavia porcellus	Kappa-type opioid receptor	XP_002161265.2 PREDICTED: neuropeptide F receptor-like [Hydra vulgaris]	1.2e-63	NA	NA	48h	egg	8.08872	0	0	0	0	0	0.790388	8.08872	5.99057
HyS0053.5	sp|F4KB17.1|	5.3	Arabidopsis thaliana	Katanin p80 WD40 repeat-containing subunit B1 homolog KTN80.3	NA	NA	NA	NA	24h	egg	33.6983	0	0.072682	0	0	1.04174	33.6983	29.214	28.2848
HyS0055.110	sp|Q6NRH0.2|	0.56	Xenopus laevis	Kelch-like protein 12	NA	NA	NA	NA	24h	6h	19.0458	2.14764	1.5474	1.77579	0.602217	1.44517	19.0458	12.9868	10.7653
HyS0002.511	sp|Q6TDP3.1|	2.93e-119	Mus musculus	Kelch-like protein 17	XP_012562732.1 PREDICTED: kelch-like protein 12 isoform X1 [Hydra vulgaris]	4.3e-192	BACK domain-containing protein (Fragment)	NA	24h	5h	5.01457	0.00893273	0.0534495	0	0	0.135848	5.01457	1.66683	1.04784
HyS0048.95	sp|Q6TFL4.1|	0.15	Homo sapiens	Kelch-like protein 24	NA	NA	NA	NA	24h	egg	63.12	0	0	0	0	0.799472	63.12	51.3293	53.1619
HyS0015.185	sp|Q9NXS3.2|	1.94e-97	Homo sapiens	Kelch-like protein 28	XP_015753317.1 PREDICTED: kelch-like protein 5 [Acropora digitifera]	3.3e-80	NA	NA	24h	egg	9.94017	0	0	0	0	0.0168289	9.94017	4.19948	1.17151
HyS0003.384	sp|Q7QGL0.4|	2.09e-39	Anopheles gambiae	Kelch-like protein diablo	XP_028410079.1 kelch-like protein 12 [Dendronephthya gigantea]	4.4e-51	NA	NA	48h	egg	9.01967	0	0	0	0	0.00868745	2.34413	9.01967	5.93949
HyS0043.97	sp|Q9BYR4.2|	2.4e-15	Homo sapiens	Keratin-associated protein 4-3	CAJ57450.1 astacin 4 [Hydractinia echinata]	4.1e-09	Zonadhesin	NA	egg	72h	46.0418	46.0418	43.9213	36.6242	18.7897	15.3491	2.09024	1.02737	0.897969
HyS0004.38	sp|Q29S21.1|	0.028	Bos taurus	Keratin, type II cytoskeletal 7	XP_015759403.1 PREDICTED: uncharacterized protein LOC107338686 [Acropora digitifera]	1.2e-34	NA	NA	7h	egg	5.0739	0	0.813494	1.36884	2.55081	5.0739	4.17875	3.28831	2.94963
HyS0168.9	sp|A6QNX5.1|	0.69	Bos taurus	Keratin, type II cytoskeletal 78	NA	NA	NA	NA	72h	4h	25.9355	0.0939543	0	0	0	2.13271	14.0656	21.2286	25.9355
HyS0036.19	sp|A4WG34.1|	2.3	Enterobacter sp. 638	Ketol-acid reductoisomerase (NADP(+))	NA	NA	NA	NA	48h	egg	32.9258	0	0	0	0	1.43517	22.3539	32.9258	32.7054
HyS0012.177	sp|Q05090.1|	7.76e-06	Strongylocentrotus purpuratus	Kinesin light chain	XP_024889714.1 uncharacterized protein LOC112466062 [Temnothorax curvispinosus]	4.1e-35	NA	NA	7h	egg	5.94118	0.524575	1.71231	1.5619	2.95032	5.94118	3.85154	4.41902	3.66695
HyS0021.216	sp|P46872.1|	0.75	Strongylocentrotus purpuratus	Kinesin-II 85 kDa subunit	XP_012562746.1 PREDICTED: myosin-13-like [Hydra vulgaris]	7e-42	NA	NA	24h	egg	33.7249	0	0	0	0	0.106512	33.7249	21.0419	10.3248
HyS0005.227	sp|Q9NQT8.2|	0.11	Homo sapiens	Kinesin-like protein KIF13B	XP_002169906.2 PREDICTED: uncharacterized protein LOC100214133 [Hydra vulgaris]	4.4e-77	NA	NA	24h	egg	378.803	0	0	0	0	0.379925	378.803	318.192	118.865
HyS0047.83	sp|Q9NQT8.2|	4.4	Homo sapiens	Kinesin-like protein KIF13B	XP_004207050.1 PREDICTED: uncharacterized protein LOC101236484 [Hydra vulgaris]	3.2e-74	NA	NA	24h	egg	8.92244	0	0	0	0	0	8.92244	6.50734	4.45472
HyS0056.111	sp|Q27IK6.1|	2.5	Arabidopsis thaliana	Kinesin-like protein KIN-12D	RMX46849.1 hypothetical protein pdam_00007626 [Pocillopora damicornis]	3.4e-05	NA	NA	72h	4h	10.809	0.053461	0	0	0.220256	0	2.41075	8.87339	10.809
HyS0014.225	sp|Q7ZW63.1|	0.57	Danio rerio	Kinetochore protein Nuf2	XP_012564682.1 PREDICTED: uncharacterized protein LOC100210512 [Hydra vulgaris]	8.2e-83	NA	NA	24h	egg	19.5663	0	0.00554975	0	0	0	19.5663	7.29233	2.2501
HyS0047.44	sp|Q90Y90.1|	9.63e-11	Xenopus laevis	Kremen protein 1	XP_012563468.1 PREDICTED: uncharacterized protein LOC101240296 [Hydra vulgaris]	8.4e-103	WSC domain-containing protein	NA	24h	egg	5.78271	0.187161	0.498951	0.193596	0.606736	0.251372	5.78271	4.27923	0.803814
HyS0051.144	sp|O08876.1|	5.3	Rattus norvegicus	Krueppel-like factor 10	NA	NA	NA	NA	48h	egg	2790.23	0	0	2.33541	0	0	1516.03	2790.23	2398.5
HyS0029.38	sp|Q8C8H8.1|	7e-38	Mus musculus	Kyphoscoliosis peptidase	XP_012558171.1 PREDICTED: kyphoscoliosis peptidase-like [Hydra vulgaris]	3.7e-85	Kyphoscoliosis peptidase	KY	egg	5h	7.71889	7.71889	0.876836	0.630442	0.887915	0.842722	3.46281	2.35221	2.33107
HyS0040.198	sp|Q4L7U4.1|	0.015	Staphylococcus haemolyticus JCSC1435	L-threonine dehydratase biosynthetic IlvA	XP_012558473.1 PREDICTED: threo-3-hydroxyaspartate ammonia-lyase-like isoform X1 [Hydra vulgaris]	4.3e-12	NA	NA	5h	egg	19.118	0	2.53905	19.118	4.5769	0	0.126839	1.06055	0
HyS0083.20	sp|Q9S9U1.1|	0.23	Arabidopsis thaliana	L-type lectin-domain containing receptor kinase VII.1	NA	NA	NA	NA	4h	48h	46.3172	31.3732	46.3172	22.5865	18.977	27.0865	0.0980567	0	0
HyS0072.48	sp|Q8BWW4.2|	3.5	Mus musculus	La-related protein 4	XP_002169246.2 PREDICTED: uncharacterized protein LOC100210921 [Hydra vulgaris]	1.9e-68	NA	NA	24h	5h	30.062	0.39539	0.487781	0.294298	1.36536	0.57537	30.062	23.5491	24.9262
HyS0095.4	sp|Q95114.2|	1.69e-12	Bos taurus	Lactadherin	XP_012553629.1 PREDICTED: uncharacterized protein LOC101239033, partial [Hydra vulgaris]	3.4e-55	NA	NA	egg	5h	7.70252	7.70252	0.791394	0.0163743	1.0906	0.478121	0.223289	0.253098	0.247537
HyS0029.58	sp|Q08431.3|	4.07e-17	Homo sapiens	Lactadherin	XP_020912536.1 uncharacterized protein LOC110250238 [Exaiptasia pallida]	2.5e-19	Putative tyrosinase-like protein tyr-3	NA	72h	egg	10.0817	0	0	0	0	0	1.23893	8.30476	10.0817
HyS0012.115	sp|H6LBB0.1|	1.1	Acetobacterium woodii DSM 1030	Lactate dehydrogenase (NAD(+),ferredoxin) subunit LctB	NA	NA	NA	NA	5h	72h	13.9087	8.1849	9.64963	13.9087	4.78026	3.76988	0.13423	0.22591	0.103821
HyS0007.257	sp|Q99NB2.2|	0.000478	Rattus norvegicus	Lactosylceramide 1,3-N-acetyl-beta-D-glucosaminyltransferase	XP_002158539.1 PREDICTED: beta-1,3-galactosyltransferase sqv-2-like [Hydra vulgaris]	9e-91	NA	NA	24h	egg	6.42856	0.248385	0.724917	1.73342	3.10793	4.10543	6.42856	4.11659	3.80871
HyS0003.51	sp|Q9BYG0.1|	6.36e-23	Homo sapiens	Lactosylceramide 1,3-N-acetyl-beta-D-glucosaminyltransferase	XP_012564273.1 PREDICTED: lactosylceramide 1,3-N-acetyl-beta-D-glucosaminyltransferase-like [Hydra vulgaris]	2.4e-37	NA	NA	24h	5h	6.19653	0.172521	0.057059	0	0.34549	1.38059	6.19653	5.7158	3.08143
HyS3114.1	sp|P24043.4|	0.00032	Homo sapiens	Laminin subunit alpha-2	NA	NA	NA	NA	24h	egg	10.0372	0	0.00069038	3.02801	0	0.50585	10.0372	7.07595	4.1893
HyS2949.1	sp|P24043.4|	0.002	Homo sapiens	Laminin subunit alpha-2	NA	NA	NA	NA	72h	egg	46.4495	0	1.41076	0	9.69804	16.5297	41.304	32.1912	46.4495
HyS0032.213	sp|P24043.4|	0.002	Homo sapiens	Laminin subunit alpha-2	NA	NA	NA	NA	72h	egg	10.6497	0	6.73e-05	2.4097	0.439296	3.97058	8.24019	10.0393	10.6497
HyS0022.230	sp|P97927.2|	0.64	Mus musculus	Laminin subunit alpha-4	NA	NA	NA	NA	24h	4h	15.1776	0.637619	0.311671	0.863478	1.17048	3.27443	15.1776	4.52782	7.26962
HyS0125.3	sp|P11046.4|	0.28	Drosophila melanogaster	Laminin subunit beta-1	NA	NA	NA	NA	6h	egg	11.32	0	0.552492	3.31539	11.32	8.09001	9.41674	7.11336	9.51737
HyS0012.114	sp|P02469.3|	0.27	Mus musculus	Laminin subunit beta-1	NA	NA	NA	NA	24h	5h	1164.86	0.497214	0.135244	0	0	0	1164.86	264.305	233.228
HyS0032.219	sp|P11046.4|	5.1	Drosophila melanogaster	Laminin subunit beta-1	NA	NA	Putative cnidarian restricted protein	NA	24h	egg	36.6628	0	0	0	0	3.0266	36.6628	24.5006	6.54266
HyS0008.278	sp|Q13751.1|	0.000142	Homo sapiens	Laminin subunit beta-3	NA	NA	NA	NA	24h	egg	15.7879	0	0	0	0	0	15.7879	9.4646	5.33447
HyS0026.123	sp|Q8JHV6.1|	1.2	Danio rerio	Laminin subunit beta-4	KXJ13661.1 RNA-directed DNA polymerase from mobile element jockey [Exaiptasia pallida]	2.4e-35	NA	NA	24h	egg	16.3042	0	0.326545	2.86274	4.46016	4.48696	16.3042	9.37947	11.0356
HyS0008.277	sp|Q8JHV6.1|	7.34e-05	Danio rerio	Laminin subunit beta-4	NA	NA	NA	NA	24h	egg	12.6668	0	0	0	0	0.0520135	12.6668	9.81726	8.21429
HyS0005.434	sp|P02468.2|	0.005	Mus musculus	Laminin subunit gamma-1	NA	NA	NA	NA	6h	egg	23.6492	0	2.16124	6.86098	23.6492	15.7956	13.4571	6.77728	3.00965
HyS0029.201	sp|P15215.2|	0.63	Drosophila melanogaster	Laminin subunit gamma-1	NA	NA	NA	NA	24h	egg	12.6748	0	0.0495934	0.447501	0.400932	1.51628	12.6748	9.81297	8.63434
HyS0072.38	sp|Q21313.1|	0.011	Caenorhabditis elegans	Laminin-like protein epi-1	XP_004205768.1 PREDICTED: uncharacterized protein LOC101235923 isoform X2 [Hydra vulgaris]	5.8e-52	NA	NA	24h	5h	45.7544	0.0659722	0.0216581	0	0	0	45.7544	34.7664	12.1858
HyS0002.438	sp|Q01650.2|	5.17e-67	Homo sapiens	Large neutral amino acids transporter small subunit 1	XP_020906526.1 b(0,+)-type amino acid transporter 1-like [Exaiptasia pallida]	5e-64	NA	NA	4h	72h	18.2991	15.62	18.2991	16.0767	13.5665	13.9146	2.23401	1.13575	0.965311
HyS0051.103	sp|Q0VCM6.1|	3.83e-15	Bos taurus	Large neutral amino acids transporter small subunit 4	XP_002162033.3 PREDICTED: solute carrier family 43 member 3-like [Hydra vulgaris]	5.4e-17	NA	NA	24h	egg	11.1192	0	0.0127244	0	0	0.069219	11.1192	3.08297	2.2895
HyS0050.114	sp|P09278.1|	0.82	Human herpesvirus 3 strain Dumas	Large tegument protein deneddylase	NA	NA	NA	NA	7h	egg	197.144	0.025025	6.00485	18.4361	168.45	197.144	46.9693	47.7212	40.088
HyS1988.1	sp|A6L685.1|	0.006	Phocaeicola vulgatus ATCC 8482	Large-conductance mechanosensitive channel	NA	NA	NA	NA	5h	24h	11.6219	3.67979	2.46057	11.6219	1.42428	1.1887	0	0.298972	0.0529795
HyS0016.248	sp|Q7ZWU9.1|	3.1	Xenopus laevis	Lariat debranching enzyme B	NA	NA	NA	NA	72h	egg	123.895	0	0.232501	0	0	1.4767	91.8469	120.32	123.895
HyS0070.25	sp|F4KA50.2|	2.6	Arabidopsis thaliana	LEAF RUST 10 DISEASE-RESISTANCE LOCUS RECEPTOR-LIKE PROTEIN KINASE-like 2.2	NA	NA	NA	NA	5h	48h	17.5615	6.11975	7.57527	17.5615	1.51804	7.72398	0.644528	0.379792	0.739494
HyS0098.56	sp|P55344.2|	0.11	Homo sapiens	Lens fiber membrane intrinsic protein	XP_002160858.1 PREDICTED: uncharacterized protein LOC100201464 [Hydra vulgaris]	2.1e-38	NA	NA	24h	5h	64.2958	0.415159	0.191235	0	4.13486	2.14958	64.2958	52.5413	51.6756
HyS0014.291	sp|P20274.2|	5.48e-06	Bos taurus	Lens fiber membrane intrinsic protein	XP_012556003.1 PREDICTED: uncharacterized protein LOC101240705 [Hydra vulgaris]	1e-30	NA	NA	24h	egg	50.6509	0	0.0398996	2.91823	1.47648	3.8888	50.6509	33.5043	30.6915
HyS0047.103	sp|P56563.2|	1.16e-12	Mus musculus	Lens fiber membrane intrinsic protein	XP_012561773.1 PREDICTED: epithelial membrane protein 1-like [Hydra vulgaris]	2e-16	NA	NA	48h	egg	13.5842	0	0	0	0	0.399343	12.2855	13.5842	12.2957
HyS0012.240	sp|P55344.2|	0.000646	Homo sapiens	Lens fiber membrane intrinsic protein	XP_002155456.1 PREDICTED: uncharacterized protein LOC100211234 [Hydra vulgaris]	2.5e-41	NA	NA	72h	egg	8.74119	0	0	0	0	0	2.41381	5.00875	8.74119
HyS0005.444	sp|Q92I35.1|	0.12	Rickettsia conorii str. Malish 7	Leucine--tRNA ligase	XP_002164656.1 PREDICTED: uncharacterized protein LOC100198912 [Hydra vulgaris]	1.1e-26	NA	NA	24h	egg	189.971	0	0.064658	0	0	0	189.971	133.847	47.2803
HyS0001.296	sp|Q254X5.1|	0.68	Chlamydia felis Fe/C-56	Leucine--tRNA ligase	XP_012561092.1 PREDICTED: uncharacterized protein LOC101240922 [Hydra vulgaris]	4.3e-08	NA	NA	24h	egg	94.1525	0	0	0	0	0.0694615	94.1525	84.7458	55.8626
HyS0491.1	sp|Q087K2.2|	5.4	Shewanella frigidimarina NCIMB 400	Leucine--tRNA ligase	NA	NA	NA	NA	24h	egg	39.7217	0	0.255576	14.6653	13.9081	22.8668	39.7217	23.7613	18.4794
HyS0030.75	sp|Q030E7.1|	5.2	Lactococcus cremoris subsp. cremoris SK11	Leucine--tRNA ligase	NA	NA	NA	NA	72h	5h	48.2944	0.169786	0.51029	0	1.21613	3.97785	17.2904	40.2022	48.2944
HyS0035.151	sp|Q9LYN8.1|	1.47e-08	Arabidopsis thaliana	Leucine-rich repeat receptor protein kinase EMS1	XP_015752273.1 PREDICTED: putative serine/threonine-protein kinase A [Acropora digitifera]	3.2e-11	NA	NA	48h	egg	47.5174	0	0.507465	1.91033	2.83285	4.88295	27.0638	47.5174	40.8206
HyS0007.8	sp|G7JIK2.2|	0.019	Medicago truncatula	Leucine-rich repeat receptor-like kinase protein SUNN	NA	NA	NA	NA	48h	egg	18.0399	0.538257	0.889204	5.28288	17.4791	9.71705	13.6247	18.0399	13.9724
HyS0033.103	sp|G7JIK2.2|	0.019	Medicago truncatula	Leucine-rich repeat receptor-like kinase protein SUNN	NA	NA	NA	NA	48h	egg	18.0399	0.538257	0.889204	5.28288	17.4791	9.71705	13.6247	18.0399	13.9724
HyS0033.202	sp|G7JIK2.2|	0.019	Medicago truncatula	Leucine-rich repeat receptor-like kinase protein SUNN	NA	NA	NA	NA	48h	egg	18.0399	0.538257	0.889204	5.28288	17.4791	9.71705	13.6247	18.0399	13.9724
HyS0033.182	sp|A1A4H9.1|	0.13	Bos taurus	Leucine-rich repeat transmembrane neuronal protein 1	NA	NA	NA	NA	72h	4h	19.5262	0.281243	0	2.30809	0	0.295878	8.86126	18.3462	19.5262
HyS0059.27	sp|Q8TF66.2|	7.41e-21	Homo sapiens	Leucine-rich repeat-containing protein 15	CBY13551.1 unnamed protein product [Oikopleura dioica]	5.9e-07	NA	NA	24h	egg	6.48963	0.967093	2.09199	4.16	3.09738	2.49547	6.48963	2.97664	2.66403
HyS0031.148	sp|P70193.2|	4.3	Mus musculus	Leucine-rich repeats and immunoglobulin-like domains protein 1	RMX52165.1 hypothetical protein pdam_00019885 [Pocillopora damicornis]	0.00011	NA	NA	4h	48h	17.6928	13.3807	17.6928	14.1975	12.0203	11.1904	0.244329	0	0.0215039
HyS0059.25	sp|Q1LP24.1|	0.28	Cupriavidus metallidurans CH34	Leucyl/phenylalanyl-tRNA--protein transferase	NA	NA	NA	NA	6h	egg	14.7508	0	0.132451	0	14.7508	13.5614	8.18791	4.46865	1.46646
HyS0013.125	sp|O14960.2|	2.18e-18	Homo sapiens	Leukocyte cell-derived chemotaxin-2	XP_028410179.1 leukocyte cell-derived chemotaxin-2-like [Dendronephthya gigantea]	5.5e-19	Leukocyte cell-derived chemotaxin-2	NA	72h	5h	13.3492	0.0981473	0.167419	0	0	0.169661	4.10002	10.8752	13.3492
HyS0014.133	sp|Q6ICI0.2|	3.46e-15	Homo sapiens	LHFPL tetraspan subfamily member 7 protein	XP_001627275.1 predicted protein [Nematostella vectensis]	2.6e-18	NA	NA	24h	4h	5.19785	0.0180019	0	1.49215	0.332389	0.252955	5.19785	4.06982	3.21219
HyS0029.185	sp|Q98919.1|	0.6	Gallus gallus	Limbic system-associated membrane protein	ADL39775.1 allorecognition 1 [Hydractinia symbiolongicarpus]	2e-42	NA	NA	egg	72h	14.1318	14.1318	13.6825	8.80895	9.31282	12.4709	1.15915	0.641738	0.478217
HyS0131.14	sp|Q98919.1|	0.079	Gallus gallus	Limbic system-associated membrane protein	ADL39776.1 allorecognition 1 [Hydractinia symbiolongicarpus]	3.9e-38	NA	NA	4h	72h	11.5138	8.98277	11.5138	10.0117	5.93784	5.96605	0.246077	0.0742681	0.0341667
HyS0099.24	sp|Q70LM6.1|	1.1	Brevibacillus parabrevis	Linear gramicidin synthase subunit B	NA	NA	NA	NA	7h	egg	23.5228	0	0.623829	0	12.6814	23.5228	20.9942	9.93944	5.25693
HyS0095.41	sp|Q70LM6.1|	0.16	Brevibacillus parabrevis	Linear gramicidin synthase subunit B	NA	NA	NA	NA	7h	egg	13.2979	0	0.12581	1.94464	0	13.2979	8.03093	3.04446	2.8853
HyS0628.1	sp|Q70LM6.1|	0.68	Brevibacillus parabrevis	Linear gramicidin synthase subunit B	NA	NA	NA	NA	24h	egg	17.6676	0	0.415121	0	8.25631	13.7529	17.6676	14.8954	12.8931
HyS0078.70	sp|P18428.3|	7.99e-50	Homo sapiens	Lipopolysaccharide-binding protein	XP_012560856.1 PREDICTED: lipopolysaccharide-binding protein-like [Hydra vulgaris]	2.8e-85	NA	NA	24h	6h	9.24014	0.0695214	0.0376314	0.223957	0	0.0212438	9.24014	8.22861	7.25992
HyS0028.239	sp|Q8QGW7.1|	6.04e-20	Gallus gallus	Lipopolysaccharide-induced tumor necrosis factor-alpha factor homolog	XP_028402599.1 cell death-inducing p53-target protein 1 homolog [Dendronephthya gigantea]	1.5e-16	Lipopolysaccharide-induced TNF factor 7	LOC106164403	48h	egg	41.9156	0	0.0525365	0	0	0.616285	7.54446	41.9156	40.6222
HyS0041.51	sp|Q8IVV2.4|	1.05e-14	Homo sapiens	Lipoxygenase homology domain-containing protein 1	XP_027732895.1 LOW QUALITY PROTEIN: lipoxygenase homology domain-containing protein 1-like [Vombatus ursinus]	9.4e-15	NA	NA	72h	egg	13.2503	0.15168	0.245714	0.804562	0.544092	0.592975	0.521513	10.3959	13.2503
HyS0022.61	sp|Q8BSS9.2|	0.018	Mus musculus	Liprin-alpha-2	NA	NA	NA	NA	48h	4h	9.21858	0.0179322	0	0	0	0.0112935	7.02184	9.21858	6.47024
HyS0034.107	sp|Q91Z79.2|	0.001	Rattus norvegicus	Liprin-alpha-3	NA	NA	NA	NA	7h	72h	6.75657	0.811243	1.31802	1.17719	2.53566	6.75657	2.22988	0.295048	0.273732
HyS0019.119	sp|B0S2N4.1|	0.45	Finegoldia magna ATCC 29328	Lon protease	XP_028394530.1 uncharacterized protein LOC114518731 [Dendronephthya gigantea]	1.1e-08	NA	NA	24h	4h	6.84272	0.400777	0.258141	0.359428	0.474202	0.927485	6.84272	5.75469	3.92862
HyS0002.273	sp|A8HYF7.1|	0.52	Azorhizobium caulinodans ORS 571	Lon protease	NA	NA	NA	NA	48h	egg	24.3142	0.745162	1.67556	6.36791	1.09623	4.3503	14.4588	24.3142	16.4042
HyS0046.56	sp|B0TFI9.1|	8.9	Heliomicrobium modesticaldum Ice1	Lon protease	NA	NA	NA	NA	48h	4h	13.7514	0.0832267	0	0	0	0.13856	3.15128	13.7514	12.0191
HyS0020.107	sp|P31579.1|	1.11e-07	Oryzias latipes	Low choriolytic enzyme	CAJ57450.1 astacin 4 [Hydractinia echinata]	2.3e-17	NA	NA	24h	5h	9.19608	0.741948	1.18852	0	6.88618	1.89928	9.19608	6.62033	5.08923
HyS0052.118	sp|Q5SW96.3|	0.071	Homo sapiens	Low density lipoprotein receptor adapter protein 1	NA	NA	NA	NA	24h	5h	6.40532	0.667369	0.356137	0	0.160803	0.287098	6.40532	2.68446	3.15126
HyS0008.289	sp|P35950.2|	0.086	Cricetulus griseus	Low-density lipoprotein receptor	NA	NA	NA	NA	24h	egg	20.4551	0	0	0.117896	0.467701	1.00076	20.4551	13.0094	12.7966
HyS0015.179	sp|Q28832.2|	0.14	Sus scrofa	Low-density lipoprotein receptor	XP_012554083.1 PREDICTED: uncharacterized protein LOC100214787 isoform X1 [Hydra vulgaris]	1.5e-50	NA	NA	24h	egg	6.14015	0	0	0.191075	0	0	6.14015	5.04282	3.34497
HyS0008.286	sp|P35950.2|	0.071	Cricetulus griseus	Low-density lipoprotein receptor	NA	NA	NA	NA	24h	egg	5.23235	0	0	0.117896	0.467701	0.574995	5.23235	3.49544	4.20615
HyS0001.366	sp|Q3TYX2.1|	1.6	Mus musculus	LRRN4 C-terminal-like protein	XP_012565456.1 PREDICTED: uncharacterized protein LOC100198017 [Hydra vulgaris]	1.8e-192	NA	NA	24h	egg	11.1543	0	0.119554	0	0.526392	1.22437	11.1543	6.98057	5.25028
HyS0015.71	sp|Q3TYX2.1|	1.7	Mus musculus	LRRN4 C-terminal-like protein	XP_012565456.1 PREDICTED: uncharacterized protein LOC100198017 [Hydra vulgaris]	6e-202	NA	NA	48h	egg	16.508	0	0.215905	1.60308	2.28246	2.3091	14.1488	16.508	10.8382
HyS0009.155	sp|Q25060.1|	9.69e-173	Hydractinia echinata	LWamide neuropeptides	Q25060.1 RecName: Full=LWamide neuropeptides; Contains: RecName: Full=LWamide I; Contains: RecName: Full=LWamide II; Contains: RecName: Full=LWS; Flags: Precursor [Hydractinia echinata]	5.9e-61	LWamide neuropeptides	NA	24h	5h	22.4646	0.0423035	0.07834	0	0.521041	3.64304	22.4646	16.0872	4.55457
HyS0078.10	sp|Q16992.1|	0.11	Anthopleura elegantissima	LWamide neuropeptides	NA	NA	NA	NA	48h	egg	12.2569	0	0	0	1.29205	0.0998355	3.29095	12.2569	7.22264
HyS0072.68	sp|P0CW02.1|	0.13	Mus musculus	Lymphocyte antigen 6C1	XP_004209233.1 PREDICTED: uncharacterized protein LOC101238835 [Hydra vulgaris]	5.4e-05	NA	NA	72h	4h	15.6279	0.309684	0	0	5.40926	0.72303	8.48469	11.5146	15.6279
HyS0008.155	sp|Q9PEB6.1|	1.2	Xylella fastidiosa 9a5c	Lysine--tRNA ligase	NA	NA	NA	NA	7h	5h	6.81975	1.82034	2.90016	0	1.88452	6.81975	1.45078	1.0182	2.11259
HyS0655.1	sp|Q8U7H6.1|	0.81	Agrobacterium fabrum str. C58	Lysine--tRNA ligase	OXA61593.1 Jerky protein -like [Folsomia candida]	4.6e-07	NA	NA	24h	5h	6.26169	0.0749297	0.331226	0	3.8723	3.22207	6.26169	4.57029	3.7986
HyS0008.265	sp|Q7U3A4.1|	1.3	Prochlorococcus marinus str. MIT 9313	Lysine--tRNA ligase	NA	NA	NA	NA	48h	egg	212.549	0	0	0	0	0.156226	98.6332	212.549	198.037
HyS0017.239	sp|O60341.2|	0.81	Homo sapiens	Lysine-specific histone demethylase 1A	NA	NA	NA	NA	72h	4h	82.9517	0.722615	0.480799	1.86343	5.06337	2.95994	35.2035	58.5403	82.9517
HyS0007.402	sp|Q6P606.2|	8.62e-09	Danio rerio	LysM and putative peptidoglycan-binding domain-containing protein 4	XP_012558672.1 PREDICTED: lysM and putative peptidoglycan-binding domain-containing protein 3-like isoform X1 [Hydra vulgaris]	2.1e-15	NA	NA	4h	72h	14.1787	10.3094	14.1787	7.57795	6.26275	6.18074	0.512284	0.2614	0.083019
HyS0052.83	sp|D7UPN3.1|	0.86	Oryza sativa Japonica Group	LysM domain receptor-like kinase 10	NA	NA	NA	NA	72h	egg	18.6353	0.200619	0.362913	0.378762	0.755672	0.601504	11.078	16.9744	18.6353
HyS0028.52	sp|B4F753.1|	0.001	Xenopus tropicalis	Lysophosphatidylserine lipase ABHD12	XP_004210166.1 PREDICTED: uncharacterized protein LOC101236738 [Hydra vulgaris]	1.3e-23	NA	NA	24h	5h	11.6204	0.00876037	0.0691874	0	0.157501	0.181159	11.6204	10.4275	11.0115
HyS0078.13	sp|Q28C60.1|	2.1	Xenopus tropicalis	Lysophospholipid acyltransferase LPCAT4	NA	NA	NA	NA	24h	egg	131.217	0	0	0	0	0.0997265	131.217	75.7559	40.9036
HyS0026.111	sp|Q99698.3|	0.45	Homo sapiens	Lysosomal-trafficking regulator	NA	NA	NA	NA	7h	egg	17.1057	0	1.14698	9.96423	3.90833	17.1057	8.1568	3.47169	1.66877
HyS0019.3	sp|Q99698.3|	1.7	Homo sapiens	Lysosomal-trafficking regulator	NA	NA	NA	NA	72h	egg	9.5221	0	0.084524	0	5.71996	6.83685	8.74677	9.48968	9.5221
HyS0077.17	sp|A6H737.1|	0.62	Bos taurus	Lysyl oxidase homolog 2	NA	NA	NA	NA	7h	egg	27.2926	0.0159204	0.670868	3.40953	18.2645	27.2926	3.60329	4.16491	3.19079
HyS0001.217	sp|Q99549.2|	0.002	Homo sapiens	M-phase phosphoprotein 8	XP_002156912.2 PREDICTED: zinc finger protein 683-like isoform X1 [Hydra vulgaris]	3.3e-05	NA	NA	egg	72h	9.96381	9.96381	8.65472	5.64826	7.83911	7.25351	1.1239	0.650845	0.639139
HyS0001.205	sp|Q99549.2|	0.007	Homo sapiens	M-phase phosphoprotein 8	NA	NA	NA	NA	egg	72h	8.18251	8.18251	8.1227	5.43248	4.36901	6.7335	0.771992	0.701938	0.583921
HyS0225.10	sp|Q6F813.1|	2	Acinetobacter baylyi ADP1	Macrolide export ATP-binding/permease protein MacB	NA	NA	NA	NA	24h	egg	5.58072	0	0.0147162	0.19964	2.43247	2.53036	5.58072	3.15109	2.68989
HyS0015.95	sp|P22897.1|	1.75e-16	Homo sapiens	Macrophage mannose receptor 1	XP_012557986.1 PREDICTED: C-type mannose receptor 2-like, partial [Hydra vulgaris]	1.1e-116	NA	NA	24h	5h	5.13611	0.0113882	0.0121142	0	0.428507	0.504696	5.13611	2.67925	2.35881
HyS0010.141	sp|Q6ZUA9.2|	1	Homo sapiens	Maestro heat-like repeat family member 5	XP_020627197.1 uncharacterized protein LOC110064485 [Orbicella faveolata]	4.1e-35	NA	NA	24h	egg	13.0983	0	0	0	0.324155	0.219447	13.0983	9.0615	8.35557
HyS0056.103	sp|Q7ZV50.1|	0.47	Danio rerio	Magnesium transporter protein 1	NA	NA	NA	NA	24h	egg	104.873	0	0	0	0	0	104.873	28.6539	25.0439
HyS0030.195	sp|Q9RFD5.1|	0.21	Cereibacter sphaeroides 2.4.1	Magnesium-chelatase subunit H	NA	NA	NA	NA	48h	egg	27.2812	0	0	0	0	0.216019	22.1883	27.2812	23.1326
HyS0118.19	sp|A5DZQ4.1|	6.6	Lodderomyces elongisporus NRRL YB-4239	Maintenance of telomere capping protein 6	NA	NA	NA	NA	48h	egg	71.4531	0	0	0	0	0	45.91	71.4531	39.8461
HyS0044.106	sp|P21249.2|	1.51e-11	Onchocerca volvulus	Major antigen	XP_012562660.1 PREDICTED: golgin subfamily B member 1-like [Hydra vulgaris]	1.6e-60	NA	NA	48h	5h	10.401	0.0551597	0.0430054	0	0	0.0719757	0.119484	10.401	8.32244
HyS0106.1	sp|P85990.2|	3.7	Serratia phage KSP20	Major capsid protein	NA	NA	NA	NA	7h	egg	9.59176	0	0	2.10621	8.30212	9.59176	4.49872	2.39646	1.97209
HyS1071.2	sp|Q9D2V8.1|	5.4	Mus musculus	Major facilitator superfamily domain-containing protein 10	NA	NA	NA	NA	egg	5h	17.3284	17.3284	14.4827	0	5.45849	7.8961	5.89992	5.28895	3.46135
HyS0079.6	sp|Q5BIZ0.1|	1.07e-50	Xenopus tropicalis	Major facilitator superfamily domain-containing protein 4A	XP_027049830.1 major facilitator superfamily domain-containing protein 4A-like [Pocillopora damicornis]	2.8e-87	Major facilitator superfamily domain-containing protein 4	NA	48h	egg	16.7571	0	0	0	0	0.05253	11.0201	16.7571	15.0188
HyS0034.225	sp|Q6PDC8.2|	2.9e-26	Mus musculus	Major facilitator superfamily domain-containing protein 4A	XP_020900862.1 major facilitator superfamily domain-containing protein 4A-like [Exaiptasia pallida]	9.8e-53	NA	NA	72h	egg	5.964	0	0.0217815	0	0	0	3.80314	5.48088	5.964
HyS0018.93	sp|A1DWM3.1|	1.38e-12	Sus scrofa	Major facilitator superfamily domain-containing protein 6	XP_012566146.1 PREDICTED: uncharacterized protein LOC105850205 [Hydra vulgaris]	1.3e-53	NA	NA	egg	24h	14.1162	14.1162	7.97948	8.71276	6.70225	2.2195	0	0	0
HyS0032.93	sp|A1DWM3.1|	9.76e-22	Sus scrofa	Major facilitator superfamily domain-containing protein 6	XP_012560124.1 PREDICTED: uncharacterized protein LOC105846192 [Hydra vulgaris]	3.5e-51	NA	NA	5h	48h	9.28078	5.04252	5.22016	9.28078	3.74467	3.05741	0.344179	0.065552	0.372123
HyS0087.32	sp|Q6ZSS7.2|	9.78e-93	Homo sapiens	Major facilitator superfamily domain-containing protein 6	XP_002160939.1 PREDICTED: major facilitator superfamily domain-containing protein 6-A-like [Hydra vulgaris]	4.2e-247	Major facilitator superfamily domain-containing protein 6	MFSD6	24h	6h	41.6457	0.00780467	0.0289826	0.43421	0	0.172209	41.6457	21.8006	8.29263
HyS0019.48	sp|Q8CBH5.1|	2.63e-70	Mus musculus	Major facilitator superfamily domain-containing protein 6	XP_004208944.2 PREDICTED: major facilitator superfamily domain-containing protein 6-like [Hydra vulgaris]	4.9e-185	MFS membrane transporter	NA	24h	egg	17.7397	0	0.0202516	0	0.238021	0.525049	17.7397	9.45697	5.82955
HyS0004.434	sp|Q8CBH5.1|	2.24e-06	Mus musculus	Major facilitator superfamily domain-containing protein 6	XP_028404503.1 major facilitator superfamily domain-containing protein 6-like [Dendronephthya gigantea]	1.2e-09	NA	NA	24h	egg	14.2857	0	0.0220622	0.19669	0.259678	1.312	14.2857	10.7458	11.0133
HyS0002.514	sp|Q6ZSS7.2|	3.19e-14	Homo sapiens	Major facilitator superfamily domain-containing protein 6	XP_012558142.1 PREDICTED: uncharacterized protein LOC105845210 [Hydra vulgaris]	1.6e-47	NA	NA	72h	egg	11.2167	0	0.0277807	0	0	0	0.891721	7.95697	11.2167
HyS0024.148	sp|Q0VA82.1|	7.63e-07	Danio rerio	Major facilitator superfamily domain-containing protein 8	XP_012554455.1 PREDICTED: uncharacterized protein LOC105843519 [Hydra vulgaris]	2.7e-78	NA	NA	egg	72h	33.9719	33.9719	18.4408	17.5921	5.51792	3.71012	0.21856	0.20857	0.155842
HyS0003.164	sp|P75040.2|	0.13	Mycoplasmoides pneumoniae M129	Major facilitator superfamily transporter MPN_077	XP_002162866.1 PREDICTED: uncharacterized protein LOC100206984 [Hydra vulgaris]	4.3e-83	NA	NA	24h	5h	40.8102	0.146283	0.0288257	0	0	0	40.8102	30.1128	22.8732
HyS0014.224	sp|Q9V0D5.1|	2	Pyrococcus abyssi GE5	Malate dehydrogenase	XP_012555614.1 PREDICTED: uncharacterized protein LOC105844041 [Hydra vulgaris]	4.2e-35	NA	NA	egg	48h	63.422	63.422	60.4549	38.1471	22.07	22.4401	0.113111	0.0242766	0.0638195
HyS0124.9	sp|Q8N5Y2.1|	6.2	Homo sapiens	Male-specific lethal 3 homolog	NA	NA	PERQ amino acid-rich with GYF domain-containing protein 2 (Fragment)	NA	5h	egg	10.0284	0	1.24197	10.0284	2.30451	9.66732	0.324597	0.143449	1.21171
HyS0046.49	sp|B3EWZ5.1|	1.32e-13	Acropora millepora	MAM and LDL-receptor class A domain-containing protein 1	PFX25578.1 High choriolytic enzyme 1 [Stylophora pistillata]	2.4e-52	NA	NA	24h	egg	5.29188	0	0	0.000320487	0	0.603364	5.29188	2.73635	0.853657
HyS0101.33	sp|B3EWZ5.1|	1.1e-12	Acropora millepora	MAM and LDL-receptor class A domain-containing protein 1	OPL32981.1 hypothetical protein AM593_06397, partial [Mytilus galloprovincialis]	5.3e-12	MAM and LDL receptor class A domain containing 1	NA	48h	egg	14.4477	0	0	0	0	0	3.46805	14.4477	10.8757
HyS0053.132	sp|B3EWZ5.1|	4.02e-10	Acropora millepora	MAM and LDL-receptor class A domain-containing protein 1	XP_028404131.1 uncharacterized protein LOC114526809 [Dendronephthya gigantea]	1.2e-27	NA	NA	48h	5h	5.30342	0.0276677	0.0167919	0	0.398979	1.55709	0.551736	5.30342	1.56767
HyS0008.2	sp|B3EWZ6.1|	6.53e-38	Acropora millepora	MAM and LDL-receptor class A domain-containing protein 2	OWF41779.1 hypothetical protein KP79_PYT18056 [Mizuhopecten yessoensis]	8.7e-33	NA	NA	4h	72h	10.7616	7.29924	10.7616	2.43767	7.90005	9.27946	0.186147	0.128583	0.127404
HyS0115.1	sp|Q6FRY2.1|	8.6	Nakaseomyces glabratus CBS 138	Mannose-1-phosphate guanyltransferase 2	NA	NA	NA	NA	24h	5h	31.0465	2.00823	1.14148	0	8.9291	5.20102	31.0465	17.5191	8.5159
HyS0341.3	sp|Q61S97.2|	4.3	Caenorhabditis briggsae	Mannose-1-phosphate guanyltransferase beta	XP_027054675.1 uncharacterized protein LOC113681753 [Pocillopora damicornis]	4.5e-61	NA	NA	7h	5h	7.73792	0.249805	0.243336	0.227003	7.57146	7.73792	2.6835	1.96971	1.21823
HyS0036.11	sp|O58689.1|	0.53	Pyrococcus horikoshii OT3	Mannosyl-3-phosphoglycerate synthase	XP_022341893.1 uncharacterized protein LOC111135805 isoform X1 [Crassostrea virginica]	3.6e-20	NA	NA	7h	egg	5.22883	0.0641786	0.634572	2.06283	3.58347	5.22883	1.04045	0.674688	0.402533
HyS0048.74	sp|Q44495.1|	0.11	Azotobacter vinelandii	Mannuronan C5-epimerase AlgE2	NA	NA	NA	NA	48h	5h	179.484	4.95176	10.3238	0	3.69814	4.90797	108.684	179.484	159.567
HyS0073.64	sp|Q10407.1|	5.4	Schizosaccharomyces pombe 972h-	MAP kinase kinase kinase mkh1	NA	NA	NA	NA	7h	72h	14.6766	3.21221	4.85938	5.09276	8.65083	14.6766	0.736997	0.109819	0.0777738
HyS0035.72	sp|Q8IWC1.2|	1	Homo sapiens	MAP7 domain-containing protein 3	NA	NA	NA	NA	24h	5h	17.5275	0.00413343	0.0313948	0	0.366729	0.316784	17.5275	12.2632	2.53626
HyS0049.35	sp|P50282.1|	4.78e-15	Rattus norvegicus	Matrix metalloproteinase-9	XP_012556646.1 PREDICTED: protein PFF0380w-like [Hydra vulgaris]	2e-40	NA	NA	24h	egg	8.88616	0	0.0459833	0.0945146	0.621313	1.45571	8.88616	6.68841	2.59177
HyS0577.1	sp|A2T310.1|	1.3	Angiopteris evecta	Maturase K	NA	NA	NA	NA	48h	egg	14.2228	0	0.491961	4.33736	8.2626	3.00996	9.02423	14.2228	1.24571
HyS2192.1	sp|A2T310.1|	1	Angiopteris evecta	Maturase K	NA	NA	NA	NA	72h	egg	32.1336	0	6.86e-07	0.363733	7.04817	3.78251	11.1595	12.2619	32.1336
HyS0093.5	sp|Q6FQ75.1|	3.2	Nakaseomyces glabratus CBS 138	Mediator of RNA polymerase II transcription subunit 10	NA	NA	NA	NA	5h	egg	8.84162	0	0	8.84162	1.76599	1.44647	2.61684	2.20885	2.649
HyS0034.175	sp|Q16U49.2|	2	Aedes aegypti	Mediator of RNA polymerase II transcription subunit 14	NA	NA	NA	NA	72h	5h	92.1889	0.892923	0.18509	0	2.42863	0	40.9586	61.6848	92.1889
HyS0047.7	sp|P32244.2|	0.008	Rattus norvegicus	Melanocortin receptor 3	XP_012560234.1 PREDICTED: uncharacterized protein LOC105846242 [Hydra vulgaris]	3.1e-07	NA	NA	4h	48h	5.15069	4.63026	5.15069	2.20472	2.63258	0.62726	0.496399	0.170603	0.315746
HyS0018.170	sp|Q6XL69.1|	2.02e-13	Rutilus rutilus	Melanopsin	XP_002158869.1 PREDICTED: melanopsin-like [Hydra vulgaris]	6.7e-93	NA	NA	24h	egg	101.917	0.0562489	0.097851	0.378762	3.27458	13.6317	101.917	48.6716	35.2465
HyS0001.285	sp|P49288.1|	0.003	Gallus gallus	Melatonin receptor type 1C	QBL02596.1 biogenic amine-like GPCR [Tripedalia cystophora]	8.7e-06	NA	NA	48h	egg	13.427	0.570982	0.759946	1.41529	3.33844	1.33115	5.42671	13.427	12.5914
HyS0014.47	sp|O88495.3|	9.54e-07	Mus musculus	Melatonin-related receptor	XP_001631224.1 predicted protein [Nematostella vectensis]	3.5e-06	NA	NA	72h	egg	5.01194	0	0	0	0	0	3.27425	3.86944	5.01194
HyS0001.202	sp|Q8K480.1|	1.12e-06	Mus musculus	Membrane frizzled-related protein	XP_012554416.1 PREDICTED: uncharacterized protein LOC100208687 [Hydra vulgaris]	1.5e-28	CUB domain-containing protein (Fragment)	NA	4h	72h	17.1058	11.9135	17.1058	6.87417	3.82503	3.12822	7.87156	4.22495	0.961568
HyS0001.113	sp|Q8CX16.1|	0.94	Streptococcus agalactiae 2603V/R	Membrane protein insertase YidC 1	NA	NA	NA	NA	48h	4h	131.013	0.577567	0	0	0	0	45.8513	131.013	114.847
HyS0010.277	sp|Q9NXJ0.2|	0.06	Homo sapiens	Membrane-spanning 4-domains subfamily A member 12	XP_004210028.2 PREDICTED: uncharacterized protein LOC101237842 isoform X1 [Hydra vulgaris]	2.7e-17	NA	NA	72h	egg	20.6711	0	0	0	0	0.165265	1.98379	13.9107	20.6711
HyS0013.253	sp|Q99N10.4|	1.51e-05	Mus musculus	Membrane-spanning 4-domains subfamily A member 8	XP_012560889.1 PREDICTED: uncharacterized protein LOC105846557 [Hydra vulgaris]	1.7e-13	NA	NA	24h	6h	13.1405	0.241497	0.0808496	0.797595	0	0.0776545	13.1405	12.4658	9.8498
HyS0060.28	sp|Q99N10.4|	2.86e-11	Mus musculus	Membrane-spanning 4-domains subfamily A member 8	XP_012560889.1 PREDICTED: uncharacterized protein LOC105846557 [Hydra vulgaris]	3.1e-13	NA	NA	48h	egg	19.2587	0	0	0	0	0	2.59414	19.2587	18.9122
HyS0066.44	sp|Q99N10.4|	0.2	Mus musculus	Membrane-spanning 4-domains subfamily A member 8	NA	NA	NA	NA	48h	6h	15.51	0.249351	0.185707	0.336493	0	0.195794	11.1017	15.51	8.32314
HyS0026.212	sp|Q99N10.4|	7.6e-05	Mus musculus	Membrane-spanning 4-domains subfamily A member 8	NA	NA	NA	NA	48h	egg	7.21971	0.587185	0.960449	1.35545	5.01083	6.55938	3.23865	7.21971	6.56825
HyS0154.6	sp|Q9BY19.1|	0.008	Homo sapiens	Membrane-spanning 4-domains subfamily A member 8	NA	NA	NA	NA	48h	egg	5.30795	0	0	0	0	0	0.856429	5.30795	5.19658
HyS0060.25	sp|Q99N10.4|	3.28e-16	Mus musculus	Membrane-spanning 4-domains subfamily A member 8	XP_002161904.3 PREDICTED: uncharacterized protein LOC100211951 [Hydra vulgaris]	1.3e-15	NA	NA	72h	6h	7.63778	0.0556875	0.127495	0.431032	0	0.0845355	1.81325	6.1605	7.63778
HyS0024.196	sp|Q863I4.1|	2.07e-54	Oryctolagus cuniculus	Metabotropic glutamate receptor 6	XP_012562521.1 PREDICTED: metabotropic glutamate receptor 3-like [Hydra vulgaris]	1.3e-102	NA	NA	24h	5h	6.45807	0.644775	0.822344	0.481179	1.00108	2.67104	6.45807	4.095	2.83516
HyS0005.294	sp|O73746.1|	7.08e-14	Xenopus laevis	Metalloproteinase inhibitor 3	XP_002160236.1 PREDICTED: metalloproteinase inhibitor 3-like [Hydra vulgaris]	3.2e-18	NA	NA	24h	5h	30.0108	0.365638	0.51452	0	1.0159	4.37635	30.0108	16.9279	14.649
HyS0032.225	sp|Q658P3.2|	9.79e-79	Homo sapiens	Metalloreductase STEAP3	XP_002156487.1 PREDICTED: metalloreductase STEAP4-like [Hydra vulgaris]	5.7e-99	Metalloreductase STEAP4	NA	7h	48h	51.6035	51.4766	50.7156	45.676	47.0753	51.6035	0.65908	0.619413	0.67848
HyS0114.33	sp|Q74MZ1.1|	2.4	Nanoarchaeum equitans Kin4-M	Methionine--tRNA ligase	XP_012566116.1 PREDICTED: uncharacterized protein LOC105850180 [Hydra vulgaris]	2.7e-08	NA	NA	48h	egg	9.2141	0	0.077731	0	1.99873	2.20896	5.05119	9.2141	5.94648
HyS0090.33	sp|Q04UA7.1|	5	Leptospira borgpetersenii serovar Hardjo-bovis str. JB197	Methylglyoxal synthase	XP_004206768.1 PREDICTED: uncharacterized protein LOC100206861 isoform X1 [Hydra vulgaris]	5.3e-11	NA	NA	72h	egg	11.5484	0	0	0	0	0	5.662	8.17544	11.5484
HyS0068.83	sp|Q65KK1.1|	0.046	Bacillus licheniformis DSM 13 = ATCC 14580	Methylthioribose kinase	XP_021966381.1 uncharacterized protein LOC110861555 [Folsomia candida]	5.5e-12	NA	NA	5h	egg	8.45498	0.468817	7.06913	8.45498	4.637	4.14316	1.63299	2.21166	1.97001
HyS0016.93	sp|A1TZ34.1|	3.7	Marinobacter nauticus VT8	Methylthioribulose-1-phosphate dehydratase	ELU01460.1 hypothetical protein CAPTEDRAFT_186854 [Capitella teleta]	5.6e-39	NA	NA	48h	6h	17.4184	0.856245	0.844634	1.61195	0	0.535845	15.1337	17.4184	13.0245
HyS0007.23	sp|Q6AYG0.1|	1.1	Rattus norvegicus	Methyltransferase-like protein 25B	NA	NA	NA	NA	72h	5h	52.2049	0.723374	0.405734	0	0	0.274591	17.2831	33.5044	52.2049
HyS0142.16	sp|Q8N6F8.2|	3.65e-07	Homo sapiens	Methyltransferase-like protein 27	XP_002594157.1 hypothetical protein BRAFLDRAFT_65009 [Branchiostoma floridae]	4.3e-19	NA	NA	7h	egg	105.243	0.0180423	1.8586	10.7221	84.9513	105.243	60.1549	26.1275	23.5419
HyS0102.55	sp|Q8N6F8.2|	5.89e-09	Homo sapiens	Methyltransferase-like protein 27	XP_006817091.1 PREDICTED: Williams-Beuren syndrome chromosomal region 27 protein-like [Saccoglossus kowalevskii]	3.9e-18	NA	NA	24h	egg	14.2791	0.0543695	0.21414	0.214719	2.19465	3.77597	14.2791	7.9762	6.74838
HyS0006.97	sp|D3ZEN0.2|	0.78	Rattus norvegicus	MICAL-like protein 2	NA	NA	NA	NA	7h	egg	15.8375	0.903101	1.12874	3.03117	8.65861	15.8375	6.33601	9.10435	8.5927
HyS0011.307	sp|O94854.5|	0.001	Homo sapiens	Microtubule-actin cross-linking factor 1, isoforms 6/7	XP_004205604.2 PREDICTED: zonadhesin-like [Hydra vulgaris]	1.5e-33	Coiled-coil domain-containing protein 81	NA	24h	5h	41.3978	1.72025	2.31709	0.815409	1.53288	1.1558	41.3978	29.6621	9.04462
HyS0005.71	sp|P78559.6|	5.6	Homo sapiens	Microtubule-associated protein 1A	XP_002161056.1 PREDICTED: uncharacterized protein LOC100200043 [Hydra vulgaris]	0.00066	NA	NA	7h	egg	37.4367	0.1867	3.38387	9.12432	26.175	37.4367	1.65673	2.67845	3.26087
HyS0008.321	sp|O02828.3|	6.13e-06	Capra hircus	Microtubule-associated protein tau	XP_002166195.3 PREDICTED: uncharacterized protein LOC100205793 [Hydra vulgaris]	1.1e-81	NA	NA	24h	6h	27.456	0.490885	0.537638	0.983928	0.108107	0.510658	27.456	19.5327	6.80302
HyS1547.1	sp|Q8T5T1.1|	3.29e-09	Giardia intestinalis	Midasin	KXJ16773.1 ATP-dependent DNA helicase PIF6 [Exaiptasia pallida]	0.00022	NA	NA	5h	48h	205.428	163.953	145.992	205.428	123.043	86.4166	0.946773	0.653555	0.967852
HyS0884.1	sp|Q869L3.2|	5.39e-05	Dictyostelium discoideum	Midasin	NA	NA	NA	NA	6h	egg	107.006	0.118642	1.42802	33.9619	107.006	95.8036	23.4413	18.2023	18.0363
HyS0010.269	sp|A0A1P8AUY4.1|	0.13	Arabidopsis thaliana	Midasin	XP_012557106.1 PREDICTED: uncharacterized protein LOC100210627 isoform X2 [Hydra vulgaris]	8.2e-19	NA	NA	24h	egg	95.7583	0	0	0	0	0	95.7583	68.3487	30.2907
HyS0006.68	sp|Q9NU22.2|	5.4e-09	Homo sapiens	Midasin	XP_012561329.1 PREDICTED: uncharacterized protein LOC100213201 [Hydra vulgaris]	1.4e-195	NA	NA	24h	5h	48.5757	0.04512	0.015682	0	0	0.0153543	48.5757	17.2669	7.50052
HyS0010.378	sp|Q8T5T1.1|	9.59e-13	Giardia intestinalis	Midasin	NA	NA	NA	NA	24h	egg	34.8435	0	0	0	0	0	34.8435	15.1117	4.23869
HyS0008.318	sp|A0A1P8AUY4.1|	0.07	Arabidopsis thaliana	Midasin	NA	NA	NA	NA	48h	egg	40.5076	0	0	0	0	0	0.449867	40.5076	13.4212
HyS0042.63	sp|Q9NU22.2|	2.68e-05	Homo sapiens	Midasin	XP_012557003.1 PREDICTED: J domain-containing protein DDB_G0295729-like isoform X2 [Hydra vulgaris]	3.2e-23	NA	NA	48h	egg	33.1743	0	0.00979805	0	0	0.0262169	19.8538	33.1743	13.2872
HyS0008.304	sp|O94248.1|	0.97	Schizosaccharomyces pombe 972h-	Midasin	XP_012556916.1 PREDICTED: GATA zinc finger domain-containing protein 14-like [Hydra vulgaris]	9.6e-07	NA	NA	48h	egg	26.6858	0	0.0253862	0.112704	0	0.0735395	12.4673	26.6858	9.64124
HyS0285.7	sp|A0A1P8AUY4.1|	7.49e-05	Arabidopsis thaliana	Midasin	XP_012557003.1 PREDICTED: J domain-containing protein DDB_G0295729-like isoform X2 [Hydra vulgaris]	5.9e-23	NA	NA	48h	egg	26.2042	0	0	0	0.052643	0.05202	8.8565	26.2042	10.3977
HyS0007.286	sp|P03077.1|	1.8	Murine polyomavirus strain A2	Middle T antigen	NA	NA	NA	NA	4h	72h	35.6196	30.4186	35.6196	26.7873	26.5695	20.3195	15.8162	0.37554	0
HyS0044.43	sp|Q9CQ86.1|	8.79e-17	Mus musculus	Migration and invasion enhancer 1	ABS19961.1 selenoprotein W2 [Artemia franciscana]	1.7e-10	Migration and invasion enhancer 1	SELENOW2A	72h	5h	20.1976	0.320685	0.124089	0	0	0	11.0318	20.1954	20.1976
HyS0002.528	sp|Q9C107.1|	0.08	Schizosaccharomyces pombe 972h-	Minichromosome loss protein 1	NA	NA	NA	NA	24h	7h	13.2053	1.4456	0.685899	3.89586	2.67219	0	13.2053	3.7413	1.14062
HyS0064.68	sp|Q9IR53.1|	5.7	human papillomavirus 82	Minor capsid protein L2	XP_011442785.1 PREDICTED: uncharacterized protein LOC105339080 [Crassostrea gigas]	4.3e-06	NA	NA	7h	egg	16.1489	0	0.64972	1.23948	15.0611	16.1489	7.79401	4.64525	3.87899
HyS0012.305	sp|P0CAT2.2|	0.41	Danio rerio	Mitochondrial glycine transporter B	NA	NA	NA	NA	48h	egg	1239.16	0	0	0	0	0.6411	69.0858	1239.16	1203.01
HyS0003.350	sp|Q6ZN16.2|	6.5	Homo sapiens	Mitogen-activated protein kinase kinase kinase 15	NA	NA	NA	NA	72h	egg	17.1483	0.560101	1.62054	6.86098	11.8246	14.3643	11.4521	10.2357	17.1483
HyS0021.87	sp|Q54R82.2|	0.16	Dictyostelium discoideum	Mitogen-activated protein kinase kinase kinase A	XP_022809306.1 uncharacterized protein LOC111346276 [Stylophora pistillata]	1.8e-06	NA	NA	7h	egg	9.32541	0	0.518105	0	8.91665	9.32541	9.26384	7.27535	6.51189
HyS0034.101	sp|Q21776.1|	0.42	Caenorhabditis elegans	Mitotic checkpoint serine/threonine-protein kinase bub-1	NA	NA	NA	NA	72h	egg	6.88987	0	0.0519135	0	0.182189	0.634958	4.68397	5.09816	6.88987
HyS2658.1	sp|Q21776.1|	0.22	Caenorhabditis elegans	Mitotic checkpoint serine/threonine-protein kinase bub-1	NA	NA	NA	NA	72h	egg	5.31665	0.0104244	0.0665285	0.575572	0.253248	0.895976	4.736	5.15154	5.31665
HyS0012.45	sp|Q6P2X9.1|	6.41e-43	Xenopus tropicalis	Monocarboxylate transporter 12	XP_015754648.1 PREDICTED: monocarboxylate transporter 10-like [Acropora digitifera]	1.9e-64	NA	NA	24h	5h	58.654	1.03503	1.02348	0.710678	0.937536	0.771622	58.654	32.3118	26.2891
HyS0049.78	sp|Q7RTY0.1|	2.63e-41	Homo sapiens	Monocarboxylate transporter 13	XP_020608888.1 monocarboxylate transporter 10-like [Orbicella faveolata]	2.9e-59	NA	NA	24h	4h	7.00166	0.0105808	0	0	0	0	7.00166	2.57095	1.20563
HyS0090.19	sp|G8XYX6.1|	3.5e-38	Danio rerio	Monocarboxylate transporter 8	XP_020615375.1 monocarboxylate transporter 10-like [Orbicella faveolata]	1.6e-54	MFS domain-containing protein	NA	24h	egg	8.32945	0	0	0	0	0.148065	8.32945	5.65594	7.30759
HyS1546.2	sp|G8XYX6.1|	3.5e-38	Danio rerio	Monocarboxylate transporter 8	XP_020615375.1 monocarboxylate transporter 10-like [Orbicella faveolata]	1.6e-54	MFS domain-containing protein	NA	24h	egg	8.32945	0	0	0	0	0.148065	8.32945	5.65594	7.30759
HyS0040.133	sp|Q8MI01.1|	0.24	Bos taurus	Mucin-15	NA	NA	NA	NA	24h	4h	7.24683	0.0208634	0	0	0	0.074946	7.24683	6.84483	6.5609
HyS0004.204	sp|Q6W4X9.3|	1.6	Homo sapiens	Mucin-6	XP_012557770.1 PREDICTED: uncharacterized protein LOC105845033 [Hydra vulgaris]	1.3e-06	NA	NA	72h	egg	7.09756	0	0	0	3.01762	0.24702	5.20462	5.5328	7.09756
HyS0090.34	sp|Q9UDY8.1|	8.04e-07	Homo sapiens	Mucosa-associated lymphoid tissue lymphoma translocation protein 1	XP_027051955.1 HEPACAM family member 2-like [Pocillopora damicornis]	7.4e-25	NA	NA	24h	5h	103.732	0.0738907	0.571223	0	0	0.716865	103.732	44.2884	16.8668
HyS0055.108	sp|Q9RLB8.1|	0.083	Ruminococcus flavefaciens	Multidomain esterase	XP_028395327.1 serine/threonine-protein kinase MRCK beta-like [Dendronephthya gigantea]	2.1e-10	NA	NA	72h	4h	6.5564	0.0348583	0	0.649825	0	0	4.65203	4.55563	6.5564
HyS0078.85	sp|P33527.3|	0.065	Homo sapiens	Multidrug resistance-associated protein 1	NA	NA	NA	NA	72h	egg	14.2169	0	0.466162	0	1.55766	4.29762	11.445	11.4915	14.2169
HyS2729.1	sp|Q864R9.1|	0.5	Macaca fascicularis	Multidrug resistance-associated protein 1	XP_011673977.1 PREDICTED: LOW QUALITY PROTEIN: uncharacterized protein LOC105442970 [Strongylocentrotus purpuratus]	1.2e-19	NA	NA	72h	egg	10.0096	0	0.285936	0.603022	2.53742	5.74377	8.11659	8.70788	10.0096
HyS0068.38	sp|Q6FNQ2.1|	5.9	Nakaseomyces glabratus CBS 138	Multidrug transporter AQR1	NA	NA	NA	NA	7h	egg	15.9081	0	0.60246	1.55366	0	15.9081	11.3728	8.26177	7.53063
HyS0001.241	sp|O75970.2|	0.003	Homo sapiens	Multiple PDZ domain protein	XP_002168124.1 PREDICTED: uncharacterized protein LOC100206690 [Hydra vulgaris]	4.3e-28	NA	NA	24h	egg	27.3276	0.0076661	0.0651174	0.208045	1.09919	8.80311	27.3276	5.61665	3.59572
HyS0013.124	sp|P08940.2|	1.04e-47	Gallus gallus	Myeloid protein 1	XP_025037023.1 myeloid protein 1-like [Pelodiscus sinensis]	1.8e-33	Myeloid protein 1 (Fragment)	NA	72h	egg	11.3087	0	0.0289296	0	0	0.123038	0.554516	2.38868	11.3087
HyS0009.6	sp|Q8R5I7.2|	0.42	Rattus norvegicus	Myocardin	NA	NA	NA	NA	24h	egg	8.30748	0	0	0	0	4.12586	8.30748	1.13024	0.0893344
HyS0073.22	sp|Q9WUJ3.1|	0.66	Rattus norvegicus	Myomegalin	NA	NA	NA	NA	24h	egg	6.7597	0	1.02416	3.2538	0	6.13702	6.7597	4.43562	5.49955
HyS0002.477	sp|Q86TC9.2|	1.2	Homo sapiens	Myopalladin	NA	NA	NA	NA	6h	48h	214.044	98.1351	113.457	158.054	214.044	178.865	6.68239	0.372061	0.402377
HyS0222.6	sp|P02604.3|	0.002	Gallus gallus	Myosin light chain 1, skeletal muscle isoform	XP_028417286.1 uncharacterized protein LOC114541686 [Dendronephthya gigantea]	7.6e-11	NA	NA	6h	egg	6.75531	0	0.28645	0	6.75531	3.9059	1.86149	0.592297	0.715421
HyS0022.189	sp|A4RE77.1|	2.3	Pyricularia oryzae 70-15	Myosin-1	NA	NA	NA	NA	24h	5h	15.2463	0.082874	0.138472	0	0	0.536339	15.2463	13.5016	14.01
HyS0005.402	sp|Q9Y623.2|	1.2	Homo sapiens	Myosin-4	XP_028397992.1 uncharacterized protein LOC114521687 isoform X2 [Dendronephthya gigantea]	1.2e-23	NA	NA	24h	egg	41.6997	0.520653	0.632648	1.79975	11.2337	15.5669	41.6997	31.4819	32.1899
[truncated: 1,410 more rows]

## Sheet: GO term enrichment
GO_term	GO_descr	GO_domain	chisq.p	chisq.padj	max_enriched_stage	min_enriched_stage	Transcriptome_count	egg_count	4_7h_count	24h_count	48h_count	72h_count	Allstage_count	Transcriptome_prop	egg_prop	4_7h_prop	24h_prop	48h_prop	72h_prop	Allstage_prop	egg_enrich	4_7h_enrich	24h_enrich	48h_enrich	72h_enrich
[truncated: 14,630 more rows]

[truncated: 2 more sheets: Maternal TFs, Later stage TFs]
